# Supplementary material for: Transcriptome profiling of two rice genotypes under mild field drought stress during grain-filling stage
Source: AoB Plants. 2021 Jul 5;13(4):plab043. doi: 10.1093/aobpla/plab043 (PMC8331054; doi:10.1093/aobpla/plab043)
Supplement: plab043_suppl_Supplementary_Table_S1 [file plab043_suppl_supplementary_table_s1.xlsx]

## Sheet: README
Differentially expressed genes at reproductive stage (Day 14)

## Sheet: DEGs_4610
		baseMean	log2FoldChange	lfcSE	pvalue	padj
Os01g0890200	Similar to S-domain class receptor-like kinase3.	20.6212	8.22075	2.77676	3.17e-08	7.91e-06
Os11g0658900	Similar to Lipase family protein.	18.4719	7.77277	2.95431	4.52e-06	0.000497232
Os11g0454000	Dehydrin RAB 16C.	15.4512	7.37212	2.98208	1.8e-05	0.00143655
Os01g0915000	Protein of unknown function DUF506, plant family protein.	14.9857	7.3554	2.94491	1.36e-05	0.00115319
Os01g0644200	Similar to Little protein 1.	13.6752	7.23781	2.88997	1.13e-05	0.000996292
Os03g0760800	A member of the GAST (gibberellin (GA)-Stimulated Transcript) family, Control of seedling growth and &alpha;-amylase expression, Cell proliferation in meristems and panicles development	11.3153	6.85462	2.87991	2.87e-05	0.00208425
Os02g0756200	Similar to Phi-1-like phosphate-induced protein.	11.9544	6.71624	3.0778	0.000125172	0.00640609
Os06g0119600	Peptidase aspartic, catalytic domain containing protein.	10.0803	6.50889	2.95783	0.000100592	0.00540452
Os03g0733200	Non-protein coding transcript.	9.00616	6.50032	2.7843	3.31e-05	0.0023282
Os01g0315700	Similar to Monoglyceride lipase.	8.4381	6.26523	2.85263	9.06e-05	0.00499479
Os01g0624700	Similar to WRKY transcription factor 12.	7.73703	6.19021	2.76691	6.2e-05	0.00375903
Os03g0798101	Similar to Aldehyde oxidase.	8.39444	6.11192	2.96356	0.000206911	0.0094108
Os07g0176500	Leucine-rich repeat, plant specific containing protein.	7.0512	5.82649	2.8886	0.00024003	0.0105095
Os02g0264800	Protein of unknown function DUF1070 family protein.	6.62441	5.68259	2.89027	0.000302247	0.0125254
Os08g0442900	Hypothetical protein.	2348.35	5.66677	1.3166	5.14e-07	8.66e-05
Os10g0518000	Non-protein coding transcript.	6.34532	5.63712	2.85758	0.000287641	0.0121408
Os05g0542500	Similar to Isoform 2 of Late embryogenesis abundant protein, group 3.	209.455	5.50155	0.618964	4.07e-20	2.74e-16
Os09g0425200	Conserved hypothetical protein.	549.47	5.46142	1.77007	4.02e-05	0.00268468
Os03g0168100	Late embryogenesis abundant protein repeat containing protein.	40.263	5.44485	1.03612	1.54e-08	4.64e-06
Os05g0151200	TspO/MBR-related protein family protein.	29.6619	5.30349	1.24689	2.14e-06	0.000274147
Os11g0454200	Dehydrin	284.674	5.25567	0.787478	1.04e-12	1.22e-09
Os07g0516400	Hypothetical conserved gene.	11.174	5.00037	1.62209	8.63e-05	0.00482244
Os11g0454300	Similar to Water-stress inducible protein RAB21.	383.308	4.9707	0.613487	2.61e-17	1.24e-13
Os11g0244600	Epsin-like, N-terminal domain containing protein.	9.83205	4.79072	1.61593	0.000130783	0.00666798
Os08g0290700	Winged helix repressor DNA-binding domain containing protein.	256.521	4.76285	1.33607	1.01e-05	0.000902218
Os09g0441000	Peptidase S8, subtilisin-related domain containing protein.	25.9908	4.65214	1.76093	0.000290361	0.0122023
Os11g0659200	Protein of unknown function DUF581 family protein.	17.154	4.46189	1.8037	0.000555007	0.0196424
Os03g0644600	Protein of unknown function DUF761, plant domain containing protein.	13.2647	4.36125	1.48787	0.000257745	0.0111049
Os02g0813600	Thiolase-like, subgroup domain containing protein.	14.3295	4.32154	1.62993	0.000432194	0.0162507
Os12g0114500	Similar to Nonspecific lipid-transfer protein (LTP) (Fragment).	15.7742	4.17193	1.28512	7.44e-05	0.00432375
Os03g0654700	Protein of unknown function DUF1637 family protein.	29.0241	4.0473	0.982683	1.84e-06	0.000244722
Os07g0154100	Similar to Viviparous-14.	380.959	4.00558	0.717404	9.93e-10	4.32e-07
Os01g0705200	Late embryogenesis abundant protein repeat containing protein.	144.096	3.8915	1.67187	0.000368093	0.0145477
Os02g0794500	Similar to Serine carboxypeptidase II precursor (EC 3.4.16.6) (Carboxypeptidase D) (Bri1 suppressor 1) [Contains: Serine carboxypeptidase II chain A; Serine carboxypeptidase II chain B].	20.7979	3.64782	0.870256	1.86e-06	0.000244722
Os03g0130300	Similar to Cp-thionin.	237.055	3.60527	1.51001	0.000335543	0.0135713
Os02g0649300	HD-ZIP I protein, Transcription activator, Stress response, Panicle development	869.236	3.48846	0.442528	1.45e-16	4.9e-13
Os10g0437700	Heat shock protein Hsp20 domain containing protein.	12.1103	3.41744	1.14105	0.000160704	0.00776763
Os01g0860450	Hypothetical protein.	1825.05	3.36368	0.423511	9.67e-17	3.73e-13
Os03g0723400	Similar to UFG2.	449.245	3.35182	0.46368	2.34e-14	3.71e-11
Os02g0232050	Hypothetical gene.	22.0452	3.33543	1.02253	4.37e-05	0.00284686
Os03g0296200	Conserved hypothetical protein.	26.0989	3.3298	0.764708	7.02e-07	0.000110701
Os09g0519100	Helix-loop-helix DNA-binding domain containing protein.	15.2123	3.28423	1.21227	0.000250264	0.0108113
Os02g0770800	NADH/NADPH-dependent nitrate reductase	208.246	3.17939	1.66762	0.000900566	0.0276327
Os03g0822400	Conserved hypothetical protein.	30.005	3.13401	1.06028	9.96e-05	0.00537391
Os11g0533400	Conserved hypothetical protein.	974.054	3.06956	0.438606	1.24e-13	1.68e-10
Os02g0750800	Protein of unknown function DUF3049 domain containing protein.	48.9091	3.01587	0.685848	4.73e-07	8.18e-05
Os02g0106100	Vacuolar acid invertase, Sugar metabolism, Regulation of grain size	27311.9	2.95565	0.538454	1.94e-09	7.47e-07
Os04g0107900	Similar to Heat shock protein 82.	389.36	2.95077	0.624811	9.54e-08	2.14e-05
Os05g0550300	Similar to Lipid transfer protein (Fragment).	353.104	2.93322	0.634235	1.51e-07	3.14e-05
Os01g0136100	16.9 kDa class I heat shock protein 1.	74.6269	2.92948	1.14743	0.000270662	0.0116058
Os02g0824500	Similar to Remorin.	248.19	2.86556	0.647778	3.82e-07	7e-05
Os03g0305600	Mitochondrial import inner membrane translocase, subunit Tim17/22 family protein.	439.705	2.86235	0.369263	4.51e-16	1.22e-12
Os05g0572700	Similar to protein phosphatase 2C ABI1.	34.8346	2.84272	0.926968	7.23e-05	0.0042628
Os06g0681200	Cupredoxin domain containing protein.	105.406	2.81872	0.765735	8.49e-06	0.00077378
Os05g0121900	Similar to Phosphate/phosphoenolpyruvate translocator protein-like.	19.3449	2.81379	1.00393	0.000187099	0.00870044
Os01g0849000	Hypothetical protein.	104.509	2.8085	0.936385	8.05e-05	0.00460789
Os06g0553001	Conserved hypothetical protein.	82.137	2.8082	0.694106	2.01e-06	0.000261284
Os10g0524600	Peptidase S8, subtilisin-related domain containing protein.	42.3724	2.79005	1.27335	0.000624943	0.0213328
Os02g0106201	Hypothetical protein.	636.514	2.76694	1.01659	0.000177055	0.00839255
Os09g0109600	Small peptide, Drought tolerance	278.859	2.76443	0.4502	3.67e-11	2.61e-08
Os06g0553100	Similar to Heat stress transcription factor C-2b.	129.102	2.75387	0.642741	7.41e-07	0.000116212
Os01g0303600	Zinc finger, RING/FYVE/PHD-type domain containing protein.	68.0258	2.74653	1.1368	0.000391908	0.0151002
Os03g0820300	TFIIIA-type zinc finger protein, Transcription activator, Abiotic stress tolerance	140.147	2.74042	0.57815	8.73e-08	2.03e-05
Os04g0538400	Similar to Nodulin 21 (N-21).	31.7811	2.72137	1.09404	0.000350874	0.0139992
Os03g0820500	Actin depolymerizing factor, Actin-binding protein, Abiotic stress response	2510.43	2.65286	0.366138	2.02e-14	3.41e-11
Os03g0286900	RCI2 (rare cold-inducible 2) family protein, Drought resistance	1988.86	2.65135	0.26949	3.84e-24	1.04e-19
Os04g0653300	Aux/IAA_ARF_dimerisation domain containing protein.	111.357	2.64969	0.779767	2.26e-05	0.00172223
Os01g0200300	Similar to Homeobox-leucine zipper protein HOX29.	429.913	2.56835	0.476071	2.93e-09	1.04e-06
Os03g0220200	Hypothetical protein.	18.3425	2.51916	0.993527	0.000368399	0.0145477
Os03g0305550	Hypothetical gene.	19.7934	2.45445	1.23254	0.00112736	0.0325106
Os05g0560200	Similar to tumor-related protein-like.	57.3756	2.43867	0.897194	0.000193139	0.00895042
Os06g0258000	Similar to Typical P-type R2R3 Myb protein (Fragment).	270.141	2.3883	0.694176	2.05e-05	0.00158103
Os03g0191850	Hypothetical gene.	438.989	2.38567	0.592464	2.21e-06	0.000278602
Os03g0191900	Pathogenesis-related transcriptional factor and ERF domain containing protein.	438.989	2.38567	0.592464	2.21e-06	0.000278602
Os08g0173600	Conserved hypothetical protein.	117.285	2.36435	0.507147	1.34e-07	2.86e-05
Os01g0200350	Hypothetical protein.	49.0036	2.36072	0.776413	7.89e-05	0.00454595
Os04g0167900	Protein phosphatase 2C-like domain containing protein.	38.1646	2.35703	0.63653	8.57e-06	0.000778069
Os05g0494600	Similar to Circadian clock coupling factor ZGT.	51.4105	2.35177	0.678526	1.97e-05	0.00153933
Os01g0128000	Myb transcription factor domain containing protein.	28.8045	2.33242	0.761669	7.65e-05	0.00442283
Os01g0368900	Similar to Glutaredoxin-C1.	303.029	2.30934	0.40255	4.28e-10	2.1e-07
Os10g0450800	Hypothetical protein.	888.161	2.30401	0.567805	2.03e-06	0.000263299
Os01g0618000	Exonuclease domain containing protein.	15.4341	2.29327	0.860474	0.000280245	0.0119407
Os07g0529000	Similar to Isocitrate lyase (Fragment).	181.38	2.28805	0.685017	2.89e-05	0.00208752
Os08g0110600	Protein of unknown function DUF1442 domain containing protein.	187.93	2.27429	0.52531	6.2e-07	0.000100573
Os06g0710700	Similar to Benzoyl coenzyme A: benzyl alcohol benzoyl transferase (Benzoyl- CoA:benzyl alcohol/phenylethanol benzoyltransferase).	131.989	2.26826	0.811835	0.000156811	0.00760675
Os06g0651200	Conserved hypothetical protein.	134.75	2.26323	0.509827	3.79e-07	7e-05
Os03g0826800	Conserved hypothetical protein.	76.7838	2.24397	0.659071	2.38e-05	0.00179572
Os04g0167875	Protein phosphatase 2C-like domain containing protein.	194.834	2.24034	0.319428	1.15e-13	1.63e-10
Os01g0592500	Protein of unknown function DUF1070 family protein.	223.818	2.22526	0.738344	8.33e-05	0.00471537
Os11g0506800	Similar to BAG domain containing protein.	107.779	2.2012	0.365556	8.67e-11	5.09e-08
Os03g0745000	Similar to Heat stress transcription factor A-2a.	166.715	2.19256	0.427078	1.25e-08	3.87e-06
Os06g0299200	Similar to H0207B04.1 protein.	21.8614	2.18412	0.983825	0.00073902	0.0240146
Os10g0505900	Conserved hypothetical protein.	70.01	2.17624	0.86341	0.000330755	0.0134552
Os03g0796301	Similar to WW domain-binding protein 11.	21.1062	2.1319	1.221	0.00170093	0.0438583
Os05g0468800	Phosphatidylethanolamine-binding protein PEBP domain containing protein.	358.294	2.12469	0.464483	2.09e-07	4.17e-05
Os02g0140800	Conserved hypothetical protein.	257.014	2.12033	0.526637	2.28e-06	0.000283603
Os12g0478200	Hypothetical protein.	917.548	2.11742	0.285678	6.11e-15	1.1e-11
Os08g0434100	Similar to S-like ribonuclease (RNase PD2) (Fragment).	1173.06	2.11114	0.397408	5.16e-09	1.72e-06
Os03g0785900	Similar to Glutathione-S-transferase.	544.931	2.10096	0.309468	5.47e-13	6.71e-10
Os03g0268750	Hypothetical gene.	69.6377	2.0628	0.523761	3.34e-06	0.000391211
Os02g0463401	Conserved hypothetical protein.	273.278	2.03847	0.338856	8.38e-11	5.02e-08
Os10g0492900	Similar to alpha-galactosidase.	2836.77	2.01612	0.358638	8.28e-10	3.85e-07
Os03g0803100	Unknow protein.	62.8009	2.01303	0.69924	0.0001315	0.00669186
Os11g0105350	Hypothetical protein.	21.3423	2.00968	0.668343	0.000104854	0.00554201
Os03g0125100	Beta-carotene hydroxylase, Drought and oxidative stress resistance	1308.23	2.00163	0.366987	2.2e-09	8.14e-07
Os06g0693200	Protein kinase, core domain containing protein.	41.5738	1.9918	0.728381	0.000201221	0.00924427
Os12g0242500	Conserved hypothetical protein.	262.625	1.99057	0.565546	1.57e-05	0.00129455
Os12g0123700	NAC domain containing transcription factor, Abiotic and biotic stress response	821.541	1.98442	0.353054	8.8e-10	3.96e-07
Os03g0803066	Non-protein coding transcript.	270.086	1.97638	0.356901	1.4e-09	5.64e-07
Os10g0133100	Cyclin-like F-box domain containing protein.	65.0823	1.96231	0.446808	5.11e-07	8.66e-05
Os05g0457300	Hypothetical gene.	68.9747	1.95977	0.823986	0.000477232	0.0175599
Os03g0381500	Conserved hypothetical protein.	234.917	1.95931	0.315811	2.61e-11	2.03e-08
Os09g0518000	Similar to indole-3-acetate beta-glucosyltransferase.	194.497	1.9584	0.647817	8.44e-05	0.00474226
Os12g0148700	Adipose-regulatory protein, Seipin domain containing protein.	31.881	1.94566	0.674872	0.000140176	0.00700128
Os06g0683100	NAD(P)-binding domain containing protein.	34.2034	1.94033	0.711296	0.000214699	0.00968157
Os02g0168550	Non-protein coding transcript.	142.202	1.93996	0.518958	7.26e-06	0.00070941
Os01g0727700	Hypothetical conserved gene.	41.8188	1.92263	0.765216	0.000354486	0.0140808
Os01g0511100	UspA domain containing protein.	936.448	1.91743	0.357997	3.73e-09	1.27e-06
Os05g0390550	Conserved hypothetical protein.	35.6024	1.91505	0.772298	0.000387125	0.01502
Os11g0126900	NAC-domain protein, Drought tolerance	63.0161	1.90424	0.699018	0.000209915	0.00949936
Os09g0425400	Hypothetical protein.	160.931	1.89897	0.949804	0.00104063	0.0306408
Os02g0527200	Similar to OSIGBa0142C11.2 protein.	1578.69	1.89362	0.34939	2.77e-09	9.98e-07
Os01g0699400	Serine/threonine protein kinase domain containing protein.	49.9426	1.88065	0.794527	0.000514726	0.0186513
Os03g0267000	Small heat shock protein, Heavy metal resistance, Regulation of Cu tolerance	820.969	1.85748	0.501277	8.72e-06	0.000786588
Os02g0782500	Similar to Small heat stress protein class CIII.	5376.25	1.83929	0.316157	2.61e-10	1.38e-07
Os08g0246950	Hypothetical protein.	51.721	1.83467	0.743801	0.000399189	0.0152933
Os06g0140900	Sigma factor, regions 3 and 4 domain containing protein.	116.735	1.82311	0.548907	3.32e-05	0.0023282
Os01g0282800	Similar to Tubulin beta-5 chain (Beta-5 tubulin).	42.8804	1.80377	1.09903	0.00195818	0.0477529
Os09g0444900	Similar to plant viral-response family protein.	187.27	1.78973	0.557336	4.87e-05	0.0031049
Os01g0229600	Conserved hypothetical protein.	1672.29	1.77152	0.292763	6.94e-11	4.45e-08
Os02g0258800	Conserved hypothetical protein.	2517.05	1.76876	0.38156	1.61e-07	3.31e-05
Os04g0109500	Legume lectin, beta domain containing protein.	65.4997	1.76203	0.692668	0.00032846	0.0134226
Os04g0434800	OsAPX7, Similar to Thylakoid-bound ascorbate peroxidase	3030.41	1.75755	0.252525	1.76e-13	2.26e-10
Os10g0524700	Cytochrome P450 family protein.	52.2179	1.75469	0.659124	0.000248863	0.0107738
Os03g0673400	Conserved hypothetical protein.	216.65	1.74705	0.536797	4.23e-05	0.00277815
Os04g0589800	Late embryogenesis abundant (LEA) group 1 family protein.	16.5486	1.74582	0.85935	0.00120403	0.0340396
Os02g0232000	Similar to Heat shock transcription factor 29 (Fragment).	939.297	1.74241	0.372914	1.24e-07	2.7e-05
Os08g0385000	Similar to seed maturation protein PM41.	391.283	1.73172	0.496998	1.89e-05	0.00148668
Os08g0403300	Heavy metal transport/detoxification protein domain containing protein.	156.291	1.71037	0.747761	0.000615562	0.0211091
Os11g0115400	Lipid transfer protein LPT IV.	17439.2	1.69925	0.383314	4.87e-07	8.34e-05
Os03g0848200	Similar to Phytase.	56.2	1.67864	0.550545	8.64e-05	0.00482244
Os04g0511200	EFA27 for EF hand, abscisic acid, 27kD.	45.434	1.67551	0.965174	0.0017599	0.0446111
Os04g0185600	General substrate transporter domain containing protein.	370.067	1.67482	0.394176	9.2e-07	0.000137819
Os12g0568700	Uncharacterised protein family UPF0497, trans-membrane plant domain containing protein.	633.111	1.66184	0.331046	2.39e-08	6.3e-06
Os01g0214500	Conserved hypothetical protein.	699.458	1.65785	0.32	1.03e-08	3.23e-06
Os03g0277300	Heat shock protein 70.	593.509	1.65078	0.400383	1.59e-06	0.000218895
Os07g0496250	Similar to Expansin-like B1.	813.843	1.61252	0.367691	4.89e-07	8.34e-05
Os02g0765900	Similar to Ferredoxin-nitrite reductase.	2344.61	1.60704	0.277397	3.34e-10	1.73e-07
Os08g0520600	Conserved hypothetical protein.	1135.56	1.60192	0.174416	2.24e-21	2.02e-17
Os05g0322900	WRKY transcription factor, Benzothiadiazole (BTH)-inducible blast resistance	1850.03	1.59818	0.418957	5.71e-06	0.000599694
Os03g0268600	Similar to Protein phosphatase type 2C.	1723.11	1.5835	0.37542	1.13e-06	0.00016459
Os06g0246500	Similar to Pyruvate dehydrogenase E1 alpha subunit (EC 1.2.4.1).	338.625	1.58027	0.48177	3.9e-05	0.00264418
Os07g0684800	Similar to NAM / CUC2-like protein.	7243.89	1.57645	0.313317	2.28e-08	6.13e-06
Os02g0123450	Hypothetical protein.	58.863	1.55423	0.932054	0.00196843	0.0478723
Os02g0682300	RING-type E3 ligase, Negative regulation of cuticular wax biosynthesis, Drought stress response	45.3109	1.55162	0.552369	0.000177722	0.00840936
Os01g0869450	Hypothetical protein.	163.903	1.54818	0.536202	0.00013512	0.00685024
Os08g0205800	Hypothetical conserved gene.	410.145	1.54195	0.644091	0.000496427	0.0181179
Os06g0214300	Alpha/beta hydrolase fold-3 domain containing protein.	447.934	1.5359	0.305203	2.27e-08	6.13e-06
Os07g0683600	Similar to Osr40c1 protein.	311.559	1.53491	0.36518	1.15e-06	0.000166766
Os09g0325700	Protein phosphatase 2C, Abiotic stress response, Early panicle development	656.972	1.53341	0.382931	2.65e-06	0.00032218
Os01g0162500	Leucine-rich repeat-containing N-terminal, type 2 domain containing protein.	143.87	1.52401	0.547737	0.000185302	0.00863173
Os02g0138900	Similar to ATCAX5; calcium:cation antiporter/ cation:cation antiporter.	237.178	1.52216	0.278218	2.18e-09	8.14e-07
Os05g0373900	Similar to Eukaryotic peptide chain release factor subunit 1 (eRF1) (Eukaryotic release factor 1) (TB3-1) (Cl1 protein).	613.398	1.52135	0.542747	0.000173489	0.00826707
Os02g0783700	Similar to Lysine ketoglutarate reductase/saccharopine dehydrogenase.	164.393	1.51372	0.662911	0.000651032	0.0220038
Os04g0394100	Similar to H0718E12.3 protein.	62.4813	1.50847	0.879229	0.00187209	0.0463231
Os07g0638100	Six-bladed beta-propeller, TolB-like domain containing protein.	153.284	1.49948	0.75414	0.00118662	0.033641
Os03g0316200	Galactinol synthase	2572.96	1.48807	0.390342	5.97e-06	0.000608371
Os01g0623200	Similar to C4-dicarboxylate transporter/malic acid transport protein.	578.318	1.4793	0.388506	5.83e-06	0.000604641
Os05g0170200	Similar to Universal stress protein.	84.3421	1.4778	0.435546	2.79e-05	0.00205359
Os03g0756500	Similar to PAF1 complex component.	93.2458	1.47735	0.397043	8.48e-06	0.00077378
Os12g0147800	Phytosulphokine precursor, osa-miR164c target gene, Regulation of seed vigor	850.985	1.47361	0.229285	6.61e-12	6.6e-09
Os01g0583100	Similar to Protein phosphatase 2C.	12322.1	1.46048	0.157537	9.85e-22	1.33e-17
Os04g0352400	Peptidyl-prolyl cis-trans isomerase, FKBP-type domain containing protein.	22413.5	1.43017	0.404667	2.35e-05	0.00178266
Os09g0554300	Auxin efflux carrier domain containing protein.	53.7114	1.42939	0.425426	3.22e-05	0.00227615
Os01g0357100	Ferredoxin-nitrite reductase, Nitrate reduction (assimilation), Determination of regeneration ability	13802.7	1.42561	0.305204	8.88e-08	2.05e-05
Os09g0498500	NAD-binding site containing protein.	469.937	1.42272	0.537007	0.000275311	0.0117677
Os01g0247500	Protein kinase, core domain containing protein.	2421.83	1.42063	0.186216	1.25e-15	2.82e-12
Os04g0105300	Protein of unknown function DUF1295 family protein.	73.5927	1.41797	0.420166	3.03e-05	0.00217586
Os04g0434600	Similar to OSIGBa0102D10.3 protein.	129.744	1.41514	0.345608	1.87e-06	0.000245441
Os05g0457200	Similar to protein phosphatase 2C.	215.301	1.40049	0.627057	0.000738306	0.0240146
Os01g0692400	Conserved hypothetical protein.	175.243	1.39638	0.604695	0.000625645	0.0213328
Os03g0266900	Low molecular mass heat shock protein Oshsp17.3.	1607.67	1.39238	0.349841	2.94e-06	0.000347288
Os10g0521500	Esterase/lipase/thioesterase domain containing protein.	138.614	1.38372	0.803557	0.00190727	0.047021
Os07g0108800	Two-pore K+ channel family protein, K+ homeostasis, Osmotic and drought tolerance	56.1017	1.37585	0.493539	0.000191821	0.00890464
Os07g0604000	Similar to 6-phosphogluconolactonase-like protein.	678.994	1.37516	0.227758	7.93e-11	4.86e-08
Os01g0284900	Conserved hypothetical protein.	344.555	1.35406	0.433448	6.86e-05	0.00407397
Os05g0555100	Similar to Protein phosphatase 2A B'kappa subunit.	34.8302	1.34695	0.68673	0.00135192	0.0370931
Os01g0184050	Hypothetical protein.	312.97	1.34459	0.534938	0.000392708	0.0151095
Os08g0434150	Hypothetical gene.	71.8873	1.33024	0.521264	0.000362837	0.0143913
Os01g0548600	Protein kinase, catalytic domain domain containing protein.	298.757	1.32194	0.777734	0.00200789	0.0484824
Os01g0658900	OSBZ8.	627.004	1.31851	0.349827	7.08e-06	0.000699105
Os04g0201900	Similar to H0512B01.10 protein.	1868.22	1.30033	0.288448	3.09e-07	5.83e-05
Os01g0692100	Glutathione S-transferase, C-terminal-like domain containing protein.	164.345	1.30008	0.591064	0.000832033	0.0261547
Os03g0808300	Remorin, C-terminal region domain containing protein.	9443.39	1.29673	0.209656	2.81e-11	2.11e-08
Os09g0414300	Non-protein coding transcript.	163.07	1.29192	0.342859	7.16e-06	0.000702299
Os10g0503250	Hypothetical protein.	101.696	1.28981	0.518871	0.000433818	0.0162507
Os01g0860400	Similar to Acidic endochitinase precursor (EC 3.2.1.14).	113.338	1.28814	0.390284	3.92e-05	0.00264624
Os02g0555300	No apical meristem (NAM) protein domain containing protein.	29.9233	1.2776	0.663394	0.00150084	0.0399596
Os01g0667200	Mitochondrial sulfur dioxygenase, Abiotic stress response	1646.59	1.26539	0.24779	1.65e-08	4.79e-06
Os05g0138300	Similar to ICT protein (Fragment).	8682.33	1.25821	0.248439	2.06e-08	5.79e-06
Os01g0128200	Similar to Nuclease I.	497.622	1.25745	0.390296	5.13e-05	0.00323422
Os06g0592500	Similar to Ethylene-responsive transcriptional coactivator.	1880.54	1.24928	0.215993	3.58e-10	1.79e-07
Os04g0652700	Similar to Nuclease PA3.	482.755	1.24825	0.30657	2.14e-06	0.000274147
Os11g0155600	Conserved hypothetical protein.	17172.8	1.24667	0.329331	5.86e-06	0.000605418
Os09g0419100	Hypothetical protein.	71.144	1.24454	0.673962	0.00167537	0.0433235
Os01g0736500	Similar to harpin-induced protein.	138.796	1.22702	0.563584	0.000887967	0.0273801
Os06g0698300	Protein phosphatase 2C family protein.	1111.96	1.22111	0.232828	7.95e-09	2.6e-06
Os06g0223700	Protein of unknown function DUF581 family protein.	2020.44	1.21264	0.279341	6.77e-07	0.000107989
Os04g0416900	Similar to OSIGBa0092M08.9 protein.	638.138	1.20686	0.632192	0.00149643	0.0399211
Os03g0267100	Hypothetical protein.	875.057	1.20475	0.587101	0.00114887	0.0328941
Os03g0701200	Similar to Sugar-starvation induced protein (Fragment).	487.249	1.20166	0.300232	2.88e-06	0.000344168
Os03g0119300	Peptidase S8, subtilisin-related domain containing protein.	933.601	1.19066	0.292689	2.21e-06	0.000278602
Os05g0267100	Similar to Transporter-like protein.	774.717	1.19012	0.472079	0.000407803	0.0155351
Os03g0690500	Similar to Oxidoreductase, 2OG-Fe oxygenase family protein, expressed.	79.2991	1.1858	0.463454	0.00037259	0.0146703
Os07g0604300	A member of the COBRA-like protein family, Modulation of &beta;-glucan synthesis during endosperm cell wall formation	176.428	1.18488	0.610035	0.00144578	0.0388478
Os02g0669100	Dehydrin family protein.	5149.87	1.18304	0.381157	8.31e-05	0.00471537
Os04g0523812	Conserved hypothetical protein.	428.417	1.17989	0.683467	0.00204242	0.0490963
Os01g0863300	Similar to MCB2 protein.	526.513	1.17917	0.20113	2.41e-10	1.35e-07
Os05g0209000	Similar to Cytidine deaminase.	113.302	1.17759	0.334571	1.92e-05	0.00151154
Os06g0203200	Flavin-containing monooxygenase FMO family protein.	65.9454	1.17592	0.58994	0.00132633	0.0367195
Os09g0452800	Peptidase A1 domain containing protein.	184.892	1.17021	0.327023	1.52e-05	0.00125311
Os01g0692000	Similar to Glutathione S-transferase GSTU6.	242.616	1.16367	0.309432	7.64e-06	0.000723479
Os01g0833400	Conserved hypothetical protein.	839.934	1.1616	0.27022	8.29e-07	0.0001277
Os09g0524500	Similar to Oxidoreductase, short chain dehydrogenase/reductase family protein, expressed.	235.788	1.15944	0.447121	0.000336126	0.0135713
Os02g0766700	bZIP transcription factor, Regulation of ABA signaling and biosynthesis, Drought resistance	7629.92	1.15633	0.187842	3.93e-11	2.65e-08
Os07g0605400	Similar to EGG APPARATUS-1 protein (ZmEA1).	2341.72	1.15628	0.449748	0.000367873	0.0145477
Os04g0167800	Similar to Chalcone reductase homologue (Fragment).	761.751	1.14082	0.310207	1.06e-05	0.000944814
Os09g0532000	Senescence-inducible chloroplast protein, Activation of the chlorophll-degrading pathway during leaf senescence	6362.88	1.14081	0.345404	4.27e-05	0.00279399
Os01g0944100	Conserved hypothetical protein.	1718.89	1.13977	0.268828	1.08e-06	0.000158218
Os03g0205800	Similar to Acetyltransferase, GNAT family protein, expressed.	77.4175	1.13074	0.347775	4.99e-05	0.00315012
Os01g0667900	CC-type glutaredoxin, Homeostatic regulation of nitrogen use, Hormone signaling	403.534	1.12736	0.352056	5.71e-05	0.00350788
Os07g0617100	Plant disease resistance response protein family protein.	78.2252	1.11461	0.434661	0.000378317	0.0148308
Os07g0691300	Wound-induced protein, Wun1, subgroup domain containing protein.	193.603	1.11416	0.478322	0.000666587	0.0224451
Os01g0848900	Conserved hypothetical protein.	1504.46	1.10441	0.326381	3.11e-05	0.00221633
Os12g0115100	Nonspecific lipid-transfer protein 1 precursor (LTP 1) (PAPI).	27550.7	1.10306	0.261985	1.33e-06	0.000188093
Os02g0140500	Similar to cycloartenol synthase.	158.263	1.09193	0.481859	0.000776136	0.0249919
Os02g0136150	Hypothetical gene.	272.017	1.09175	0.338871	5.51e-05	0.00340843
Os03g0829200	Similar to Soluble epoxide hydrolase.	77.0869	1.08756	0.603376	0.0019161	0.0471095
Os01g0597800	UDP-glucuronosyl/UDP-glucosyltransferase family protein.	366.466	1.08697	0.383281	0.000180001	0.00844313
Os01g0225000	Mitochondrial carrier protein domain containing protein.	1018.67	1.08384	0.483211	0.000848319	0.0265429
Os05g0524100	Conserved hypothetical protein.	231.219	1.08193	0.436459	0.000470133	0.0174175
Os10g0163310	Hypothetical conserved gene.	201.314	1.0816	0.226434	9.34e-08	2.12e-05
Os05g0455500	Similar to Delta-1-pyrroline-5-carboxylate synthetase.	7236.24	1.07958	0.322025	3.44e-05	0.00237578
Os07g0580200	Conserved hypothetical protein.	48.2214	1.0784	0.499121	0.00101993	0.0301299
Os03g0575200	High-affinity potassium transporter, Maintenance of potassium homeostasis, Salt tolerance	4190.35	1.07729	0.168843	9.92e-12	9.23e-09
Os04g0685300	Harpin-induced 1 domain containing protein.	483.365	1.07257	0.32134	3.66e-05	0.00252243
Os07g0564200	Conserved hypothetical protein.	40.1773	1.0698	0.599966	0.00207575	0.0497644
Os03g0266300	Class I low-molecular-weight heat shock protein 17.9.	5123.3	1.06603	0.467446	0.000759918	0.0245752
Os08g0546800	Similar to Heat stress transcription factor B-2b.	1837.41	1.05516	0.208056	2.09e-08	5.82e-06
Os12g0230600	Protein of unknown function DUF1685 family protein.	340.902	1.0543	0.270464	4.61e-06	0.000505048
Os09g0418000	Similar to CBL-interacting protein kinase 16.	1638.06	1.05402	0.265622	3.5e-06	0.000401596
Os11g0202350	Conserved hypothetical protein.	73.0661	1.05328	0.465173	0.000796197	0.0254059
Os01g0906000	Similar to Ceramide glucosyltransferase.	138.336	1.04781	0.301989	2.39e-05	0.00179977
Os03g0146200	Conserved hypothetical protein.	1086.08	1.04389	0.275972	7.44e-06	0.000713849
Os07g0679300	Similar to Alpha-galactosidase precursor (EC 3.2.1.22) (Melibiase) (Alpha-D- galactoside galactohydrolase).	537.449	1.04327	0.437178	0.000604071	0.0208343
Os02g0259900	Conserved hypothetical protein.	5575.89	1.03825	0.419718	0.000589728	0.0205233
Os03g0188100	Similar to transparent testa 12 protein.	5518.36	1.03599	0.316224	4.66e-05	0.00299196
Os05g0421600	No apical meristem (NAM) protein domain containing protein.	1735.38	1.03543	0.436324	0.000635383	0.0216102
Os03g0348200	Terpene synthase-like domain containing protein.	5339.83	1.03254	0.420997	0.000520073	0.0187025
Os01g0128300	Similar to predicted protein.	289.441	1.03243	0.260534	3.65e-06	0.000411712
Os01g0846150	Hypothetical gene.	1650.26	1.02782	0.221263	1.77e-07	3.62e-05
Os12g0556200	Calmodulin binding protein-like family protein.	378.964	1.02688	0.400448	0.000389293	0.0150403
Os01g0846450	Hypothetical conserved gene.	3945.03	1.02459	0.281338	1.31e-05	0.00111494
Os01g0867300	bZIP transcription factor, Abiotic stress response, ABA signaling, Suppressor of floral transition upon drought stress	1705.28	1.02105	0.286126	1.68e-05	0.0013684
Os02g0720450	Hypothetical protein.	136.43	1.01994	0.558984	0.00189699	0.0468104
Os06g0195800	Similar to DNAJ heat shock N-terminal domain-containing protein.	1263.08	1.0199	0.199895	1.81e-08	5.15e-06
Os05g0136800	Hypothetical protein.	84.4958	1.0196	0.377166	0.000273102	0.0116918
Os02g0244600	Nucleotide-binding, alpha-beta plait domain containing protein.	3828.69	1.01422	0.305939	4.54e-05	0.00292993
Os07g0190800	Similar to Thioredoxin h.	1869.81	1.01376	0.563903	0.00200508	0.0484579
Os03g0270000	Protein of unknown function DUF296 domain containing protein.	85.7992	1.01289	0.447708	0.000820094	0.0258699
Os03g0133800	Similar to predicted protein.	150.768	1.00903	0.489224	0.00123917	0.0348143
Os01g0846400	Conserved hypothetical protein.	453.59	1.00267	0.376463	0.000304234	0.0125851
Os03g0760200	Cytochrome P450 family protein.	4331.54	1.00085	0.362441	0.000208417	0.00944743
Os01g0733500	Similar to Dehydration-induced protein RD22-like protein 1.	912.259	1.00068	0.34513	0.000156012	0.00760675
Os02g0714100	Diacylglycerol acyltransferase family protein.	279.807	0.994528	0.306767	5.33e-05	0.00332199
Os10g0465700	Similar to Beta-amylase PCT-BMYI (EC 3.2.1.2).	11403.1	0.994414	0.418127	0.000714233	0.0233781
Os05g0112800	Protein of unknown function DUF26 domain containing protein.	301.652	0.993129	0.551307	0.00200254	0.0484399
Os04g0402700	Hypothetical protein.	778.327	0.99064	0.221726	4.14e-07	7.42e-05
Os04g0430200	PLC-like phosphodiesterase, TIM beta/alpha-barrel domain domain containing protein.	993.379	0.974166	0.438595	0.00091834	0.0279555
Os02g0758000	Similar to Low molecular weight heat shock protein precursor (Mitochondrial small heat shock protein 22).	8118.14	0.972198	0.248955	5.26e-06	0.000563065
Os06g0668200	Similar to Phosphoglycerate kinase, cytosolic (EC 2.7.2.3).	8347.03	0.971417	0.320041	0.000105676	0.00556677
Os01g0105900	Carbohydrate/purine kinase domain containing protein.	10927.1	0.969518	0.172845	1.16e-09	4.89e-07
Os01g0752500	APETELA2/ethylene response factor (AP2/ERF) type transcription factor, Negative regulation of disease resistance, Negative regulation of salt tolerance	1006.73	0.966008	0.473209	0.00132517	0.0367195
Os05g0421450	Hypothetical protein.	626.772	0.96241	0.363384	0.000323834	0.0132536
Os05g0267800	Cellular retinaldehyde-binding/triple function, C-terminal domain containing protein.	1041.37	0.955801	0.254219	8.15e-06	0.000750191
Os02g0177600	4-coumarate:coenzyme A ligase, Lignin biosynthesis, Defense against wounding	2622.53	0.950758	0.327189	0.000156471	0.00760675
Os05g0477900	Similar to nonspecific lipid-transfer protein.	506	0.949125	0.416913	0.000816286	0.0257799
Os02g0711400	Conserved hypothetical protein.	803.097	0.948891	0.402999	0.000682652	0.0226746
Os05g0492200	NB-ARC domain containing protein.	113.948	0.944589	0.372245	0.000441817	0.0164972
Os06g0652300	Similar to GDP-4-keto-6-deoxy-D-mannose-3, 5-epimerase-4-reductase (GER1); 21556- 22494.	745.596	0.941832	0.402717	0.000711356	0.0233406
Os01g0794400	Thioredoxin domain 2 containing protein.	3000.66	0.937992	0.42981	0.00106035	0.0311533
Os01g0665900	Conserved hypothetical protein.	70.7842	0.93672	0.498221	0.0018522	0.0460421
Os08g0298700	Similar to male sterility protein 2.	67.3441	0.935643	0.425403	0.00100319	0.0297657
Os04g0443200	Protein of unknown function DUF538 family protein.	184.274	0.935536	0.458341	0.00135416	0.0371169
Os11g0246166	Hypothetical protein.	988.781	0.934299	0.442429	0.00113939	0.0327268
Os03g0146100	Tonoplast intrinsic protein (Tonoplast water channel).	51713	0.930956	0.168895	2.09e-09	7.94e-07
Os04g0266900	Transketolase C-terminal-like domain containing protein.	1380.85	0.927814	0.332585	0.000224693	0.0100003
Os01g0192300	Similar to I-box binding factor (Fragment).	4711.91	0.92442	0.277745	4.17e-05	0.00274901
Os01g0949750	Similar to Glutathione S-transferase GST 28 (Fragment).	909.923	0.922509	0.454689	0.00141603	0.0383066
Os01g0955100	Similar to Calmodulin-like protein (Fragment).	162.673	0.921507	0.468735	0.00158466	0.0416974
Os04g0541700	Similar to Homeobox-leucine zipper protein HOX22.	6085.94	0.92115	0.253152	1.43e-05	0.00119561
Os04g0105400	Similar to B0616E02-H0507E05.3 protein.	2300.09	0.916681	0.238734	6e-06	0.000608371
Os03g0245700	Thiolase-like, subgroup domain containing protein.	554.275	0.915453	0.241574	7.87e-06	0.000731517
Os02g0790500	Hypothetical protein.	2981.72	0.913847	0.358504	0.000427895	0.0161184
Os09g0110300	Putative cyclase family protein.	5279.97	0.908153	0.296971	0.000103144	0.00551551
Os06g0683400	Small calcium-binding protein with one EF-hand motif, Positive regulation of osmotic and salt tolerance	449.533	0.904202	0.3807	0.000673973	0.022553
Os09g0535900	Similar to Ki1 protein.	4252.96	0.894038	0.315774	0.000206594	0.0094108
Os04g0611200	Cofactor of beta-ketoacyl-CoA synthase, Homolog of Arabidopsis CER2, Leaf cuticular wax synthesis, Very-long-chain fatty acid (VLCFA) elongation	245.874	0.891277	0.36374	0.000564037	0.0199118
Os01g0253900	Similar to triacylglycerol lipase.	1258.43	0.890996	0.179604	4.02e-08	9.94e-06
Os03g0436400	Similar to A.thaliana gene induced upon wounding stress.	2934.48	0.888955	0.205758	8.95e-07	0.000135561
Os03g0835300	Hypothetical protein.	121.292	0.888655	0.28053	7.34e-05	0.00429482
Os03g0854600	Concanavalin A-like lectin/glucanase domain containing protein.	190.307	0.887409	0.380406	0.000749166	0.0242858
Os02g0208300	ABC-2 type transporter domain containing protein.	221.916	0.886695	0.450545	0.00161463	0.0421163
Os11g0351555	Similar to A.thaliana gene induced upon wounding stress.	2911.63	0.880254	0.207	1.16e-06	0.000167124
Os06g0129900	Similar to Cytochrome P450 CYPD.	3381.71	0.878204	0.230504	6.81e-06	0.000677958
Os01g0613800	Peptidase C1A, papain family protein.	573.615	0.87769	0.398257	0.00101171	0.0299305
Os01g0918400	Conserved hypothetical protein.	486.6	0.875656	0.316268	0.000247031	0.0107462
Os05g0446900	Starch-binding domain-containing protein, Starch biosynthesis	821.239	0.872474	0.238451	1.3e-05	0.00111193
Os04g0559750	Hypothetical protein.	578.852	0.87226	0.28265	9.64e-05	0.00528698
Os02g0228400	Hypothetical protein.	3455.57	0.869349	0.339733	0.000440473	0.0164771
Os03g0324900	Zinc finger, RING/FYVE/PHD-type domain containing protein.	853.599	0.868963	0.196933	5.62e-07	9.29e-05
Os04g0399300	Similar to Nudix hydrolase 13, mitochondrial precursor (EC 3.6.1.-) (AtNUDT13).	309.747	0.853104	0.421036	0.0014996	0.0399596
Os01g0135700	Calmodulin-like protein, Calcium signalling during abiotic stress, Promotion of root growth and drought tolerance	362.844	0.851506	0.34741	0.000591031	0.0205421
Os09g0538800	Similar to Synaptotagmin C.	3425.09	0.850312	0.207364	2.23e-06	0.000279537
Os09g0464066	Hypothetical protein.	461.646	0.848596	0.229803	1.17e-05	0.00101707
Os02g0261150	Non-protein coding transcript.	94.2384	0.843538	0.366409	0.000844676	0.0264597
Os04g0690800	22-kDa Photosystem II protein, Photoprotection	24945.7	0.843384	0.247526	2.92e-05	0.00210674
Os06g0318800	Non-protein coding transcript.	1069.87	0.836087	0.42067	0.00158228	0.0416974
Os09g0438000	Similar to RbohAOsp (Fragment).	517.027	0.834791	0.26739	8.83e-05	0.00489901
Os02g0759400	Zinc finger, RING/FYVE/PHD-type domain containing protein.	884.348	0.832991	0.432636	0.00183211	0.0457111
Os01g0846300	Similar to Protein phosphatase 2C.	8070.96	0.832521	0.272631	0.000112474	0.00585622
Os02g0262800	Similar to NBS-LRR protein (Fragment).	273.502	0.831616	0.311463	0.000338259	0.013637
Os03g0238600	Similar to Purple acid phosphatase.	6646.74	0.829617	0.234033	1.68e-05	0.0013684
Os08g0157500	Caffeic acid O-methyltransferase, Flavonoid 3'-O-methyltransferase, Melatonin biosynthesis, Tricin biosynthesis	7671.45	0.826391	0.160251	1.55e-08	4.64e-06
Os02g0705400	Similar to Pathogen induced protein 2-4.	1769.31	0.826283	0.361703	0.000882323	0.027259
Os06g0668250	Hypothetical gene.	104.586	0.825641	0.409199	0.00157455	0.0415531
Os08g0468801	Hypothetical protein.	1134.08	0.819284	0.275715	0.000141556	0.0070441
Os08g0444440	Hypothetical conserved gene.	1164.24	0.8138	0.258051	8.09e-05	0.00461175
Os02g0525100	Conserved hypothetical protein.	351.306	0.809842	0.364908	0.00103407	0.0305142
Os02g0717500	Similar to X7 (Fragment).	1028.5	0.804013	0.219804	1.39e-05	0.00117303
Os06g0214850	Similar to gibberellin receptor GID1L2.	1153.85	0.802044	0.364626	0.00108859	0.0318443
Os08g0138900	Conserved hypothetical protein.	13326.1	0.796741	0.388782	0.00172275	0.0442095
Os04g0568700	Similar to Heat stress transcription factor Spl7 (Heat shock transcription factor) (Heat shock factor RHSF10).	1460.82	0.796293	0.200121	3.99e-06	0.000444397
Os01g0310100	Similar to PLDP1 (PHOSPHOLIPASE D P1); phospholipase D.	1474.54	0.795216	0.203825	5.4e-06	0.000573907
Os07g0204250	Hypothetical protein.	1587.17	0.793017	0.331922	0.000718821	0.0234713
Os06g0714300	Auxin responsive SAUR protein family protein.	4264.45	0.791344	0.403939	0.00187725	0.0464082
Os03g0136500	Similar to protein-methionine-s-oxide reductase.	241.153	0.79127	0.331171	0.000715318	0.0233853
Os01g0824600	Serine/threonine protein kinase domain containing protein.	3765.16	0.790943	0.138529	7.53e-10	3.56e-07
Os07g0631200	Zinc finger, RING/FYVE/PHD-type domain containing protein.	565.133	0.785487	0.323136	0.000654347	0.0220605
Os01g0800500	Purple acid phosphatase, N-terminal domain containing protein.	6569.41	0.78529	0.245886	7.3e-05	0.00428191
Os03g0659350	Hypothetical gene.	487.871	0.784018	0.240468	5.83e-05	0.00356541
Os11g0199801	Conserved hypothetical protein.	394.409	0.781966	0.341507	0.000918141	0.0279555
Os01g0716450	Hypothetical gene.	418.19	0.778554	0.287494	0.000318732	0.0131045
Os01g0585100	Similar to Integral membrane protein.	2550.43	0.777706	0.294748	0.000398165	0.0152819
Os10g0528100	Similar to Glutathione S-transferase GST 42 (EC 2.5.1.18) (Fragment).	1665.24	0.77211	0.354141	0.00117265	0.0333976
Os02g0152400	Rubisco small subunit 1, Reguration of Rubisco catalytic activity	75.9347	0.768376	0.402906	0.00206528	0.0495574
Os06g0253100	Heat shock protein Hsp20 domain containing protein.	5328.03	0.76359	0.384767	0.00157169	0.0415531
Os09g0272300	Similar to 3-glucanase.	609.774	0.76242	0.163643	1.98e-07	3.99e-05
Os09g0509500	Diacylglycerol acyltransferase domain containing protein.	748.02	0.759669	0.247275	0.000110655	0.00578386
Os01g0867600	Similar to UDP-glucose:sterol glucosyltransferase (EC 2.4.1.173).	2053.5	0.759172	0.197636	7.14e-06	0.000702299
Os03g0302000	Peroxisomal protein, Peroxisomal biogenesis factor 11, Salt stress tolerance, Antioxidant defense	765.408	0.75754	0.311882	0.000672647	0.022553
Os11g0104300	Substrate of the SCF<sup>D3</sup> ubiquitination complex, Repressor of strigolactone (SL) signalling	1122.8	0.751119	0.317218	0.000785675	0.0252001
Os02g0198200	EF-Hand type domain containing protein.	376.913	0.750605	0.217697	3.18e-05	0.00225522
Os11g0249000	NB-ARC domain containing protein.	464.611	0.75028	0.196112	7.7e-06	0.000723479
Os07g0694600	Prephenate dehydratase domain containing protein.	486.069	0.749974	0.291225	0.000473759	0.0175038
Os02g0612900	Similar to Temperature stress-induced lipocalin.	9917.6	0.746487	0.261225	0.000221871	0.0099074
Os09g0511700	Similar to Prunasin hydrolase isoform PH C precursor (EC 3.2.1.118).	2879.21	0.745098	0.19149	5.91e-06	0.000608371
Os01g0701900	Similar to Phosphatidylinositol transfer-like protein III.	808.235	0.743638	0.193693	7.34e-06	0.000709974
Os03g0619600	Transcriptional factor B3 family protein.	484.627	0.738221	0.25509	0.000196706	0.00908451
Os01g0218900	Zinc finger, PHD-type domain containing protein.	3302.19	0.736879	0.178544	2.26e-06	0.000282512
Os10g0330400	Protein of unknown function DUF179 family protein.	3503.31	0.735279	0.205542	2.02e-05	0.00156406
Os01g0711500	Calcineurin B-like protein, Calcium sensor, Flooding response during seed germination	1106.21	0.735245	0.258063	0.000223819	0.00997789
Os03g0805100	Similar to Squalene synthase (EC 2.5.1.21).	627.557	0.735035	0.319089	0.00092985	0.0282351
Os01g0788400	Similar to Pectinesterase (EC 3.1.1.11) (Fragment).	248.2	0.734339	0.321788	0.000983347	0.029436
Os08g0471950		981.058	0.733709	0.145195	2.87e-08	7.37e-06
Os04g0663700	Similar to OSIGBa0099L20.7 protein.	637.522	0.732984	0.181903	3.41e-06	0.000395289
Os02g0670400	Similar to HMGc1 protein.	1095.94	0.730892	0.201683	1.7e-05	0.00137962
Os05g0540300	Similar to Chaperonin CPN60-2, mitochondrial precursor (HSP60-2).	1721.18	0.728966	0.213507	3.7e-05	0.00253999
Os08g0101800	Protein of unknown function DUF821, CAP10-like family protein.	3096.09	0.726973	0.272629	0.000379939	0.0148728
Os04g0423400	Similar to OSIGBa0076I14.3 protein.	534.329	0.723298	0.286585	0.000553888	0.0196306
Os04g0527400	BRO1 domain containing protein.	7417.73	0.722976	0.264559	0.000352276	0.0140136
Os09g0416600	Conserved hypothetical protein.	350.737	0.721497	0.2985	0.000724395	0.0236247
Os01g0695300	Similar to Farnesyl pyrophosphate synthetase (FPP synthetase) (FPS) (Farnesyl diphosphate synthetase) [Includes: Dimethylallyltranstransferase (EC 2.5.1.1); Geranyltranstransferase (EC 2.5.1.10)].	14135.2	0.720427	0.186148	6.45e-06	0.000646745
Os02g0574500	General substrate transporter domain containing protein.	2487.53	0.720314	0.324194	0.00115057	0.0329077
Os05g0407100	Four F5 protein family protein.	2133.27	0.719903	0.2562	0.000248026	0.0107548
Os03g0784700	Ferredoxin--NADP reductase, root isozyme, chloroplast precursor (EC 1.18.1.2) (FNR).	1415.5	0.719663	0.172255	1.85e-06	0.000244722
Os02g0206100	UDP-glucuronosyl/UDP-glucosyltransferase family protein.	4138.53	0.714344	0.269683	0.000405503	0.0154693
Os05g0529400	Similar to ubiquitin domain containing 1.	665.618	0.713991	0.22497	8.43e-05	0.00474226
Os08g0425800	Similar to DRP2 protein (Fragment).	7007.92	0.710524	0.185781	8.07e-06	0.000747816
Os03g0767800	Cold acclimation WCOR413 family protein.	3834.93	0.706662	0.212675	5.23e-05	0.00328656
Os04g0201500	Similar to amino acid permease.	996.544	0.705486	0.30619	0.000965835	0.0290084
Os02g0622500	Conserved hypothetical protein.	8123.66	0.703886	0.123456	9.74e-10	4.31e-07
Os07g0170100	Similar to Branched chain alpha-keto acid dehydrogenase E1 beta subunit.	3763.38	0.702918	0.133876	1.01e-08	3.2e-06
Os02g0621300	Homologous protein of CER1, Very-long-chain (VLC) alkane biosynthesis, Regulation of anther development and plastids differentiation	3250.25	0.700299	0.26072	0.0003886	0.0150372
Os08g0359300	Uncharacterised conserved protein UCP031088, alpha/beta hydrolase, At1g15070 domain containing protein.	474.671	0.693856	0.172378	3.67e-06	0.000411962
Os02g0551700	Protein of unknown function DUF668 domain containing protein.	126.989	0.693589	0.326123	0.0014574	0.0390342
Os02g0814000	Protein of unknown function DUF862, eukaryotic domain containing protein.	11172.3	0.691408	0.145645	1.41e-07	2.95e-05
Os03g0720800	Similar to MYB transcription factor R2R3 type.	286.008	0.690798	0.298674	0.000964556	0.0290084
Os10g0389000	Centrin.	2007.49	0.690672	0.249441	0.00029451	0.0123223
Os10g0578900	Similar to CTP:phosphorylcholine cytidylyltransferase (EC 2.7.7.15).	278.673	0.688212	0.219434	9.89e-05	0.00537391
Os08g0392100	2OG-Fe(II) oxygenase domain containing protein.	1318.35	0.686519	0.304287	0.00110696	0.0321621
Os01g0110400	Similar to Acetyl-CoA C-acetyltransferase.	2923.78	0.686038	0.167069	2.61e-06	0.000319469
Os04g0201800	Similar to H0512B01.7 protein.	4028.3	0.681612	0.198859	3.7e-05	0.00253999
Os09g0272000	Heavy metal transport/detoxification protein domain containing protein.	7942.89	0.68001	0.189614	2.09e-05	0.00160127
Os10g0159800	Alcohol dehydrogenase superfamily, zinc-containing protein.	1476.81	0.680006	0.191058	2.31e-05	0.00175296
Os04g0430600	Similar to OSIGBa0160I14.1 protein.	490.823	0.67875	0.22997	0.000176972	0.00839255
Os01g0290800	Hypothetical protein.	239.156	0.678605	0.263543	0.000519135	0.0186937
Os05g0136900	Transferase family protein.	2461.99	0.678297	0.299411	0.00109644	0.0320044
Os06g0275000	Zinc finger protein, Heading date	179.805	0.67823	0.288236	0.000901927	0.027643
Os09g0442600	Similar to Plastid (P)ppGpp synthase.	11128	0.677977	0.226917	0.000163116	0.00785606
Os01g0871500	TGF-beta receptor, type I/II extracellular region family protein.	972.919	0.677923	0.310226	0.00130771	0.0362863
Os10g0572300	Leucine-rich repeat, typical subtype containing protein.	2252.77	0.676059	0.17094	5.05e-06	0.000547302
Os09g0438700	Similar to 20 kDa chaperonin, chloroplast precursor (Protein Cpn21) (Chloroplast protein Cpn10) (Chloroplast chaperonin 10) (Ch-CPN10) (Chaperonin 20).	9837.96	0.675079	0.154243	8.48e-07	0.000129186
Os12g0582800	Protein of unknown function DUF221 domain containing protein.	3978.76	0.673666	0.211991	8.79e-05	0.00488783
Os04g0423600	SET domain containing protein.	35986.8	0.672151	0.28487	0.000900537	0.0276327
Os12g0477400	No apical meristem (NAM) protein domain containing protein.	944.649	0.671082	0.267125	0.000605526	0.0208578
Os03g0818100	Histidine acid phosphatase family protein.	1090.95	0.668877	0.2126	9.76e-05	0.00532669
Os01g0257400	Zinc finger, CCCH-type domain containing protein.	506.909	0.667366	0.179839	1.32e-05	0.0011228
Os01g0741900	Auxin-responsive protein, Drought tolerance, Control of tiller outgrowth	750.517	0.666861	0.207691	8.06e-05	0.00460789
Os04g0538000	Tetratricopeptide TPR-1 domain containing protein.	2483.16	0.658372	0.215016	0.000130338	0.00665787
Os08g0532800	Plant lipid transfer protein/seed storage/trypsin-alpha amylase inhibitor domain containing protein.	1523.32	0.655811	0.320603	0.00181488	0.0453852
Os10g0516300	Similar to ETFQO (electron-transfer flavoprotein:ubiquinone oxidoreductase); catalytic/ electron carrier/ electron-transferring-flavoprotein dehydrogenase.	2339.2	0.645505	0.140243	2.99e-07	5.73e-05
Os01g0178200	Similar to integral membrane family protein.	637.181	0.639398	0.229757	0.000310047	0.0127864
Os05g0320700	Similar to Cytochrome P450.	4474.32	0.636957	0.196841	7.66e-05	0.00442283
Os01g0546800	Pectate lyase-like protein, Leaf senescence	266.283	0.636263	0.305868	0.00174778	0.0444971
Os08g0472800	Cytochrome P450 family protein.	3181.53	0.635489	0.208574	0.000143633	0.0071212
Os01g0757500	CS domain domain containing protein.	5675.53	0.632011	0.130947	1.05e-07	2.32e-05
Os03g0693400	Protein of unknown function DUF538 family protein.	2278.41	0.63076	0.196469	8.36e-05	0.00471537
Os01g0206700	Similar to Serine/threonine protein kinase (CBL-interacting protein kinase 20).	6582.88	0.62883	0.255292	0.000736523	0.0239912
Os04g0435500	Glutathione S-transferase, C-terminal-like domain containing protein.	1221.3	0.623791	0.172357	2.01e-05	0.00156063
Os02g0127900	Conserved hypothetical protein.	901.843	0.623708	0.144642	1.04e-06	0.000152555
Os01g0770000	Uncharacterised protein family UPF0089 domain containing protein.	3649.91	0.621467	0.24353	0.000599454	0.0207281
Os04g0244800	Heavy metal transport/detoxification protein domain containing protein.	10966.8	0.620258	0.22873	0.000335684	0.0135713
Os01g0704100	Nitrate transporter, Nitrate transport	242.698	0.614855	0.288219	0.00162796	0.042382
Os01g0647000	Cyclin-like F-box domain containing protein.	1346.64	0.613894	0.256245	0.000895953	0.0275539
Os10g0463800	Domain of unknown function, DUF1338, containing green-plant-unique protein, Regulation of starch synthesis and amyloplast development, Peripheral endosperm development	1066.41	0.612364	0.193256	9.92e-05	0.00537391
Os02g0798200	Zinc finger, RING/FYVE/PHD-type domain containing protein.	4159	0.608708	0.133087	3.6e-07	6.7e-05
Os03g0160900	Conserved hypothetical protein.	3170.52	0.607209	0.147168	2.72e-06	0.000327139
Os09g0572400	Similar to Abcf2-prov protein.	4634.69	0.602647	0.195867	0.00013918	0.00698251
Os07g0569100	Remorin protein, Coordination of interlink between abscisic acid (ABA) and brassinosteroid (BR) signaling	2035.85	0.596556	0.247281	0.000890403	0.0274144
Os06g0345200	Similar to Nicotianamine aminotransferase.	1211.03	0.594888	0.201313	0.000204862	0.00936497
Os10g0389200	Red chlorophyll catabolite reductase, Leaf senescence, Wound responses	3936.2	0.587837	0.205313	0.000282024	0.0119976
Os12g0552700	Similar to Leucine Rich Repeat family protein, expressed.	6322.96	0.587152	0.189673	0.000133697	0.00679087
Os05g0222200	ABC transporter-like domain containing protein.	2865.86	0.584115	0.279289	0.00189143	0.0467159
Os01g0783500	Rossmann-like alpha/beta/alpha sandwich fold domain containing protein.	1584.59	0.579152	0.165453	3.36e-05	0.00234787
Os12g0480200	Similar to H0321H01.14 protein.	948.338	0.578044	0.227709	0.000677021	0.0225989
Os06g0204400	Similar to Aminoalcoholphosphotransferase.	3351.31	0.574809	0.165422	3.74e-05	0.00255876
Os05g0595100	Uridine-diphospho-(UDP)-glucose 4-epimerase, Cell wall carbohydrate partitioning during nitrogen (N) limitation	4093.6	0.569889	0.244013	0.00112992	0.0325241
Os08g0110700	Phospholipase-like protein homologous to phosphatidic acid-preferring phospholipaseA1, Glycerolipid metabolism, Amyloplast development	2743.81	0.569854	0.150785	1.16e-05	0.00101347
Os01g0158200	Similar to Serine carboxypeptidase II-1 precursor (EC 3.4.16.6) (CP-MII.1) (Fragment).	1729.48	0.568023	0.143094	5.76e-06	0.000601467
Os06g0360600	Similar to OSIGBa0104J13.3 protein.	1211.51	0.568021	0.186147	0.000157698	0.00763604
Os02g0654100	Similar to Enoyl-CoA hydratase.	1662.4	0.561044	0.178525	0.000121518	0.00626668
Os07g0151200	Sugar/inositol transporter domain containing protein.	2169.18	0.558973	0.211392	0.00053561	0.0191591
Os08g0105800	Cytochrome P450 family protein.	1671.65	0.556636	0.152709	2.08e-05	0.00160127
Os01g0269000	Similar to Hydroxymethylglutaryl-CoA lyase.	2987.26	0.554434	0.111326	5.43e-08	1.32e-05
Os03g0298300	Uncharacterised protein family UPF0497, trans-membrane plant domain containing protein.	1130.04	0.554414	0.210945	0.000555675	0.0196424
Os09g0526600	Similar to Isoform 2 of Heat stress transcription factor B-2c.	10075.1	0.553854	0.196045	0.000322252	0.0132089
Os09g0363500	Conserved hypothetical protein.	13463.4	0.551993	0.247092	0.00160657	0.0419808
Os09g0135100	Hypothetical conserved gene.	390.688	0.550221	0.200549	0.000412981	0.015622
Os05g0475300	VHS domain containing protein.	6247.57	0.54998	0.145827	1.29e-05	0.00110704
Os02g0161900	Similar to polyubiquitin containing 7 ubiquitin monomers.	75064.5	0.546845	0.161655	5.58e-05	0.00344619
Os03g0141200	Similar to Beta-amylase PCT-BMYI (EC 3.2.1.2).	35153.5	0.53843	0.232888	0.00111409	0.0322404
Os08g0139000	Similar to nucleolin.	2556.66	0.537879	0.184777	0.000264743	0.01137
Os11g0163800	Protein of unknown function DUF793 family protein.	742.439	0.528671	0.24089	0.00172064	0.0441976
Os08g0558100	EF hand domain containing protein.	585.937	0.528476	0.212014	0.000853284	0.0266057
Os01g0830500	2OG-Fe(II) oxygenase domain containing protein.	553.156	0.520499	0.239701	0.00185779	0.0461336
Os03g0367900	Peptidase C15, pyroglutamyl peptidase I family protein.	3408.3	0.516591	0.131241	7.46e-06	0.000713849
Os04g0603400	Similar to OSIGBa0118P15.3 protein.	1265.03	0.513958	0.2384	0.00195029	0.0476659
Os05g0150500	F-Box auxin receptor protein, Nuclear protein, Flag leaf inclination, Primary root growth, Crown root initiation, Seed development, Tillering	8373.45	0.512012	0.163304	0.000138941	0.00698251
Os01g0920100	Conserved hypothetical protein.	10015.7	0.508756	0.140715	2.57e-05	0.00190737
Os04g0169666	Hypothetical protein.	429.091	0.507473	0.210946	0.00112221	0.032435
Os12g0567000	Ion channel regulatory protein, UNC-93 domain containing protein.	383.293	0.504725	0.231762	0.00191282	0.0470717
Os01g0106200	Similar to RER1A protein (AtRER1A).	1960.87	0.503394	0.213403	0.00126936	0.0353311
Os08g0196700	HAP2 subunit of HAP complex, Nuclear Factor Y (NF-YA) transcription factor, Drought stress tolerance	4516.25	0.503039	0.186801	0.00053755	0.0191806
Os05g0111000	Similar to Gag polyprotein [Contains: Core protein p15 (Matrix protein); Core protein p24; Core protein p12].	776.159	0.494863	0.163902	0.000208252	0.00944743
Os05g0438800	Similar to Actin 1.	6430.07	0.494794	0.188119	0.000650856	0.0220038
Os04g0338000	Similar to IN2-2 protein.	6014	0.490668	0.184642	0.000615127	0.0211091
Os05g0200280	Similar to prenylated rab acceptor family protein.	1696.83	0.488357	0.184641	0.000636582	0.0216238
Os05g0537400	Clade A type 2C protein phosphatase, Negative regulation of ABA signaling, Stomatal closure	3247.47	0.488332	0.175631	0.000433491	0.0162507
Os11g0620400	Sugar/inositol transporter domain containing protein.	2844.81	0.488061	0.185962	0.000673523	0.022553
Os10g0135600	Alpha/beta hydrolase family protein.	3961.57	0.484809	0.202308	0.00123781	0.0348122
Os01g0719100	Similar to RING finger and CHY zinc finger domain-containing protein 1.	94502.2	0.483464	0.189855	0.000774481	0.0249863
Os05g0562300	Similar to DnaJ-like protein.	4086.44	0.48324	0.20569	0.00137713	0.0375045
Os06g0231300	CS domain domain containing protein.	5633.39	0.483204	0.139341	3.98e-05	0.00267114
Os07g0644600	Cytochrome P450 family protein.	5830.36	0.481426	0.111789	1.64e-06	0.000222468
Os12g0623500	Similar to Cationic amino acid transporter-like protein.	10021.3	0.478443	0.156913	0.000200859	0.00924427
Os04g0469500	Similar to OSIGBa0124N08.2 protein.	852.551	0.478124	0.158969	0.000227261	0.0100813
Os01g0660900	Similar to phosphoglycerate mutase family protein.	4790.36	0.478017	0.212763	0.00179908	0.0451798
Os05g0456925	Similar to regulator of chromosome condensation (RCC1) family protein.	7798.16	0.47767	0.200521	0.00118743	0.033641
Os07g0195100	Similar to Ras-related protein ARA-3.	5379.77	0.475018	0.176488	0.000584379	0.0204386
Os06g0354500	Similar to Acyl-coenzyme A oxidase 3, peroxisomal precursor (EC 1.3.3.6) (AOX 3) (Medium-chain acyl-CoA oxidase) (AtCX3).	3262.62	0.472872	0.199001	0.00132946	0.0367195
Os02g0643000	Similar to VAP27.	9629.83	0.465168	0.136863	6.46e-05	0.00387278
Os03g0147400	Putative citrate transporter, Citrate-metal hydrogen symport (CitMHS) family protein, Citrate transport and distribution during leaf development	46841.9	0.464275	0.108848	1.64e-06	0.000222468
Os10g0475900	Ubiquitin domain containing protein.	261.703	0.462947	0.202845	0.00172818	0.0443068
Os06g0503400	Reticulon family protein.	20004.8	0.455879	0.138373	9.56e-05	0.00526279
Os05g0163700	Similar to Acyl-coenzyme A oxidase 4, peroxisomal (EC 1.3.3.6) (AOX 4) (Short- chain acyl-CoA oxidase) (SAOX) (AtCX4) (G6p) (AtG6).	4932.81	0.455507	0.185671	0.00114592	0.0328444
Os05g0131900	Hypothetical conserved gene.	1445.33	0.455338	0.13755	9.99e-05	0.00537854
Os03g0571900	Similar to transparent testa 12 protein.	2508.54	0.454698	0.139762	0.000113863	0.00591715
Os05g0401500	Similar to oxidoreductase, 2OG-Fe oxygenase family protein.	1372.02	0.453971	0.138719	0.000103879	0.00552605
Os04g0578550	Hypothetical conserved gene.	7832.28	0.452661	0.110227	4.41e-06	0.000488921
Os10g0406350	Hypothetical gene.	1557.54	0.452538	0.128042	4.13e-05	0.00273688
Os01g0528800	Similar to Cinnamyl alcohol dehydrogenase.	13350.5	0.448116	0.173985	0.00087744	0.0271393
Os05g0545900	Hypothetical conserved gene.	425.238	0.44429	0.166365	0.000687026	0.0227918
Os02g0720900	Peptidase A1 domain containing protein.	6370.21	0.442263	0.192834	0.00181029	0.0453452
Os02g0794700	Similar to Cytosol aminopeptidase (EC 3.4.11.1) (Leucine aminopeptidase) (LAP) (Leucyl aminopeptidase) (Proline aminopeptidase) (EC 3.4.11.5) (Prolyl aminopeptidase).	15167.3	0.439645	0.119685	2.57e-05	0.00190737
Os01g0664500	Lg106-like family protein.	2847.74	0.438161	0.179051	0.00126404	0.0352925
Os01g0206650	Hypothetical protein.	724.712	0.435357	0.179088	0.00135771	0.0371765
Os02g0556100	NAD(P)-binding domain containing protein.	3581.62	0.434986	0.191678	0.00196214	0.0478056
Os08g0453200	Similar to Auxin-repressed protein.	3794.31	0.43258	0.185321	0.00173518	0.0443292
Os04g0615100	Similar to Lecithine cholesterol acyltransferase-like protein.	8703.17	0.430089	0.163541	0.000800716	0.0254671
Os02g0817700	Similar to 3-ketoacyl-CoA thiolase (Fragment).	14223	0.421684	0.123071	6.81e-05	0.00406359
Os01g0757400	Similar to Katanin p60 ATPase-containing subunit A1 (EC 3.6.4.3) (Katanin p60 subunit A1) (p60 katanin). Splice isoform 2.	488.801	0.420886	0.180969	0.00181568	0.0453852
Os01g0558600	Ras-related protein RIC1.	12563	0.411749	0.173779	0.00174697	0.0444971
Os01g0316600	Similar to pre-mRNA-splicing factor SF2.	19230.1	0.410415	0.138356	0.000335983	0.0135713
Os10g0544500	WD40 repeat-like domain containing protein.	8538.46	0.408675	0.104696	1.15e-05	0.00100192
Os04g0576800	Similar to predicted protein.	4591.9	0.408091	0.153395	0.000864614	0.0268664
Os03g0405100	Ubiquinone biosynthesis protein COQ9 domain containing protein.	1494.61	0.407535	0.14187	0.000442234	0.0164972
Os03g0152400	Similar to 4-coumarate--CoA ligase-like 1.	2614.93	0.404492	0.125101	0.000142234	0.00706481
Os07g0694700	Ascorbate peroxidase, ROS homeostasis, Chloroplast protection, Carbohydrate metabolism, Plant architecture, Fertility maintenance	94813.9	0.402977	0.150901	0.000813279	0.0257269
Os12g0552500	Rossmann-like alpha/beta/alpha sandwich fold domain containing protein.	3219.68	0.400849	0.169016	0.00177529	0.0448328
Os06g0218150	Conserved hypothetical protein.	1706.93	0.398361	0.167	0.0017979	0.0451798
Os08g0500800	WLM domain containing protein.	11459.2	0.397574	0.15214	0.000965588	0.0290084
Os01g0300600	Similar to carbohydrate binding.	3011.06	0.395277	0.120375	0.000124165	0.00636869
Os07g0448800	Aquaporin, Plasma membrane intrinsic protein, Regulation of water transport and plant growth	24128.1	0.38945	0.138207	0.000539286	0.019193
Os05g0516600	Small GTP binding protein.	8171.84	0.388572	0.156169	0.00140313	0.0380722
Os08g0464000	Activator of Hsp90 ATPase homologue 1-like family protein.	4644.25	0.386028	0.113785	8.86e-05	0.00490902
Os03g0153000	Similar to cDNA clone:001-019-C07, full insert sequence.	1218.46	0.376093	0.154818	0.00183839	0.0458255
Os05g0521400	Conserved hypothetical protein.	2412.48	0.37229	0.142163	0.00109088	0.0318765
Os03g0145500	DENN domain containing protein.	5501.04	0.371592	0.137303	0.000841798	0.0264002
Os07g0186000	H-type thioredoxin, Regulation of the apoplastic reactive oxygen species, Stress response	79115.5	0.362121	0.122444	0.000420419	0.0158811
Os06g0730500	Conserved hypothetical protein.	1917.56	0.348328	0.129761	0.00100062	0.0297636
Os02g0134300	Protein of unknown function DUF701, zinc-binding putative family protein.	11006.4	0.346918	0.13298	0.00125204	0.0350663
Os08g0104100	Similar to Transmembrane protein 18.	3455.82	0.345752	0.107733	0.000198228	0.00913914
Os05g0511000	TRAM, LAG1 and CLN8 homology domain containing protein.	4141.11	0.342327	0.139807	0.00192686	0.0473309
Os02g0726400	BSD domain containing protein.	1847.86	0.337904	0.13547	0.00178455	0.0450245
Os03g0268100	Similar to T-snare.	3111.33	0.333835	0.108959	0.000347826	0.0139203
Os03g0344100	Similar to ASF/SF2-like pre-mRNA splicing factor SRP32''.	6234.38	0.329637	0.105421	0.000290454	0.0122023
Os02g0517300	Topoisomerase II-associated protein PAT1 domain containing protein.	8196.59	0.328744	0.127986	0.00163173	0.0423984
Os10g0565300	Vacuolar protein sorting-associated protein 62 domain containing protein.	7729.5	0.322658	0.129951	0.00202255	0.0487927
Os12g0157200	EF-Hand type domain containing protein.	2332.69	0.308732	0.113649	0.00114456	0.0328404
Os03g0180400	Proteasome subunit alpha type 6 (EC 3.4.25.1) (20S proteasome alpha subunit A) (20S proteasome subunit alpha-1).	6462.48	0.308627	0.120021	0.00167329	0.0433113
Os03g0262400	Similar to Eukaryotic translation initiation factor 4E type 3 (eIF4E type 3) (eIF-4E type 3) (mRNA cap-binding protein type 3) (Novel cap-binding protein) (nCBP).	3693.22	0.306959	0.111265	0.00118162	0.0335667
Os05g0593100	Similar to Vacuolar ATP synthase subunit C (EC 3.6.3.14) (V-ATPase C subunit) (Vacuolar proton pump C subunit).	4318.65	0.305448	0.097977	0.000345821	0.0139003
Os06g0232000	Similar to Pro-resilin.	11196.6	0.292425	0.112931	0.00194541	0.0476564
Os01g0947767	Hypothetical gene.	5.8947	0.0445627	0.170204	0.000537635	0.0191806
Os11g0459300	Protein of unknown function DUF1719, Oryza sativa domain containing protein.	5.49117	0.0433977	0.169701	0.000713254	0.0233745
Os11g0151800	Similar to ATPAP18/PAP18.	5.44008	0.0419218	0.169115	0.000823265	0.0259093
Os01g0955550	Hypothetical conserved gene.	6.1778	0.0404096	0.168574	0.000678803	0.0226304
Os03g0208800	Cyclin, C-terminal domain containing protein.	5.06799	0.0399298	0.168339	0.00116513	0.033277
Os04g0107700	Peptidase C1A, papain family protein.	5.9578	0.0386205	0.167909	0.000869758	0.0269475
Os08g0518800	Similar to Class III chitinase homologue (OsChib3H-h) (Fragment).	12.6247	0.0325506	0.166023	0.000235837	0.0103596
Os06g0651900	Uncharacterised protein family UPF0057 domain containing protein.	12.5448	0.020877	0.163128	0.00159344	0.0418875
Os12g0529900	Conserved hypothetical protein.	11.5089	-0.0210239	0.16316	0.00144612	0.0388478
Os06g0702000	Auxin responsive SAUR protein family protein.	6.00197	-0.0308137	0.165439	0.00149194	0.0398801
Os03g0111200	Similar to Remorin.	5.52583	-0.0340693	0.166395	0.00126637	0.0353021
Os03g0633800	Similar to IAA6 (Fragment).	4.8089	-0.0373144	0.167425	0.00129967	0.0361003
Os11g0565300	Similar to Protein kinase domain containing protein.	6.42818	-0.0375354	0.16757	0.000613262	0.0210973
Os02g0265300	Protein of unknown function DUF3778 domain containing protein.	5.92297	-0.0396373	0.168303	0.000623062	0.0212986
Os09g0350900	Protein kinase, core domain containing protein.	8.69459	-0.0432207	0.169785	0.000148618	0.00734135
Os09g0504000	Similar to Nucleotide sugar epimerase-like protein (UDP-D-glucuronate 4- epimerase) (EC 5.1.3.6).	10.6869	-0.0514488	0.173203	0.00177242	0.0448021
Os04g0587451	Non-protein coding transcript.	11.5093	-0.0525838	0.173766	0.0017966	0.0451798
Os07g0493400	Similar to predicted protein.	7.20238	-0.0577116	0.176727	8.49e-05	0.00475951
Os02g0207900	Similar to esterase/lipase/thioesterase family protein.	57.0345	-0.0605297	0.178387	0.000155712	0.00760675
Os09g0483200	Similar to Ubiquitin/ribosomal fusion protein (Fragment).	21.4375	-0.0630008	0.180257	9.1e-07	0.000137182
Os07g0567050	Non-protein coding transcript.	24.843	-0.0658067	0.181651	0.000155064	0.00760407
Os02g0205700	Hypothetical protein.	13.5515	-0.0679903	0.182828	0.000597954	0.0207027
Os10g0502450	Hypothetical protein.	26.1444	-0.0735993	0.186164	0.00199592	0.0484303
Os01g0859100	Similar to WIP1 protein (Fragment).	9.12289	-0.073677	0.186382	0.00140817	0.0381707
Os07g0471900	Helix-loop-helix DNA-binding domain containing protein.	34.2552	-0.0985136	0.207552	0.00202498	0.0488077
Os06g0676700	Similar to High pI alpha-glucosidase.	22.7077	-0.11131	0.223384	0.000699416	0.0230893
Os05g0509050	Non-protein coding transcript.	31.4775	-0.203198	0.488048	0.000594805	0.0206467
Os08g0433100	Uncharacterised protein family UPF0016 domain containing protein.	3074.43	-0.285051	0.106074	0.00144806	0.0388614
Os12g0102100	Alcohol dehydrogenase superfamily, zinc-containing protein.	2352.56	-0.294733	0.110156	0.0013893	0.0377731
Os12g0583500	BTB domain containing protein.	4162.07	-0.299499	0.120834	0.00181942	0.0454366
Os03g0116300	Similar to catalytic/ hydrolase.	1786.12	-0.30112	0.11905	0.00199686	0.0484303
Os02g0727300	Similar to Beta-catenin repeat family protein.	1842.34	-0.302781	0.111197	0.00116595	0.033277
Os03g0843200	Protein of unknown function DUF901 family protein.	2195.13	-0.305403	0.117797	0.00160788	0.0419808
Os10g0509000	Similar to MutS domain V family protein, expressed.	3354.47	-0.308337	0.114015	0.00116781	0.0332949
Os09g0563800	ATPase, AAA-type, core domain containing protein.	1558.66	-0.31309	0.119631	0.00147217	0.0393909
Os08g0428400	Tify domain containing protein.	1126.93	-0.314115	0.126094	0.00203988	0.0490791
Os12g0190200	Similar to Thylakoid lumenal 29.8 kDa protein, chloroplast precursor.	23366.7	-0.335822	0.0958623	8.99e-05	0.00496643
Os02g0590700	Hypothetical gene.	1611.27	-0.338108	0.122619	0.000856976	0.0266899
Os05g0393400	Similar to PAC (Fragment).	4259.06	-0.339652	0.115276	0.000518646	0.0186937
Os08g0158900	GTP1/OBG domain containing protein.	1526.37	-0.343606	0.139628	0.0018593	0.0461336
Os04g0490500	Protein kinase-like domain domain containing protein.	3431.77	-0.348804	0.141396	0.00180451	0.0452739
Os04g0680700	DNA mismatch repair protein MutS, core domain containing protein.	3760.74	-0.353112	0.117543	0.000381415	0.0148873
Os09g0491820	NAD(P)-binding domain containing protein.	8972.77	-0.356934	0.135801	0.00111233	0.0322241
Os01g0358300	Tetratricopeptide-like helical domain containing protein.	3705.86	-0.358319	0.13484	0.00101207	0.0299305
Os12g0564400	Similar to Thylakoid lumenal 21.5 kDa protein, chloroplast precursor.	2781.07	-0.360376	0.132311	0.000837311	0.02629
Os01g0271400	Peptidase S14, ClpP family protein.	3336.34	-0.361525	0.107488	0.000108343	0.00569613
Os11g0448400	RNA polymerase sigma factor, region 2 domain containing protein.	2294.85	-0.364191	0.146908	0.00159949	0.0419622
Os02g0507400	Protein of unknown function DUF493 family protein.	2864.51	-0.364436	0.135904	0.000852221	0.0266033
Os07g0147800	Hypothetical conserved gene.	6040.81	-0.365029	0.137093	0.000969681	0.0290915
Os02g0829200	C2 calcium-dependent membrane targeting domain containing protein.	7909.65	-0.365047	0.123686	0.000410897	0.0156078
Os07g0569600	Chaperonin-like RbcX domain containing protein.	12109.8	-0.369605	0.145382	0.00125695	0.0351309
Os02g0433600	Helix-loop-helix DNA-binding domain containing protein.	3157.62	-0.371907	0.138806	0.00091102	0.0278584
Os05g0430400	GTP1/OBG domain containing protein.	7063.27	-0.374677	0.135655	0.000704501	0.0232136
Os07g0467600	Similar to Plus agglutinin.	2805.89	-0.376398	0.132527	0.000552359	0.0196022
Os02g0750200	Non-protein coding transcript.	5675.48	-0.376418	0.142037	0.000944115	0.0285468
Os02g0462300	Hypothetical conserved gene.	1586.06	-0.376549	0.134744	0.000631074	0.0214908
Os11g0544200	Similar to virulent strain associated lipoprotein.	3589.73	-0.381656	0.123369	0.000245589	0.0107008
Os05g0389500	Endonuclease/exonuclease/phosphatase domain containing protein.	1145.55	-0.383842	0.146794	0.00101102	0.0299305
Os01g0919700	Alpha/beta hydrolase fold-1 domain containing protein.	5339.28	-0.384402	0.122199	0.000204487	0.00936372
Os10g0188275	Hypothetical protein.	1332.28	-0.384565	0.155911	0.00149357	0.0398842
Os08g0431100	Bromo adjacent region domain containing protein.	7957.15	-0.385311	0.115001	0.000123643	0.0063641
Os04g0514400	Peptidoglycan binding-like domain containing protein.	7975.89	-0.38551	0.119785	0.000156769	0.00760675
Os01g0290000	Similar to Cyprosin precursor (EC 3.4.23.-) (Fragment).	14101.2	-0.386985	0.149848	0.00108356	0.0317314
Os02g0148000	CCT domain containing protein.	5111.63	-0.38973	0.160683	0.00168817	0.0435709
Os04g0670600	Similar to H0624F09.5 protein.	1606.54	-0.390706	0.155221	0.00126701	0.0353021
Os03g0109700	Similar to predicted protein.	5029.91	-0.391351	0.153031	0.00109824	0.0320223
Os01g0172100	Similar to Triose phosphate/phosphate translocator, non-green plastid, chloroplast precursor (CTPT).	1682.66	-0.393117	0.159251	0.00142245	0.0384336
Os03g0230500	Inositol 1, 3,4-trisphosphate 5/6-kinase, Drought and salt tolerance, Negative regulator of osmotic stress signaling	8446.67	-0.395434	0.157431	0.0013465	0.0370197
Os05g0582400	Similar to Mitogen-activated protein kinase 9.	7582.76	-0.397473	0.120868	0.000120043	0.00620247
Os01g0355100	Pentatricopeptide repeat domain containing protein.	498.818	-0.398621	0.153541	0.00100202	0.0297636
Os03g0687200	Conserved hypothetical protein.	2083.41	-0.399058	0.132826	0.000302326	0.0125254
Os05g0406000	Conserved hypothetical protein.	11121.8	-0.401989	0.144499	0.000581193	0.0203576
Os01g0973400	Similar to radical SAM domain-containing protein.	4252.24	-0.40331	0.145975	0.000615954	0.0211091
Os01g0761000	Conserved hypothetical protein.	16555.1	-0.404387	0.177524	0.00195821	0.0477529
Os02g0794400	Similar to Translation initiation factor IF-3 (Fragment).	12421.4	-0.40558	0.145989	0.000539405	0.019193
Os01g0851700	Similar to Cytosolic starch phosphorylase (Fragment).	19625.8	-0.405674	0.138804	0.000374633	0.0147292
Os01g0107900	Protein of unknown function DUF3506 domain containing protein.	6385.4	-0.409336	0.176937	0.00194806	0.0476659
Os03g0765200	Similar to Signal peptidase I family protein, expressed.	10560.5	-0.4096	0.147334	0.00056719	0.0199709
Os05g0467600	Conserved hypothetical protein.	895.016	-0.410956	0.142309	0.000411448	0.0156078
Os10g0567400	Similar to Rieske.	37394.3	-0.412539	0.156237	0.000813653	0.0257269
Os03g0704000	Similar to 30S ribosomal protein S13.	7358.53	-0.413795	0.168112	0.00124484	0.0349371
Os01g0725800	WD40/YVTN repeat-like domain containing protein.	20372.7	-0.418652	0.137518	0.000242688	0.0105915
Os09g0423300	Pentatricopeptide repeat domain containing protein.	2464.1	-0.420603	0.170846	0.00128543	0.0357417
Os06g0705100	Similar to Thylakoid lumenal 13.3 kDa protein (P16.5) (Fragment).	3036.05	-0.42092	0.161158	0.00087024	0.0269475
Os05g0586900	Hypothetical conserved gene.	1732.15	-0.421854	0.170329	0.00123384	0.0347369
Os03g0265100	Glycosyltransferase, Leaf senescence	5908.86	-0.427035	0.159549	0.000709735	0.0233158
Os02g0208100	Similar to plastidic ATP/ADP-transporter.	7916.56	-0.432318	0.168187	0.000930198	0.0282351
Os03g0187500	Leucine-rich repeat, cysteine-containing subtype containing protein.	707.14	-0.433735	0.169691	0.00095883	0.0288945
Os05g0481000	Serotonin N-acetyltransferase, Melatonin synthesis	4393.45	-0.433781	0.143561	0.000232232	0.0102178
Os04g0350000	Similar to PPR protein.	1507.58	-0.436372	0.146768	0.000286896	0.0121283
Os09g0532700	Rossmann-like alpha/beta/alpha sandwich fold domain containing protein.	10789.4	-0.436773	0.163111	0.000680564	0.0226408
Os03g0309800	Similar to PPR2.	5335.79	-0.437718	0.177542	0.00118199	0.0335667
Os03g0161900	Similar to Isoform 2 of Heat stress transcription factor A-2d.	23324.2	-0.438151	0.150714	0.000380932	0.0148873
Os02g0470000	Pentatricopeptide repeat domain containing protein.	727.046	-0.440751	0.165444	0.000699284	0.0230893
Os12g0155200	Similar to Rac GTPase activating protein.	2034.83	-0.441335	0.197325	0.00202786	0.0488335
Os07g0158300	Similar to RNA binding protein.	9899.15	-0.445155	0.190885	0.0015833	0.0416974
Os06g0498400	Similar to Alpha-glucan water dikinase, chloroplast precursor (EC 2.7.9.4) (Starch-related R1 protein).	16810.9	-0.445244	0.144557	0.000218548	0.00979148
Os07g0647100	Mo25-like domain containing protein.	944.605	-0.445386	0.159396	0.000475131	0.0175305
Os01g0338600	Similar to cysteine sulfinate desulfinase/cysteine desulfurase and related enzymes.	6292.76	-0.445501	0.14604	0.000231064	0.0101997
Os03g0846900	Conserved hypothetical protein.	2533.6	-0.447453	0.197378	0.00185078	0.0460421
Os09g0124100	Ankyrin repeat domain containing protein.	1022.53	-0.452273	0.155453	0.000329828	0.0134552
Os03g0699300	Similar to Adenylosuccinate synthetase, chloroplast precursor (EC 6.3.4.4) (IMP-- aspartate ligase) (AdSS) (AMPSase).	1238.21	-0.453704	0.147783	0.000196613	0.00908451
Os02g0531200	Bile acid:sodium symporter family protein.	1421.67	-0.454	0.134551	7.01e-05	0.00415466
Os03g0343400	Similar to Photolyase/blue-light receptor PHR2.	5462.42	-0.456073	0.199483	0.00171747	0.044158
Os01g0862200	Conserved hypothetical protein.	5173.01	-0.456423	0.109835	3.38e-06	0.000393168
Os02g0537700	2-Cys peroxiredoxin (EC 1.11.1.15), Stomatal closure, Potassium deficiency tolerance	23804.8	-0.456845	0.152031	0.000284682	0.0120916
Os07g0642600	Transcription elongation factor, TFIIS/CRSP70, N-terminal domain containing protein.	3361.19	-0.457428	0.149974	0.000215113	0.00968157
Os09g0394500	Similar to predicted protein.	11552.5	-0.457831	0.0944569	1.36e-07	2.89e-05
Os09g0556500	Cysteinyl-tRNA synthetase, class Ia family protein.	1509	-0.459384	0.192651	0.00134295	0.03696
Os06g0729000	Phytoene synthase 1 (EC 2.5.1.32).	9813.04	-0.462599	0.194874	0.00136583	0.0373231
Os01g0764900	Similar to Formamidase.	10030	-0.463239	0.198706	0.00150675	0.0400523
Os03g0765900	PetM of cytochrome b6/f complex subunit 7 domain containing protein.	13292.7	-0.46358	0.150326	0.000178885	0.00840991
Os02g0824300	Protein of unknown function DUF296 domain containing protein.	606.43	-0.465719	0.189743	0.00111098	0.0322197
Os06g0237300	Similar to LIM domain protein WLIM-1.	2596.63	-0.466737	0.169286	0.000477037	0.0175599
Os01g0278900	Similar to 50S ribosomal protein L40.	8121.77	-0.466862	0.187424	0.000986845	0.0294753
Os07g0133700	Similar to FK506 binding protein.	2490.37	-0.467401	0.142964	9.95e-05	0.00537391
Os02g0764500	Similar to Lhca5 protein.	6620.86	-0.468693	0.152171	0.000168439	0.00806919
Os04g0467700	Similar to Indole-3-glycerol phosphate synthase, chloroplast precursor (EC 4.1.1.48) (IGPS).	4508	-0.46995	0.15273	0.000184819	0.00862413
Os05g0348100	Similar to CRR23 ((chlororespiratory reduction 23).	11550.8	-0.471032	0.174928	0.000577914	0.0202955
Os01g0239200	Similar to Phophate translocator (Fragment).	24642.5	-0.471315	0.175559	0.000512932	0.0186195
Os05g0511700	Putative rRNA methylase family protein.	1483.51	-0.472231	0.179127	0.000619995	0.0212207
Os01g0938100	Photosystem II protein Psb28, class 1 domain containing protein.	8090.74	-0.472257	0.131349	3.07e-05	0.00219605
Os01g0672500	Glycosyl transferase, family 48 protein.	2231.6	-0.475165	0.154159	0.000178981	0.00840991
Os07g0628500	Basic helix-loop-helix dimerisation region bHLH domain containing protein.	820.544	-0.476197	0.198195	0.00121892	0.0344245
Os03g0773800	Similar to Malate dehydrogenase, glyoxysomal precursor (EC 1.1.1.37) (mbNAD-MDH).	146576	-0.476701	0.211207	0.00174273	0.0444685
Os01g0742500	Hexokinase 6, Glucose sensor, Regulation of mitochondrial RNA metabolism	5332.78	-0.477663	0.144359	8.35e-05	0.00471537
Os10g0546600	Similar to Chloroplast carotenoid epsilon-ring hydroxylase.	1346.27	-0.479086	0.199708	0.00123169	0.0347124
Os01g0757700	Similar to EMB1417.	1604.13	-0.481454	0.212551	0.00165691	0.0429698
Os06g0703200	Disease resistance protein domain containing protein.	288.237	-0.481744	0.198679	0.00113806	0.0327234
Os03g0370000	Similar to Pyruvate dehydrogenase kinase isoform 1 (EC 2.7.1.99).	2177.71	-0.481892	0.158978	0.000205992	0.00940069
Os05g0542300	Conserved hypothetical protein.	731.86	-0.483022	0.20953	0.00150729	0.0400523
Os01g0265400	Conserved hypothetical protein.	537.379	-0.486589	0.216879	0.00173563	0.0443292
Os06g0332800	Similar to Bundle sheath defective protein 2.	6276.27	-0.487247	0.1288	1.47e-05	0.00122677
Os03g0685000	Ferredoxin-like protein, Photosynthetic rate, Heading date, Chloroplast development	5303.06	-0.487681	0.167717	0.000296833	0.0123738
Os01g0221700	Similar to GDT1-like protein 1, chloroplastic.	1144.25	-0.4885	0.168977	0.000306369	0.012654
Os07g0570700	Ribosome recycling factor family protein.	6505.88	-0.489031	0.162754	0.000219335	0.00981044
Os03g0197100	Similar to Sugar transporter protein.	30370.8	-0.489364	0.191931	0.000773924	0.0249863
Os04g0557000	Similar to Genetic modifier.	4193.17	-0.489637	0.143135	5.45e-05	0.00337794
Os01g0286600	Similar to Plastidal protoporphyrinogen oxidase.	2183.54	-0.490569	0.120601	4.42e-06	0.000488921
Os03g0747700	Similar to photosystem II 11 kDa protein-related.	853.436	-0.492783	0.229165	0.00206334	0.0495551
Os05g0534400	Similar to Calcineurin B-like protein 4 (SALT OVERLY SENSITIVE 3 protein).	1445.32	-0.49389	0.149107	7.52e-05	0.00436464
Os02g0168800	Similar to Porphobilinogen deaminase (Fragment).	3705.37	-0.494573	0.222219	0.00173157	0.0443292
Os09g0475400	Helix-loop-helix DNA-binding domain containing protein.	3270.22	-0.495037	0.170192	0.000285441	0.0121048
Os04g0578400	Similar to Beta-ring hydroxylase (Fragment).	12686.5	-0.495987	0.101612	1.03e-07	2.3e-05
Os01g0687300	Conserved hypothetical protein.	3410.38	-0.496319	0.201284	0.000930667	0.0282351
Os08g0559000	Similar to F1F0-ATPase inhibitor protein.	615.132	-0.498822	0.208112	0.00112824	0.0325106
Os03g0107600	Similar to H0716A07.6 protein.	864.085	-0.500999	0.168659	0.00023222	0.0102178
Os02g0152900	Nucleus-encoded chloroplast protein, Chloroplast development, Biogenesis of chloroplast ATP synthase	1643.13	-0.501189	0.182101	0.000449808	0.0167566
Os05g0164100	Similar to Fructose-6-phosphate 2-kinase/fructose-2, 6-bisphosphatase (EC 2.7.1.105) (EC 3.1.3.46) (Fragment).	13942.9	-0.501849	0.160286	0.000139283	0.00698251
Os08g0530400	Moco containing protein (Moco containing protein(OsMCP)).	13553.4	-0.502481	0.22606	0.00170802	0.0439991
Os02g0180200	Uncharacterised protein family UPF0133 domain containing protein.	2807	-0.503098	0.145211	3.93e-05	0.00264624
Os01g0796500	Similar to predicted protein.	986.336	-0.504512	0.141984	3.25e-05	0.00229521
Os03g0781400	Ribose 5-phosphate isomerase family protein.	1601.11	-0.506427	0.218237	0.00136123	0.0372351
Os06g0257450	Ribonucleotide reductase, Chloroplast biogenesis	1049.18	-0.506483	0.235609	0.00198723	0.0482861
Os09g0530000	Rhodanese-like domain containing protein.	34355.2	-0.506716	0.199739	0.000789915	0.0252726
Os12g0515400	Similar to Plastidic 2-oxoglutarate/malate transporter.	4680.77	-0.50731	0.238049	0.0020018	0.0484399
Os03g0133900	Similar to Serine acetyltransferase (EC 2.3.1.30) (Sat-106).	3300.54	-0.508294	0.219949	0.00125692	0.0351309
Os04g0476800	Similar to TA5 protein (Fragment).	1791.17	-0.513501	0.159525	0.000102629	0.00550299
Os04g0602400	Similar to Maltose excess protein 1, chloroplast precursor (Root cap protein 1).	1234.43	-0.513708	0.17606	0.000263443	0.0113322
Os01g0894700	Trigger factor, ribosome-binding, bacterial domain containing protein.	3111.25	-0.514105	0.236147	0.00175037	0.0444971
Os06g0581000	Similar to Nitrate transporter NTL1.	941.016	-0.515718	0.199834	0.000693697	0.0229567
Os01g0753500	Transcriptional factor B3 family protein.	2366.78	-0.522245	0.201982	0.000668303	0.0224687
Os07g0420000	Conserved hypothetical protein.	886.538	-0.525536	0.171801	0.000167027	0.00801583
Os05g0232200	Conserved hypothetical protein.	5538.08	-0.527811	0.154063	4.75e-05	0.00304268
Os10g0421800	Pentatricopeptide repeat (PPR) protein, Chloroplast development under cold stress	1551	-0.529311	0.172717	0.000162971	0.00785606
Os02g0768600	Similar to Chloroplast inorganic pyrophosphatase (EC 3.6.1.1).	5787.35	-0.530657	0.170723	0.00013987	0.00699896
Os06g0115400	Similar to Superoxide dismutase [Fe], chloroplast (EC 1.15.1.1) (Fragment).	1504.85	-0.532056	0.226967	0.0011938	0.0337858
Os06g0564500	Cysteine synthase (EC 4.2.99.8).	2466.4	-0.534483	0.181292	0.000230712	0.0101997
Os04g0669900	Similar to H0818H01.11 protein.	4690.38	-0.535787	0.188241	0.000311922	0.012844
Os06g0232200	Similar to Fructokinase-2.	3450.95	-0.54147	0.14691	1.8e-05	0.00143655
Os03g0129300	Similar to Glyceraldehyde-3-phosphate dehydrogenase (EC 1.2.1.13) (Fragment).	254242	-0.543232	0.195856	0.000376157	0.0147676
Os03g0411500	Subunit of the chloroplast Clp (plastidic caseinolytic protease), Chloroplast biogenesis and leaf development	2360.4	-0.543502	0.190043	0.000294405	0.0123223
Os01g0168100	KIP1-like domain containing protein.	12321.6	-0.543908	0.137337	5.78e-06	0.000601467
Os02g0700300	Similar to Phosphate starvation response regulator-like protein.	1146.2	-0.544034	0.220878	0.00086809	0.0269427
Os01g0678600	Ribosomal protein S20 family protein.	4671.38	-0.544567	0.247381	0.00145716	0.0390342
Os04g0119300	Similar to H0716A07.6 protein.	826.673	-0.546082	0.161183	5.33e-05	0.00332199
Os07g0245100	Similar to Cytosine deaminase (EC 3.5.4.1).	714.313	-0.546271	0.165934	7.37e-05	0.00430426
Os06g0680500	Similar to Glutamate receptor 3.4 precursor (Ligand-gated ion channel 3.4) (AtGLR4). Splice isoform 2.	5179.29	-0.546578	0.11792	3.06e-07	5.81e-05
Os09g0380200	Chaperone-like protein of protochlorophyllide oxidoreductase (POR), J-like protein, Chloroplast-localized protein containing DUF3353, Regulation of chlorophyll biosynthesis, Chlorophyll and lutein accumulation, Chloroplast development	739.142	-0.546928	0.237422	0.00125199	0.0350663
Os01g0805000	50S ribosomal protein L34.	2222.62	-0.549101	0.216281	0.000705764	0.0232136
Os05g0365300	Nucleotide-binding site leucine-rich repeat (NBS-LRR) protein, Bacterial blight resistance	457.388	-0.549148	0.22534	0.000917269	0.0279555
Os01g0619900	Similar to DNA binding.	1389.05	-0.549936	0.200546	0.000408749	0.0155492
Os08g0345400	Conserved hypothetical protein.	4157.43	-0.551029	0.12225	5.45e-07	9.13e-05
Os02g0137700	NAD(P)-binding domain containing protein.	53699.5	-0.552216	0.256985	0.00181072	0.0453452
Os05g0203900	Conserved hypothetical protein.	3465	-0.553598	0.194844	0.000301593	0.0125254
Os02g0124866	Hypothetical gene.	878.883	-0.553615	0.185853	0.000201536	0.00924427
Os04g0670700	Similar to H0624F09.4 protein.	895.546	-0.554486	0.191408	0.000250531	0.0108113
Os04g0477025	Hypothetical gene.	1369.93	-0.554552	0.213766	0.00060367	0.0208343
Os01g0108600	Basic helix-loop-helix dimerisation region bHLH domain containing protein.	1136.49	-0.556774	0.217145	0.000649283	0.0219998
Os05g0519600	Similar to 4-methyl-5(B-hydroxyethyl)-thiazol monophosphate biosynthesis enzyme.	2060.21	-0.558814	0.172677	8.69e-05	0.0048403
Os07g0179300	Methyltransferase type 11 domain containing protein.	1591.79	-0.562713	0.221168	0.000675556	0.022578
Os03g0815400	Ribosomal protein L17-like protein.	7796.17	-0.563245	0.20132	0.000335831	0.0135713
Os05g0113400	Similar to Actin-depolymerizing factor 2 (ADF 2).	14509.8	-0.563322	0.190932	0.000211325	0.00954716
Os03g0353900	Argonaute and Dicer protein, PAZ domain containing protein.	152.586	-0.565831	0.269967	0.00192992	0.047363
Os11g0539700	F-box domain, cyclin-like domain containing protein.	1307.54	-0.56645	0.264972	0.00173437	0.0443292
Os03g0824100	Pentatricopeptide repeat protein, Regulation of chloroplast development	2371.08	-0.567902	0.262132	0.00164781	0.0427748
Os02g0652600	Ribosomal protein L19 family protein.	2821.36	-0.568796	0.212182	0.00046578	0.01728
Os04g0209300	Similar to Glutathione-conjugate transporter AtMRP4.	4526.94	-0.569564	0.162409	3.3e-05	0.00232385
Os06g0731200	Similar to ABC transporter-like protein.	2219.56	-0.570225	0.233713	0.000788773	0.025266
Os01g0168400	Zinc finger, RING/FYVE/PHD-type domain containing protein.	649.877	-0.570426	0.143605	5.49e-06	0.000581122
Os01g0919900	Similar to Acyl-[acyl-carrier-protein] desaturase, chloroplast precursor (EC 1.14.19.2) (Stearoyl-ACP desaturase) (Delta(9) stearoyl-acyl carrier protein desaturase).	17241.5	-0.570771	0.266207	0.00171594	0.044158
Os05g0318600	Similar to FERONIA receptor-like kinase.	629.994	-0.571286	0.175526	7.99e-05	0.00458275
Os07g0628700	Similar to Receptor protein kinase.	6941.07	-0.571902	0.179342	9.88e-05	0.00537391
Os01g0305900	Similar to R2R3 Myb transcription factor MYB-IF35.	416.106	-0.573043	0.217152	0.000516096	0.018659
Os03g0232400	Phytosulfokine family protein.	20853.6	-0.5736	0.209338	0.000386959	0.01502
Os11g0555600	Protein kinase, core domain containing protein.	324.217	-0.57402	0.240216	0.000972869	0.0291547
Os11g0599466	Hypothetical gene.	1273.48	-0.574698	0.14788	7.67e-06	0.000723479
Os05g0103200	Cyclophilin, Mediation of chilling tolerance and cell elongation	8881.12	-0.576838	0.271451	0.0017644	0.0446832
Os05g0147500	Similar to DEGP2 (DEGP PROTEASE 2); serine-type peptidase/ trypsin.	4211.59	-0.576922	0.147631	7.3e-06	0.00070941
Os08g0440900	Similar to Omega-6 fatty acid desaturase, chloroplast precursor (EC 1.14.19.-).	2688.41	-0.577432	0.187496	0.000139212	0.00698251
Os07g0661400	Conserved hypothetical protein.	2559.91	-0.580876	0.183163	0.000103271	0.00551551
Os01g0266800	Cystinosin/ERS1p repeat containing protein.	5843.61	-0.581845	0.158953	1.81e-05	0.00143901
Os01g0886900	Similar to EMB1879 (EMBRYO DEFECTIVE 1879).	12847.2	-0.583166	0.147319	4.63e-06	0.000505395
Os02g0328300	Homolog of the Arabidopsis FNRL protein, Fruit protein	2680.82	-0.583398	0.241375	0.000888272	0.0273801
Os10g0370000	Protein phosphatase 2C-related domain containing protein.	4990.99	-0.584117	0.121419	1.28e-07	2.77e-05
Os03g0569800	Similar to ATP binding protein.	1264.81	-0.584359	0.173679	5.31e-05	0.00332199
Os02g0618200	Circadian-associated rice pseudo response regulator, Control of flowering time	2960.77	-0.585938	0.271546	0.00160196	0.0419622
Os03g0109800	Hypothetical conserved gene.	1015.21	-0.587108	0.223428	0.000518533	0.0186937
Os11g0237700	Similar to URF 4-related.	3259.19	-0.588488	0.18688	0.000111026	0.00579204
Os09g0553100	Similar to Histone H4.	14217.6	-0.590065	0.226034	0.000502308	0.0182584
Os04g0585200	Similar to Glutamate receptor.	17738	-0.592953	0.217639	0.000389794	0.0150403
Os03g0717700	Histidine kinase, Cytokinin signaling	4431.62	-0.593269	0.167784	2.68e-05	0.00197298
Os08g0515800	Mitochodrial transcription termination factor-related family protein.	1176.84	-0.593618	0.166539	2.54e-05	0.0018959
Os11g0127800	Similar to FHA domain containing protein, expressed.	13716.3	-0.595579	0.283039	0.00175454	0.0445172
Os05g0292800	Similar to One helix protein (OHP).	13245.8	-0.595989	0.214225	0.000330696	0.0134552
Os10g0578950	Similar to 4-coumarate--CoA ligase-like 2.	1135.54	-0.597922	0.261999	0.00118232	0.0335667
Os03g0399532	Similar to phosphatidylinositol-4-phosphate 5-kinase family protein.	4836.43	-0.597995	0.177142	4.95e-05	0.00313302
Os02g0750100	Similar to ATP synthase.	11586	-0.598322	0.213999	0.000319759	0.0131267
Os09g0279500	Similar to Plastid-specific 30S ribosomal protein 2, chloroplast precursor (PSRP- 2).	2363.59	-0.598425	0.230503	0.000543248	0.0193043
Os01g0507000	Non-protein coding transcript.	1484.29	-0.599273	0.237385	0.000668954	0.0224687
Os02g0728300	Similar to ASC1-like protein 2.	1074.41	-0.599319	0.188869	9.6e-05	0.00527338
Os10g0181600	Methyltransferase type 11 domain containing protein.	8103.57	-0.600117	0.256865	0.00106019	0.0311533
Os12g0189300	Pyruvate/Phosphoenolpyruvate kinase, catalytic core domain containing protein.	18524.9	-0.60083	0.168326	2.53e-05	0.00189177
Os06g0638700	Putative cyclase family protein.	203.886	-0.601144	0.272652	0.00141355	0.0382779
Os01g0747400	Protein kinase, core domain containing protein.	3364.75	-0.601156	0.246193	0.000777542	0.0249953
Os03g0121700	Similar to Nascent polypeptide-associated complex alpha subunit-like protein 3 (NAC-alpha-like protein 3) (Alpha-NAC-like protein 3).	1599.26	-0.601177	0.184581	7.41e-05	0.00431792
Os12g0285600	Pleckstrin homology-type domain containing protein.	1012.62	-0.601633	0.271908	0.00137803	0.0375045
Os03g0265400	Similar to 50S ribosomal protein L4, chloroplast precursor (R-protein L4).	2673.67	-0.602529	0.256168	0.000998941	0.0297636
Os04g0636800	Conserved hypothetical protein.	9634.48	-0.602962	0.183072	6.31e-05	0.00381326
Os05g0519200	Similar to protein kinase.	1588.22	-0.603875	0.228997	0.000484931	0.0177705
Os07g0576000	UbiA prenyltransferase family protein.	1713.9	-0.605918	0.16778	2.09e-05	0.00160127
Os04g0437600	Mitogen activated protein kinase kinase kinase 3 domain containing protein.	6880.39	-0.606267	0.130493	2.56e-07	4.97e-05
Os03g0413100	Similar to ACR4.	2941.51	-0.607071	0.209	0.000226859	0.0100801
Os03g0254900	Zinc finger, RING/FYVE/PHD-type domain containing protein.	10573.1	-0.608215	0.157276	6.94e-06	0.000687664
Os03g0811100	Magnesium-chelatase subunit ChlD, Chlorophyll synthesis, Chloroplast development	3149.65	-0.608575	0.233595	0.000515192	0.0186513
Os03g0178200	Protein of unknown function YGGT family protein.	2053.4	-0.612814	0.183928	5.79e-05	0.0035492
Os05g0497675	Ribosomal L11 methyltransferase family protein.	352.734	-0.613552	0.201743	0.000147542	0.00730157
Os03g0219900	Similar to 50S ribosomal protein L15, chloroplast precursor (CL15) (Fragment).	2986.11	-0.61755	0.289216	0.00157367	0.0415531
Os05g0103400	Protein of unknown function DUF3339 domain containing protein.	1208.25	-0.617568	0.257471	0.000850084	0.0265673
Os02g0132500	Similar to Common plant regulatory factor 7.	4651.1	-0.618012	0.175583	2.87e-05	0.00208425
Os10g0181200	Similar to binding protein.	15497.8	-0.620846	0.197427	0.00010491	0.00554201
Os01g0882500	Similar to NADH dehydrogenase I subunit N.	6722.13	-0.621087	0.171806	1.81e-05	0.00143655
Os01g0700100	MtN3 and saliva related transmembrane protein family protein.	4830.01	-0.622118	0.182278	4.13e-05	0.00273688
Os01g0743400	Similar to Tryptophanyl-tRNA synthetase (Fragment).	1290.56	-0.622686	0.149176	2.11e-06	0.000272572
Os06g0685300	Similar to predicted protein.	2666.91	-0.623279	0.114808	4.19e-09	1.41e-06
Os08g0485900	Haloacid dehalogenase-like hydrolase domain containing protein.	1969.47	-0.624828	0.223548	0.000300802	0.01252
Os04g0538100	Elongation factor G, III and V domain containing protein.	56984.4	-0.626832	0.205755	0.000151332	0.00746173
Os01g0921800	Tetratricopeptide-like helical domain containing protein.	1005.79	-0.627566	0.244867	0.00056597	0.0199539
Os03g0125000	Similar to 50S ribosomal protein L5, chloroplast.	4543.1	-0.629125	0.292655	0.00153893	0.0408128
Os03g0399466	Non-protein coding transcript.	253.756	-0.629724	0.310785	0.00193728	0.0475004
Os03g0356300	Ribosomal protein L6 family protein.	2808.43	-0.630209	0.307106	0.00184211	0.0458759
Os09g0506450	Similar to F-box domain containing protein, expressed.	612.409	-0.631117	0.149476	1.7e-06	0.000227552
Os05g0490900	Conserved hypothetical protein.	3844.94	-0.631275	0.248025	0.000586547	0.0204654
Os04g0499200	Enhancer of rudimentary family protein.	333.98	-0.631622	0.298688	0.00161641	0.042122
Os02g0515200	BAR domain containing protein.	548.139	-0.632214	0.260697	0.000796909	0.0254059
Os03g0119900	Similar to Histone H4.	586.424	-0.632988	0.291694	0.00142666	0.0384336
Os03g0284900	Annexin repeat, conserved site domain containing protein.	1536.24	-0.635467	0.187833	4.48e-05	0.00289799
Os02g0826200	NAD(P)-binding domain containing protein.	659.966	-0.636843	0.289487	0.00132953	0.0367195
Os07g0100300	Conserved hypothetical protein.	8135.27	-0.637011	0.228186	0.000296526	0.0123738
Os12g0541500	Similar to Elongation factor Ts.	42799	-0.640033	0.175373	1.71e-05	0.00137962
Os12g0124000	Similar to FHA domain containing protein, expressed.	11405.3	-0.640166	0.251561	0.000587661	0.0204778
Os03g0774300	HAD superfamily (subfamily IG) hydrolase, 5'-Nucleotidase protein.	3991.43	-0.64028	0.189067	4.46e-05	0.00288989
Os12g0619000	IQ calmodulin-binding region domain containing protein.	192.988	-0.640518	0.245638	0.000497559	0.0181347
Os11g0470500	Similar to Protein kinase domain containing protein, expressed.	1101.56	-0.642234	0.164986	6.55e-06	0.00065429
Os04g0585700	Protein of unknown function DUF581 family protein.	1868.54	-0.643056	0.274185	0.000949816	0.028687
Os04g0498600	S-adenosylmethionine decarboxylase, Polyamine biosynthesis, Salt and drought stresses, Abiotic stress	47607	-0.64366	0.144938	8.38e-07	0.000128431
Os05g0409500	Similar to MtN21 protein.	6462.65	-0.644482	0.176974	1.74e-05	0.00140411
Os03g0122200	Similar to 50S ribosomal protein L11.	2620.72	-0.644916	0.159745	3.56e-06	0.000405058
Os12g0534200	Similar to Acyl carrier protein I, chloroplast precursor (ACP I).	3160.13	-0.645952	0.22574	0.000239809	0.0105095
Os08g0117100	Nucleotide-binding, alpha-beta plait domain containing protein.	1723.81	-0.650972	0.186967	3.12e-05	0.00222201
Os03g0126300	Similar to cDNA clone:001-042-G03, full insert sequence.	1335.84	-0.652522	0.159519	2.86e-06	0.000342397
Os02g0593500	Phosphate transporter family protein.	26885.6	-0.653782	0.173857	1.09e-05	0.000970026
Os01g0928000	Similar to Transcription factor ICE1 (Inducer of CBF expression 1) (Basic helix- loop-helix protein 116) (bHLH116) (AtbHLH116).	940.521	-0.65525	0.324511	0.00187195	0.0463231
Os11g0674400	Similar to NB-ARC domain containing protein, expressed.	310.005	-0.655882	0.194524	3.93e-05	0.00264624
Os12g0263000	Similar to Glutathione synthase.	1655.88	-0.657482	0.211302	0.000108946	0.00570562
Os09g0470000	Similar to Plastidic general dicarboxylate transporter.	1024.38	-0.659457	0.30703	0.00142665	0.0384336
Os02g0255700	Conserved hypothetical protein.	8196.27	-0.662531	0.2249	0.000178153	0.00840991
Os11g0171300	Fructose-bisphosphate aldolase, chloroplast precursor (EC 4.1.2.13) (ALDP).	1.58852e+06	-0.663548	0.308336	0.00139224	0.0378147
Os03g0198500	Protein of unknown function DUF862, eukaryotic domain containing protein.	401.284	-0.664592	0.225198	0.000178927	0.00840991
Os04g0592400	t-snare domain containing protein.	1255.9	-0.667085	0.182454	1.6e-05	0.00131252
Os04g0669800	Methylthioribose kinase (EC 2.7.1.100).	5585.1	-0.667971	0.129053	1.6e-08	4.74e-06
Os02g0590800	Similar to Serine/threonine-protein kinase Nek6.	1119.98	-0.670439	0.184562	1.71e-05	0.00137962
Os08g0276100	Similar to NDF1 (NDH-DEPENDENT CYCLIC ELECTRON FLOW 1).	1417.28	-0.671075	0.259097	0.000491229	0.0179768
Os05g0226300	Similar to FIP1.	882.922	-0.67123	0.203194	5.68e-05	0.00349545
Os09g0411650	Similar to Ribulose-1, 5 bisphosphate carboxylase/oxygenase large subunit N- methyltransferase, chloroplast precursor (EC 2.1.1.127) ([Ribulose- bisphosphate carboxylase]-lysine N-methyltransferase) (RuBisCO methyltransferase) (RuBisco LSMT) (rbcMT).	2143.69	-0.674535	0.107199	2.29e-11	1.9e-08
Os02g0680700	Similar to DNA binding protein.	12192.7	-0.675375	0.120073	1.48e-09	5.87e-07
Os02g0751600	Peptidyl-prolyl cis-trans isomerase, FKBP-type domain containing protein.	2642.05	-0.677056	0.26243	0.000500157	0.0182048
Os04g0556550	Conserved hypothetical protein.	660.082	-0.677293	0.17179	5.15e-06	0.000553383
Os02g0738400	Similar to Histidine kinase.	1674.48	-0.678911	0.231574	0.000183834	0.00859304
Os01g0674800	Serine/threonine-specific protein kinase NPK15-like.	377.168	-0.679481	0.299343	0.0010631	0.0312001
Os03g0244000	Heat shock protein DnaJ, cysteine-rich region domain containing protein.	4168.1	-0.679622	0.21259	7.95e-05	0.00456966
Os02g0663100	GRAS (GAI-RGA-SCR) plant-specific transcription factor, Maintenance of shoot apical meristem indeterminacy, Regulation of vegetative to reproductive phase change	4031.02	-0.680604	0.236758	0.000215377	0.00968157
Os05g0462700	Similar to Histone H4.	481.679	-0.682011	0.26729	0.000535123	0.0191591
Os10g0357800	N2, N2-dimethylguanosine tRNA methyltransferase family protein.	361.323	-0.682885	0.320527	0.00142633	0.0384336
Os06g0125600	Hypothetical conserved gene.	232.817	-0.683046	0.245973	0.000290197	0.0122023
Os06g0604300	Chloroplast-localized phospholipase D, Herbivore defense	224.981	-0.686423	0.276816	0.000640698	0.0217362
Os05g0390100	Dynamin family protein.	4086.54	-0.687105	0.242398	0.000242091	0.0105825
Os05g0506000	Similar to MS5-like protein (Fragment).	4116.75	-0.690051	0.312279	0.00112322	0.032435
Os04g0662700	Similar to GTP cyclohydrolase 1 isoform TaA.	9533.99	-0.690513	0.158062	8.18e-07	0.000126837
Os03g0265900	Conserved hypothetical protein.	277.22	-0.691248	0.349198	0.00190962	0.0470359
Os01g0805300	Mog1/PsbP, alpha/beta/alpha sandwich domain containing protein.	3369.34	-0.692574	0.162177	1.27e-06	0.000180861
Os05g0143300	Conserved hypothetical protein.	30889.3	-0.695824	0.111133	2.63e-11	2.03e-08
Os02g0137600	Bacterial methyltransferase family protein.	135.972	-0.69781	0.277758	0.00058502	0.0204386
Os06g0286375	Similar to Nitrate-induced NOI protein-like protein.	1353.34	-0.700153	0.182605	7.68e-06	0.000723479
Os03g0774400	Similar to predicted protein.	383.396	-0.702829	0.302639	0.000910016	0.0278584
Os02g0530100	Similar to C4-dicarboxylate transporter/malic acid transport protein.	937.584	-0.704583	0.238002	0.000163428	0.00785709
Os05g0579600	Homeodomain-like containing protein.	4436.53	-0.706724	0.294779	0.00077651	0.0249919
Os01g0178400	Similar to Protein phosphatase 2A B'kappa subunit.	659.87	-0.706894	0.287616	0.00065383	0.0220605
Os02g0822600	Similar to 50S ribosomal protein L9.	1907.59	-0.708986	0.251523	0.000247463	0.0107477
Os06g0476900	Conserved hypothetical protein.	259.179	-0.70908	0.241363	0.000175822	0.00836349
Os10g0124700	Cyclin-like F-box domain containing protein.	188.212	-0.709294	0.279078	0.000532286	0.0190908
Os07g0520800	Ankyrin repeat-containing domain domain containing protein.	1176.19	-0.709919	0.194033	1.5e-05	0.00123981
Os12g0151500	Similar to Alpha-2, 8-sialyltransferase 8B (EC 2.4.99.-) (ST8Sia II) (Sialyltransferase X) (STX).	666.935	-0.71193	0.291952	0.000680793	0.0226408
Os01g0309800	Similar to Hydrogenase expression/formation protein hypB.	1950.25	-0.712104	0.158023	4.23e-07	7.45e-05
Os02g0827400	Similar to predicted protein.	413.079	-0.712814	0.301299	0.000812742	0.0257269
Os01g0764500	Similar to uvrB/uvrC motif-containing protein.	4541.24	-0.714163	0.139961	2.21e-08	6.09e-06
Os05g0574300	Similar to Histone H2B.2.	7123.33	-0.714534	0.315657	0.000915008	0.0279487
Os06g0133800	Similar to Transferase.	122975	-0.716984	0.203679	2.59e-05	0.00191605
Os02g0750400	Pentatricopeptide repeat domain containing protein.	656.79	-0.718099	0.356969	0.00160647	0.0419808
Os11g0575900	Conserved hypothetical protein.	285.299	-0.718753	0.192166	1.1e-05	0.000975219
Os10g0196400	Hypothetical protein.	116.393	-0.720718	0.336134	0.00133019	0.0367195
Os12g0529800	Hypothetical protein.	1243.93	-0.72307	0.276018	0.000421831	0.0159122
Os01g0684900	Multi antimicrobial extrusion protein MatE family protein.	1778.26	-0.724125	0.124041	3.55e-10	1.79e-07
Os02g0693500	Similar to OSIGBa0142I02-OSIGBa0101B20.17 protein.	10813.6	-0.724435	0.148352	6.65e-08	1.59e-05
Os06g0137600	K homology-like, alpha/beta domain containing protein.	2359.1	-0.72459	0.194544	1.14e-05	0.0010018
Os01g0929100	Conserved hypothetical protein.	8619.62	-0.72485	0.189064	7.4e-06	0.00071264
Os01g0510600	Homolog of fluorescent (FLU) in Arabidopsis thaliana, Tetratricopeptide repeat (TPR)-containing protein, Regulation of chlorophyll biosynthesis	2648	-0.726397	0.23409	0.000104218	0.00553319
Os03g0339900	Similar to Serine/threonine protein kinase.	3378.24	-0.728248	0.158766	2.78e-07	5.35e-05
Os12g0581900	Zinc finger, C2H2-like domain containing protein.	2318.45	-0.729029	0.276423	0.000400074	0.0153055
Os05g0401100	Protein of unknown function DUF477 family protein.	9324.95	-0.732131	0.36345	0.00167251	0.0433113
Os03g0711150	Hypothetical protein.	1370.48	-0.737076	0.36618	0.00167832	0.0433583
Os01g0328700	FAD-dependent pyridine nucleotide-disulphide oxidoreductase domain containing protein.	10450.5	-0.73717	0.209667	2.46e-05	0.00184458
Os10g0378100	Similar to Cytochrome P450 family protein, expressed.	2881.38	-0.737403	0.173627	1.31e-06	0.000185847
Os07g0558300	Inositol monophosphatase family protein.	2126.54	-0.741166	0.276835	0.000352068	0.0140136
Os01g0749200	Chloroplast ribosome L13 protein, Chloroplast development under low temperature conditions	3100.76	-0.741623	0.207278	1.95e-05	0.00152703
Os10g0498200	Epoxide hydrolase family protein.	2199.64	-0.742352	0.202533	1.41e-05	0.00118118
Os04g0538166	Similar to Elongation factor G, chloroplastic.	4437.75	-0.742428	0.269131	0.000286009	0.0121098
Os01g0917400	CCCH-type zinc finger protein, Resistance against bacterial blight disease	4321.74	-0.745451	0.123635	1.08e-10	6.21e-08
Os11g0456000	Similar to RALF.	282.2	-0.746182	0.315907	0.00078578	0.0252001
Os12g0197500	Homolog of Arabidopsis suppressor of gene silencing 3, Cofactor of RNA-dependent RNA polymerase, Defense response to virus	199.554	-0.749893	0.255697	0.000169794	0.00811969
Os03g0828100	Similar to 50S ribosomal protein L18, chloroplastic.	1383.76	-0.755323	0.275906	0.000294683	0.0123223
Os01g0179800	TMS membrane protein/tumour differentially expressed protein family protein.	17828.4	-0.757086	0.16626	3.24e-07	6.07e-05
Os12g0291733	Hypothetical gene.	44133.7	-0.760272	0.36584	0.00137758	0.0375045
Os04g0562100	Amino acid transporter, transmembrane domain containing protein.	463.347	-0.760933	0.229606	4.9e-05	0.0031195
Os06g0125500	Similar to Oligopeptide transporter 9.	2606.89	-0.761471	0.388007	0.00178934	0.045103
Os01g0695700	Similar to MDR-like ABC transporter.	2574.01	-0.767345	0.289881	0.000371606	0.0146529
Os03g0679700	Similar to Thiamine biosynthesis protein thiC.	2156.9	-0.768062	0.229108	3.86e-05	0.00263595
Os08g0379200	ATPase, P-type, K/Mg/Cd/Cu/Zn/Na/Ca/Na/H-transporter family protein.	1689.67	-0.768551	0.183246	1.65e-06	0.000222653
Os03g0563300	Magnesium-chelatase subunit ChlI, Mg-chelatase I subunit, Chlorophyll biosynthesis, Chloroplast development	8409.9	-0.77422	0.331699	0.000813493	0.0257269
Os03g0241600	Serine/threonine protein kinase-related domain containing protein.	986.712	-0.775974	0.142107	3e-09	1.05e-06
Os02g0121500	Conserved hypothetical protein.	5483.01	-0.784144	0.203499	6.27e-06	0.000631123
Os11g0472000	Zinc finger, CCCH-type domain containing protein.	4939.78	-0.784369	0.201382	5.37e-06	0.00057269
Os05g0574400	Similar to Malate dehydrogenase.	14220.8	-0.788837	0.223754	2.22e-05	0.00169935
Os08g0351200	Hypothetical conserved gene.	240.946	-0.796833	0.270017	0.000153042	0.00752013
Os02g0662700	GRAS (GAI-RGA-SCR) plant-specific transcription factor, Maintenance of shoot apical meristem indeterminacy, Regulation of vegetative to reproductive phase change	3385.29	-0.798951	0.234338	3.38e-05	0.00235189
Os10g0558900	2OG-Fe (II) oxygenase family protein, Regulation of the secondary cell wall formation in leaves, Modulation of leaf rolling	213.219	-0.799362	0.352795	0.000934058	0.0283061
Os11g0569600	Similar to Receptor kinase-like protein.	162.608	-0.801454	0.399594	0.00159552	0.0419013
Os01g0221400	Conserved hypothetical protein.	1839.02	-0.802274	0.356572	0.000950902	0.0286877
Os01g0770700	Similar to Copper transporter 1.	2244.35	-0.804263	0.315225	0.00045856	0.0170356
Os11g0676200	Similar to NBS-LRR-like protein NBA2 (Fragment).	1405.62	-0.807816	0.183093	5.9e-07	9.65e-05
Os12g0534100	Conserved hypothetical protein.	308.354	-0.811344	0.253105	6.71e-05	0.00401488
Os02g0326700	Peptidase S54, rhomboid domain containing protein.	13816.8	-0.812267	0.251719	6.83e-05	0.00406359
Os06g0476200	Similar to Phosphoglucomutase precursor (EC 5.4.2.2).	12216.7	-0.813461	0.165284	4.94e-08	1.21e-05
Os03g0232600	U-Box E3 ubiquitin ligase, Regulation of brassinosteroid-mediated growth	3052.11	-0.813648	0.201517	2.99e-06	0.000352231
Os01g0847200	Similar to Mannose-1-phosphate guanyltransferase (EC 2.7.7.13) (ATP-mannose-1- phosphate guanylyltransferase) (GDP-mannose pyrophosphorylase) (NDP- hexose pyrophosphorylase).	7632.26	-0.814157	0.129044	1.76e-11	1.58e-08
Os09g0305300	Protein of unknown function DUF247, plant family protein.	112.484	-0.818347	0.307895	0.000347074	0.0139203
Os01g0866200	Similar to Histone H3.	2679.92	-0.822242	0.266353	9.68e-05	0.00529812
Os07g0524900	Protein of unknown function DUF6, transmembrane domain containing protein.	66.5529	-0.823144	0.411978	0.0016025	0.0419622
Os04g0165700	Cysteine synthase (EC 2.5.1.47).	10632.1	-0.823303	0.176611	1.81e-07	3.66e-05
Os03g0792400	Similar to mRNA, clone: RTFL01-01-G24.	2209.56	-0.823307	0.183594	4.26e-07	7.46e-05
Os02g0619600	Zinc finger, RING/FYVE/PHD-type domain containing protein.	124.089	-0.829349	0.270605	0.000105	0.00554201
Os05g0496200	Similar to 3-phosphoglycerate kinase (Fragment).	74202.7	-0.836196	0.24512	2.93e-05	0.00210674
Os01g0102900	Light-regulated protein, Regulation of light-dependent attachment of LEAF-TYPE FERREDOXIN-NADP+ OXIDOREDUCTASE (LFNR) to the thylakoid membrane	25760.7	-0.839072	0.357438	0.000757014	0.0245107
Os03g0843400	Similar to 30S ribosomal protein S6, chloroplast precursor (Fragment).	4451.45	-0.839389	0.217856	6.16e-06	0.000622623
Os04g0459500	Similar to H0219H12.1 protein.	163037	-0.844603	0.322581	0.000382683	0.0149152
Os08g0409100	Trehalose-6-phosphate phosphatase.	6058.64	-0.846793	0.218485	5.1e-06	0.000549869
Os05g0132100	AMP-dependent synthetase and ligase domain containing protein.	520.024	-0.858242	0.200543	1.02e-06	0.000150987
Os02g0128200	Similar to Transcription factor HBP-1a (Histone-specific transcription factor HBP1).	488.401	-0.859491	0.329828	0.000385959	0.01502
Os02g0635000	Nitrilase, Regulation of root growth	1516.79	-0.859494	0.258146	4.23e-05	0.00277815
Os01g0672800	Protein of unknown function DUF1421 domain containing protein.	399.811	-0.860477	0.178189	7.84e-08	1.85e-05
Os06g0683200	Similar to 50S ribosomal protein L24, chloroplast precursor (CL24).	1889.12	-0.861416	0.268618	6.36e-05	0.00383927
Os03g0736600	Similar to ATP synthase.	5128.04	-0.862885	0.231987	1.01e-05	0.000902218
Os04g0591000	Nucleotide-binding, alpha-beta plait domain containing protein.	2000.79	-0.867017	0.427222	0.00142785	0.0384336
Os05g0395000	Virulence factor, pectin lyase fold family protein.	2293.91	-0.867194	0.228751	7.73e-06	0.000723958
Os04g0583600	Similar to Histone H4.	288.105	-0.870107	0.337424	0.000405237	0.0154693
Os01g0873100	Similar to Amidophosphoribosyltransferase, chloroplast precursor (EC 2.4.2.14) (Glutamine phosphoribosylpyrophosphate amidotransferase) (ATASE) (GPAT).	1017.82	-0.870784	0.330243	0.000344583	0.0138713
Os12g0601800	Similar to BZIP transcription factor family protein, expressed.	1506.39	-0.878098	0.286509	9.96e-05	0.00537391
Os08g0469700	MORN motif repeat containing protein.	741.159	-0.879282	0.201462	6.88e-07	0.000109128
Os03g0751400	Similar to 50S ribosomal protein l6.	422.087	-0.880416	0.278327	7.25e-05	0.0042628
Os02g0226200	HAD-superfamily subfamily IB hydrolase, hypothetical 1 protein.	113.712	-0.884008	0.383639	0.000797939	0.0254088
Os05g0137200	Similar to P-glycoprotein ABCB5.	1235.12	-0.88773	0.141862	2.3e-11	1.9e-08
Os07g0656500	Similar to Magnesium-chelatase subunit H family protein, expressed.	500.005	-0.892885	0.402196	0.000938657	0.0284136
Os01g0783100	Pentatricopeptide repeat domain containing protein.	381.461	-0.895703	0.247899	1.5e-05	0.00123981
Os01g0945300	Amino acid/polyamine transporter I family protein.	1802.27	-0.897369	0.252349	1.84e-05	0.00145668
Os01g0975300	MYB-related transcription factor, Drought and salinity tolerance	2385.11	-0.900209	0.490946	0.00199855	0.0484303
Os04g0610800	Similar to Coproporphyrinogen III oxidase (Fragment).	1793.85	-0.904595	0.397746	0.000823031	0.0259093
Os09g0481800	Nitrogen-fixing NifU, C-terminal domain containing protein.	687.331	-0.905253	0.267905	3.42e-05	0.00237469
Os12g0291400	Similar to Petunia ribulose 1, 5-bisphosphate carboxylase small subunit mRNA (clone pSSU 51), partial cds. (Fragment).	55552.5	-0.905732	0.302143	0.000119296	0.0061757
Os02g0471500	Protein phosphatase 2C domain containing protein.	2588.88	-0.907088	0.239321	7.55e-06	0.000719263
Os03g0856100	Pentatricopeptide repeat domain containing protein.	990.991	-0.910334	0.241382	8.15e-06	0.000750191
Os01g0888600	Similar to Seven transmembrane protein Mlo5 (Fragment).	560.1	-0.916003	0.225822	2.58e-06	0.00031778
Os02g0120000	Pentatricopeptide repeat domain containing protein.	1311.13	-0.916357	0.149482	3.88e-11	2.65e-08
Os05g0573700	Similar to Ketol-acid reductoisomerase, chloroplast precursor (EC 1.1.1.86) (Acetohydroxy-acid reductoisomerase) (Alpha-keto-beta-hydroxylacil reductoisomerase).	23084.5	-0.917389	0.314567	0.000138417	0.00698251
Os02g0129300	Conserved hypothetical protein.	2655.18	-0.918384	0.278898	4.58e-05	0.00294855
Os05g0395025	Non-protein coding transcript.	40.76	-0.919126	0.49661	0.00196677	0.0478723
Os10g0516100	H subunit of glycine decarboxylase complex (GDC), Photorespiration	24910.6	-0.919823	0.195956	1.38e-07	2.92e-05
Os05g0122600	Prefoldin domain containing protein.	249.044	-0.922871	0.48831	0.00177105	0.0448021
Os02g0671200	Protein of unknown function DUF295 domain containing protein.	902.444	-0.92766	0.219343	1.2e-06	0.000172007
Os07g0290200	Plant lipid transfer protein/seed storage/trypsin-alpha amylase inhibitor domain containing protein.	457.022	-0.929812	0.456391	0.00133149	0.0367195
Os07g0631900	Nucleotide-binding, alpha-beta plait domain containing protein.	5633.47	-0.9302	0.128999	3.3e-14	4.95e-11
Os08g0547500	Kinesin, motor domain domain containing protein.	89.7411	-0.944193	0.489108	0.00162997	0.0423933
Os08g0490900	Similar to Histone H2B.2.	586.801	-0.949913	0.225949	1.34e-06	0.000188093
Os10g0196100	Similar to Cytochrome P450 98A1.	119.382	-0.95071	0.298126	6.43e-05	0.0038704
Os02g0678200	SPX-MFS protein, Pi homeostasis	8822.35	-0.953286	0.289361	4.17e-05	0.00274901
Os03g0708500	Capsid/spike protein, ssDNA virus domain containing protein.	2093.43	-0.955199	0.325802	0.000141297	0.0070441
Os09g0434500	Similar to Ethylene response factor 2.	4154.87	-0.956181	0.289753	4.05e-05	0.00269434
Os01g0332100	Similar to Neutral invertase-like protein (Fragment).	5302.74	-0.956405	0.439451	0.00100188	0.0297636
Os03g0305000	AMP-binding protein.	6294.51	-0.956499	0.18906	2.29e-08	6.13e-06
Os11g0629400	Similar to Nitrilase associated protein-like.	642.676	-0.96039	0.3227	0.000124205	0.00636869
Os07g0141400	Similar to 23 kDa polypeptide of photosystem II.	80540.3	-0.96564	0.51697	0.00175062	0.0444971
Os03g0323200	Similar to Magnesium-chelatase subunit H family protein, expressed.	56419.3	-0.966003	0.395377	0.000527729	0.0189526
Os09g0515400	Trigger factor, ribosome-binding, bacterial domain containing protein.	884.924	-0.966473	0.295777	4.85e-05	0.00309803
Os12g0566000	Similar to Boron transporter.	212.051	-0.966902	0.37005	0.000349084	0.0139484
Os09g0433600	Similar to Histone H4.	441.313	-0.97021	0.330643	0.000139061	0.00698251
Os12g0271751	Hypothetical protein.	126.639	-0.971549	0.416633	0.00070551	0.0232136
Os03g0431100	Conserved hypothetical protein.	1627.48	-0.972666	0.199317	5.63e-08	1.36e-05
Os06g0641866	Hypothetical protein.	208.442	-0.974203	0.292384	3.89e-05	0.00264159
Os03g0431200	Similar to N-acetyl-glutamate synthase.	1429.96	-0.976166	0.457239	0.00104061	0.0306408
Os03g0290300	Similar to W-3 fatty acid desaturase (Fragment).	10755.3	-0.9824	0.304101	5.43e-05	0.00337493
Os04g0688100	Peroxidase (EC 1.11.1.7).	57.3648	-0.986248	0.427097	0.000747851	0.0242723
Os07g0544800	Similar to Oxygen-evolving enhancer protein 3-2, chloroplast precursor (OEE3) (16 kDa subunit of oxygen evolving system of photosystem II) (OEC 16 kDa subunit) (Ferredoxin-NADP reductase binding protein) (BP).	28068.8	-0.99075	0.552377	0.0019511	0.0476659
Os05g0495600	Similar to autoinhibited calcium ATPase.	2285.3	-0.993053	0.210386	1.23e-07	2.7e-05
Os05g0337400	Similar to heavy-metal-associated domain-containing protein.	1770.18	-0.995362	0.265441	8.34e-06	0.000764773
Os01g0588900	Cytokinin-activating enzyme, Bioactive cytokinin synthesis	20363.4	-1.0012	0.251465	3.48e-06	0.000401359
Os01g0717400	EGF-like, alliinase domain containing protein.	2646.31	-1.0024	0.26603	7.8e-06	0.00072792
Os02g0668100	Similar to Geranylgeranyl-diphosphate synthase.	2305.61	-1.00441	0.474472	0.00107514	0.0315192
Os04g0121100	Similar to OSIGBa0115D20.4 protein.	176.025	-1.00457	0.465897	0.000999203	0.0297636
Os07g0549900	Similar to Histone H4.	1690.59	-1.0068	0.291422	2.48e-05	0.0018567
Os01g0917200	Peptidase, trypsin-like serine and cysteine proteases domain containing protein.	547.583	-1.01372	0.319523	6.46e-05	0.00387278
Os06g0604200	Chloroplast-localized phospholipase D, Herbivore defense	207.136	-1.02214	0.342508	0.000117414	0.00608994
Os07g0105600	Photosystem II oxygen evolving complex protein PsbQ family protein.	950.181	-1.02643	0.237622	7.73e-07	0.000120538
Os02g0259600	Similar to 50S ribosomal protein L21, chloroplast precursor (CL21) (CS-L7).	1976.85	-1.02711	0.305419	3.37e-05	0.00234787
Os07g0109400	Conserved hypothetical protein.	109.935	-1.03789	0.459217	0.000801773	0.0254707
Os02g0744000	Similar to NDF6 (NDH DEPENDENT FLOW 6).	3231.08	-1.03796	0.23376	4.51e-07	7.84e-05
Os05g0199700	Non-protein coding transcript.	1400.88	-1.04651	0.162044	5.93e-12	6.15e-09
Os01g0171000	BRASSINOSTEROID INSENSITIVE 1-associated receptor kinase 1 precursor (EC 2.7.1.37) (BRI1-associated receptor kinase 1) (Somatic embryogenesis receptor-like kinase 3).	228.142	-1.0553	0.336879	7.22e-05	0.0042628
Os10g0502400	Similar to Glutamyl-tRNA reductase 2 (EC 1.2.1.70) (GluTR) (Fragment).	14153	-1.05845	0.328782	5.31e-05	0.00332199
Os02g0197200	Mlo-related protein family protein.	16743.3	-1.06219	0.26581	2.92e-06	0.000346612
Os11g0518900	Conserved hypothetical protein.	1255.77	-1.07485	0.337169	5.97e-05	0.0036415
Os03g0319400	Serine/threonine protein kinase, Cold stress tolerance, Abiotic stresses	16373.3	-1.07499	0.382981	0.000183123	0.00857468
Os11g0557000	Phytosulfokine family protein.	88.1436	-1.07822	0.451771	0.000580619	0.0203576
Os12g0233300	Histidine triad (HIT) protein family protein.	1320.33	-1.08138	0.269079	2.69e-06	0.000324928
Os02g0596000	Rhodanese-like domain containing protein.	2066.82	-1.08318	0.4395	0.000481411	0.0176896
Os02g0439200	Protein kinase PKN/PRK1, effector domain containing protein.	62.2822	-1.08585	0.441373	0.000495422	0.0181057
Os03g0576600	Acyl-CoA-binding protein , Stress response	48.6312	-1.08664	0.595662	0.00186107	0.0461351
Os11g0102200	Similar to NPH1-1.	3274.5	-1.09383	0.296623	1.01e-05	0.000902218
Os01g0205300	Similar to rho termination factor, N-terminal domain containing protein.	383.981	-1.09492	0.261856	1.37e-06	0.000191608
Os05g0573800	Hypothetical conserved gene.	37.6917	-1.10194	0.570447	0.00153402	0.0407224
Os12g0215100	Hypothetical conserved gene.	94.616	-1.10726	0.383841	0.000153074	0.00752013
Os07g0617000	Similar to Ethylene response factor 2.	72.2068	-1.1082	0.369429	0.000108788	0.00570562
Os01g0710700	Lipase, class 3 family protein.	976.837	-1.10942	0.385879	0.000155505	0.00760675
Os12g0101800	Similar to Nonphototrophic hypocotyl 1a.	2982.71	-1.10953	0.282953	3.54e-06	0.00040495
Os10g0522800	Conserved hypothetical protein.	230.2	-1.11114	0.281378	3.6e-06	0.000408041
Os07g0558350	Non-protein coding transcript.	69.7979	-1.11535	0.465906	0.000574591	0.0202051
Os01g0974200	RicMT (Metallothionein-like protein).	5474.25	-1.11898	0.45383	0.000458427	0.0170356
Os08g0446800	Similar to GDU1.	424.083	-1.1197	0.539615	0.00110246	0.032076
Os05g0158500	Serine carboxypeptidase, Positive regulator of grain size	146.663	-1.12493	0.435384	0.000347866	0.0139203
Os01g0502700	Similar to Histone H2A.	272.656	-1.1308	0.279317	2.39e-06	0.000295182
Os05g0181250	Similar to predicted protein.	279.902	-1.13118	0.258746	5.88e-07	9.65e-05
Os03g0209500	Zinc finger, DHHC-type domain containing protein.	183.784	-1.13392	0.480611	0.000597074	0.0206988
Os03g0834050	Haloacid dehalogenase-like APase, Low-Pi-responsive haloacid dehalogenase (HAD)-like hydrolase, Pi homeostasis	607.808	-1.14923	0.207608	1.6e-09	6.26e-07
Os04g0253000	Similar to Histone H1.	83731.2	-1.1497	0.25883	2.54e-07	4.96e-05
Os05g0137100	Similar to MDR-like ABC transporter.	78.2657	-1.15979	0.365558	6.2e-05	0.00375903
Os12g0292400	Similar to Petunia ribulose 1, 5-bisphosphate carboxylase small subunit mRNA (clone pSSU 51), partial cds. (Fragment).	44638.3	-1.16177	0.280693	1.38e-06	0.000191753
Os04g0636750	Hypothetical gene.	2829.13	-1.1625	0.198841	2.6e-10	1.38e-07
Os03g0799000	Similar to Histone H1.	7688.49	-1.17569	0.363683	4.95e-05	0.00313302
Os06g0687600	Protein of unknown function DUF579, plant family protein.	550.46	-1.18658	0.226526	7.99e-09	2.6e-06
Os04g0585000	Similar to RING-H2 finger protein ATL1R.	101.287	-1.19472	0.388235	8.24e-05	0.00469138
Os11g0631825	Conserved hypothetical protein.	46.1953	-1.19802	0.545842	0.000864633	0.0268664
Os04g0482300	Kelch related domain containing protein.	73.3117	-1.19823	0.48951	0.00048456	0.0177705
Os10g0539500	Similar to Histone H4.	10192.4	-1.19924	0.271836	4.21e-07	7.45e-05
Os04g0630400	NAD(P)-binding domain containing protein.	1204.32	-1.20255	0.214286	1.01e-09	4.32e-07
Os11g0544000	Hypothetical conserved gene.	448.685	-1.20714	0.216188	1.2e-09	4.98e-07
Os08g0525700	Conserved hypothetical protein.	334.017	-1.21569	0.1965	3.16e-11	2.3e-08
Os03g0190100	UbiA prenyltransferase family protein.	489.353	-1.21576	0.318988	6e-06	0.000608371
Os01g0279400	Major facilitator superfamily antiporter.	500.562	-1.24814	0.497957	0.000398324	0.0152819
Os07g0626800	Amine oxidase domain containing protein.	138.534	-1.25429	0.47371	0.000277373	0.0118371
Os03g0106200	Conserved hypothetical protein.	126.952	-1.26504	0.655106	0.00136858	0.0373603
Os01g0639900	beta-carbonic anhydrase (EC:4.2.1.1), Carbon assimilation, CO<sub>2</sub>-mediated stomatal pore response	195880	-1.28838	0.431979	0.000103676	0.00552605
Os12g0292301	Hypothetical gene.	21760.5	-1.30195	0.350049	7.31e-06	0.00070941
Os10g0502000	Similar to Thylakoid lumenal 17.4 kDa protein (P17.4) (Fragment).	974.139	-1.3089	0.397708	3.88e-05	0.00264078
Os09g0528500	Hypothetical protein.	643.829	-1.31102	0.257141	1.65e-08	4.79e-06
Os04g0634400	Similar to H0315F07.5 protein.	156.434	-1.31791	0.714095	0.00154275	0.0408337
Os03g0332100	Similar to Cytochrome P450 CYP714B3.	267.134	-1.31973	0.211725	2.32e-11	1.9e-08
Os09g0443400	Hypothetical conserved gene.	167.349	-1.33153	0.365121	1.11e-05	0.000981727
Os02g0557800	A-type response regulator, Cytokinin signaling	1806.49	-1.33572	0.611207	0.000796008	0.0254059
Os03g0279200	Similar to Histone H2A.	3465.51	-1.34252	0.238197	8.44e-10	3.86e-07
Os08g0452900	Similar to Chaperone protein dnaJ.	308.215	-1.34262	0.385648	2e-05	0.00155851
Os01g0637500	Similar to polygalacturonase.	32.3066	-1.34487	0.650489	0.0011005	0.0320535
Os02g0628600	Similar to Auxin response factor 8.	120.536	-1.36557	0.30778	4.16e-07	7.42e-05
Os06g0475400	Glycosyltransferase AER61, uncharacterized domain containing protein.	725.402	-1.36888	0.358858	5.66e-06	0.000596287
Os11g0284300	Similar to POT family protein.	271.726	-1.37222	0.3847	1.44e-05	0.00120421
Os01g0332800	Similar to Serine carboxypeptidase II-like protein.	10614.2	-1.3767	0.227318	6.78e-11	4.45e-08
Os11g0210600	Similar to Alcohol dehydrogenase (Fragment).	4327.27	-1.40647	0.216721	4.26e-12	4.59e-09
Os08g0159500	C2C2-type zinc finger protein, Promotion of seed germination, Modulation of gibberellin biosynthesis, Regulation of cell death and callus differentiation	4248.17	-1.42646	0.185123	6.45e-16	1.58e-12
Os09g0528700	Similar to Cytochrome p450 (CYP78A9).	836.671	-1.42691	0.236055	7.29e-11	4.57e-08
Os02g0774100	Similar to thioredoxin-like 5.	103.877	-1.43534	0.463847	7.25e-05	0.0042628
Os02g0257400	Non-protein coding transcript.	256.628	-1.45957	0.3648	2.65e-06	0.00032218
Os05g0390300	Conserved hypothetical protein.	32.5072	-1.47138	0.536036	0.000216495	0.00971563
Os03g0333400	Similar to photosystem II 11 kD protein.	3160.54	-1.47924	0.456115	4.46e-05	0.00288989
Os01g0924200	Conserved hypothetical protein.	286.565	-1.48082	0.362784	1.86e-06	0.000244722
Os03g0413250	Hypothetical protein.	48.4645	-1.48194	0.437256	2.85e-05	0.00208062
Os06g0640599	Hypothetical protein.	160.93	-1.48704	0.74346	0.00110781	0.0321621
Os07g0541900	Similar to KI domain interacting kinase 1.	31.4185	-1.49639	0.600932	0.000412091	0.0156103
Os10g0516150	Non-protein coding transcript.	128.16	-1.49909	0.256515	2.5e-10	1.38e-07
Os02g0257300	Rhodanese-like domain containing protein.	1779.42	-1.5391	0.346566	3.89e-07	7.09e-05
Os08g0547300	Similar to Cytochrome P450 78A1 (EC 1.14.-.-) (CYPLXXVIII).	4554.24	-1.56218	0.306242	1.35e-08	4.13e-06
Os05g0565400	Protein of unknown function DUF561 family protein.	1060.22	-1.5872	0.286476	1.4e-09	5.64e-07
Os02g0608000	Protein of unknown function DUF1218 domain containing protein.	113.062	-1.59144	0.41909	5.96e-06	0.000608371
Os07g0184800	Similar to Variant of histone H1.	5396.86	-1.60096	0.388987	1.61e-06	0.000220169
Os02g0578400	Photosystem II oxygen evolving complex protein PsbQ family protein.	213.121	-1.61008	0.337044	7.87e-08	1.85e-05
Os05g0568300	Similar to 50S ribosomal protein L12, chloroplast precursor (CL12).	109.357	-1.61201	0.363468	3.96e-07	7.18e-05
Os09g0275400	Cytochrome P450 family protein.	579.667	-1.64947	0.681196	0.000432666	0.0162507
Os06g0157500	Florigen, Flowering time, Long-day promotion	1471.74	-1.64991	0.290867	6.67e-10	3.21e-07
Os05g0317900	Catharanthus roseus receptor-like kinase1-like kinase, Regulation of flowering time signaling pathway and/or circadian rhythms	2894.8	-1.66067	0.249268	1.29e-12	1.45e-09
Os11g0489250	Similar to Cytochrome P450 family protein, expressed.	1502.55	-1.67405	0.436213	4.86e-06	0.000528938
Os04g0458300	Similar to OSIGBa0097P08.2 protein.	84.7554	-1.68888	0.502278	2.82e-05	0.00206758
Os12g0274750	Hypothetical gene.	24032.1	-1.70739	0.395367	6.58e-07	0.000105648
Os12g0274700	Similar to Petunia ribulose 1, 5-bisphosphate carboxylase small subunit mRNA (clone pSSU 51), partial cds. (Fragment).	91144.5	-1.72785	0.345589	1.68e-08	4.82e-06
Os09g0551600	Similar to HMGd1 protein (Nucleasome/chromatin assembly factor D protein NFD101).	408.567	-1.78328	0.359867	3.12e-08	7.86e-06
Os08g0245200	4-coumarate:coenzyme A ligase, Lignin biosynthesis	71.5565	-1.78921	0.457969	3.81e-06	0.000426943
Os02g0519950	Hypothetical protein.	114.096	-1.81791	0.417998	5.59e-07	9.29e-05
Os09g0241100	Similar to nucleotide binding.	45.554	-1.8249	0.559159	4.01e-05	0.00268377
Os01g0701700	SAM dependent carboxyl methyltransferase family protein.	90.3917	-1.82635	0.682975	0.000228006	0.0100978
Os06g0160800	Conserved hypothetical protein.	76.6432	-1.83203	0.658968	0.000173197	0.00826707
Os04g0116200	Protein of unknown function DUF827, plant family protein.	58.926	-1.86526	0.408482	2.2e-07	4.36e-05
Os07g0671000	Similar to FPF1.	688.806	-1.86906	0.443712	1.02e-06	0.000150987
Os01g0322700	Primary microRNA of OsmiR408; Target gene(s): OsUCL8 (Os03g0709100), OsUCL7 (Os03g0259100), Regulation of panicle branching and grain weight, Regulation of grain yield and photosynthesis	125.408	-1.91949	0.466723	1.54e-06	0.00021264
Os06g0109300	Protein of unknown function DUF6, transmembrane domain containing protein.	250.355	-1.94962	0.542641	1.19e-05	0.0010284
Os10g0483500	FAD linked oxidase, N-terminal domain containing protein.	35.2235	-1.95321	0.579692	2.86e-05	0.00208425
Os09g0520500	Conserved hypothetical protein.	400.35	-1.95778	0.413459	9.12e-08	2.08e-05
Os07g0484800	Similar to Adenine phosphoribosyltransferase (EC 2.4.2.7)-like protein.	65.4819	-2.02465	0.550445	8.67e-06	0.000785144
Os09g0353200	Protein kinase, catalytic domain domain containing protein.	93.5874	-2.0692	0.416093	2.9e-08	7.38e-06
Os03g0773700	Similar to Receptor-like protein kinase 2.	528.926	-2.18757	0.403572	2.55e-09	9.28e-07
Os03g0129400	Conserved hypothetical protein.	2256.71	-2.30771	0.311518	5.88e-15	1.1e-11
Os09g0359500	Similar to OsD305.	476.198	-2.56225	0.316672	2.76e-17	1.24e-13
Os05g0518000	Homolog of Hd3a, Promotion of flowering, Drought tolerance	86.0491	-2.6861	0.421601	8.73e-12	8.41e-09
Os02g0768300	Protein of unknown function DUF6, transmembrane domain containing protein.	101.227	-2.74761	0.549177	2.41e-08	6.3e-06
Os02g0571800	Terpene synthase-like domain containing protein.	121.712	-3.08472	0.575776	3.28e-09	1.14e-06
Os02g0323600	Similar to Cytochrome P450-like protein.	25.792	-3.10284	0.712454	6.23e-07	0.000100573
Os04g0619600	Similar to Resistance protein candidate (Fragment).	132.108	-3.13271	0.630414	2.81e-08	7.28e-06
Os07g0586200	Similar to Esterase precursor (EC 3.1.1.-) (Early nodule-specific protein homolog) (Latex allergen Hev b 13).	21.0024	-3.96857	0.987924	3.37e-06	0.000393094
Os04g0613600	Similar to 40S ribosomal protein S11.	79.7227	-10.8703	3.04319	2.73e-15	5.66e-12

## Sheet: DEGs_Rondo
		baseMean	log2FoldChange	lfcSE	pvalue	padj
Os01g0149750	Hypothetical protein.	62.7999	10.0236	3.08414	3.37e-09	1.58e-06
Os11g0100300	Conserved hypothetical protein.	43.5372	9.46757	2.96374	2.88e-09	1.44e-06
Os12g0100200	Conserved hypothetical protein.	43.5372	9.46757	2.96374	2.88e-09	1.44e-06
Os10g0477600	Similar to NAM / CUC2-like protein.	21.4447	7.99776	3.0277	5.1e-06	0.000640684
Os06g0274800	Similar to Peroxidase 11 precursor (EC 1.11.1.7) (Atperox P11) (ATP23a/ATP23b).	16.3045	7.59388	2.90677	4.64e-06	0.000597446
Os01g0810866	Hypothetical conserved gene.	13.6949	7.39973	2.78008	1.8e-06	0.000278213
Os01g0308300	NB-ARC domain containing protein.	14.0475	7.37742	2.83692	4.16e-06	0.000546232
Os09g0421300	Phospholipase D lambda.	13.9499	7.00788	3.11401	9.05e-05	0.00580561
Os01g0652450	Hypothetical gene.	44.8931	5.46225	1.32557	2.25e-06	0.00033291
Os01g0842500	Similar to Laccase (EC 1.10.3.2).	43.4645	3.93178	2.03277	0.000862489	0.0292293
Os01g0705200	Late embryogenesis abundant protein repeat containing protein.	42.8969	3.89164	1.19588	3.94e-05	0.00316476
Os02g0457500	Ankyrin repeat containing protein.	26.1815	3.69142	0.823936	4.93e-07	9.99e-05
Os02g0770800	NADH/NADPH-dependent nitrate reductase	70.639	3.6812	0.698516	6.86e-09	2.83e-06
Os02g0750800	Protein of unknown function DUF3049 domain containing protein.	41.2717	3.6734	0.746798	5.06e-08	1.51e-05
Os01g0872100	TGF-beta receptor, type I/II extracellular region family protein.	14.1914	3.48514	1.69736	0.00104481	0.0331541
Os07g0599700	Similar to Surface protein PspC.	18.0333	3.38068	1.09676	8.06e-05	0.00535422
Os03g0752500	Similar to Cysteine proteinase (Fragment).	607.825	3.23613	1.69831	0.0008875	0.0298123
Os03g0348900	Similar to CHY zinc finger family protein, expressed.	71.5029	3.137	1.9642	0.0014396	0.0412384
Os09g0121900	Similar to Isoamyl acetate-hydrolyzing esterase.	43.9721	3.12891	1.26127	0.000324208	0.0149173
Os01g0885300	Conserved hypothetical protein.	16.1848	3.04737	0.803741	9.04e-06	0.0010059
Os02g0191800	Conserved hypothetical protein.	17.5515	2.98272	0.997521	0.000109902	0.00665701
Os11g0454200	Dehydrin	35.612	2.90164	1.24807	0.000489454	0.0201561
Os08g0403300	Heavy metal transport/detoxification protein domain containing protein.	167.137	2.76771	0.843041	3.36e-05	0.00283347
Os05g0390550	Conserved hypothetical protein.	22.8892	2.70918	1.47672	0.00137781	0.040104
Os03g0161600	Similar to EPIDERMAL PATTERNING FACTOR-like protein 4.	29.4072	2.68784	0.928063	0.000128109	0.00756824
Os06g0128600	Ankyrin repeat containing protein.	659.039	2.67654	1.05759	0.000293847	0.0138944
Os01g0658900	OSBZ8.	387.526	2.50551	0.512378	4.37e-08	1.35e-05
Os02g0805250	Basic helix-loop-helix transcription factor, Regulation of grain size	40.3215	2.44195	1.50792	0.0017171	0.0460576
Os03g0257700	Hypothetical protein.	28.0801	2.43138	0.750041	4.48e-05	0.00346653
Os11g0195600	Similar to Amino acid carrier (Fragment).	700.969	2.41328	0.636706	5.6e-06	0.000693958
Os01g0644000	Twin-arginine translocation pathway signal domain containing protein.	4571.63	2.33557	0.842184	0.000172264	0.00938861
Os01g0547600	High-affinity nitrate transporter, Nitrate transport, Auxin signaling	1353.06	2.3011	0.725081	5.21e-05	0.0038979
Os02g0258800	Conserved hypothetical protein.	1819.53	2.28888	0.521811	4.89e-07	9.99e-05
Os04g0460600	Similar to H0219H12.10 protein.	152.02	2.2874	0.38191	1.01e-10	9.85e-08
Os01g0529800	Similar to Very-long-chain fatty acid condensing enzyme CUT1.	244.888	2.27941	0.370286	3.53e-11	4.02e-08
Os08g0130100	Zinc finger, LSD1-type domain containing protein.	92.5319	2.24695	0.415844	3.09e-09	1.51e-06
Os03g0723400	Similar to UFG2.	166.78	2.19668	0.656193	2.95e-05	0.00255515
Os09g0109600	Small peptide, Drought tolerance	137.231	2.175	0.585219	7.87e-06	0.000901042
Os05g0567600	Similar to SANT/MYB protein.	111.189	2.15581	0.695346	6.41e-05	0.00460593
Os08g0374000	Bet v I allergen family protein.	346.846	2.14072	0.47266	2.61e-07	5.89e-05
Os02g0740500	Conserved hypothetical protein.	59.6646	2.09217	0.602313	1.97e-05	0.00183088
Os02g0234750	Hypothetical gene.	26.7737	1.96711	0.571764	2.5e-05	0.00225522
Os11g0104300	Substrate of the SCF<sup>D3</sup> ubiquitination complex, Repressor of strigolactone (SL) signalling	824.979	1.96554	0.424718	1.72e-07	4.15e-05
Os05g0319100	Putative mannan endo-1, 4-beta-mannosidase 5.	117.772	1.95744	0.38982	2.33e-08	8.19e-06
Os04g0538400	Similar to Nodulin 21 (N-21).	32.1233	1.92063	0.974006	0.0011982	0.0365199
Os07g0132300	Conserved hypothetical protein.	76.4116	1.9077	0.872594	0.000725906	0.0260781
Os02g0767200	Lipase, class 3 family protein.	38.2207	1.90747	0.655122	0.000130647	0.00766923
Os01g0956300	Hypothetical protein.	34.2305	1.90736	0.551696	2.27e-05	0.00205609
Os07g0564200	Conserved hypothetical protein.	37.1769	1.89734	0.636207	0.000101192	0.00622396
Os05g0160300	Bifunctional inhibitor/plant lipid transfer protein/seed storage domain containing protein.	647.281	1.85634	0.363387	1.48e-08	5.69e-06
Os08g0300300	Similar to Chloride channel-like protein Osclc.	431.33	1.85225	0.295689	1.84e-11	2.59e-08
Os08g0503700	Sodium/sulphate symporter family protein.	4754.46	1.85054	0.372514	3.26e-08	1.05e-05
Os07g0672300	Protein of unknown function DUF247, plant domain containing protein.	35.2407	1.84953	0.505257	1.1e-05	0.00115898
Os12g0194900	Similar to Amino acid carrier (Fragment).	1072.39	1.84673	0.314262	2.01e-10	1.78e-07
Os08g0560900	Similar to Photosystem I reaction center subunit II, chloroplast precursor (Photosystem I 20 kDa subunit) (PSI-D).	11719.4	1.84659	0.836488	0.000752284	0.026705
Os01g0719600	Heavy metal transport/detoxification protein domain containing protein.	37.3782	1.82349	0.750181	0.000446241	0.0189392
Os03g0858800	Multi antimicrobial extrusion protein MatE family protein.	109.575	1.79023	0.457928	3.87e-06	0.000517537
Os03g0226300	Similar to Pto kinase interactor 1.	40.0895	1.78454	0.832423	0.000836161	0.0287442
Os01g0727820	Hypothetical protein.	53.0487	1.78239	0.550553	4.49e-05	0.00346653
Os01g0176751	Hypothetical protein.	19.4184	1.78003	0.691388	0.000354242	0.0158127
Os01g0236300	Similar to Auxin response factor 18.	939	1.77413	0.239756	7.26e-15	2.48e-11
Os02g0655200	Similar to Ap25.	300.57	1.76602	0.398243	4.08e-07	8.79e-05
Os10g0406900	Hypothetical conserved gene.	139.789	1.76353	0.432411	1.9e-06	0.000291758
Os04g0434600	Similar to OSIGBa0102D10.3 protein.	139.196	1.75931	0.425788	1.56e-06	0.000254304
Os02g0809800	Phosphate (Pi) transporter, Root-to-shoot Pi transfer	483.038	1.75861	0.465192	6.34e-06	0.000764859
Os11g0104350		2154.4	1.7448	0.473869	9.29e-06	0.00101502
Os11g0598800	Tetratricopeptide-like helical domain containing protein.	124.801	1.73645	0.722608	0.000473727	0.0197808
Os06g0499100	Hypothetical conserved gene.	19.9651	1.72854	0.730625	0.000594505	0.0230164
Os06g0246500	Similar to Pyruvate dehydrogenase E1 alpha subunit (EC 1.2.4.1).	212.795	1.72825	0.335504	1.22e-08	4.88e-06
Os04g0593400	Similar to OSIGBa0142I02-OSIGBa0101B20.20 protein.	150.19	1.72474	0.546652	5.73e-05	0.00425971
Os03g0746700	Conserved hypothetical protein.	893.521	1.70416	0.223663	1.32e-15	5.81e-12
Os06g0705651	Hypothetical protein.	23.2896	1.70153	0.923258	0.00156561	0.0431057
Os07g0496250	Similar to Expansin-like B1.	498.013	1.69019	0.274709	3.71e-11	4.03e-08
Os06g0140900	Sigma factor, regions 3 and 4 domain containing protein.	87.5405	1.6754	0.563177	0.000105969	0.0064679
Os03g0752400	Hypothetical conserved gene.	272.743	1.66784	0.60846	0.000203183	0.0106405
Os01g0283700	Similar to Cinnamoyl-CoA reductase (EC 1.2.1.44).	61.3461	1.66512	0.999625	0.00193439	0.0497659
Os08g0200600	NAC transcription factor, Negative regulation of drought tolerance	9751.11	1.66266	0.277815	1.03e-10	9.85e-08
Os05g0488600	Similar to Phosphate starvation regulator protein (Regulatory protein of P- starvation acclimation response Psr1).	1042.86	1.6613	0.331181	2.45e-08	8.5e-06
Os04g0520700	A member of S40 gene family, Leaf senescence, Response to pathogen infection	675.237	1.66013	0.457101	1.19e-05	0.00122349
Os08g0200750	Hypothetical protein.	736.452	1.65274	0.281404	2.12e-10	1.81e-07
Os12g0104300	Clp, N-terminal domain containing protein.	6847.67	1.64971	0.371958	5.08e-07	0.000101529
Os12g0567300	Myb transcription factor domain containing protein.	8158.48	1.62822	0.870757	0.00153959	0.0426904
Os07g0108900	Similar to MADS-box transcription factor 15.	764.786	1.62251	0.481132	2.98e-05	0.00256865
Os09g0433700	Similar to Pectin methylesterase (Fragment).	32.5401	1.60635	0.797317	0.00116737	0.0359464
Os01g0697100	UDP-glucuronosyl/UDP-glucosyltransferase family protein.	18.8636	1.60464	0.750483	0.00100677	0.0324498
Os01g0555200	Asp/Glu racemase family protein.	219.832	1.588	0.398656	2.89e-06	0.000404378
Os03g0760300	Cytochrome P450 family protein.	86.6504	1.58672	0.594438	0.000259122	0.0126011
Os03g0286900	RCI2 (rare cold-inducible 2) family protein, Drought resistance	476.467	1.5676	0.854967	0.0015293	0.0425437
Os04g0545000	Similar to WRKY transcription factor 34.	19.0692	1.5563	0.831157	0.00157766	0.04334
Os03g0305600	Mitochondrial import inner membrane translocase, subunit Tim17/22 family protein.	271.302	1.5505	0.707177	0.000790362	0.027687
Os05g0374200	Cytokinin oxidase, Regulation of cytokinin signaling pathway, "Regulation of tillering, plant height, and panicle size"	863.014	1.5484	0.516221	9.83e-05	0.00611069
Os03g0277300	Heat shock protein 70.	820.228	1.51834	0.462241	3.99e-05	0.00318563
Os07g0627000	Plastidial disproportionating enzyme1, alpha-1, 4-D-glucanotransferase, Storage starch synthesis in rice endosperm	559.158	1.5178	0.267836	7.26e-10	5e-07
Os02g0824500	Similar to Remorin.	69.8807	1.50824	0.546365	0.000208432	0.0107709
Os05g0373900	Similar to Eukaryotic peptide chain release factor subunit 1 (eRF1) (Eukaryotic release factor 1) (TB3-1) (Cl1 protein).	459.357	1.50091	0.210912	5.94e-14	1.42e-10
Os11g0700500	Similar to Snapdragon myb protein 305 homolog.	2575.52	1.49654	0.528324	0.000170194	0.00929694
Os03g0796600	Protein of unknown function DUF506, plant family protein.	2928.65	1.49325	0.204128	1.39e-14	4.15e-11
Os11g0438700	Similar to Tropinone reductase-I (EC 1.1.1.206) (TR-I) (Tropine dehydrogenase).	712.774	1.485	0.408174	1.14e-05	0.00118805
Os05g0555100	Similar to Protein phosphatase 2A B'kappa subunit.	30.7973	1.48112	0.631883	0.000609474	0.0234065
Os04g0517500	Similar to Phosphoenolpyruvate carboxylase kinase.	349.288	1.47947	0.311302	9.41e-08	2.53e-05
Os02g0555700	Similar to Chaperone protein dnaJ 10 (AtJ10) (AtDjC10).	64.4974	1.4777	0.416575	1.66e-05	0.00160102
Os08g0177000	Hypothetical protein.	87.7016	1.47642	0.538277	0.000215677	0.0110028
Os08g0503600	Hypothetical protein.	1656.23	1.46641	0.40655	1.28e-05	0.00129434
Os01g0559600	Similar to C13 endopeptidase NP1 precursor.	50072.2	1.45581	0.698752	0.00129406	0.038414
Os01g0548600	Protein kinase, catalytic domain domain containing protein.	281.602	1.45505	0.498349	0.000127875	0.00756824
Os05g0150550	Hypothetical protein.	58.2666	1.4543	0.816143	0.00178229	0.0472763
Os10g0422600	Protein of unknown function DUF581 family protein.	116.157	1.44803	0.638373	0.000701853	0.0254973
Os08g0468200	Hypothetical protein.	697.11	1.44648	0.500375	0.000143086	0.00817061
Os03g0787200	IQ calmodulin-binding region domain containing protein.	236.093	1.44123	0.302528	9.07e-08	2.47e-05
Os10g0210500	Protein of unknown function DUF6, transmembrane domain containing protein.	1360.69	1.43805	0.456776	6.38e-05	0.00460593
Os12g0116700	Similar to WRKY transcription factor 64.	874.685	1.42156	0.385441	9.25e-06	0.00101502
Os09g0498500	NAD-binding site containing protein.	468.041	1.41942	0.685481	0.00107231	0.0336497
Os01g0233000	DREPP plasma membrane polypeptide family protein.	5616.43	1.41938	0.621862	0.000682404	0.0250217
Os06g0143700	Similar to Sulfate transporter 2.	1017.82	1.41659	0.416068	2.77e-05	0.00244093
Os01g0233900	Similar to cDNA clone:J013003E06, full insert sequence.	416.57	1.41386	0.224877	1.69e-11	2.57e-08
Os02g0620600	Ammonium transporter, Ammonium uptake	534.968	1.41367	0.369461	5.66e-06	0.000694161
Os11g0657900	Similar to NB-ARC domain containing protein.	127.269	1.40734	0.299449	1.25e-07	3.12e-05
Os01g0247500	Protein kinase, core domain containing protein.	2517.3	1.4053	0.250635	1.04e-09	6.74e-07
Os02g0262800	Similar to NBS-LRR protein (Fragment).	222.661	1.40506	0.399186	1.81e-05	0.00170179
Os01g0727840	Similar to subtilase family protein.	45.9812	1.40469	0.807502	0.00192834	0.0497195
Os04g0542000	A member of S40 gene family, Leaf senescence	1364.35	1.40038	0.328611	9.21e-07	0.000169488
Os02g0234700	Conserved hypothetical protein.	90.4099	1.39182	0.320433	6.69e-07	0.000125099
Os06g0500300	Conserved hypothetical protein.	250.637	1.38813	0.346988	2.83e-06	0.000403072
Os02g0503900	Cytochrome P450 family protein.	301.629	1.38623	0.671048	0.00107341	0.0336497
Os07g0631300	Conserved hypothetical protein.	520.808	1.3854	0.405559	2.56e-05	0.00229497
Os09g0494600	Protein of unknown function DUF599 family protein.	811.785	1.38333	0.728537	0.00145557	0.0414602
Os06g0233800	Conserved hypothetical protein.	400.881	1.37088	0.414446	3.8e-05	0.0030994
Os04g0637000	TGA-type bZIP Transcription Factor, Regulation of diterpenoid phytoalexin production, Defense response	1466.75	1.36837	0.27413	2.69e-08	8.99e-06
Os08g0176900	Similar to Transcription factor HBP-1b(C38) (Fragment).	1489.8	1.36694	0.612699	0.000793236	0.0277065
Os01g0803300	Protein of unknown function DUF6, transmembrane domain containing protein.	95.8975	1.35764	0.418679	4.86e-05	0.00371166
Os03g0381500	Conserved hypothetical protein.	156.24	1.35656	0.456513	0.00011388	0.00684597
Os03g0752300	Two-pore K+ channel family protein, K+ homeostasis	2775.63	1.34698	0.386276	2.16e-05	0.00198221
Os08g0468100	Similar to Nitrate reductase.	7979.86	1.33448	0.575878	0.0006598	0.0246662
Os04g0101400	Flavone synthase II (FNSII), Biosynthesis of tricin O-linked conjugates	83.1735	1.32839	0.717103	0.00165346	0.0448559
Os06g0289900	UDP-glucuronosyl/UDP-glucosyltransferase family protein.	216.5	1.32407	0.749533	0.00185575	0.0482617
Os01g0746400	Carotenoid cleavage dioxygenase 8, Control of lateral bud outgrowth, Regulation of tillering, Strigolactones biosynthesis	100.426	1.31725	0.632363	0.00106668	0.0336249
Os04g0681600	Protein of unknown function DUF580 family protein.	129.816	1.30535	0.44964	0.000139429	0.00805794
Os02g0149600	Zinc finger, C2H2-like domain containing protein.	84.489	1.30062	0.342885	6.91e-06	0.000810124
Os01g0719400	CASC3/Barentsz eIF4AIII binding domain containing protein.	64.8985	1.29682	0.567382	0.000724962	0.0260781
Os01g0704100	Nitrate transporter, Nitrate transport	390.407	1.28537	0.34494	8.6e-06	0.000966485
Os02g0826300	Conserved hypothetical protein.	47.4828	1.2839	0.581137	0.000861357	0.0292293
Os02g0140800	Conserved hypothetical protein.	104.436	1.28008	0.505632	0.000397369	0.0173494
Os01g0800500	Purple acid phosphatase, N-terminal domain containing protein.	3446.44	1.2738	0.221092	4.36e-10	3.25e-07
Os11g0533400	Conserved hypothetical protein.	306.54	1.26982	0.648379	0.00138848	0.0403166
Os08g0468801	Hypothetical protein.	916.657	1.26853	0.600518	0.00105005	0.0331921
Os03g0585600	Conserved hypothetical protein.	43.7677	1.25514	0.433871	0.000156313	0.00869753
Os01g0757900	Haloacid dehalogenase/epoxide hydrolase domain containing protein.	447.085	1.24616	0.303622	1.92e-06	0.000293308
Os05g0482400	Cytochrome P450 monooxygenase, Gibberellin (GA)-deactivating enzyme, Modulation of internode elongation	112.13	1.24386	0.369883	3.33e-05	0.00281823
Os08g0476300	Glucose/ribitol dehydrogenase family protein.	99.2486	1.23861	0.295957	1.41e-06	0.000235707
Os03g0389501	Similar to LOL3.	51.8273	1.23526	0.6926	0.00194741	0.0499933
Os05g0447200	Auxin influx carrier, Regulation of root development, Response to aluminium stress	202.9	1.23373	0.490799	0.000411813	0.0178764
Os02g0232000	Similar to Heat shock transcription factor 29 (Fragment).	662.948	1.22642	0.36867	3.74e-05	0.00307947
Os06g0713800	Alpha-amylase isozyme 2A precursor (EC 3.2.1.1) (1, 4-alpha-D-glucan glucanohydrolase).	104.375	1.22531	0.563395	0.000922339	0.0306498
Os09g0420900	BTB domain containing protein.	202.157	1.22508	0.32019	6.04e-06	0.000734097
Os03g0226400	Manganese transporter, Cation diffusion facilitator (CDF) family member, Mn tolerance	13512.7	1.20868	0.337946	1.3e-05	0.0013123
Os04g0416700	Harpin-induced 1 domain containing protein.	70.0355	1.20814	0.335399	1.48e-05	0.00145629
Os03g0689300	Plasma membrane H+ ATPase (EC 3.6.3.6) (H-ATPase).	1384.29	1.20744	0.362057	3.58e-05	0.0029924
Os01g0200300	Similar to Homeobox-leucine zipper protein HOX29.	228.037	1.20529	0.6375	0.00159125	0.0436609
Os09g0299300	Similar to predicted protein.	106.569	1.2052	0.289073	1.5e-06	0.000246415
Os01g0625300	Similar to Heat shock transcription factor 31 (Fragment).	380.137	1.20361	0.378871	6.24e-05	0.0045373
Os08g0298700	Similar to male sterility protein 2.	84.8154	1.20354	0.570942	0.00107393	0.0336497
Os12g0612700	Class III homeodomain-leucine zipper (HD-Zip III) protein, Age-dependent leaf senescence	464.791	1.20348	0.212042	7.31e-10	5e-07
Os07g0445600	Conserved hypothetical protein.	143.435	1.20209	0.318045	7.28e-06	0.000849776
Os04g0434800	Similar to Thylakoid-bound ascorbate peroxidase (EC 1.11.1.11) (Fragment).	3064.94	1.18595	0.262194	3.09e-07	6.9e-05
Os01g0310100	Similar to PLDP1 (PHOSPHOLIPASE D P1); phospholipase D.	1259	1.18392	0.320033	9.91e-06	0.00106775
Os01g0229600	Conserved hypothetical protein.	818.96	1.18273	0.280437	1.2e-06	0.000211517
Os05g0186900	Similar to Auxin-responsive protein IAA16.	111.723	1.18197	0.659965	0.00191569	0.0495336
Os03g0703000	Similar to Beta-glucosidase.	324.703	1.17727	0.589148	0.00132948	0.0392705
Os07g0529600	Similar to Thiazole biosynthetic enzyme 1-1, chloroplast precursor.	2554.64	1.17353	0.542588	0.000962946	0.0314746
Os04g0656500	Transcriptional factor, SBP (SQUAMOSA promoter Binding Protein) DNA binding protein, Control of laminar joint and ligule development	211.481	1.16531	0.384645	0.00010078	0.00621457
Os01g0650100	Similar to Esterase.	60.7612	1.15719	0.564578	0.00123871	0.0372329
Os08g0468700	Similar to Nitrate reductase [NADH] 1 (EC 1.7.1.1) (NR1).	5266.5	1.14918	0.522109	0.000900102	0.0301201
Os03g0767900	Uncharacterised protein family UPF0497, trans-membrane plant domain containing protein.	1209.4	1.14663	0.274681	1.47e-06	0.000243492
Os09g0497100	Similar to Pumilio RBD (Fragment).	71.9228	1.14121	0.513206	0.000864263	0.029248
Os03g0596400	Conserved hypothetical protein.	89.7865	1.13429	0.532919	0.00105647	0.033347
Os09g0376800	Similar to Trehalose-6-phosphate synthase (Fragment).	870.049	1.13083	0.439234	0.000375684	0.0165232
Os02g0795800	Similar to BHLH transcription factor.	100.961	1.12808	0.29531	6.47e-06	0.000770335
Os01g0174100	Conserved hypothetical protein.	524.535	1.12463	0.279376	2.75e-06	0.000396724
Os02g0668000	Membrane protein, At2g17000, predicted domain containing protein.	234.013	1.12217	0.23268	7.4e-08	2.04e-05
Os01g0931100	Conserved hypothetical protein.	2816.91	1.11326	0.208396	4.95e-09	2.19e-06
Os05g0307100	Similar to tetracycline transporter protein.	164.51	1.11133	0.306111	1.33e-05	0.0013395
Os03g0304400	Zinc finger, RING/FYVE/PHD-type domain containing protein.	375.798	1.09969	0.174588	1.72e-11	2.57e-08
Os02g0131050	Hypothetical gene.	1703.43	1.09836	0.281623	4.67e-06	0.000598073
Os09g0460100	Conserved hypothetical protein.	365.412	1.09738	0.22045	3.42e-08	1.08e-05
Os03g0825300	Serine/threonine protein kinase domain containing protein.	210.415	1.09426	0.225286	6.42e-08	1.86e-05
Os06g0668200	Similar to Phosphoglycerate kinase, cytosolic (EC 2.7.2.3).	5912.65	1.09087	0.255826	1.02e-06	0.000184747
Os06g0349800	Conserved hypothetical protein.	486.689	1.09005	0.440948	0.000496223	0.0202758
Os02g0484975	Conserved hypothetical protein.	566.85	1.0891	0.455345	0.0005996	0.0231388
Os08g0112700	MADS-box transcription factor, Regulator of both biotic and abiotic stress responses	1036.56	1.08425	0.367145	0.000131763	0.007708
Os12g0568700	Uncharacterised protein family UPF0497, trans-membrane plant domain containing protein.	494.392	1.0838	0.257693	1.33e-06	0.000224942
Os10g0369900	Similar to Myo-inositol-1-phosphate synthase.	39.9059	1.07421	0.524461	0.0013075	0.0387168
Os04g0632400	Hypothetical protein.	1785.3	1.07213	0.261714	2.13e-06	0.000315816
Os12g0480200	Similar to H0321H01.14 protein.	574.738	1.06995	0.451294	0.000644158	0.0241989
Os04g0208200	Cysteine proteinase.	99.8608	1.06748	0.516516	0.00124301	0.0373045
Os03g0607200	Gibberellin regulated protein family protein.	232.735	1.06655	0.283132	8.02e-06	0.000909545
Os07g0605350	Similar to Protein EGG APPARATUS-1.	329.16	1.0618	0.289391	1.18e-05	0.00121241
Os08g0155550	Hypothetical protein.	79.0373	1.05522	0.558681	0.00174634	0.0466849
Os03g0758300	Similar to Cyclic nucleotide-gated ion channel 2 (AtCNGC2) (Cyclic nucleotide-and calmodulin-regulated ion channel 2) (DEFENSE NO DEATH 1).	4028.55	1.05328	0.38418	0.000256684	0.0125335
Os05g0521300	Similar to Histidine-containing phosphotransfer protein 4.	605.835	1.05036	0.15644	1.11e-12	2.21e-09
Os03g0758250	Hypothetical gene.	225.374	1.04446	0.464515	0.00084777	0.0290182
Os07g0533000	Peptidase A1 domain containing protein.	77.5755	1.0444	0.398111	0.000347802	0.0156126
Os06g0206000	Similar to carbon-nitrogen hydrolase family protein.	119.086	1.02802	0.30803	3.91e-05	0.00314625
Os01g0878400	Amino acid permease, Regulation of tiller number and grain yield	880.223	1.02782	0.435129	0.000647264	0.0242354
Os11g0498600	Similar to HVA22 protein.	704.405	1.02659	0.492788	0.00121799	0.0368468
Os06g0697200	DEAD-box protein abstrakt.	59.3197	1.02415	0.370699	0.000242877	0.0121347
Os01g0974200	RicMT (Metallothionein-like protein).	4931.1	1.02241	0.378512	0.000302404	0.0142148
Os04g0613700	Similar to UDP-N-acetylglucosamine pyrophosphorylase.	82.3432	1.02074	0.44575	0.000799041	0.0278686
Os01g0645900	Similar to sulfate transporter.	365.644	1.01368	0.374763	0.000279614	0.0132739
Os03g0330200	2, 3-bisphosphoglycerate-independent phosphoglycerate mutase (EC 5.4.2.1) (Phosphoglyceromutase) (BPG-independent PGAM) (PGAM-I).	58.4402	1.01337	0.426531	0.000671452	0.0248243
Os03g0176900	Conserved hypothetical protein.	311.5	1.01196	0.296741	3.09e-05	0.0026277
Os01g0230200	Basic helix-loop-helix dimerisation region bHLH domain containing protein.	1006.17	1.00918	0.212164	1.09e-07	2.82e-05
Os07g0448200	Similar to cDNA clone:J023132K03, full insert sequence.	154.073	1.00428	0.37588	0.000310884	0.0144712
Os07g0190800	Similar to Thioredoxin h.	1334.16	1.00311	0.245752	2.33e-06	0.000341506
Os09g0469300	Cupredoxin domain containing protein.	1145.58	1.00249	0.326117	9.53e-05	0.00603326
Os04g0330200	Mannose-binding lectin domain containing protein.	670.813	1.00241	0.365511	0.000252704	0.0123644
Os01g0770000	Uncharacterised protein family UPF0089 domain containing protein.	4013.56	1.00169	0.409585	0.000599325	0.0231388
Os08g0241300	Similar to OSIGBa0118P15.3 protein.	66.7038	0.999498	0.477048	0.00123796	0.0372329
Os03g0719700	Similar to Phytochrome A.	737.159	0.997161	0.248372	3.09e-06	0.000421788
Os02g0627750	Hypothetical protein.	145.808	0.996937	0.365388	0.000264873	0.0127769
Os03g0122500	Long noncoding RNA (lncRNA), Shortening of maturity duration with no yield penalty	843.971	0.996421	0.249988	3.48e-06	0.000467183
Os09g0376300	Conserved hypothetical protein.	1479.02	0.995009	0.216619	2.38e-07	5.48e-05
Os05g0114700	Myb-type HTH DNA-binding domain domain containing protein.	8724.24	0.994215	0.458638	0.00136158	0.0397767
Os09g0572450	Hypothetical protein.	53.5683	0.991732	0.495166	0.00148726	0.0418292
Os01g0730900	DNA polymerase III, subunits gamma and tau domain containing protein.	91.2557	0.989512	0.440489	0.000896882	0.0300543
Os03g0223200	Similar to Cinnamyl alcohol dehydrogenase.	47.3341	0.985484	0.51728	0.00182448	0.0478123
Os06g0295500	Hypothetical gene.	291.154	0.978578	0.35724	0.000260619	0.0126482
Os04g0625200	Phospholipid/glycerol acyltransferase family protein.	596.958	0.971272	0.241169	2.97e-06	0.000412485
Os06g0636600	Protein kinase, core domain containing protein.	441.703	0.970756	0.199617	6.58e-08	1.88e-05
Os01g0846450	Hypothetical conserved gene.	3942.28	0.970213	0.199921	6.7e-08	1.89e-05
Os09g0513500	Similar to ZCN24.	839.294	0.969116	0.46498	0.00126865	0.0378003
Os06g0717900	Peptidase A1 domain containing protein.	1070.01	0.966903	0.379257	0.000435427	0.0185704
Os07g0666900	Vacuolar Na+/H+ antiporter, Salt tolerance	934.328	0.966057	0.187198	1.42e-08	5.57e-06
Os09g0376000	Conserved hypothetical protein.	242.079	0.96175	0.387492	0.000518077	0.0208328
Os04g0201500	Similar to amino acid permease.	745.153	0.959543	0.177173	3.55e-09	1.63e-06
Os03g0200200	Conserved hypothetical protein.	95.8915	0.956269	0.448351	0.00117333	0.0359912
Os04g0510600	Tetratricopeptide-like helical domain containing protein.	611.817	0.952523	0.225741	1.34e-06	0.000226244
Os01g0881000	SNF2-related domain containing protein.	82.9089	0.950312	0.416791	0.000858982	0.0291932
Os07g0559400	Similar to uncharacterized secreted protein.	1557.33	0.947276	0.138646	5.43e-13	1.18e-09
Os02g0174000	Myb-like DNA-binding domain, SHAQKYF class domain containing protein.	97.3592	0.944991	0.367756	0.000427688	0.0184044
Os07g0516600	Multi antimicrobial extrusion protein MatE family protein.	57.9581	0.94486	0.397412	0.000698437	0.025435
Os12g0632900	Serine/threonine protein kinase-related domain containing protein.	120.873	0.937687	0.369299	0.00045943	0.0192848
Os05g0438600	Fructose-1, 6-bisphosphatase class 1/Sedoheputulose-1, 7-bisphosphatase domain containing protein.	402.526	0.936863	0.301398	8.88e-05	0.00574322
Os03g0161302	Hypothetical protein.	84.5965	0.933753	0.341719	0.000278026	0.0132248
Os04g0200400	Similar to OSIGBa0113K06.9 protein.	354.373	0.933153	0.464196	0.00148953	0.0418292
Os02g0190300	P-glycoprotein homologue.	1007.89	0.932739	0.236342	4.25e-06	0.000555547
Os02g0627700	Similar to ATCNGC15.	566.946	0.929602	0.217568	1.07e-06	0.000192754
Os12g0576600	Metallophosphoesterase domain containing protein.	593.388	0.926513	0.16758	1.96e-09	1.11e-06
Os12g0634600	Conserved hypothetical protein.	106.348	0.926157	0.348676	0.000342699	0.0154706
Os08g0458200	Similar to MTD1.	154.877	0.923796	0.348695	0.000346221	0.0156001
Os04g0614650	Similar to OSIGBa0126B18.8 protein.	1902.3	0.919664	0.204851	4.12e-07	8.79e-05
Os06g0712700	Transcription factor, Development of lodicules and stamens	473.31	0.917339	0.21181	8.37e-07	0.000155292
Os10g0126500	Cyclin-like F-box domain containing protein.	76.2937	0.910885	0.346257	0.000372045	0.0163933
Os03g0201901	Glycoside hydrolase, family 10 domain containing protein.	97.4282	0.909958	0.319567	0.00020469	0.0106698
Os04g0464200	Betaine aldehyde dehydrogenase, Rice fragrance, Salt stress	2176.88	0.909708	0.13561	1.25e-12	2.3e-09
Os12g0640900	Myosin II heavy chain-like family protein.	230.806	0.906942	0.238207	7.55e-06	0.000872695
Os02g0720200	Similar to 65kD microtubule associated protein.	119.765	0.906128	0.291508	9.1e-05	0.00582291
Os05g0590300	Alpha/beta hydrolase fold-1 domain containing protein.	2184.9	0.906057	0.239532	7.91e-06	0.000901219
Os08g0113501	Hypothetical protein.	602.956	0.90496	0.293769	9.9e-05	0.00612051
Os06g0554600	Conserved hypothetical protein.	1374.24	0.90456	0.164996	2.56e-09	1.36e-06
Os06g0604600	Conserved hypothetical protein.	1843.11	0.900729	0.400604	0.000941026	0.0311411
Os05g0105100	Similar to Small GTPase rab11-related.	341.166	0.898248	0.233175	6.39e-06	0.000764859
Os03g0784700	Ferredoxin--NADP reductase, root isozyme, chloroplast precursor (EC 1.18.1.2) (FNR).	1943.24	0.897982	0.199308	3.83e-07	8.41e-05
Os07g0671901	Hypothetical gene.	229.652	0.896705	0.461315	0.00175516	0.046816
Os01g0855000	Similar to Glycerol-3-phosphate acyltransferase 6 (EC 2.3.1.15) (AtGPAT6).	78.4961	0.896624	0.441013	0.00151185	0.0423071
Os03g0634400	Serine/threonine protein kinase domain containing protein.	960.279	0.890388	0.263729	3.97e-05	0.0031799
Os01g0896300	Hypothetical conserved gene.	109.78	0.889404	0.319612	0.000247684	0.012244
Os01g0190400	Similar to Hexokinase.	445.762	0.888822	0.265346	4.13e-05	0.00327044
Os02g0302200	Similar to aminotransferase family protein.	536.03	0.882452	0.445663	0.00165303	0.0448559
Os07g0491800	Similar to taxane 13-alpha-hydroxylase.	244.968	0.87901	0.413449	0.00124801	0.0373624
Os03g0745600	Uncharacterised protein family UPF0005 domain containing protein.	223.515	0.872729	0.367417	0.000727124	0.0260827
Os06g0625900	Potassium transporter, Salt stress response, Alkali tolerance	246.402	0.872247	0.291568	0.000134113	0.00780724
Os03g0245700	Thiolase-like, subgroup domain containing protein.	633.729	0.872196	0.448102	0.00181066	0.0475436
Os06g0705600	Oligopeptide transporter domain containing protein.	827.857	0.871441	0.317191	0.0002747	0.0131187
Os06g0665500	Peptidase M20 domain containing protein.	13723.9	0.870049	0.246477	1.86e-05	0.00174241
Os04g0671900	Transcription factor, Regulator for phosphate homeostasis	222.97	0.865518	0.345732	0.000533109	0.0213654
Os05g0581600	Hypothetical protein.	223.492	0.864209	0.284424	0.000117799	0.00702859
Os06g0633900	Similar to esterase/lipase/thioesterase.	324.581	0.863979	0.222186	5.65e-06	0.000694161
Os10g0537500	Similar to Tobamovirus multiplication 3.	945.551	0.86375	0.261148	4.87e-05	0.00371166
Os07g0604000	Similar to 6-phosphogluconolactonase-like protein.	609.821	0.863731	0.382085	0.000949431	0.0312463
Os03g0146000	Similar to RAB1X.	4705.55	0.857144	0.39642	0.00123788	0.0372329
Os02g0526000	Similar to H0502B11.6 protein.	855.545	0.855345	0.355835	0.000683534	0.0250217
Os12g0516200	Conserved hypothetical protein.	86134	0.854872	0.298864	0.00020324	0.0106405
Os06g0330100	Blast resistance protein, Pseudogene due to premature stop mutation (most japonica varieties), Blast resistance	256.038	0.854535	0.353939	0.000669624	0.0248243
Os12g0508200	Conserved hypothetical protein.	874.246	0.852203	0.265686	6.85e-05	0.00481795
Os05g0536900	Similar to RAB7A.	423.826	0.851402	0.204021	1.75e-06	0.000273943
Os12g0604000	Non-protein coding transcript.	1804.55	0.849815	0.411723	0.0014888	0.0418292
Os06g0103800	Protein of unknown function DUF125, transmembrane family protein.	4614.78	0.846206	0.300147	0.000229033	0.0115609
Os07g0452500	Similar to ORMDL family protein.	3334.49	0.845469	0.242501	2.65e-05	0.00235766
Os07g0635700	Cytochrome P450 family protein.	2031.49	0.843616	0.214757	4.99e-06	0.000635562
Os02g0185200	Cytochrome P450 family protein.	925.649	0.842016	0.427801	0.00176618	0.0470576
Os03g0267600	Protein of unknown function DUF3527 domain containing protein.	1089.42	0.835999	0.234709	2.02e-05	0.00186601
Os02g0649900	Metal-nicotianamine (NA) transporter, Fe and Mn transport to the endosperm	312.079	0.835776	0.299046	0.000249439	0.0123053
Os03g0161200	Similar to Sulphate transporter.	9272.59	0.832081	0.335333	0.000672255	0.0248243
Os11g0171100	Conserved hypothetical protein.	136.561	0.827651	0.346024	0.000731468	0.0261601
Os05g0590201	Hypothetical gene.	8009.02	0.825614	0.353537	0.000827076	0.0285139
Os06g0554200	Similar to F20B17.20.	263.503	0.817119	0.319707	0.00048422	0.0200094
Os04g0201800	Similar to H0512B01.7 protein.	3177.2	0.803973	0.148995	4.49e-09	2.02e-06
Os07g0603100	Nucleotide-binding, alpha-beta plait domain containing protein.	458.282	0.801396	0.220149	1.55e-05	0.0015031
Os01g0227200	Similar to Somatic embryogenesis receptor kinase-like protein.	3175.84	0.800013	0.281171	0.000220662	0.0112093
Os01g0963600	ABA/WDS induced protein family protein.	84871.7	0.796025	0.366039	0.00133501	0.0393369
Os04g0691100	Serine/threonine protein kinase, Hyperosmotic stress response	7493.86	0.795487	0.19611	3.02e-06	0.000415406
Os09g0572400	Similar to Abcf2-prov protein.	3863.85	0.794166	0.305899	0.00044724	0.0189392
Os04g0503500	Leucine-rich repeat, cysteine-containing subtype containing protein.	10486.9	0.792513	0.22195	1.72e-05	0.00165454
Os04g0419700	Similar to H0525E10.7 protein.	2238.16	0.789932	0.34041	0.000887087	0.0298123
Os05g0560300	Protein kinase, core domain containing protein.	3285.77	0.787921	0.142415	2.12e-09	1.15e-06
Os07g0635900	Hydrophobic protein LTI6A (Low temperature-induced protein 6A).	1520.39	0.786855	0.345566	0.000978104	0.0317532
Os07g0602600	Similar to RNA binding protein.	74.29	0.782844	0.351533	0.0011267	0.0348739
Os10g0162100	Hypothetical conserved gene.	903.625	0.78141	0.265823	0.000167581	0.00919621
Os07g0213500	Hypothetical conserved gene.	918.35	0.780767	0.277305	0.000243682	0.0121466
Os06g0114400	Conserved hypothetical protein.	347.44	0.780361	0.382743	0.00164004	0.044743
Os01g0686700	Similar to protein binding protein.	762.39	0.776978	0.331307	0.000850991	0.0290454
Os01g0103100	Nitrate transporter, Regulation of nitrogen use efficiency (NUE)	349.45	0.77426	0.362139	0.00135548	0.039647
Os06g0204400	Similar to Aminoalcoholphosphotransferase.	3040.63	0.772616	0.201135	7.68e-06	0.000883292
Os07g0197100	Similar to Hexokinase-4, chloroplastic.	178.038	0.768081	0.245793	9.8e-05	0.00611069
Os09g0379600	Similar to Homeobox-leucine zipper protein HOX25.	882.697	0.767983	0.270263	0.000236219	0.0118735
Os01g0347100	Protein of unknown function DUF1399 family protein.	1085.62	0.76762	0.169677	3.89e-07	8.47e-05
Os06g0341400	Hypothetical protein.	79.6649	0.766147	0.380748	0.00179525	0.0474095
Os06g0178900	Vacuolar H+-pyrophosphatase (EC 3.6.1.1) (Ovp2).	396.524	0.755422	0.232999	6.74e-05	0.00477889
Os08g0537600	Arf GTPase activating protein family protein.	480.216	0.753217	0.285039	0.000412826	0.0178764
Os04g0537800	Protein of unknown function DUF26 domain containing protein.	553.832	0.753203	0.338517	0.00116073	0.0357883
Os08g0280200	Tensin phosphatase, C2 domain domain containing protein.	198.343	0.751761	0.362971	0.0015989	0.0438204
Os04g0475200	Similar to OSIGBa0106G07.3 protein.	2061.36	0.749903	0.125076	1.45e-10	1.33e-07
Os03g0784600	Conserved hypothetical protein.	2307.2	0.747921	0.16607	4.37e-07	9.17e-05
Os02g0796500	B-type response regulator, Cytokinin signaling	3333.36	0.746965	0.176922	1.48e-06	0.000244689
Os04g0574700	Guard cell anion channel protein, Nitrate-selective anion channel, Control of stomatal closure	1531.36	0.743067	0.150064	4.95e-08	1.5e-05
Os10g0190500	Protein of unknown function DUF594 family protein.	2811.93	0.741151	0.300778	0.000665871	0.0247386
Os05g0581900	X8 domain containing protein.	152.672	0.739793	0.337173	0.00125959	0.0376242
Os06g0125400	Similar to Oligopeptide transporter 9.	1658.72	0.739771	0.359329	0.00165607	0.0448628
Os12g0121100	Similar to Serine/threonine-protein kinase NAK.	340.458	0.739434	0.312511	0.00085034	0.0290454
Os06g0214100	Conserved hypothetical protein.	1875.98	0.734622	0.220064	4.99e-05	0.00375524
Os10g0178200	Ankyrin repeat containing protein.	259.049	0.733358	0.237895	0.000116112	0.00696262
Os01g0210700	Similar to Potassium channel (Fragment).	1147.27	0.729976	0.249666	0.000190779	0.0101435
Os04g0295400	Hypothetical conserved gene.	1361.3	0.729184	0.319782	0.00105017	0.0331921
Os07g0626200	DNA-binding SAP domain containing protein.	333.154	0.727981	0.250836	0.000203954	0.0106546
Os08g0157000	Similar to Mitogen-activated protein kinase 4.	641.255	0.727719	0.208183	2.88e-05	0.00250443
Os06g0682900	Heat stress associated protein, Long-term acquired thermotolerance	4080.87	0.727455	0.155497	2.03e-07	4.76e-05
Os03g0401100	Similar to Protein kinase domain containing protein, expressed.	30273.2	0.727016	0.20494	2.23e-05	0.00203036
Os02g0463401	Conserved hypothetical protein.	250.377	0.724232	0.362973	0.00193051	0.0497195
Os01g0971000	Conserved hypothetical protein.	12379.5	0.723868	0.240899	0.000166637	0.00916541
Os02g0100600	Harpin-induced 1 domain containing protein.	185.607	0.719063	0.333258	0.00139487	0.040453
Os07g0231800	Conserved hypothetical protein.	705.046	0.714314	0.244232	0.000195993	0.010365
Os02g0131100	Hypothetical conserved gene.	17301.2	0.714045	0.344567	0.00155678	0.0429522
Os04g0410200	Similar to H0321H01.14 protein.	341.062	0.709406	0.313744	0.00112395	0.0348338
Os01g0952600	Similar to LacZ (Fragment).	4258.57	0.705099	0.143551	6.46e-08	1.86e-05
Os04g0506900	Similar to OSIGBa0157A06.2 protein.	515.134	0.700924	0.300991	0.000975019	0.0317392
Os04g0457400	Conserved hypothetical protein.	300.108	0.686467	0.196092	3.01e-05	0.00258109
Os11g0147100	Conserved hypothetical protein.	582.507	0.682961	0.255261	0.000418494	0.0180738
Os08g0258200	Ankyrin domain containing protein.	1289.94	0.682377	0.230746	0.000184953	0.00990736
Os01g0849500	Protein of unknown function DUF3339 domain containing protein.	531.454	0.682142	0.235515	0.000221623	0.0112342
Os11g0571900	Targeting for Xklp2 family protein.	714.226	0.681714	0.146237	2.27e-07	5.26e-05
Os11g0558200	R2R3-type MYB transcriptional activator, Tolerance to Pi deficiency	1034.97	0.681249	0.266192	0.000568314	0.0222181
Os09g0440300	Aldehyde dehydrogenase, Seed maturation, Maintenance of viability during storage, Lysine catabolism	8621.99	0.680954	0.279853	0.000801603	0.0279173
Os03g0140650	Hypothetical gene.	379.961	0.679836	0.200671	4.52e-05	0.00347562
Os06g0703900	MYB-CC domain containing transcription factor, Positive regulation of Pi-starvation signaling and Pi-homeostasis	1467.12	0.679353	0.169969	4.44e-06	0.000574401
Os04g0269600	Similar to Primary amine oxidase.	18523.8	0.678833	0.247724	0.000339143	0.0153681
Os05g0557700	Ubiquitin-conjugating E2 enzyme, Phosphate homeostasis, Negative regulator of the inorganic phosphate (Pi)-starvation response-signaling pathway	9125.76	0.678702	0.168324	4.35e-06	0.000565098
Os01g0543000	Hypothetical gene.	1026	0.678534	0.252965	0.000411992	0.0178764
Os01g0206700	Similar to Serine/threonine protein kinase (CBL-interacting protein kinase 20).	5887.75	0.675832	0.236369	0.000244197	0.0121468
Os06g0667900	Disease resistance protein domain containing protein.	222.118	0.675273	0.312779	0.00148886	0.0418292
Os06g0554700	Similar to kinesin motor protein-related.	2755.63	0.674918	0.167498	3.95e-06	0.000521761
Os11g0121300	Conserved hypothetical protein.	1156.03	0.673599	0.15134	6.2e-07	0.000120572
Os08g0481400	Similar to HAHB-7 (Fragment).	1252.87	0.671301	0.268938	0.000683949	0.0250217
Os04g0590400	GRAS transcription factor, Drought stress response	781.435	0.669655	0.323151	0.00181041	0.0475436
Os01g0869900	Serine/threonine protein kinase, Hyperosmotic stress response	2545.86	0.668059	0.194111	3.82e-05	0.0030994
Os01g0867600	Similar to UDP-glucose:sterol glucosyltransferase (EC 2.4.1.173).	1730.49	0.66628	0.298781	0.00130416	0.038666
Os06g0677800	Similar to P-167-1_1 (Fragment).	1515.5	0.664069	0.191533	3.54e-05	0.00297015
Os01g0846400	Conserved hypothetical protein.	394.984	0.662262	0.249443	0.000457	0.0192165
Os01g0647700	Epoxide hydrolase family protein.	431.45	0.657873	0.289214	0.00118903	0.0363329
Os02g0504100	Conserved hypothetical protein.	541.37	0.657462	0.155628	1.75e-06	0.000273943
Os04g0578550	Hypothetical conserved gene.	5970.3	0.652052	0.1882	3.62e-05	0.00301112
Os06g0701600	Monovalent cation transporter, Na+ and K+ transport	3454.76	0.649484	0.270517	0.000962623	0.0314746
Os02g0743800	Hypothetical conserved gene.	343.446	0.646864	0.261481	0.00075173	0.026705
Os02g0685200	MYB transcription factor, Transcriptional activator in mediating stress and rhythm responsivegene expression	259.85	0.646272	0.241759	0.000446513	0.0189392
Os02g0208400	Hypothetical gene.	1182.77	0.641648	0.251722	0.000624841	0.0238436
Os10g0209700	Heavy metal transport/detoxification protein domain containing protein.	6446.88	0.639973	0.174751	1.78e-05	0.0016897
Os04g0323800	Hypothetical protein.	1316.15	0.639729	0.261224	0.000808792	0.0281267
Os12g0104200	Conserved hypothetical protein.	1166.49	0.635223	0.278213	0.00121302	0.036784
Os02g0666200	Aquaporin.	62929.9	0.634665	0.30211	0.00181119	0.0475436
Os12g0121000	Conserved hypothetical protein.	1117.61	0.629315	0.247312	0.00064458	0.0241989
Os05g0586300	Similar to FMA (FAMA); DNA binding / transcription activator/ transcription factor.	261.832	0.62857	0.269018	0.00108071	0.033712
Os03g0101400	Hypothetical protein.	284.177	0.626286	0.300044	0.00189232	0.0491058
Os01g0238200	Conserved hypothetical protein.	3122.88	0.624947	0.164558	1.11e-05	0.00116162
Os03g0806400	Similar to Elongation factor P family protein, expressed.	161.748	0.623313	0.287841	0.00162498	0.0443827
Os07g0684000	Ricin B-related lectin domain containing protein.	49053.4	0.622466	0.294285	0.00179913	0.0474597
Os08g0434700	Homeodomain-like containing protein.	4209.55	0.619899	0.241437	0.000620625	0.0237779
Os02g0719800	Similar to AML1.	5178.63	0.614098	0.164271	1.42e-05	0.00140666
Os10g0415800	Similar to Prolyl oligopeptidase family protein, expressed.	6697	0.612271	0.23224	0.000482002	0.0199868
Os06g0216700	Cupredoxin domain containing protein.	697.852	0.612232	0.167337	1.89e-05	0.00175835
Os10g0472400	Similar to Thioredoxin.	294.834	0.604049	0.214876	0.000328031	0.0150354
Os02g0720900	Peptidase A1 domain containing protein.	5240.85	0.600277	0.280384	0.00181225	0.0475436
Os03g0767800	Cold acclimation WCOR413 family protein.	3747.15	0.600233	0.182277	7.27e-05	0.00500023
Os04g0663700	Similar to OSIGBa0099L20.7 protein.	669.977	0.596391	0.239362	0.000792124	0.0277065
Os01g0125800	Actin-interacting, WD40-repeat protein, Actin turnover	2005.56	0.59518	0.271455	0.00147336	0.0417673
Os07g0165200	Ankyrin domain containing protein.	2701.57	0.594516	0.24601	0.000913692	0.0304047
Os10g0481450	Similar to Zinc finger, C3HC4 type family protein, expressed.	1125.96	0.591995	0.191724	0.000144455	0.0082096
Os01g0711500	Calcineurin B-like protein, Calcium sensor, Flooding response during seed germination	836.828	0.591113	0.244027	0.000951137	0.0312595
Os10g0362300	Similar to Histidine kinase 3.	12199.9	0.591009	0.190839	0.00014051	0.00806199
Os04g0672100	Phytosulfokine (PSK) receptor	983.003	0.589939	0.209574	0.000333288	0.0151602
Os08g0401100	Ankyrin repeat containing protein.	727.248	0.588397	0.142106	2.87e-06	0.000404179
Os06g0708100	Carboxylesterase, type B family protein.	1472.53	0.585371	0.187211	0.000128966	0.00760012
Os10g0205500	Similar to PDR3 ABC transporter.	384.037	0.584776	0.208659	0.000349197	0.0156459
Os08g0425800	Similar to DRP2 protein (Fragment).	5205.3	0.582837	0.179481	8.96e-05	0.0057763
Os04g0661200	Inositol-pentakisphosphate 2-kinase, metazoa domain containing protein.	419.308	0.581959	0.22408	0.000621131	0.0237779
Os01g0580200	Similar to Beta-galactosidase precursor (EC 3.2.1.23) (Lactase).	503.446	0.581792	0.244695	0.00108053	0.033712
Os02g0631200	Homeodomain-like containing protein.	3338.95	0.580481	0.147474	6.38e-06	0.000764859
Os01g0218900	Zinc finger, PHD-type domain containing protein.	2685.92	0.576094	0.197234	0.000251093	0.0123361
Os11g0142500	Isopropylmalate synthase, Regulation of seed vigour	4283.42	0.575727	0.264939	0.00179461	0.0474095
Os05g0451900	Similar to Axi 1 (Auxin-independent growth promoter)-like protein.	319.688	0.569475	0.25852	0.00167585	0.0452046
Os08g0154900	Pleckstrin homology-type domain containing protein.	392.935	0.567514	0.225169	0.000785781	0.0276055
Os08g0110700	Phospholipase-like protein homologous to phosphatidic acid-preferring phospholipaseA1, Glycerolipid metabolism, Amyloplast development	2784.15	0.565116	0.174992	9.65e-05	0.00607542
Os05g0509300	Pseudouridine synthase, TruD domain containing protein.	1677.55	0.562908	0.20028	0.000365609	0.0161992
Os06g0234200	Similar to Rac-like GTP-binding protein 4.	319.485	0.56283	0.211331	0.000541662	0.0216357
Os10g0406350	Hypothetical gene.	1233.79	0.558457	0.23572	0.00117272	0.0359912
Os02g0522700	Hypothetical conserved gene.	1903.42	0.557555	0.247395	0.00153097	0.0425437
Os10g0479100	Non-protein coding transcript.	834.428	0.549957	0.229668	0.00112053	0.0348181
Os03g0701600	Conserved hypothetical protein.	3100.9	0.548224	0.178504	0.000173498	0.00941293
Os03g0790700	Aldehyde oxidase-2.	2257.81	0.540774	0.15708	4.89e-05	0.0037163
Os10g0111700	Similar to POT family protein, expressed.	2415.7	0.539517	0.23361	0.00135422	0.039647
Os04g0469500	Similar to OSIGBa0124N08.2 protein.	700.45	0.538566	0.173269	0.00015273	0.0085379
Os01g0383900	Peptidase S59, nucleoporin family protein.	725.329	0.537262	0.194007	0.000430081	0.0184742
Os04g0533300	Similar to Remorin (pp34).	97564.9	0.532887	0.205358	0.000707117	0.0255953
Os01g0254100	Similar to CTV.2.	18170.8	0.532716	0.1618	8.45e-05	0.00553647
Os06g0609450	Similar to ZAC.	978.13	0.531596	0.199675	0.000588551	0.022897
Os02g0236000	Similar to Aspartate aminotransferase (EC 2.6.1.1) (Fragment).	922.277	0.531004	0.163277	9.73e-05	0.0061074
Os07g0499800	Ubiquitin-protein ligase E3 MDM2 domain containing protein.	795.619	0.525695	0.232359	0.00164874	0.0448559
Os03g0243600	Acyl-CoA-binding protein , Stress response	1659.93	0.523465	0.196841	0.000603662	0.023258
Os02g0218200	Peptidase M1, membrane alanine aminopeptidase family protein.	13787.4	0.522371	0.19468	0.00056609	0.0222181
Os01g0179400	Amyloplast-localized protein containing DUF490, Regulation of starch grain sizes	3713.2	0.517138	0.154249	7.87e-05	0.00526092
Os10g0177200	EF-HAND 2 domain containing protein.	719.544	0.514997	0.1555	8.25e-05	0.00545602
Os07g0522600	Similar to glutamate-gated kainate-type ion channel receptor subunit GluR5.	548.216	0.502194	0.147447	6.15e-05	0.00448704
Os08g0237000	Xyloglucan endotransglycosylase/hydrolase protein 8 precursor (EC 2.4.1.207) (End-xyloglucan transferase) (OsXTH8) (OsXRT5).	421.118	0.501804	0.181939	0.000492638	0.0202088
Os02g0798200	Zinc finger, RING/FYVE/PHD-type domain containing protein.	4093.7	0.499943	0.220228	0.00184313	0.0481405
Os01g0711000	Similar to Vacuolar ATP synthase subunit B isoform 2 (EC 3.6.3.14) (V-ATPase B subunit 2) (Vacuolar proton pump B subunit 2).	2969.42	0.494799	0.135479	2.56e-05	0.00229497
Os10g0561900	Protein-tyrosine phosphatase, dual specificity domain containing protein.	4998.49	0.492224	0.20241	0.00121817	0.0368468
Os12g0265100	Similar to Pinoresinol-lariciresinol reductase TH2.	1027.03	0.491873	0.19996	0.00112358	0.0348338
Os01g0805700	Similar to plectin-related.	3049.13	0.489532	0.132317	2.2e-05	0.00201073
Os02g0129600	Glycoside hydrolase, subgroup, catalytic core domain containing protein.	788.626	0.487781	0.192521	0.000943905	0.0311932
Os10g0415600	Non-protein coding transcript.	28233.6	0.486348	0.205213	0.00144483	0.0413011
Os03g0346800	Similar to metal tolerance protein.	1256.82	0.481426	0.151332	0.00014199	0.00812739
Os04g0508200	Isocitrate/isopropylmalate dehydrogenase domain containing protein.	4759.83	0.479437	0.207894	0.00170608	0.0458636
Os02g0622500	Conserved hypothetical protein.	7649.76	0.474082	0.134536	4.42e-05	0.00343663
Os05g0200500	Similar to Casein kinase-like protein.	6603.15	0.473628	0.116662	5.57e-06	0.000693958
Os03g0249700	Conserved hypothetical protein.	8939	0.47084	0.119817	1.24e-05	0.00126635
Os02g0597000	Regulator of chromosome condensation, RCC1 domain containing protein.	1531.03	0.469873	0.130415	3.33e-05	0.00281823
Os06g0183100	B-type response regulator, Cytokinin signaling	564	0.467472	0.193686	0.0013722	0.0399892
Os05g0463400	PWWP domain containing protein.	1098.14	0.467167	0.137562	7.17e-05	0.00496076
Os03g0790900	Similar to Aldehyde oxidase-2.	8626.74	0.465444	0.163635	0.000434011	0.0185431
Os03g0683700	Conserved hypothetical protein.	1359.18	0.465209	0.135735	6.39e-05	0.00460593
Os06g0714000	Uncharacterised protein family UPF0183 domain containing protein.	2193.5	0.464313	0.140115	9.58e-05	0.00604677
Os07g0134800	Similar to Succinate dehydrogenase [ubiquinone] flavoprotein subunit, mitochondrial (EC 1.3.5.1) (FP) (Flavoprotein subunit of complex II).	13669.2	0.457264	0.139568	0.000112274	0.00676954
Os05g0463900	HECT domain containing protein.	2901.7	0.456529	0.11883	1.38e-05	0.00137884
Os01g0367700	Similar to Cyclin-dependent protein kinase-like protein.	2797.57	0.453471	0.159749	0.000455203	0.0192085
Os05g0540300	Similar to Chaperonin CPN60-2, mitochondrial precursor (HSP60-2).	1820.95	0.452747	0.135189	8.83e-05	0.00574219
Os05g0115900	Glycoside hydrolase, family 20 protein.	1782.3	0.451289	0.160964	0.000508478	0.0205677
Os10g0430900	Tyrosine protein kinase domain containing protein.	2119.13	0.448377	0.144581	0.000206168	0.0107002
Os01g0961200	Cystathionine beta-synthase, core domain containing protein.	1194.52	0.447971	0.169893	0.000824941	0.0284813
Os01g0612700	Zinc finger, LSD1-type domain containing protein.	871.31	0.445948	0.139862	0.000157072	0.00871948
Os06g0130000	AAA-type ATPase, Plant spastin, Defense response, Leaf senescence	2556.84	0.438974	0.12708	6.43e-05	0.00460593
Os03g0798200	RING Ub E3 ligase, Positive regulator of salt and osmotic stress tolerance	832.159	0.436543	0.178998	0.00145706	0.0414602
Os02g0190200	Hypothetical protein.	1428.15	0.434804	0.186915	0.00191708	0.0495336
Os08g0544500	NCK-associated protein 1 (NAP1)-like protein, Homolog of SCAR/WAVE complex components, Control of epidermal cell morphogenesis, Drought sensitivity, Actin filament activity	2385.12	0.433608	0.132085	0.000119165	0.00709239
Os01g0910900	Conserved hypothetical protein.	382360	0.424154	0.125092	8.51e-05	0.00555999
Os02g0633300	EspB-like protein.	869.505	0.418326	0.160678	0.00101581	0.0326233
Os04g0132300	Similar to cePP protein.	1702.42	0.417896	0.1686	0.00147788	0.0418292
Os05g0443500	Similar to Ferredoxin VI, chloroplast precursor (Fd VI).	1136.93	0.413877	0.167148	0.00142219	0.0409967
Os06g0643900	Purple acid phosphatase (EC:3.1.3.2), Regulation of phosphate remobilization, Utilization of organic phosphorus	3561.05	0.411729	0.143267	0.000500844	0.02036
Os07g0644600	Cytochrome P450 family protein.	5862.45	0.411534	0.171182	0.00177773	0.0472599
Os07g0211200	Similar to REF4 (REDUCED EPIDERMAL FLUORESCENCE 4).	1612.53	0.410712	0.14792	0.000663388	0.0247103
Os06g0225400	Conserved hypothetical protein.	851.289	0.408093	0.159166	0.00117739	0.0360695
Os07g0661600	Similar to RNA-binding protein-like protein.	4702.52	0.40672	0.120158	9.31e-05	0.00592218
Os04g0628600	Conserved hypothetical protein.	2009.22	0.406444	0.137276	0.000377779	0.0165848
Os09g0394900	Similar to Annexin-like protein.	4165.01	0.402747	0.129822	0.000242255	0.0121347
Os04g0682000	Similar to Autophagy 4a.	3067.95	0.402418	0.143984	0.00063475	0.0240682
Os10g0575200	Similar to GRV2 (GRAVITROPISM DEFECTIVE 2); binding / heat shock protein binding.	7181.36	0.398579	0.136507	0.000484183	0.0200094
Os05g0180600	Similar to Phosphatidylinositol 3-kinase, root isoform.	4746.36	0.386735	0.143228	0.000946436	0.0312337
Os08g0161900	Molecular chaperone, heat shock protein, Hsp40, DnaJ domain containing protein.	1000.79	0.382177	0.154811	0.00170661	0.0458636
Os01g0193900	Homeodomain-like domain containing protein.	1795.06	0.377051	0.122936	0.00030937	0.0144679
Os12g0144000	Similar to predicted protein.	2378.25	0.372576	0.146048	0.00144078	0.0412384
Os07g0457300	Protein of unknown function DUF1446 family protein.	2006.67	0.367502	0.146803	0.00166786	0.0450398
Os09g0407950	Similar to transducin family protein / WD-40 repeat family protein.	1797.91	0.367022	0.136015	0.000990208	0.0320592
Os04g0484900	Similar to Kluyveromyces lactis strain NRRL Y-1140 chromosome E of strain NRRL Y- 1140 of Kluyveromyces lactis.	1403.28	0.364279	0.143382	0.00154847	0.0427993
Os04g0613400	Similar to Cell differentiation protein rcd1.	1671.34	0.360972	0.132929	0.000966117	0.0315352
Os03g0307800	Polycomb repressive complex2 (PRC2) key subunit, Enhancer of zeste [E(z)] genes, Short day promotion of flowering	3086.51	0.358342	0.140075	0.00152652	0.0425437
Os09g0386600	Conserved hypothetical protein.	747.371	0.356109	0.141671	0.00172309	0.0461666
Os02g0523300	Similar to Spc97/Spc98 family protein, expressed.	4437.17	0.337568	0.127401	0.00132533	0.0391963
Os03g0143000	Conserved hypothetical protein.	1613.86	0.326227	0.122258	0.00134848	0.0396361
Os03g0359100	Similar to aminotransferase, class IV family protein.	1607.99	0.322424	0.124886	0.00174926	0.0467106
Os06g0489500	CMP/dCMP deaminase, zinc-binding domain containing protein.	1971.11	0.319595	0.121109	0.00152786	0.0425437
Os02g0244300	Ubiquitin-specific protease, Deubiquitination enzyme, Positive regulation of grain width and size	2865.5	0.312178	0.115565	0.00133818	0.0393817
Os05g0560900	Similar to gibberellin 2-beta-dioxygenase.	57.346	0.0125199	0.172441	0.00143781	0.0412384
Os08g0474000	Similar to AP2 domain containing protein RAP2.6 (Fragment).	20.2463	-0.0187165	0.173282	0.00124927	0.0373624
Os03g0570100	Similar to Cytochrome P450 79A1 (EC 1.14.13.41) (Tyrosine N-monooxygenase) (Cytochrome P450Tyr).	20.7372	-0.0197828	0.173461	0.000932395	0.030941
Os07g0523400	Glucose-6-phosphate/phosphate-translocator precursor.	18.8062	-0.0209861	0.173673	0.000883664	0.0297782
Os12g0538600	Thioredoxin fold domain containing protein.	26.7571	-0.0291239	0.175446	0.000433469	0.0185431
Os11g0113700	Serine/threonine protein kinase, Abiotic stresses	749.724	-0.0327951	0.176431	0.000300348	0.0141459
Os02g0639300	Conserved hypothetical protein.	36.0341	-0.035201	0.177207	9.16e-06	0.00101491
Os01g0113300	Similar to ARK protein (Fragment).	19.678	-0.0393369	0.17846	0.000818939	0.0283242
Os01g0773800	Hypothetical conserved gene.	480.353	-0.0406622	0.178885	0.000902664	0.0301531
Os08g0114300	D-arabinono-1, 4-lactone oxidase domain containing protein.	64.3168	-0.0452124	0.180613	0.000579634	0.0225868
Os04g0648950	Non-protein coding transcript.	425.03	-0.0460411	0.181115	1.25e-05	0.00126886
Os10g0439800	Similar to H0813E03.1 protein.	15.1788	-0.0600762	0.187853	9.68e-06	0.00104835
Os10g0331500	Hypothetical protein.	155.409	-0.060634	0.187602	0.00160221	0.0438609
Os01g0237500	NmrA-like family protein.	164.019	-0.0692314	0.193	0.00024521	0.0121468
Os04g0669300	EF hand domain containing protein.	284.851	-0.0742001	0.196133	0.000470453	0.0196784
Os02g0730600	Similar to predicted protein.	109.562	-0.0748898	0.197063	4.42e-05	0.00343663
Os02g0811200	Protein kinase, core domain containing protein.	27.5083	-0.0760143	0.19806	1.78e-05	0.0016897
Os06g0591200	Conserved hypothetical protein.	13.4427	-0.0764322	0.198349	5.11e-06	0.000640684
Os07g0121000	Protein of unknown function DUF1719, Oryza sativa family protein.	53.18	-0.0767839	0.197851	0.000593506	0.023015
Os06g0671600	Beta tubulin, autoregulation binding site domain containing protein.	296.768	-0.0817975	0.201552	0.000608217	0.0233958
Os07g0235200	Protein of unknown function DUF296 domain containing protein.	36.736	-0.0818091	0.201816	0.000261951	0.0126871
Os01g0111100	Cyclophilin-like domain containing protein.	37.1283	-0.0855828	0.204994	0.000150984	0.00851991
Os09g0455300	Similar to INDEHISCENT protein.	40.8158	-0.0869176	0.205137	0.00142534	0.0410381
Os01g0197700	Cytokinin oxidase/dehydrogenase, Regulation of grain production	574.918	-0.0875693	0.205878	0.00106981	0.0336497
Os07g0532800	Peptidase A1 domain containing protein.	220.253	-0.0932213	0.211332	0.000356204	0.0158706
Os02g0153400	Leucine-rich repeat receptor-like kinase	64.9863	-0.0951599	0.212624	0.00081795	0.0283242
Os06g0599200	Cytochrome P450 family protein.	139.722	-0.0964942	0.213624	0.00119209	0.0363801
Os03g0122300	Flavanone 3-hydroxylase, Positive regulation of flavonoid biosynthesis, Resistance to brown planthopper (BPH)	372.005	-0.10122	0.21892	0.000449494	0.019001
Os04g0581100	2OG-Fe(II) oxygenase domain containing protein.	627.857	-0.10137	0.219632	0.000151402	0.0085234
Os02g0569400	Cytochrome P450 family protein.	112.932	-0.101384	0.218902	0.000566413	0.0222181
Os11g0149100	AT-hook motif and PPC domain containing protein, Drought tolerance, Regulation of root development under drought condition, Oxidative stress response, Regulation of the content of chlorophyll	148.884	-0.102058	0.219498	0.000641319	0.024198
Os01g0940800	Similar to Beta-1, 3-glucanase precursor.	153.978	-0.103074	0.220284	0.000888414	0.0298123
Os01g0746700	Similar to Mannan endo-1, 4-beta-mannosidase 2.	43.8626	-0.107119	0.224657	0.000739287	0.0263609
Os03g0823400	Similar to Bowman-Birk type trypsin inhibitor (WTI).	919.384	-0.108893	0.228471	4.39e-05	0.00343104
Os02g0571900	Cytochrome P450 family protein.	79.9517	-0.10978	0.229283	7.05e-05	0.004919
Os10g0328700	Tetratricopeptide-like helical domain containing protein.	296.215	-0.11214	0.230592	0.000591093	0.0229586
Os05g0568300	Similar to 50S ribosomal protein L12, chloroplast precursor (CL12).	356.184	-0.11496	0.232617	0.00169928	0.0457848
Os07g0687300	Similar to SNF1 kinase complex anchoring protein (Fragment).	253.157	-0.115332	0.236962	1.04e-05	0.00111554
Os01g0323775	Hypothetical protein.	451.838	-0.116693	0.235243	0.00118168	0.0361546
Os01g0130900	Conserved hypothetical protein.	356.522	-0.120698	0.244014	1.53e-05	0.00148741
Os08g0473900	Alpha-amylase isozyme 3D precursor (EC 3.2.1.1) (1, 4-alpha-D-glucan glucanohydrolase).	31.3807	-0.121578	0.246045	2.65e-06	0.000386591
Os11g0514500	Sorghum bicolor leucine-rich repeat-containing extracellular glycoprotein precursor.	170.119	-0.125632	0.248055	0.000514051	0.0207057
Os10g0493600	Alpha-galactosidase precursor (EC 3.2.1.22) (Melibiase) (Alpha-D- galactoside galactohydrolase).	1175.5	-0.127449	0.248362	0.00183115	0.0478822
Os12g0538700	Similar to AT.I.24-1 protein (Fragment).	527.976	-0.131528	0.257541	0.000275769	0.0131435
Os10g0497700	Similar to Phytochelatin synthetase.	1241.35	-0.135606	0.264232	0.000272368	0.0131088
Os11g0261900	Metallophosphoesterase domain containing protein.	217.182	-0.141208	0.26903	0.00178744	0.0473604
Os01g0627900	Similar to Cytochrome P450.	314.763	-0.142099	0.274529	0.000380614	0.0166787
Os05g0528000	Similar to RbohAOsp (Fragment).	319.805	-0.145245	0.275826	0.00177005	0.0471081
Os05g0472700	Similar to Metal transport protein.	1124.73	-0.150892	0.290496	0.000475668	0.0198272
Os10g0491450	Conserved hypothetical protein.	101.259	-0.155087	0.297624	0.000710961	0.0256956
Os05g0472400	Similar to Zinc transporter 9.	306.987	-0.156351	0.299587	0.000867328	0.0293103
Os08g0260800	Similar to NB-ARC domain containing protein.	30.4312	-0.168922	0.340934	2.08e-05	0.00191821
Os06g0503800	Hypothetical conserved gene.	25.2566	-0.174282	0.340612	0.00100024	0.0322966
Os03g0797300	Similar to benzoxazinless1.	748.861	-0.176151	0.372313	1.07e-07	2.82e-05
Os12g0639600	Similar to Hedgehog-interacting-like protein.	128.56	-0.182509	0.374415	0.000263828	0.0127522
Os02g0605900	Similar to Chitinase (EC 3.2.1.14) A.	2313.62	-0.187012	0.409683	2.99e-06	0.00041399
Os12g0434400	Similar to predicted protein.	697.903	-0.188105	0.376828	0.00170795	0.0458636
Os09g0425500	Hypothetical gene.	64.4307	-0.193562	0.402003	0.00096282	0.0314746
Os04g0662600	Similar to Naringenin, 2-oxoglutarate 3-dioxygenase.	50.1226	-0.201415	0.456444	0.000152573	0.0085379
Os06g0726200	Similar to Chitinase 1.	232.783	-0.209655	0.513116	7.45e-05	0.00508114
Os03g0114100	Conserved hypothetical protein.	29.1755	-0.214698	0.538299	0.000140304	0.00806199
Os02g0787300	Mitogen-activated protein kinase kinase 4, Defense response, Cell proliferation, Grain growth	1525.61	-0.215644	0.51611	0.000642218	0.024198
Os01g0716900	Non-protein coding transcript.	50.1297	-0.216298	0.48899	0.00185538	0.0482617
Os12g0131150	Similar to Glucosamine-fructose-6-phosphate aminotransferase, isomerizing family protein, expressed.	179.083	-0.216366	0.489558	0.0018915	0.0491058
Os05g0122900	BLE1 protein.	3708.98	-0.312279	0.11912	0.00165355	0.0448559
Os05g0522500	Hexokinase 5, Starch utilization pathway during pollen germination and tube growth, Starch biosynthesis during pollen maturation, Glucose sensor	3788.59	-0.316431	0.113136	0.000987443	0.032013
Os03g0822700	Armadillo-like helical domain containing protein.	5952.28	-0.331277	0.130877	0.00184532	0.0481405
Os02g0753200	Conserved hypothetical protein.	1785.41	-0.340403	0.127704	0.00123833	0.0372329
Os05g0137300	Thioredoxin fold domain containing protein.	20308	-0.355847	0.11537	0.000318256	0.0147284
Os08g0416800	Conserved hypothetical protein.	5731.5	-0.381633	0.147437	0.0013714	0.0399892
Os05g0213500	Rice orthologue of the abscisic acid (ABA) receptor, Positive regulator of the ABA signal transduction pathway, Abiotic stress tolerance	3948.5	-0.383549	0.112045	8.88e-05	0.00574322
Os01g0960800	Protein Transporter, Pam16 family protein.	1125.45	-0.383729	0.140592	0.000819163	0.0283242
Os03g0329700	Similar to predicted protein.	5517.06	-0.387898	0.113759	9.15e-05	0.00583785
Os03g0741400	Similar to SUSIBA2.	3011.74	-0.393841	0.130439	0.000329086	0.0150527
Os07g0608400	Similar to nucleic acid binding protein [Oryza sativa (japonica cultivar-group)].	3735.05	-0.395082	0.131072	0.000333113	0.0151602
Os11g0637700	RNA-binding protein, Heterogeneous nuclear ribonucleoprotein 1 (hnRNP1), Regulation of spikelet hull length	1671.92	-0.39647	0.143539	0.000706248	0.0255953
Os02g0153200	Leucine-rich repeat receptor-like kinase	1451.98	-0.403552	0.149031	0.000771194	0.0272953
Os02g0126900	Non-protein coding transcript.	1029.84	-0.407297	0.168042	0.00166541	0.0450244
Os07g0604500	Similar to Mitochondrial import inner membrane translocase subunit Tim17.	7592.72	-0.412457	0.167151	0.00146256	0.0415104
Os08g0266200	Similar to T24D18.25 protein.	1821.59	-0.421715	0.16092	0.000935163	0.0309899
Os04g0679900	Tetraspanin domain containing protein.	3291.59	-0.423227	0.167081	0.00121051	0.0367547
Os02g0662700	GRAS (GAI-RGA-SCR) plant-specific transcription factor, Maintenance of shoot apical meristem indeterminacy, Regulation of vegetative to reproductive phase change	4119.87	-0.429059	0.176666	0.00149504	0.0418856
Os04g0298200	Similar to metal tolerance protein.	3181.56	-0.430014	0.137764	0.000201964	0.0106202
Os04g0430800	Similar to OSIGBa0160I14.3 protein.	1547.73	-0.432628	0.169443	0.00107449	0.0336497
Os11g0113100	Protein-tyrosine phosphatase, dual specificity domain containing protein.	4174.34	-0.43266	0.18118	0.00164751	0.0448559
Os01g0753200	Similar to DNA binding protein.	1189.23	-0.435331	0.171906	0.00111535	0.034702
Os01g0679600	Similar to THAP domain-containing protein 4.	1787.16	-0.442673	0.131284	8.34e-05	0.00549746
Os01g0776700	Similar to predicted protein.	5381	-0.445123	0.156766	0.000460958	0.019315
Os10g0363600	Kelch-type beta propeller domain containing protein.	6523.45	-0.445171	0.172308	0.00104315	0.0331452
Os04g0209300	Similar to Glutathione-conjugate transporter AtMRP4.	5731.3	-0.446665	0.189137	0.00161075	0.0440444
Os03g0321000	Similar to Steroid membrane binding protein-like.	1308.66	-0.449315	0.195608	0.00190912	0.0494348
Os01g0355100	Pentatricopeptide repeat domain containing protein.	517.925	-0.451271	0.149321	0.000258715	0.0126011
Os04g0437600	Mitogen activated protein kinase kinase kinase 3 domain containing protein.	8039.62	-0.454935	0.176399	0.000948764	0.0312463
Os03g0181800	Protein of unknown function DUF936, plant family protein.	2824.34	-0.457431	0.171067	0.000715049	0.0257654
Os11g0578100	Heat shock protein DnaJ, N-terminal domain containing protein.	1832.96	-0.460911	0.120992	1.49e-05	0.00146246
Os02g0137800	Heterotrimeric G protein gamma subunit 2, Regulation of abiotic stresses	2843.6	-0.461822	0.200856	0.00180653	0.0475436
Os04g0206200	DNA helicase domain containing protein.	1204.33	-0.463496	0.171717	0.000639655	0.0241775
Os09g0345700	ATP-NAD kinase, PpnK-type domain containing protein.	526.523	-0.463884	0.187492	0.00117289	0.0359912
Os01g0874900	Putative serine hydroxymethyltransferase, Negative regulator of sulphate/selenate uptake and assimilation, Cadmium tolerance	7877.46	-0.464416	0.189522	0.00124421	0.0373045
Os06g0270900	Aldehyde dehydrogenase, Regulation of tapetum degeneration, Male reproductive development, Regulation of the growth-defense trade-off	28564	-0.478951	0.165485	0.000347693	0.0156126
Os01g0881500	Similar to Scarecrow-like 1 (Fragment).	9150.61	-0.484349	0.143082	6.69e-05	0.00476402
Os07g0479600	Conserved hypothetical protein.	3845.04	-0.490501	0.180662	0.000566642	0.0222181
Os02g0745700	Fatty acid hydroxylase domain containing protein.	9212.84	-0.491378	0.154203	0.00013078	0.00766923
Os03g0774600	Conserved hypothetical protein.	1891.1	-0.49249	0.136414	2.98e-05	0.00256865
Os04g0521800	Peptidase M20 family protein.	2554.56	-0.494058	0.146355	6.94e-05	0.00485243
Os12g0556400	Similar to GAG1At protein.	709.099	-0.49466	0.182007	0.000547094	0.02178
Os08g0522500	Glycoside hydrolase, family 19 protein.	688.882	-0.49522	0.200695	0.00107986	0.033712
Os03g0331600	Uncharacterised protein family Ycf54 domain containing protein.	10282	-0.496016	0.220347	0.00179182	0.0474095
Os08g0565800	Glutaredoxin.	3140.91	-0.497823	0.209889	0.00135453	0.039647
Os02g0219900	Similar to Epstein-Barr nuclear antigen-1 (EBNA-1).	9329.3	-0.500735	0.189322	0.000673984	0.0248243
Os03g0254900	Zinc finger, RING/FYVE/PHD-type domain containing protein.	11050.2	-0.507617	0.196007	0.000747389	0.0266101
Os07g0467600	Similar to Plus agglutinin.	3715.38	-0.511317	0.151778	6.77e-05	0.00477889
Os07g0572900	Similar to 40S ribosomal protein S13.	482.028	-0.51181	0.186627	0.0004911	0.0201891
Os05g0367000	Similar to PHD finger-like domain protein 5A (Splicing factor 3B associated 14 kDa protein) (SF3b14b).	713.316	-0.515028	0.196267	0.000674405	0.0248243
Os03g0184600	Similar to Dihydroflavonol-4-reductase.	1525.8	-0.518522	0.166594	0.000155181	0.00865467
Os01g0102500	Conserved hypothetical protein.	1338.7	-0.528231	0.166553	0.000126108	0.00748699
Os10g0456500	Similar to Glutamine synthetase (Fragment).	4177.47	-0.531774	0.217352	0.00101426	0.0326171
Os06g0224400	Mitochodrial transcription termination factor-related family protein.	343.429	-0.534265	0.187317	0.000337052	0.0153023
Os11g0595200	PAP fibrillin family protein.	22990.3	-0.536028	0.164014	7.83e-05	0.00526071
Os03g0336500	Similar to Protein LRP16.	1723.24	-0.536748	0.224342	0.00114704	0.0354118
Os10g0492800	Similar to Ser/Thr protein phosphatase family.	4325.65	-0.538438	0.201757	0.000560592	0.0222065
Os06g0283300	Similar to nodulation receptor kinase.	3582.73	-0.542656	0.248575	0.00182804	0.047853
Os01g0242300	Optic atrophy 3 family protein.	495.026	-0.545728	0.242224	0.00155824	0.0429522
Os10g0489800	Protein of unknown function DUF1308 family protein.	414.272	-0.548211	0.181642	0.000196677	0.010365
Os02g0109100	Similar to diphosphomevalonate decarboxylase.	3399.47	-0.5495	0.193484	0.000339939	0.015375
Os06g0600800	Hypothetical protein.	433.252	-0.55057	0.183868	0.000210649	0.0108621
Os12g0194600	Similar to DNA binding protein.	533.853	-0.55564	0.198076	0.000366579	0.0162121
Os12g0175500	Similar to Glutaredoxin-like protein.	4533.29	-0.558378	0.174163	0.000104605	0.006401
Os01g0329400	Mitochondrial substrate carrier family protein.	2566.41	-0.559335	0.144948	9.64e-06	0.00104801
Os07g0687500	Rhodanese-like domain containing protein.	6125.46	-0.562347	0.166478	6.08e-05	0.00444774
Os05g0427100	Octicosapeptide/Phox/Bem1p domain containing protein.	1071.86	-0.562694	0.194603	0.000273124	0.0131088
Os03g0750500	Hypothetical conserved gene.	1424.63	-0.563337	0.196595	0.000300075	0.0141459
Os08g0359100	Similar to Lipid phosphate phosphatase 2 (EC 3.1.3.-) (AtLPP2) (Phosphatidic acid phosphatase 2) (AtPAP2) (Prenyl diphosphate phosphatase).	3952.7	-0.564225	0.162035	4.02e-05	0.00319328
Os05g0519200	Similar to protein kinase.	2610.93	-0.567528	0.257765	0.00165756	0.0448628
Os07g0564600	Similar to Secretory carrier membrane protein.	1130.99	-0.569293	0.133817	1.78e-06	0.00027706
Os05g0495600	Similar to autoinhibited calcium ATPase.	3080.07	-0.572352	0.258355	0.00145733	0.0414602
Os11g0599500	Similar to RNA helicase (Fragment).	1129.83	-0.578387	0.219044	0.000548592	0.0218033
Os05g0404000	Mitochodrial transcription termination factor-related family protein.	3749.92	-0.581741	0.200591	0.00025194	0.0123523
Os02g0621600	Similar to OSIGBa0157K09-H0214G12.24 protein.	1844.59	-0.586497	0.227754	0.000645276	0.0241989
Os01g0672800	Protein of unknown function DUF1421 domain containing protein.	530.838	-0.588546	0.234853	0.000773475	0.0273355
Os04g0282400	Homologue of Arabidopsis flowering-promoting factor 1, AtFPF1, Modulation of root and flower development, Control of auxin accumulation, Modulation of ROS homeostasis	32164.2	-0.592318	0.19117	0.000145895	0.00827176
Os05g0432700	Similar to Pi starvation-induced protein (Fragment).	17596.6	-0.595141	0.184361	8.98e-05	0.0057763
Os01g0504500	Similar to Transparent testa 12 protein.	1812.45	-0.596236	0.234145	0.000676997	0.0248815
Os03g0776900	Similar to mitochondrial import inner membrane translocase subunit TIM14.	2013.14	-0.597471	0.200455	0.000196276	0.010365
Os03g0288400	Similar to kinesin like protein.	884.957	-0.600213	0.220609	0.00041939	0.0180799
Os07g0568300	Similar to ZF protein (Fragment).	3721.16	-0.603328	0.186417	8.53e-05	0.00555999
Os01g0915300	Non-protein coding transcript.	1255.66	-0.604211	0.202184	0.000186367	0.00995316
Os12g0541000	Lumazine-binding protein family protein.	1687.8	-0.611252	0.155987	6.76e-06	0.000796753
Os10g0462600	Conserved hypothetical protein.	863.794	-0.612697	0.23565	0.000567815	0.0222181
Os02g0669500	Similar to H0211B05.7 protein.	229.692	-0.614475	0.234837	0.000544314	0.0217054
Os08g0546700	Peptidase S54, rhomboid domain containing protein.	734.635	-0.61605	0.188015	7.27e-05	0.00500023
Os02g0614500	Protein of unknown function DUF250 domain containing protein.	3974.18	-0.618605	0.234217	0.0005003	0.02036
Os01g0392100	Conserved hypothetical protein.	1407.97	-0.624554	0.187795	6.01e-05	0.00442201
Os09g0314333	UAA transporter family protein.	2286.11	-0.625733	0.159496	6.72e-06	0.000795896
Os05g0548100	Similar to VIP1 protein.	1833.69	-0.629639	0.192359	7.17e-05	0.00496076
Os01g0220400	Hypothetical protein.	1594.9	-0.633618	0.201744	0.000109323	0.00663871
Os08g0318400	Conserved hypothetical protein.	982.308	-0.634244	0.226205	0.000310207	0.0144679
Os02g0739100	Similar to Formin-like protein 16.	812.982	-0.639882	0.198759	8.45e-05	0.00553647
Os04g0602600	Pentatricopeptide repeat domain containing protein.	564.529	-0.649954	0.246919	0.000485524	0.0200287
Os04g0528800	Similar to Ferredoxin-thioredoxin reductase, variable chain (FTR-V) (Ferredoxin- thioredoxin reductase subunit A) (FTR-A).	545.671	-0.650144	0.21309	0.000139819	0.00806101
Os02g0260900	Similar to H0315A08.1 protein.	172.431	-0.654628	0.262658	0.000702277	0.0254973
Os11g0113300	Conserved hypothetical protein.	1663.05	-0.654821	0.179592	1.81e-05	0.00170052
Os02g0592400	Hypoxia induced protein conserved region family protein.	1957.91	-0.657251	0.256352	0.00054058	0.0216286
Os03g0440900	Similar to LRR protein.	17535.2	-0.657964	0.280481	0.000961968	0.0314746
Os03g0124300	Similar to ATP binding protein.	4670.18	-0.663269	0.218228	0.000143526	0.00817619
Os02g0827100	Similar to prolyl 4-hydroxylase alpha-2 subunit.	865.129	-0.663367	0.162789	3.23e-06	0.0004368
Os12g0210300	Similar to Glutathione S-transferase GST 18 (EC 2.5.1.18).	3224.17	-0.664931	0.211588	0.000104102	0.00638654
Os11g0472000	Zinc finger, CCCH-type domain containing protein.	6589.45	-0.669185	0.275496	0.000837722	0.0287566
Os09g0286600	Pathogenesis-related transcriptional factor and ERF domain containing protein.	329.515	-0.672622	0.308953	0.00141223	0.0408081
Os06g0329200	Conserved hypothetical protein.	460.706	-0.680283	0.315345	0.00148015	0.0418292
Os08g0532200	Similar to Glutamate-1-semialdehyde 2, 1-aminomutase, chloroplast precursor (EC 5.4.3.8) (GSA) (Glutamate-1-semialdehyde aminotransferase) (GSA- AT).	10914.6	-0.681825	0.273643	0.000662671	0.0247103
Os08g0379200	ATPase, P-type, K/Mg/Cd/Cu/Zn/Na/Ca/Na/H-transporter family protein.	2216.8	-0.684882	0.210182	6.89e-05	0.00483454
Os01g0695200	Protein of unknown function DUF266, plant family protein.	4969.58	-0.685202	0.16826	3.12e-06	0.000423864
Os06g0591600	Similar to Hemoglobin Hb2.	7071.66	-0.685679	0.144603	1.54e-07	3.81e-05
Os08g0503200	PLC-like phosphodiesterase, TIM beta/alpha-barrel domain domain containing protein.	6109.05	-0.692596	0.306348	0.00109544	0.0341268
Os11g0599466	Hypothetical gene.	1797.27	-0.696626	0.123717	1.29e-09	8.1e-07
Os04g0346800	Similar to OSIGBa0111I14.3 protein.	458.773	-0.708479	0.283934	0.000631431	0.0239804
Os04g0446100	Similar to OSIGBa0140O07.12 protein.	179.035	-0.709029	0.314667	0.00113308	0.0350261
Os01g0837600	Similar to plant-specific domain TIGR01589 family protein.	2243.22	-0.709687	0.220259	7.53e-05	0.00511853
Os03g0343400	Similar to Photolyase/blue-light receptor PHR2.	6073.89	-0.714309	0.339608	0.00154912	0.0427993
Os02g0120000	Pentatricopeptide repeat domain containing protein.	1701.28	-0.718949	0.288089	0.000623083	0.0238145
Os05g0508400	Mannose-binding lectin domain containing protein.	3111.27	-0.723708	0.317606	0.0010381	0.0330784
Os07g0666600	KIP1-like domain containing protein.	2026.16	-0.735795	0.310104	0.000760898	0.0269707
Os06g0524300	Protein of unknown function DUF3133 domain containing protein.	1423.87	-0.742192	0.190091	5.82e-06	0.000710721
Os03g0616400	Similar to Plasma membrane Ca2+-ATPase.	1547.59	-0.742664	0.280088	0.000413175	0.0178764
Os04g0669800	Methylthioribose kinase (EC 2.7.1.100).	7837.8	-0.742732	0.154694	1.05e-07	2.79e-05
Os03g0319300	Calmodulin, Ca<sup>2+</sup> sensor, Ca<sup>2+</sup> signalling, Thermotolerance	21255.2	-0.743199	0.26041	0.000230133	0.0115919
Os03g0331700	Similar to cDNA clone:002-120-A09, full insert sequence.	1507.83	-0.753293	0.316254	0.000775159	0.0273546
Os10g0533200	NAD(P)-binding domain containing protein.	737.172	-0.754094	0.329267	0.000972005	0.0316842
Os10g0100300	NAD(P)-binding domain containing protein.	3671.63	-0.772231	0.395798	0.00190665	0.0494242
Os05g0473500	Exo70 exocyst complex subunit family protein.	1547.07	-0.772252	0.343408	0.00104093	0.0331188
Os07g0695400	KIP1-like domain containing protein.	586.472	-0.773651	0.207327	1.12e-05	0.0011691
Os01g0729100	Protein of unknown function DUF92, transmembrane family protein.	418.674	-0.777261	0.185089	1.65e-06	0.0002631
Os01g0534700	ABC transporter, transmembrane domain domain containing protein.	2693.33	-0.778162	0.157913	5.36e-08	1.58e-05
Os07g0245100	Similar to Cytosine deaminase (EC 3.5.4.1).	1005.13	-0.783074	0.186645	1.63e-06	0.0002631
Os02g0167600	Hypothetical gene.	471.402	-0.791426	0.334793	0.000883456	0.0297782
Os02g0728300	Similar to ASC1-like protein 2.	1218.53	-0.796491	0.192211	2.04e-06	0.000305082
Os10g0415200	Exocyst complex subunit Sec15-like family protein.	331.632	-0.799426	0.348353	0.000913426	0.0304047
Os04g0638300	Hypothetical protein.	511.221	-0.800229	0.214245	1.07e-05	0.00114547
Os01g0891700	Leucine-rich repeat, N-terminal domain containing protein.	356.822	-0.805054	0.243063	4.98e-05	0.00375524
Os08g0136001	Hypothetical gene.	143.183	-0.808363	0.338975	0.000735739	0.0262736
Os06g0143400	Similar to Acyl-ACP thioesterase (Fragment).	1795.57	-0.811373	0.246124	5.17e-05	0.00387818
Os09g0541700	Similar to mRNA, clone: RTFL01-25-P14.	553.357	-0.81514	0.36263	0.000996344	0.0322142
Os10g0128502	Hypothetical conserved gene.	89.3239	-0.827987	0.332311	0.000563553	0.0222181
Os03g0242300	Hypothetical protein.	5278.6	-0.828072	0.186663	5.43e-07	0.000107331
Os02g0125700	Light-harvesting like protein	8499.63	-0.832753	0.29484	0.00025051	0.0123327
Os02g0306401	Similar to Nicotianamine aminotransferase A.	68308.4	-0.83382	0.296057	0.000226793	0.011472
Os03g0265400	Similar to 50S ribosomal protein L4, chloroplast precursor (R-protein L4).	4010.13	-0.835572	0.3909	0.00122886	0.0371233
Os02g0572400	Similar to Riboflavin biosynthesis protein ribA, chloroplast precursor [Includes: GTP cyclohydrolase II (EC 3.5.4.25); 3, 4-dihydroxy-2-butanone 4- phosphate synthase (DHBP synthase)].	3627.35	-0.847422	0.164383	1.56e-08	5.91e-06
Os02g0681200	Zinc finger, RING/FYVE/PHD-type domain containing protein.	705.932	-0.847436	0.417785	0.00151891	0.0424055
Os12g0211500	Leucine-rich repeat, N-terminal domain containing protein.	322.03	-0.85314	0.337445	0.000493269	0.0202088
Os10g0101200	Serine carboxypeptidase, Regulation of grain filling and seed germination	6276.57	-0.855898	0.409892	0.00129346	0.038414
Os02g0738400	Similar to Histidine kinase.	2878.76	-0.860395	0.194308	5.5e-07	0.000107779
Os12g0112500	Protein-tyrosine phosphatase, dual specificity domain containing protein.	1597.1	-0.862479	0.34051	0.000477247	0.0198565
Os06g0641066	Hypothetical protein.	396.652	-0.870077	0.346846	0.000509332	0.0205677
Os03g0452300	Ribosomal protein S5, bacterial-type domain containing protein.	12342.1	-0.871343	0.356202	0.000552687	0.0219297
Os01g0600900	Chlorophyll a-b binding protein 2, chloroplast precursor (LHCII type I CAB-2) (LHCP).	409800	-0.87881	0.300401	0.000157648	0.0087312
Os02g0182700	Conserved hypothetical protein.	802.803	-0.879096	0.213043	2.04e-06	0.000305082
Os01g0670200	Non-protein coding transcript.	120.968	-0.881468	0.413608	0.00120925	0.0367547
Os06g0708000	Mitogen-activated protein kinase	6460.83	-0.881615	0.306885	0.000180881	0.0097472
Os11g0173500	Leucine-rich repeat, typical subtype domain containing protein.	8354.65	-0.888569	0.274886	5.8e-05	0.0042978
Os05g0363500	Hypothetical conserved gene.	74.0508	-0.892322	0.423031	0.0012639	0.0377057
Os02g0459600	Lectin receptor kinase, Regulation of pollen development	432.614	-0.893017	0.444326	0.00151366	0.0423083
Os06g0172800	Similar to alkaline alpha galactosidase 2.	1580.1	-0.895378	0.440015	0.00143331	0.0412181
Os01g0672500	Glycosyl transferase, family 48 protein.	3591.52	-0.89785	0.277875	5.95e-05	0.00439409
Os12g0515400	Similar to Plastidic 2-oxoglutarate/malate transporter.	6924.68	-0.899787	0.29683	0.000108356	0.00659678
Os02g0704800	Similar to ornithine carbamoyltransferase.	3267.62	-0.901604	0.268233	3.82e-05	0.0030994
Os01g0662300	Similar to Isoform 2 of 50S ribosomal protein L12, chloroplastic.	2000.91	-0.902844	0.344689	0.000368656	0.0162739
Os03g0284400	Similar to Ribosomal protein L10-like.	3967.49	-0.91126	0.371657	0.000562142	0.0222181
Os10g0205700	Pollen Ole e 1 allergen/extensin domain containing protein.	1520.96	-0.919837	0.326927	0.000213582	0.0109426
Os06g0131300	Arginine decarboxylase, Chilling stress response	4507.92	-0.923752	0.398126	0.000786883	0.0276055
Os09g0251800	C2 calcium-dependent membrane targeting domain containing protein.	3059.69	-0.924359	0.237136	5.07e-06	0.000640684
Os01g0693400	Pathogenesis-related transcriptional factor and ERF, DNA-binding domain containing protein.	893.803	-0.925171	0.391653	0.000691557	0.0252614
Os06g0651100	Similar to NADPH HC toxin reductase.	773.213	-0.929138	0.386641	0.000626858	0.0238825
Os08g0538600	Stress up-regulated Nod 19 family protein.	16871	-0.929499	0.427907	0.00102833	0.0329369
Os04g0669900	Similar to H0818H01.11 protein.	7048.36	-0.931946	0.209564	4.71e-07	9.72e-05
Os02g0212400	Conserved hypothetical protein.	147.87	-0.944896	0.459189	0.00133144	0.03928
Os07g0232850	Non-protein coding transcript.	1449.93	-0.951623	0.316477	0.000116822	0.00698772
Os09g0470000	Similar to Plastidic general dicarboxylate transporter.	1428.2	-0.955752	0.342438	0.000212976	0.0109349
Os03g0777500	Protein of unknown function DUF1068 family protein.	127.806	-0.95624	0.48646	0.00157775	0.04334
Os01g0357900	Similar to RALF.	189.967	-0.969091	0.327556	0.000136139	0.00790598
Os03g0225700	Wall-associated kinase, Biotic stress response	487.515	-0.978314	0.489505	0.00144091	0.0412384
Os11g0208850	Hypothetical protein.	731.528	-0.983369	0.450289	0.00097658	0.0317468
Os03g0845000	Similar to Pirin-like protein.	6882.25	-0.9851	0.303841	5.6e-05	0.00417362
Os06g0178500	Isopenicillin N synthase family protein.	2118.84	-0.987003	0.316871	8.14e-05	0.00539237
Os06g0692700	Conserved hypothetical protein.	306.121	-0.991627	0.204567	6.86e-08	1.91e-05
Os03g0187600	GRAM domain containing protein.	3237.02	-0.992992	0.235522	1.28e-06	0.000220949
Os01g0628700	Cytochrome P450.	1556.76	-0.994803	0.23569	1.26e-06	0.000218367
Os04g0675600	Hypothetical conserved gene.	113.472	-0.99643	0.344056	0.000161954	0.00892839
Os06g0176700	Isopenicillin N synthase family protein.	1985.98	-1.00396	0.316668	6.75e-05	0.00477889
Os04g0209200	Similar to MRP-like ABC transporter.	2885.9	-1.00472	0.371668	0.000273943	0.0131088
Os09g0453500	Spectrin repeat containing protein.	1745.75	-1.00562	0.269521	9.24e-06	0.00101502
Os02g0471500	Protein phosphatase 2C domain containing protein.	4218.2	-1.01196	0.274981	1.08e-05	0.0011508
Os03g0121700	Similar to Nascent polypeptide-associated complex alpha subunit-like protein 3 (NAC-alpha-like protein 3) (Alpha-NAC-like protein 3).	2545.76	-1.02962	0.458795	0.000835779	0.0287442
Os01g0622600	Calcium-dependent protein kinase, Positive regulation of salt and drought tolerance, Negative regulation of seedling growth and seed development, Regulation of pathogenesis-related genes involved in disease resistance	3806.79	-1.04572	0.240038	6.55e-07	0.000124517
Os07g0685500	Alpha/beta hydrolase family protein.	713.185	-1.04905	0.546287	0.00148863	0.0418292
Os11g0443700	Similar to Short chain alcohol dehydrogenase-like.	46.3435	-1.05331	0.467191	0.000846655	0.0290182
Os03g0737300	HAD-superfamily phosphatase, subfamily IIIC domain containing protein.	134.099	-1.06347	0.48148	0.00090361	0.0301531
Os07g0471300	Similar to Protein argonaute 18.	215.077	-1.06447	0.545261	0.00149165	0.0418396
Os06g0147800	Similar to Mitogen-activated protein kinase kinase 2.	1649.51	-1.0705	0.312554	2.71e-05	0.0024057
Os02g0611800	Similar to Hydroxyanthranilate hydroxycinnamoyltransferase 3.	1740.15	-1.07551	0.580233	0.00174259	0.0466367
Os01g0848300	Pentatricopeptide repeat domain containing protein.	780.805	-1.07887	0.436555	0.000478029	0.0198565
Os05g0227600	Proline-rich glycoprotein, ABA-dependent inhibition of root growth	8692.88	-1.0818	0.505251	0.0010077	0.0324498
Os03g0218400	Similar to Hexose transporter.	37874.1	-1.08208	0.294414	1.09e-05	0.00115574
Os01g0173950	Non-protein coding transcript.	87.1899	-1.08656	0.373672	0.000150021	0.00848558
Os12g0617250	Hypothetical gene.	262.415	-1.08684	0.443901	0.000507812	0.0205677
Os04g0227500	DSBA oxidoreductase family protein.	947.826	-1.0891	0.383463	0.000177926	0.00960959
Os12g0174700	Similar to disease resistance response protein 206.	266.253	-1.09195	0.454046	0.000564768	0.0222181
Os09g0115500	Proteinase inhibitor I3, Kunitz legume domain containing protein.	21773.1	-1.10238	0.325037	3.03e-05	0.00259057
Os02g0748300	Similar to VMP3 protein.	1569.38	-1.10977	0.450803	0.000496598	0.0202758
Os01g0667600	Similar to GTP-binding protein.	1398.06	-1.11526	0.33876	4.27e-05	0.00336819
Os01g0173900	Similar to MRP-like ABC transporter.	5606.23	-1.11947	0.223137	2.71e-08	8.99e-06
Os06g0650900	Conserved hypothetical protein.	5062.87	-1.12109	0.361457	7.9e-05	0.00526781
Os05g0158500	Serine carboxypeptidase, Positive regulator of grain size	382.019	-1.12429	0.25027	3.53e-07	7.81e-05
Os01g0327400	Similar to Peroxidase (Fragment).	273.051	-1.1254	0.634218	0.00194307	0.0499354
Os06g0651000	Similar to Helminthosporium carbonum susceptibility1.	3933.71	-1.12773	0.345779	4.69e-05	0.00359297
Os05g0508900	Similar to cDNA clone:001-011-D03, full insert sequence.	5999.32	-1.12849	0.483504	0.000629575	0.0239479
Os02g0153000	Protein of unknown function DUF547 domain containing protein.	71.5779	-1.12879	0.56839	0.00137979	0.0401129
Os05g0506000	Similar to MS5-like protein (Fragment).	7106.2	-1.13328	0.441324	0.000364219	0.0161676
Os01g0876650	Hypothetical conserved gene.	264.689	-1.13858	0.390141	0.000139201	0.00805794
Os05g0594200	Similar to Cation/proton exchanger 1a.	111.613	-1.1456	0.44275	0.000352556	0.0157668
Os01g0716500	Methyltransferase type 12 domain containing protein.	1966.76	-1.1505	0.544814	0.00103339	0.0330105
Os08g0130400	AMP-dependent synthetase/ligase domain containing protein.	170.719	-1.15237	0.437744	0.000309618	0.0144679
Os07g0661400	Conserved hypothetical protein.	4604.55	-1.15245	0.592369	0.00141682	0.0408911
Os01g0695800	Similar to MDR-like ABC transporter.	3622.34	-1.15374	0.599133	0.00145965	0.041477
Os01g0323600	Similar to S-adenosylmethionine synthase 2.	16688.5	-1.15535	0.326386	1.75e-05	0.00167656
Os06g0673800	Conserved hypothetical protein.	398.509	-1.15677	0.545475	0.0010222	0.0327845
Os12g0611100	Similar to serine/threonine-protein kinase receptor.	677.849	-1.15901	0.349461	3.86e-05	0.00311938
Os04g0445400	Similar to OSIGBa0140O07.6 protein.	196.843	-1.16195	0.368216	6.61e-05	0.00472421
Os09g0462550	Hypothetical gene.	75.3062	-1.16522	0.434321	0.000273946	0.0131088
Os03g0736600	Similar to ATP synthase.	8379.58	-1.17279	0.417933	0.000185095	0.00990736
Os01g0369700	Similar to Glutathione S-transferase GST 8 (EC 2.5.1.18).	2645.55	-1.20198	0.516739	0.000635864	0.0240723
Os11g0637501	Similar to membrane protein.	1757.19	-1.20228	0.572592	0.00103828	0.0330784
Os10g0509100	Similar to predicted protein.	9457.63	-1.216	0.338441	1.36e-05	0.00136198
Os07g0469100	Similar to Thylakoid membrane phosphoprotein 14 kDa, chloroplast precursor.	4181.7	-1.22907	0.655588	0.0015419	0.0426985
Os03g0364500	Similar to plectin-related.	743.675	-1.22942	0.544485	0.000712129	0.0256989
Os02g0760200	Conserved hypothetical protein.	147.638	-1.24903	0.663525	0.00153982	0.0426904
Os04g0571600	Multi antimicrobial extrusion protein MatE family protein.	256.507	-1.25498	0.657724	0.0014551	0.0414602
Os04g0493100	Basic helix-loop-helix dimerisation region bHLH domain containing protein.	1600.98	-1.28047	0.509683	0.000394815	0.0172693
Os01g0322700	Primary microRNA of OsmiR408; Target gene(s): OsUCL8 (Os03g0709100), OsUCL7 (Os03g0259100), Regulation of panicle branching and grain weight, Regulation of grain yield and photosynthesis	175.35	-1.28209	0.728912	0.00184707	0.0481405
Os07g0691200	Similar to D-alanine--D-alanine ligase B (EC 6.3.2.4) (D-alanylalanine synthetase B) (D-Ala-D-Ala ligase B).	23473.2	-1.28314	0.67077	0.00140412	0.0406228
Os01g0588900	Cytokinin-activating enzyme, Bioactive cytokinin synthesis	30860.7	-1.28395	0.597644	0.000856893	0.0291636
Os05g0261700	Hypothetical conserved gene.	80.8742	-1.28784	0.451005	0.000159965	0.00883906
Os01g0256500	Similar to ZnI.	7043.64	-1.29018	0.646137	0.00120662	0.0367296
Os06g0313440	SAM dependent carboxyl methyltransferase domain containing protein.	72.8682	-1.29626	0.618056	0.00102976	0.0329386
Os03g0391700	Helix-loop-helix DNA-binding domain containing protein.	982.99	-1.32578	0.240003	1.64e-09	9.6e-07
Os02g0257300	Rhodanese-like domain containing protein.	3306.91	-1.32902	0.698955	0.00140081	0.0405761
Os05g0149400	ACC oxidase, Ethylene biosynthesis	4731.38	-1.33226	0.712408	0.00148561	0.0418292
Os01g0604500	EF-Hand type domain containing protein.	106.734	-1.33739	0.316277	1.09e-06	0.000194726
Os02g0173200	VQ domain containing protein.	571.453	-1.34989	0.576132	0.000579552	0.0225868
Os07g0503200	Hypothetical protein.	84.9997	-1.35495	0.490855	0.00020595	0.0107002
Os12g0617400	9-cis-epoxycarotenoid dioxygenase, Control of ABA biosynthesis, Regulation of salt and water stress tolerance and leaf senescence	693.623	-1.35583	0.234014	3.45e-10	2.85e-07
Os01g0805400	Cytokinin glycosyltransferase	253.035	-1.36025	0.527982	0.000329668	0.0150527
Os04g0226800	Similar to OSIGBa0135L04.4 protein.	373.114	-1.37476	0.572636	0.000501214	0.02036
Os03g0741100	Basic helix-loop-helix transcription factor, Drought tolerance	2507.61	-1.3807	0.720972	0.00135122	0.039647
Os05g0318901	Non-protein coding transcript.	123.316	-1.3891	0.420523	3.8e-05	0.0030994
Os01g0284700	Similar to Peptidyl-prolyl cis-trans isomerase.	1684.32	-1.39043	0.314048	4.31e-07	9.12e-05
Os06g0697600	ATPase, AAA-type, core domain containing protein.	124.123	-1.3913	0.390025	1.5e-05	0.00146749
Os04g0612500	Similar to 36.4 kDa proline-rich protein.	573.735	-1.39461	0.441114	6.07e-05	0.00444774
Os09g0462700	Similar to RNA Binding Protein 47.	83.5874	-1.39779	0.464844	9.86e-05	0.00611157
Os02g0257400	Non-protein coding transcript.	509.219	-1.40255	0.651951	0.000856114	0.0291636
Os08g0224500	Similar to 3-glucanase.	131.79	-1.40339	0.636466	0.000782476	0.0275316
Os10g0570200	Similar to RIR1b protein precursor.	5850.06	-1.40924	0.505418	0.000177101	0.00958667
Os05g0563900	Hypothetical gene.	585.674	-1.41272	0.333589	1.01e-06	0.000184623
Os09g0274100	Similar to H0402C08.3 protein.	169.937	-1.42669	0.523635	0.000215145	0.0109991
Os03g0187550	Hypothetical gene.	555.403	-1.42725	0.304335	1.25e-07	3.12e-05
Os08g0452900	Similar to Chaperone protein dnaJ.	715.076	-1.42783	0.418681	2.64e-05	0.00235583
Os05g0493100	Similar to KI domain interacting kinase 1.	37.2993	-1.43074	0.649582	0.000819208	0.0283242
Os07g0123800	Uncharacterised conserved protein UCP031279 domain containing protein.	132.869	-1.43354	0.330761	6.61e-07	0.000124535
Os04g0591000	Nucleotide-binding, alpha-beta plait domain containing protein.	3790.33	-1.44101	0.561697	0.000324057	0.0149173
Os04g0634700	Diacylglycerol kinase, Root growth and development, Disease resistance responses	1411.97	-1.44234	0.350532	1.73e-06	0.000273638
Os03g0270500	Protein of unknown function DUF668 family protein.	386.896	-1.44593	0.529216	0.000211215	0.0108678
Os01g0175100	Kv1.4 voltage-gated K+ channel family protein.	343.164	-1.44724	0.470074	7.64e-05	0.0051645
Os02g0254600	Conserved hypothetical protein.	2832.4	-1.45047	0.180306	4.51e-17	3.59e-13
Os06g0129100	Short-chain dehydrogenase/reductase SDR family protein.	1800.14	-1.46095	0.293044	2.88e-08	9.45e-06
Os11g0116300	Chalcone isomerase domain containing protein.	1993.58	-1.46206	0.876767	0.00193012	0.0497195
Os04g0306400	Ribose 5-phosphate isomerase family protein.	2320.61	-1.46673	0.49042	9.81e-05	0.00611069
Os05g0495700	Similar to Glycerol-3-phosphate dehydrogenase.	251.538	-1.46896	0.719089	0.00104909	0.0331921
Os10g0502400	Similar to Glutamyl-tRNA reductase 2 (EC 1.2.1.70) (GluTR) (Fragment).	26016.2	-1.47421	0.552396	0.000245158	0.0121468
Os03g0723700	Conserved hypothetical protein.	435.988	-1.48504	0.34294	6.56e-07	0.000124517
Os10g0569800	Similar to RIR1b protein.	4603.63	-1.49056	0.325015	1.97e-07	4.69e-05
Os03g0667100	Similar to NPR1-like protein.	5255.72	-1.49612	0.548457	0.000208431	0.0107709
Os04g0542800	Transporter of the Copper-Nicotianamine Complex, Fe(III)-deoxymugineic acid transporter, Copper distribution, Allocation of iron	5400.67	-1.51154	0.457307	3.61e-05	0.00301112
Os03g0740833	Conserved hypothetical protein.	574.056	-1.5182	0.679369	0.000696597	0.0254067
Os01g0248500	Similar to Pathogen-related protein.	1297.51	-1.53138	0.305721	2.51e-08	8.58e-06
Os06g0200800	Conserved hypothetical protein.	27.0986	-1.53376	0.779073	0.00128262	0.0381691
Os01g0609900	Similar to Pleiotropic drug resistance protein 4.	1430.1	-1.54046	0.637573	0.000456531	0.0192165
Os07g0615200	Tify domain containing protein.	18932.6	-1.54803	0.496093	6.43e-05	0.00460593
Os01g0713200	Similar to Beta-glucanase.	147.983	-1.5561	0.616963	0.000357688	0.0159071
Os03g0411800	Similar to Metal transport protein.	3046.59	-1.56704	0.644151	0.000433659	0.0185431
Os04g0630900	Similar to H0105C05.3 protein.	345.778	-1.57811	0.715792	0.00073054	0.0261601
Os05g0541100	IQ calmodulin-binding region domain containing protein.	447.539	-1.58404	0.518343	7.86e-05	0.00526092
Os01g0213400	Zinc finger, RING/FYVE/PHD-type domain containing protein.	80.5092	-1.58512	0.618152	0.000325415	0.0149441
Os05g0553400	Similar to Myb-related transcription factor-like protein (MYB transcription factor).	256.992	-1.59442	0.672875	0.000509767	0.0205677
Os04g0184100	Similar to OSIGBa0140C02.7 protein.	426.531	-1.59846	0.554412	0.00013234	0.00772284
Os06g0646100	Conserved hypothetical protein.	473.425	-1.60044	0.626006	0.000322977	0.0149173
Os12g0170800	Similar to Citrate binding protein precursor.	266.583	-1.61443	0.446271	1.16e-05	0.00120411
Os02g0693400	Peptidase C19, ubiquitin carboxyl-terminal hydrolase 2 family protein.	784.823	-1.63229	0.753965	0.000777118	0.0273834
Os02g0716500	Delta12-fatty acid desaturase	3598.45	-1.65163	0.592043	0.000168312	0.00921516
Os03g0103200	Similar to Physical impedance induced protein.	1033.49	-1.65381	0.537941	7.31e-05	0.0050093
Os01g0314800	Late embryogenesis abundant protein 3 family protein.	19827.5	-1.65606	0.365503	2.5e-07	5.7e-05
Os02g0703600	Similar to Abscisic acid 8'-hydroxylase 1.	891.159	-1.65834	0.74332	0.000664076	0.0247103
Os01g0225400	Pyruvate/Phosphoenolpyruvate kinase, catalytic core domain containing protein.	129.872	-1.67084	0.451589	8.56e-06	0.000965901
Os09g0447300	Cytochrome P450 family protein.	127.763	-1.69159	0.50208	2.81e-05	0.00245809
Os12g0555000	Similar to Probenazole-inducible protein PBZ1.	3237.84	-1.70043	0.62186	0.00019551	0.010365
Os12g0245800	Conserved hypothetical protein.	19.4782	-1.71351	0.747401	0.000672926	0.0248243
Os07g0578333	Conserved hypothetical protein.	271.166	-1.71402	0.460387	7.45e-06	0.000864737
Os12g0555200	Similar to Probenazole-inducible protein PBZ1.	1527.94	-1.74665	0.58474	9.35e-05	0.00593498
Os04g0280500	Similar to Non-S-locus F-box-like protein 2011 (Fragment).	1058.23	-1.76802	0.756114	0.000519816	0.0208676
Os02g0570700	Cytochrome P450 family protein.	1476.54	-1.78626	0.634575	0.000152337	0.0085379
Os03g0402800	Tify domain containing protein.	15029.1	-1.78872	0.735898	0.000410836	0.0178764
Os05g0130300	Conserved hypothetical protein.	4893.87	-1.79513	0.669712	0.000219176	0.0111575
Os01g0615050	Proteinase inhibitor I13, potato inhibitor I family protein.	4218.77	-1.79881	0.616132	0.000112326	0.00676954
Os06g0474800	Similar to 3Fe-4S ferredoxin.	138.831	-1.81339	0.492788	9.02e-06	0.0010059
Os12g0268100	Hypothetical protein.	172.192	-1.82667	0.759792	0.000444363	0.0189178
Os03g0150700	Hypothetical conserved gene.	194.811	-1.85347	0.465903	2.77e-06	0.000396878
Os08g0509100	Similar to Lipoxygenase, chloroplast precursor (EC 1.13.11.12).	6564.99	-1.86163	0.396673	1.09e-07	2.82e-05
Os04g0474800	Similar to OSIGBa0135C13.7 protein.	1649.29	-1.88971	0.348998	2.73e-09	1.42e-06
Os01g0795250	Hypothetical protein.	267.097	-1.91434	0.628276	7.6e-05	0.00515258
Os02g0129800	Conserved hypothetical protein.	6735.4	-1.92789	0.606665	4.99e-05	0.00375524
Os11g0641500	Cupredoxin domain containing protein.	284.117	-1.95656	0.762609	0.000290078	0.0137434
Os01g0934350	Similar to predicted protein.	69.5488	-1.95863	0.581166	2.75e-05	0.00243185
Os04g0688300	Haem peroxidase, plant/fungal/bacterial family protein.	77.1254	-1.96763	0.744288	0.000242938	0.0121347
Os11g0208800	Similar to Receptor-like protein kinase.	191.178	-1.96812	0.349566	8.25e-10	5.48e-07
Os02g0154000	Leucine-rich repeat receptor-like kinase, Positive regulation of the drought stress response and tiller development	98.2093	-1.96999	0.586508	2.81e-05	0.00245809
Os10g0491400	Conserved hypothetical protein.	342.315	-1.99974	0.463055	6.35e-07	0.000122609
Os03g0429000	Proteinase inhibitor I25, cystatin domain containing protein.	1081.83	-2.02632	0.367064	1.49e-09	8.92e-07
Os11g0183900	Similar to Aspartic proteinase Asp1 precursor (EC 3.4.23.-) (OsAsp1) (Nucellin- like protein).	945.874	-2.04719	0.492308	1.26e-06	0.000218367
Os05g0587300	Molecular chaperone, heat shock protein, Hsp40, DnaJ domain containing protein.	166.803	-2.08542	0.765197	0.000187526	0.00999277
Os01g0369800	Hypothetical protein.	25.3734	-2.0907	0.810845	0.000310189	0.0144679
Os02g0275200	Xyloglucan fucosyltransferase family protein.	245.226	-2.09271	0.479712	5.09e-07	0.000101529
Os08g0527900	Peptidase C19, ubiquitin carboxyl-terminal hydrolase 2 family protein.	23.5543	-2.10836	0.646279	4.38e-05	0.00343104
Os01g0795400	Similar to Subtilase.	75.1007	-2.11251	0.764423	0.000172898	0.00940171
Os12g0555500	Pathogen resistance protein PBZ1, 17 kDa RNase, Disease resistance	13364.7	-2.11523	0.50775	1.16e-06	0.000205048
Os03g0129400	Conserved hypothetical protein.	2799.88	-2.12142	0.430104	3.28e-08	1.05e-05
Os09g0448200	Similar to High-affinity potassium transporter.	3706.11	-2.12904	0.389914	2.07e-09	1.15e-06
Os01g0584900	WRKY transcription factor 28-like (WRKY5) (WRKY transcription factor 77).	922.61	-2.13381	0.420048	1.6e-08	5.91e-06
Os01g0934400	Mog1/PsbP, alpha/beta/alpha sandwich domain containing protein.	1296.54	-2.13419	0.463878	1.71e-07	4.15e-05
Os01g0710700	Lipase, class 3 family protein.	3071.15	-2.14677	0.728725	9.76e-05	0.00611069
Os10g0491000	Plant Basic Secretory Protein family protein.	2384.21	-2.17147	0.412617	5.88e-09	2.56e-06
Os09g0517100	NB-ARC domain containing protein.	233.618	-2.19262	0.535779	1.65e-06	0.0002631
Os04g0178300	Similar to Isoform 3 of Syn-copalyl diphosphate synthase.	752.435	-2.31278	0.654916	1.42e-05	0.00140666
Os01g0940700	Similar to Glucan endo-1, 3-beta-glucosidase GII precursor (EC 3.2.1.39) ((1->3)- beta-glucan endohydrolase GII) ((1->3)-beta-glucanase isoenzyme GII) (Beta-1, 3-endoglucanase GII).	860.089	-2.34461	0.773216	7.33e-05	0.00501292
Os01g0795200	Similar to Subtilase.	2476.59	-2.35335	0.448733	6.39e-09	2.73e-06
Os10g0542900	Similar to chitinase.	4725.98	-2.37291	0.730667	3.67e-05	0.00303443
Os10g0490800	Similar to Secretory protein.	1943.44	-2.37374	0.412577	3.79e-10	3.02e-07
Os10g0543500	Six-bladed beta-propeller, TolB-like domain containing protein.	1063.05	-2.40253	0.751251	4.32e-05	0.00340218
Os03g0285300	Conserved hypothetical protein.	89.357	-2.41159	0.596372	2.04e-06	0.000305082
Os12g0268000	Cytochrome P450 monooxygenase, Tryptamine 5-hydroxylase, Regulation of cell death and disease resistance	716.223	-2.42605	0.554146	4.62e-07	9.6e-05
Os04g0142400	Conserved hypothetical protein.	54.4376	-2.43273	0.438405	1.41e-09	8.63e-07
Os12g0263100	Similar to Zinc finger, DHHC domain containing 4.	41.0573	-2.44099	0.803151	7.74e-05	0.00521736
Os10g0543400	Chitinase 8.	406.285	-2.49681	0.769329	3.75e-05	0.00307947
Os10g0490900	Similar to Secretory protein.	835.077	-2.50724	0.327345	8.7e-16	5.21e-12
Os04g0688100	Peroxidase (EC 1.11.1.7).	271.635	-2.54867	0.505422	1.9e-08	6.88e-06
Os12g0583300	Peptidase aspartic, catalytic domain containing protein.	3414.71	-2.59871	0.519177	2.26e-08	8.07e-06
Os06g0493100	Conserved hypothetical protein.	4210.09	-2.67578	0.574329	1.22e-07	3.11e-05
Os01g0332100	Similar to Neutral invertase-like protein (Fragment).	14998.3	-2.71228	0.535071	1.61e-08	5.91e-06
Os12g0555300	Similar to Pathogenesis-related protein PR-10a.	631.627	-2.71357	0.688622	2.85e-06	0.000403107
Os08g0508800	Lipoxygenase, chloroplast precursor (EC 1.13.11.12).	3366.99	-2.74033	0.693248	2.68e-06	0.000388608
Os04g0458300	Similar to OSIGBa0097P08.2 protein.	229.431	-2.75217	0.479623	4.09e-10	3.16e-07
Os07g0129200	Pathogenesis-related 1a protein, Regulation of abiotic stress responses	103.883	-2.76001	0.798288	1.8e-05	0.00169947
Os12g0629300	Similar to Thaumatin-like protein.	285.414	-2.88579	0.47863	6.97e-11	7.25e-08
Os01g0332150	Hypothetical protein.	358.96	-2.93107	0.460883	8.56e-12	1.46e-08
Os06g0688200	Similar to blight-associated protein p12.	1027.02	-3.12762	0.597441	6.58e-09	2.76e-06
Os10g0415100	Amino acid transporter, transmembrane domain containing protein.	436.249	-3.1319	0.508122	3.02e-11	3.81e-08
Os07g0687400	Similar to VQ motif family protein, expressed.	561.882	-3.1695	0.649873	4.4e-08	1.35e-05
Os12g0629700	Similar to Thaumatin-like protein precursor.	389.8	-3.17818	0.619642	1.15e-08	4.67e-06
Os08g0482700	Cupredoxin domain containing protein.	1927.4	-3.21868	0.563188	4.49e-10	3.25e-07
Os02g0703900	Similar to Nodulin-like protein.	52.3521	-3.35742	0.465131	3.32e-14	8.83e-11
Os04g0122200	Similar to OSIGBa0137A06.2 protein.	25.6108	-3.37839	0.860605	3.9e-06	0.000518463
Os12g0629600	Thaumatin-like protein.	1757.51	-3.79184	0.617831	3.44e-11	4.02e-08
Os12g0628600	Similar to Thaumatin-like pathogenesis-related protein 3 precursor.	391.098	-4.11769	0.666661	2.68e-11	3.56e-08
Os11g0514400	Similar to BRASSINOSTEROID INSENSITIVE 1-associated receptor kinase 1.	343.971	-4.91142	0.552526	2.89e-20	3.46e-16
Os01g0382000	Similar to Pathogenesis-related protein PRB1-2 precursor.	469.154	-5.3815	0.709864	1.46e-15	5.81e-12
Os04g0693400	Hypothetical protein.	24.4716	-8.74736	2.87815	3.37e-09	1.58e-06
Os12g0515500	Similar to Zn-finger transcription factor.	729.768	-14.4723	3.417	7.89e-27	1.89e-22

## Sheet: DEGs_Genotype_by_Treatment
		baseMean	log2FoldChange	lfcSE	pvalue	padj
Os12g0515500	Similar to Zn-finger transcription factor.	715.475	14.0631	3.0264	2.77428e-25	6.91572e-21
Os03g0285300	Conserved hypothetical protein.	54.1657	2.60298	0.909656	0.000128611	0.0386267
Os12g0555500	Pathogen resistance protein PBZ1, 17 kDa RNase, Disease resistance	10541.7	2.47086	0.76951	4.30685e-05	0.0195202
Os01g0213400	Zinc finger, RING/FYVE/PHD-type domain containing protein.	64.6595	2.13086	0.724654	0.000105122	0.0344799
Os01g0795200	Similar to Subtilase.	1471.65	1.96611	0.719655	0.000189453	0.0465421
Os03g0429000	Proteinase inhibitor I25, cystatin domain containing protein.	775.365	1.92402	0.611603	5.4792e-05	0.0231501
Os05g0209000	Similar to Cytidine deaminase.	132.055	1.8624	0.649575	0.000131247	0.0389492
Os10g0569800	Similar to RIR1b protein.	3834.75	1.85385	0.58552	5.14462e-05	0.0221112
Os05g0492200	NB-ARC domain containing protein.	160.572	1.63373	0.490038	3.01897e-05	0.0166884
Os06g0147800	Similar to Mitogen-activated protein kinase kinase 2.	1272.49	1.39472	0.426467	3.75664e-05	0.0180088
Os05g0138300	Similar to ICT protein (Fragment).	9329.66	1.38268	0.47927	0.000126254	0.0383813
Os11g0249000	NB-ARC domain containing protein.	387.981	1.37341	0.459866	9.40589e-05	0.0316851
Os03g0187550	Hypothetical gene.	452.578	1.33763	0.381253	1.63095e-05	0.0119577
Os02g0621600	Similar to OSIGBa0157K09-H0214G12.24 protein.	1672.92	0.941217	0.283227	3.25589e-05	0.016975
Os01g0528800	Similar to Cinnamyl alcohol dehydrogenase.	12579.5	0.687402	0.211514	4.47041e-05	0.0198997
Os11g0155600	Conserved hypothetical protein.	14911.1	0.0725511	0.145037	1.11628e-05	0.00959543
Os08g0538600	Stress up-regulated Nod 19 family protein.	15527.9	0.06986	0.137319	2.61554e-05	0.0151628
Os03g0808300	Remorin, C-terminal region domain containing protein.	9785.55	0.0685675	0.132654	0.000165637	0.0443977
Os04g0493100	Basic helix-loop-helix dimerisation region bHLH domain containing protein.	1332.15	0.0389443	0.0896687	0.000188029	0.0465421
Os01g0860450	Hypothetical protein.	1646.66	0.0372931	0.0886023	5.38293e-06	0.00559107
Os01g0135700	Calmodulin-like protein, Calcium signalling during abiotic stress, Promotion of root growth and drought tolerance	431.545	0.0337965	0.0856703	6.17877e-05	0.0246421
Os02g0794500	Similar to Serine carboxypeptidase II precursor (EC 3.4.16.6) (Carboxypeptidase D) (Bri1 suppressor 1) [Contains: Serine carboxypeptidase II chain A; Serine carboxypeptidase II chain B].	29.209	0.0322725	0.0846297	3.26862e-05	0.016975
Os01g0667900	CC-type glutaredoxin, Homeostatic regulation of nitrogen use, Hormone signaling	407.6	0.0296298	0.0827788	0.000155035	0.0420099
Os04g0523812	Conserved hypothetical protein.	450.437	0.027296	0.081386	0.000174848	0.0458801
Os12g0555300	Similar to Pathogenesis-related protein PR-10a.	439.037	0.0239343	0.0796842	2.72457e-05	0.0154359
Os01g0584900	WRKY transcription factor 28-like (WRKY5) (WRKY transcription factor 77).	859.91	0.023894	0.0795705	0.000207396	0.0487732
Os06g0726200	Similar to Chitinase 1.	141.701	0.0236446	0.0795247	4.57945e-05	0.0200275
Os10g0490900	Similar to Secretory protein.	714.46	0.0229268	0.0791943	3.40911e-05	0.0173433
Os05g0322900	WRKY transcription factor, Benzothiadiazole (BTH)-inducible blast resistance	2325.23	0.0228969	0.0791567	6.96214e-05	0.0271175
Os11g0514400	Similar to BRASSINOSTEROID INSENSITIVE 1-associated receptor kinase 1.	192.209	0.0223811	0.0789821	3.9473e-06	0.00468563
Os06g0688200	Similar to blight-associated protein p12.	812.306	0.0215675	0.078585	4.17252e-05	0.019413
Os07g0687400	Similar to VQ motif family protein, expressed.	346.35	0.0208877	0.0783425	5.65721e-07	0.00154575
Os07g0687300	Similar to SNF1 kinase complex anchoring protein (Fragment).	136.419	0.0179504	0.077151	1.50355e-06	0.00234254
Os12g0628600	Similar to Thaumatin-like pathogenesis-related protein 3 precursor.	317.373	0.0173856	0.0769572	1.4986e-06	0.00234254
Os07g0129200	Pathogenesis-related 1a protein, Regulation of abiotic stress responses	111.436	0.016636	0.0766623	4.20531e-05	0.019413
Os12g0629700	Similar to Thaumatin-like protein precursor.	320.302	0.0145553	0.0759916	2.07994e-05	0.0140132
Os03g0289300	Similar to Phosphoinositide-specific phospholipase C.	10.5214	0.0121894	0.0753557	0.000179843	0.0461541
Os12g0629600	Thaumatin-like protein.	1449.76	0.0119965	0.0753319	9.32647e-05	0.0316851
Os01g0382000	Similar to Pathogenesis-related protein PRB1-2 precursor.	335.801	0.010785	0.0750677	2.18307e-05	0.014321
Os01g0890200	Similar to S-domain class receptor-like kinase3.	30.7042	0.00685578	0.0743745	0.000107687	0.0348627
Os03g0750300	Conserved hypothetical protein.	237.812	0.00616542	0.0742894	2.51833e-05	0.0150865
Os02g0599150	Hypothetical conserved gene.	75.9656	0.000887632	0.0739178	0.000134563	0.0392239
Os01g0149750	Hypothetical protein.	55.0996	-0.00729962	0.0744432	4.40745e-06	0.00499404
Os10g0477600	Similar to NAM / CUC2-like protein.	21.3526	-0.00948386	0.0747868	0.000194157	0.0465421
Os01g0872100	TGF-beta receptor, type I/II extracellular region family protein.	15.4749	-0.0103045	0.0749527	0.000211208	0.0492056
Os11g0202450	Hypothetical protein.	24.8305	-0.0122103	0.0753635	0.000155043	0.0420099
Os03g0646032	Hypothetical gene.	16.9364	-0.0131023	0.0756034	3.07953e-05	0.0166884
Os09g0520500	Conserved hypothetical protein.	434.025	-0.0244507	0.0799043	8.38446e-05	0.03083
Os02g0236000	Similar to Aspartate aminotransferase (EC 2.6.1.1) (Fragment).	780.864	-0.644199	0.164146	3.77757e-06	0.00468563
Os02g0824300	Protein of unknown function DUF296 domain containing protein.	705.541	-0.664739	0.18749	1.62021e-05	0.0119577
Os10g0415800	Similar to Prolyl oligopeptidase family protein, expressed.	6926.46	-0.731197	0.263459	0.000192641	0.0465421
Os02g0830300	Conserved hypothetical protein.	593.526	-0.798089	0.221932	1.32938e-05	0.0103558
Os06g0708100	Carboxylesterase, type B family protein.	1417.32	-0.806347	0.205593	3.67502e-06	0.00468563
Os12g0576600	Metallophosphoesterase domain containing protein.	599.953	-0.89333	0.207091	6.82095e-07	0.00154575
Os05g0137200	Similar to P-glycoprotein ABCB5.	1284.43	-0.963999	0.263409	9.31555e-06	0.00893146
Os10g0196100	Similar to Cytochrome P450 98A1.	110.505	-0.966603	0.316468	8.05377e-05	0.0304189
Os02g0180500	Similar to Chorismate mutase CM2 (EC 5.4.99.5) (Chorimate mutase).	263.048	-0.976022	0.22589	6.71792e-07	0.00154575
Os08g0200750	Hypothetical protein.	831.52	-1.01087	0.340452	0.000103732	0.0344778
Os02g0518600	Similar to Potassium transporter 1 (OsHAK1). Splice isoform 2.	377.302	-1.0317	0.369602	0.00017448	0.0458801
Os03g0304400	Zinc finger, RING/FYVE/PHD-type domain containing protein.	396.054	-1.04052	0.235894	4.48915e-07	0.00139882
Os06g0125400	Similar to Oligopeptide transporter 9.	1399.57	-1.09279	0.382037	0.000141689	0.0405979
Os01g0896300	Hypothetical conserved gene.	112.961	-1.1435	0.412358	0.000181447	0.0461541
Os08g0537600	Arf GTPase activating protein family protein.	424.56	-1.16197	0.331029	1.70987e-05	0.0121782
Os09g0420900	BTB domain containing protein.	203.82	-1.16326	0.38641	8.98086e-05	0.0310937
Os03g0198500	Protein of unknown function DUF862, eukaryotic domain containing protein.	402.742	-1.16714	0.288374	2.07735e-06	0.00304612
Os06g0667900	Disease resistance protein domain containing protein.	202.205	-1.20471	0.306864	3.47315e-06	0.00468563
Os03g0719700	Similar to Phytochrome A.	700.039	-1.20598	0.283541	8.51431e-07	0.00176871
Os01g0888600	Similar to Seven transmembrane protein Mlo5 (Fragment).	656.58	-1.23437	0.392356	5.83512e-05	0.0238456
Os03g0226400	Manganese transporter, Cation diffusion facilitator (CDF) family member, Mn tolerance	13952.5	-1.23478	0.421929	0.000115183	0.0363452
Os06g0604300	Chloroplast-localized phospholipase D, Herbivore defense	254.072	-1.25618	0.43908	0.000143851	0.0407492
Os03g0825300	Serine/threonine protein kinase domain containing protein.	193.884	-1.2578	0.416738	8.68077e-05	0.0310937
Os03g0796600	Protein of unknown function DUF506, plant family protein.	3319.88	-1.28805	0.456077	0.00015449	0.0420099
Os01g0233900	Similar to cDNA clone:J013003E06, full insert sequence.	502.193	-1.31877	0.301133	3.86758e-07	0.0013773
Os04g0656500	Transcriptional factor, SBP (SQUAMOSA promoter Binding Protein) DNA binding protein, Control of laminar joint and ligule development	179.435	-1.3392	0.483676	0.000181317	0.0461541
Os03g0101400	Hypothetical protein.	230.14	-1.34538	0.375155	1.26117e-05	0.0101414
Os07g0533000	Peptidase A1 domain containing protein.	76.2829	-1.44945	0.426361	2.54185e-05	0.0150865
Os07g0445600	Conserved hypothetical protein.	140.504	-1.49931	0.497853	8.7557e-05	0.0310937
Os04g0253000	Similar to Histone H1.	88516.2	-1.51366	0.527606	0.00013532	0.0392239
Os12g0604000	Non-protein coding transcript.	1510.08	-1.5191	0.505135	8.85942e-05	0.0310937
Os05g0114700	Myb-type HTH DNA-binding domain domain containing protein.	7516.32	-1.53246	0.555606	0.000184483	0.0464524
Os10g0558900	2OG-Fe (II) oxygenase family protein, Regulation of the secondary cell wall formation in leaves, Modulation of leaf rolling	260.473	-1.54738	0.402648	4.89303e-06	0.0053032
Os05g0319100	Putative mannan endo-1, 4-beta-mannosidase 5.	137.928	-1.55668	0.568314	0.000194174	0.0465421
Os02g0620600	Ammonium transporter, Ammonium uptake	483.05	-1.5624	0.433527	1.1692e-05	0.00971531
Os06g0554200	Similar to F20B17.20.	304.101	-1.61753	0.443009	9.71213e-06	0.00896681
Os09g0434500	Similar to Ethylene response factor 2.	3712.33	-1.63152	0.387852	1.02044e-06	0.00195674
Os01g0719300	Similar to Sulfate transporter 3.1 (AST12) (AtST1).	73.7733	-1.6386	0.524978	6.22774e-05	0.0246421
Os06g0233800	Conserved hypothetical protein.	375.016	-1.64925	0.546201	8.40998e-05	0.03083
Os05g0317900	Catharanthus roseus receptor-like kinase1-like kinase, Regulation of flowering time signaling pathway and/or circadian rhythms	2766.68	-1.67137	0.50957	3.67461e-05	0.0180088
Os12g0632900	Serine/threonine protein kinase-related domain containing protein.	159.072	-1.70437	0.520979	3.75205e-05	0.0180088
Os12g0566000	Similar to Boron transporter.	223.495	-1.74803	0.514235	2.44918e-05	0.0150865
Os07g0184800	Similar to Variant of histone H1.	5095.56	-1.87212	0.646762	0.000123135	0.0378951
Os03g0787200	IQ calmodulin-binding region domain containing protein.	235.095	-1.87743	0.381536	4.07261e-08	0.000169203
Os01g0727820	Hypothetical protein.	49.621	-1.9224	0.661814	0.000119643	0.0372808
Os10g0406900	Hypothetical conserved gene.	228.273	-1.9425	0.638791	7.7602e-05	0.029761
Os04g0517500	Similar to Phosphoenolpyruvate carboxylase kinase.	368.174	-2.02965	0.692861	0.00011046	0.035302
Os09g0551600	Similar to HMGd1 protein (Nucleasome/chromatin assembly factor D protein NFD101).	426.693	-2.05326	0.493739	1.26046e-06	0.00224433
Os05g0488600	Similar to Phosphate starvation regulator protein (Regulatory protein of P- starvation acclimation response Psr1).	876.75	-2.0759	0.415978	2.71441e-08	0.00013533
Os08g0547300	Similar to Cytochrome P450 78A1 (EC 1.14.-.-) (CYPLXXVIII).	4283.85	-2.13261	0.42598	2.35366e-08	0.00013533
Os04g0116200	Protein of unknown function DUF827, plant family protein.	81.9829	-2.17587	0.802224	0.000202171	0.0479973
Os04g0593400	Similar to OSIGBa0142I02-OSIGBa0101B20.20 protein.	189.152	-2.24503	0.645707	1.79871e-05	0.0124551
Os01g0746400	Carotenoid cleavage dioxygenase 8, Control of lateral bud outgrowth, Regulation of tillering, Strigolactones biosynthesis	114.401	-2.31047	0.73717	5.78287e-05	0.0238456
Os01g0974200	RicMT (Metallothionein-like protein).	5224.42	-2.33474	0.617806	5.79217e-06	0.00577549
Os09g0359500	Similar to OsD305.	713.667	-2.61715	0.519732	2.01203e-08	0.00013533
Os03g0257700	Hypothetical protein.	23.7349	-2.98788	0.820571	1.05159e-05	0.00936212
Os11g0565300	Similar to Protein kinase domain containing protein.	22.8172	-6.59124	2.80333	2.31458e-05	0.0147943
Os04g0613600	Similar to 40S ribosomal protein S11.	138.651	-10.3931	2.99063	1.99385e-14	2.48514e-10

## Sheet: 4610_unique_upregulated
Os01g0105900	Carbohydrate/purine kinase domain containing protein.
Os01g0106200	Similar to RER1A protein (AtRER1A).
Os01g0110400	Similar to Acetyl-CoA C-acetyltransferase.
Os01g0128000	Myb transcription factor domain containing protein.
Os01g0128200	Similar to Nuclease I.
Os01g0128300	Similar to predicted protein.
Os01g0135700	Calmodulin-like protein, Calcium signalling during abiotic stress, Promotion of root growth and drought tolerance
Os01g0136100	16.9 kDa class I heat shock protein 1.
Os01g0158200	Similar to Serine carboxypeptidase II-1 precursor (EC 3.4.16.6) (CP-MII.1) (Fragment).
Os01g0162500	Leucine-rich repeat-containing N-terminal, type 2 domain containing protein.
Os01g0178200	Similar to integral membrane family protein.
Os01g0184050	Hypothetical protein.
Os01g0192300	Similar to I-box binding factor (Fragment).
Os01g0200350	Hypothetical protein.
Os01g0206650	Hypothetical protein.
Os01g0214500	Conserved hypothetical protein.
Os01g0225000	Mitochondrial carrier protein domain containing protein.
Os01g0253900	Similar to triacylglycerol lipase.
Os01g0257400	Zinc finger, CCCH-type domain containing protein.
Os01g0269000	Similar to Hydroxymethylglutaryl-CoA lyase.
Os01g0282800	Similar to Tubulin beta-5 chain (Beta-5 tubulin).
Os01g0284900	Conserved hypothetical protein.
Os01g0290800	Hypothetical protein.
Os01g0300600	Similar to carbohydrate binding.
Os01g0303600	Zinc finger, RING/FYVE/PHD-type domain containing protein.
Os01g0315700	Similar to Monoglyceride lipase.
Os01g0316600	Similar to pre-mRNA-splicing factor SF2.
Os01g0357100	Ferredoxin-nitrite reductase, Nitrate reduction (assimilation), Determination of regeneration ability
Os01g0368900	Similar to Glutaredoxin-C1.
Os01g0511100	UspA domain containing protein.
Os01g0528800	Similar to Cinnamyl alcohol dehydrogenase.
Os01g0546800	Pectate lyase-like protein, Leaf senescence
Os01g0558600	Ras-related protein RIC1.
Os01g0583100	Similar to Protein phosphatase 2C.
Os01g0585100	Similar to Integral membrane protein.
Os01g0592500	Protein of unknown function DUF1070 family protein.
Os01g0597800	UDP-glucuronosyl/UDP-glucosyltransferase family protein.
Os01g0613800	Peptidase C1A, papain family protein.
Os01g0618000	Exonuclease domain containing protein.
Os01g0623200	Similar to C4-dicarboxylate transporter/malic acid transport protein.
Os01g0624700	Similar to WRKY transcription factor 12.
Os01g0644200	Similar to Little protein 1.
Os01g0647000	Cyclin-like F-box domain containing protein.
Os01g0660900	Similar to phosphoglycerate mutase family protein.
Os01g0664500	Lg106-like family protein.
Os01g0665900	Conserved hypothetical protein.
Os01g0667200	Mitochondrial sulfur dioxygenase, Abiotic stress response
Os01g0667900	CC-type glutaredoxin, Homeostatic regulation of nitrogen use, Hormone signaling
Os01g0692000	Similar to Glutathione S-transferase GSTU6.
Os01g0692100	Glutathione S-transferase, C-terminal-like domain containing protein.
Os01g0692400	Conserved hypothetical protein.
Os01g0695300	Similar to Farnesyl pyrophosphate synthetase (FPP synthetase) (FPS) (Farnesyl diphosphate synthetase) [Includes: Dimethylallyltranstransferase (EC 2.5.1.1); Geranyltranstransferase (EC 2.5.1.10)].
Os01g0699400	Serine/threonine protein kinase domain containing protein.
Os01g0701900	Similar to Phosphatidylinositol transfer-like protein III.
Os01g0716450	Hypothetical gene.
Os01g0719100	Similar to RING finger and CHY zinc finger domain-containing protein 1.
Os01g0727700	Hypothetical conserved gene.
Os01g0733500	Similar to Dehydration-induced protein RD22-like protein 1.
Os01g0736500	Similar to harpin-induced protein.
Os01g0741900	Auxin-responsive protein, Drought tolerance, Control of tiller outgrowth
Os01g0752500	APETELA2/ethylene response factor (AP2/ERF) type transcription factor, Negative regulation of disease resistance, Negative regulation of salt tolerance
Os01g0757400	Similar to Katanin p60 ATPase-containing subunit A1 (EC 3.6.4.3) (Katanin p60 subunit A1) (p60 katanin). Splice isoform 2.
Os01g0757500	CS domain domain containing protein.
Os01g0783500	Rossmann-like alpha/beta/alpha sandwich fold domain containing protein.
Os01g0788400	Similar to Pectinesterase (EC 3.1.1.11) (Fragment).
Os01g0794400	Thioredoxin domain 2 containing protein.
Os01g0824600	Serine/threonine protein kinase domain containing protein.
Os01g0830500	2OG-Fe(II) oxygenase domain containing protein.
Os01g0833400	Conserved hypothetical protein.
Os01g0846150	Hypothetical gene.
Os01g0846300	Similar to Protein phosphatase 2C.
Os01g0848900	Conserved hypothetical protein.
Os01g0849000	Hypothetical protein.
Os01g0860400	Similar to Acidic endochitinase precursor (EC 3.2.1.14).
Os01g0860450	Hypothetical protein.
Os01g0863300	Similar to MCB2 protein.
Os01g0867300	bZIP transcription factor, Abiotic stress response, ABA signaling, Suppressor of floral transition upon drought stress
Os01g0869450	Hypothetical protein.
Os01g0871500	TGF-beta receptor, type I/II extracellular region family protein.
Os01g0890200	Similar to S-domain class receptor-like kinase3.
Os01g0906000	Similar to Ceramide glucosyltransferase.
Os01g0915000	Protein of unknown function DUF506, plant family protein.
Os01g0918400	Conserved hypothetical protein.
Os01g0920100	Conserved hypothetical protein.
Os01g0944100	Conserved hypothetical protein.
Os01g0947767	Hypothetical gene.
Os01g0949750	Similar to Glutathione S-transferase GST 28 (Fragment).
Os01g0955100	Similar to Calmodulin-like protein (Fragment).
Os01g0955550	Hypothetical conserved gene.
Os02g0106100	Vacuolar acid invertase, Sugar metabolism, Regulation of grain size
Os02g0106201	Hypothetical protein.
Os02g0123450	Hypothetical protein.
Os02g0127900	Conserved hypothetical protein.
Os02g0134300	Protein of unknown function DUF701, zinc-binding putative family protein.
Os02g0136150	Hypothetical gene.
Os02g0138900	Similar to ATCAX5; calcium:cation antiporter/ cation:cation antiporter.
Os02g0140500	Similar to cycloartenol synthase.
Os02g0152400	Rubisco small subunit 1, Reguration of Rubisco catalytic activity
Os02g0161900	Similar to polyubiquitin containing 7 ubiquitin monomers.
Os02g0168550	Non-protein coding transcript.
Os02g0177600	4-coumarate:coenzyme A ligase, Lignin biosynthesis, Defense against wounding
Os02g0198200	EF-Hand type domain containing protein.
Os02g0206100	UDP-glucuronosyl/UDP-glucosyltransferase family protein.
Os02g0208300	ABC-2 type transporter domain containing protein.
Os02g0228400	Hypothetical protein.
Os02g0232050	Hypothetical gene.
Os02g0244600	Nucleotide-binding, alpha-beta plait domain containing protein.
Os02g0259900	Conserved hypothetical protein.
Os02g0261150	Non-protein coding transcript.
Os02g0264800	Protein of unknown function DUF1070 family protein.
Os02g0517300	Topoisomerase II-associated protein PAT1 domain containing protein.
Os02g0525100	Conserved hypothetical protein.
Os02g0527200	Similar to OSIGBa0142C11.2 protein.
Os02g0551700	Protein of unknown function DUF668 domain containing protein.
Os02g0555300	No apical meristem (NAM) protein domain containing protein.
Os02g0556100	NAD(P)-binding domain containing protein.
Os02g0574500	General substrate transporter domain containing protein.
Os02g0612900	Similar to Temperature stress-induced lipocalin.
Os02g0621300	Homologous protein of CER1, Very-long-chain (VLC) alkane biosynthesis, Regulation of anther development and plastids differentiation
Os02g0643000	Similar to VAP27.
Os02g0649300	HD-ZIP I protein, Transcription activator, Stress response, Panicle development
Os02g0654100	Similar to Enoyl-CoA hydratase.
Os02g0669100	Dehydrin family protein.
Os02g0670400	Similar to HMGc1 protein.
Os02g0682300	RING-type E3 ligase, Negative regulation of cuticular wax biosynthesis, Drought stress response
Os02g0705400	Similar to Pathogen induced protein 2-4.
Os02g0711400	Conserved hypothetical protein.
Os02g0714100	Diacylglycerol acyltransferase family protein.
Os02g0717500	Similar to X7 (Fragment).
Os02g0720450	Hypothetical protein.
Os02g0726400	BSD domain containing protein.
Os02g0756200	Similar to Phi-1-like phosphate-induced protein.
Os02g0758000	Similar to Low molecular weight heat shock protein precursor (Mitochondrial small heat shock protein 22).
Os02g0759400	Zinc finger, RING/FYVE/PHD-type domain containing protein.
Os02g0765900	Similar to Ferredoxin-nitrite reductase.
Os02g0766700	bZIP transcription factor, Regulation of ABA signaling and biosynthesis, Drought resistance
Os02g0782500	Similar to Small heat stress protein class CIII.
Os02g0783700	Similar to Lysine ketoglutarate reductase/saccharopine dehydrogenase.
Os02g0790500	Hypothetical protein.
Os02g0794500	Similar to Serine carboxypeptidase II precursor (EC 3.4.16.6) (Carboxypeptidase D) (Bri1 suppressor 1) [Contains: Serine carboxypeptidase II chain A; Serine carboxypeptidase II chain B].
Os02g0794700	Similar to Cytosol aminopeptidase (EC 3.4.11.1) (Leucine aminopeptidase) (LAP) (Leucyl aminopeptidase) (Proline aminopeptidase) (EC 3.4.11.5) (Prolyl aminopeptidase).
Os02g0813600	Thiolase-like, subgroup domain containing protein.
Os02g0814000	Protein of unknown function DUF862, eukaryotic domain containing protein.
Os02g0817700	Similar to 3-ketoacyl-CoA thiolase (Fragment).
Os03g0119300	Peptidase S8, subtilisin-related domain containing protein.
Os03g0125100	Beta-carotene hydroxylase, Drought and oxidative stress resistance
Os03g0130300	Similar to Cp-thionin.
Os03g0133800	Similar to predicted protein.
Os03g0136500	Similar to protein-methionine-s-oxide reductase.
Os03g0141200	Similar to Beta-amylase PCT-BMYI (EC 3.2.1.2).
Os03g0145500	DENN domain containing protein.
Os03g0146100	Tonoplast intrinsic protein (Tonoplast water channel).
Os03g0146200	Conserved hypothetical protein.
Os03g0147400	Putative citrate transporter, Citrate-metal hydrogen symport (CitMHS) family protein, Citrate transport and distribution during leaf development
Os03g0152400	Similar to 4-coumarate--CoA ligase-like 1.
Os03g0153000	Similar to cDNA clone:001-019-C07, full insert sequence.
Os03g0160900	Conserved hypothetical protein.
Os03g0168100	Late embryogenesis abundant protein repeat containing protein.
Os03g0180400	Proteasome subunit alpha type 6 (EC 3.4.25.1) (20S proteasome alpha subunit A) (20S proteasome subunit alpha-1).
Os03g0188100	Similar to transparent testa 12 protein.
Os03g0191850	Hypothetical gene.
Os03g0191900	Pathogenesis-related transcriptional factor and ERF domain containing protein.
Os03g0205800	Similar to Acetyltransferase, GNAT family protein, expressed.
Os03g0208800	Cyclin, C-terminal domain containing protein.
Os03g0220200	Hypothetical protein.
Os03g0238600	Similar to Purple acid phosphatase.
Os03g0262400	Similar to Eukaryotic translation initiation factor 4E type 3 (eIF4E type 3) (eIF-4E type 3) (mRNA cap-binding protein type 3) (Novel cap-binding protein) (nCBP).
Os03g0266300	Class I low-molecular-weight heat shock protein 17.9.
Os03g0266900	Low molecular mass heat shock protein Oshsp17.3.
Os03g0267000	Small heat shock protein, Heavy metal resistance, Regulation of Cu tolerance
Os03g0267100	Hypothetical protein.
Os03g0268100	Similar to T-snare.
Os03g0268600	Similar to Protein phosphatase type 2C.
Os03g0268750	Hypothetical gene.
Os03g0270000	Protein of unknown function DUF296 domain containing protein.
Os03g0296200	Conserved hypothetical protein.
Os03g0298300	Uncharacterised protein family UPF0497, trans-membrane plant domain containing protein.
Os03g0302000	Peroxisomal protein, Peroxisomal biogenesis factor 11, Salt stress tolerance, Antioxidant defense
Os03g0305550	Hypothetical gene.
Os03g0316200	Galactinol synthase
Os03g0324900	Zinc finger, RING/FYVE/PHD-type domain containing protein.
Os03g0344100	Similar to ASF/SF2-like pre-mRNA splicing factor SRP32''.
Os03g0348200	Terpene synthase-like domain containing protein.
Os03g0367900	Peptidase C15, pyroglutamyl peptidase I family protein.
Os03g0405100	Ubiquinone biosynthesis protein COQ9 domain containing protein.
Os03g0436400	Similar to A.thaliana gene induced upon wounding stress.
Os03g0571900	Similar to transparent testa 12 protein.
Os03g0575200	High-affinity potassium transporter, Maintenance of potassium homeostasis, Salt tolerance
Os03g0619600	Transcriptional factor B3 family protein.
Os03g0644600	Protein of unknown function DUF761, plant domain containing protein.
Os03g0654700	Protein of unknown function DUF1637 family protein.
Os03g0659350	Hypothetical gene.
Os03g0673400	Conserved hypothetical protein.
Os03g0690500	Similar to Oxidoreductase, 2OG-Fe oxygenase family protein, expressed.
Os03g0693400	Protein of unknown function DUF538 family protein.
Os03g0701200	Similar to Sugar-starvation induced protein (Fragment).
Os03g0720800	Similar to MYB transcription factor R2R3 type.
Os03g0733200	Non-protein coding transcript.
Os03g0745000	Similar to Heat stress transcription factor A-2a.
Os03g0756500	Similar to PAF1 complex component.
Os03g0760200	Cytochrome P450 family protein.
Os03g0760800	A member of the GAST (gibberellin (GA)-Stimulated Transcript) family, Control of seedling growth and &alpha;-amylase expression, Cell proliferation in meristems and panicles development
Os03g0785900	Similar to Glutathione-S-transferase.
Os03g0796301	Similar to WW domain-binding protein 11.
Os03g0798101	Similar to Aldehyde oxidase.
Os03g0803066	Non-protein coding transcript.
Os03g0803100	Unknow protein.
Os03g0805100	Similar to Squalene synthase (EC 2.5.1.21).
Os03g0808300	Remorin, C-terminal region domain containing protein.
Os03g0818100	Histidine acid phosphatase family protein.
Os03g0820300	TFIIIA-type zinc finger protein, Transcription activator, Abiotic stress tolerance
Os03g0820500	Actin depolymerizing factor, Actin-binding protein, Abiotic stress response
Os03g0822400	Conserved hypothetical protein.
Os03g0826800	Conserved hypothetical protein.
Os03g0829200	Similar to Soluble epoxide hydrolase.
Os03g0835300	Hypothetical protein.
Os03g0848200	Similar to Phytase.
Os03g0854600	Concanavalin A-like lectin/glucanase domain containing protein.
Os04g0105300	Protein of unknown function DUF1295 family protein.
Os04g0105400	Similar to B0616E02-H0507E05.3 protein.
Os04g0107700	Peptidase C1A, papain family protein.
Os04g0107900	Similar to Heat shock protein 82.
Os04g0109500	Legume lectin, beta domain containing protein.
Os04g0167800	Similar to Chalcone reductase homologue (Fragment).
Os04g0167875	Protein phosphatase 2C-like domain containing protein.
Os04g0167900	Protein phosphatase 2C-like domain containing protein.
Os04g0169666	Hypothetical protein.
Os04g0185600	General substrate transporter domain containing protein.
Os04g0201900	Similar to H0512B01.10 protein.
Os04g0244800	Heavy metal transport/detoxification protein domain containing protein.
Os04g0266900	Transketolase C-terminal-like domain containing protein.
Os04g0338000	Similar to IN2-2 protein.
Os04g0352400	Peptidyl-prolyl cis-trans isomerase, FKBP-type domain containing protein.
Os04g0394100	Similar to H0718E12.3 protein.
Os04g0399300	Similar to Nudix hydrolase 13, mitochondrial precursor (EC 3.6.1.-) (AtNUDT13).
Os04g0402700	Hypothetical protein.
Os04g0416900	Similar to OSIGBa0092M08.9 protein.
Os04g0423400	Similar to OSIGBa0076I14.3 protein.
Os04g0423600	SET domain containing protein.
Os04g0430200	PLC-like phosphodiesterase, TIM beta/alpha-barrel domain domain containing protein.
Os04g0430600	Similar to OSIGBa0160I14.1 protein.
Os04g0435500	Glutathione S-transferase, C-terminal-like domain containing protein.
Os04g0443200	Protein of unknown function DUF538 family protein.
Os04g0511200	EFA27 for EF hand, abscisic acid, 27kD.
Os04g0523812	Conserved hypothetical protein.
Os04g0527400	BRO1 domain containing protein.
Os04g0538000	Tetratricopeptide TPR-1 domain containing protein.
Os04g0541700	Similar to Homeobox-leucine zipper protein HOX22.
Os04g0559750	Hypothetical protein.
Os04g0568700	Similar to Heat stress transcription factor Spl7 (Heat shock transcription factor) (Heat shock factor RHSF10).
Os04g0576800	Similar to predicted protein.
Os04g0589800	Late embryogenesis abundant (LEA) group 1 family protein.
Os04g0603400	Similar to OSIGBa0118P15.3 protein.
Os04g0611200	Cofactor of beta-ketoacyl-CoA synthase, Homolog of Arabidopsis CER2, Leaf cuticular wax synthesis, Very-long-chain fatty acid (VLCFA) elongation
Os04g0615100	Similar to Lecithine cholesterol acyltransferase-like protein.
Os04g0652700	Similar to Nuclease PA3.
Os04g0653300	Aux/IAA_ARF_dimerisation domain containing protein.
Os04g0685300	Harpin-induced 1 domain containing protein.
Os04g0690800	22-kDa Photosystem II protein, Photoprotection
Os05g0111000	Similar to Gag polyprotein [Contains: Core protein p15 (Matrix protein); Core protein p24; Core protein p12].
Os05g0112800	Protein of unknown function DUF26 domain containing protein.
Os05g0121900	Similar to Phosphate/phosphoenolpyruvate translocator protein-like.
Os05g0131900	Hypothetical conserved gene.
Os05g0136800	Hypothetical protein.
Os05g0136900	Transferase family protein.
Os05g0138300	Similar to ICT protein (Fragment).
Os05g0150500	F-Box auxin receptor protein, Nuclear protein, Flag leaf inclination, Primary root growth, Crown root initiation, Seed development, Tillering
Os05g0151200	TspO/MBR-related protein family protein.
Os05g0163700	Similar to Acyl-coenzyme A oxidase 4, peroxisomal (EC 1.3.3.6) (AOX 4) (Short- chain acyl-CoA oxidase) (SAOX) (AtCX4) (G6p) (AtG6).
Os05g0170200	Similar to Universal stress protein.
Os05g0200280	Similar to prenylated rab acceptor family protein.
Os05g0209000	Similar to Cytidine deaminase.
Os05g0222200	ABC transporter-like domain containing protein.
Os05g0267100	Similar to Transporter-like protein.
Os05g0267800	Cellular retinaldehyde-binding/triple function, C-terminal domain containing protein.
Os05g0320700	Similar to Cytochrome P450.
Os05g0322900	WRKY transcription factor, Benzothiadiazole (BTH)-inducible blast resistance
Os05g0401500	Similar to oxidoreductase, 2OG-Fe oxygenase family protein.
Os05g0407100	Four F5 protein family protein.
Os05g0421450	Hypothetical protein.
Os05g0421600	No apical meristem (NAM) protein domain containing protein.
Os05g0438800	Similar to Actin 1.
Os05g0446900	Starch-binding domain-containing protein, Starch biosynthesis
Os05g0455500	Similar to Delta-1-pyrroline-5-carboxylate synthetase.
Os05g0456925	Similar to regulator of chromosome condensation (RCC1) family protein.
Os05g0457200	Similar to protein phosphatase 2C.
Os05g0457300	Hypothetical gene.
Os05g0468800	Phosphatidylethanolamine-binding protein PEBP domain containing protein.
Os05g0475300	VHS domain containing protein.
Os05g0477900	Similar to nonspecific lipid-transfer protein.
Os05g0492200	NB-ARC domain containing protein.
Os05g0494600	Similar to Circadian clock coupling factor ZGT.
Os05g0511000	TRAM, LAG1 and CLN8 homology domain containing protein.
Os05g0516600	Small GTP binding protein.
Os05g0521400	Conserved hypothetical protein.
Os05g0524100	Conserved hypothetical protein.
Os05g0529400	Similar to ubiquitin domain containing 1.
Os05g0537400	Clade A type 2C protein phosphatase, Negative regulation of ABA signaling, Stomatal closure
Os05g0542500	Similar to Isoform 2 of Late embryogenesis abundant protein, group 3.
Os05g0545900	Hypothetical conserved gene.
Os05g0550300	Similar to Lipid transfer protein (Fragment).
Os05g0560200	Similar to tumor-related protein-like.
Os05g0562300	Similar to DnaJ-like protein.
Os05g0572700	Similar to protein phosphatase 2C ABI1.
Os05g0593100	Similar to Vacuolar ATP synthase subunit C (EC 3.6.3.14) (V-ATPase C subunit) (Vacuolar proton pump C subunit).
Os05g0595100	Uridine-diphospho-(UDP)-glucose 4-epimerase, Cell wall carbohydrate partitioning during nitrogen (N) limitation
Os06g0119600	Peptidase aspartic, catalytic domain containing protein.
Os06g0129900	Similar to Cytochrome P450 CYPD.
Os06g0195800	Similar to DNAJ heat shock N-terminal domain-containing protein.
Os06g0203200	Flavin-containing monooxygenase FMO family protein.
Os06g0214300	Alpha/beta hydrolase fold-3 domain containing protein.
Os06g0214850	Similar to gibberellin receptor GID1L2.
Os06g0218150	Conserved hypothetical protein.
Os06g0223700	Protein of unknown function DUF581 family protein.
Os06g0231300	CS domain domain containing protein.
Os06g0232000	Similar to Pro-resilin.
Os06g0253100	Heat shock protein Hsp20 domain containing protein.
Os06g0258000	Similar to Typical P-type R2R3 Myb protein (Fragment).
Os06g0275000	Zinc finger protein, Heading date
Os06g0299200	Similar to H0207B04.1 protein.
Os06g0318800	Non-protein coding transcript.
Os06g0345200	Similar to Nicotianamine aminotransferase.
Os06g0354500	Similar to Acyl-coenzyme A oxidase 3, peroxisomal precursor (EC 1.3.3.6) (AOX 3) (Medium-chain acyl-CoA oxidase) (AtCX3).
Os06g0360600	Similar to OSIGBa0104J13.3 protein.
Os06g0503400	Reticulon family protein.
Os06g0553001	Conserved hypothetical protein.
Os06g0553100	Similar to Heat stress transcription factor C-2b.
Os06g0592500	Similar to Ethylene-responsive transcriptional coactivator.
Os06g0651200	Conserved hypothetical protein.
Os06g0651900	Uncharacterised protein family UPF0057 domain containing protein.
Os06g0652300	Similar to GDP-4-keto-6-deoxy-D-mannose-3, 5-epimerase-4-reductase (GER1); 21556- 22494.
Os06g0668250	Hypothetical gene.
Os06g0681200	Cupredoxin domain containing protein.
Os06g0683100	NAD(P)-binding domain containing protein.
Os06g0683400	Small calcium-binding protein with one EF-hand motif, Positive regulation of osmotic and salt tolerance
Os06g0693200	Protein kinase, core domain containing protein.
Os06g0698300	Protein phosphatase 2C family protein.
Os06g0710700	Similar to Benzoyl coenzyme A: benzyl alcohol benzoyl transferase (Benzoyl- CoA:benzyl alcohol/phenylethanol benzoyltransferase).
Os06g0714300	Auxin responsive SAUR protein family protein.
Os06g0730500	Conserved hypothetical protein.
Os07g0108800	Two-pore K+ channel family protein, K+ homeostasis, Osmotic and drought tolerance
Os07g0151200	Sugar/inositol transporter domain containing protein.
Os07g0154100	Similar to Viviparous-14.
Os07g0170100	Similar to Branched chain alpha-keto acid dehydrogenase E1 beta subunit.
Os07g0176500	Leucine-rich repeat, plant specific containing protein.
Os07g0186000	H-type thioredoxin, Regulation of the apoplastic reactive oxygen species, Stress response
Os07g0195100	Similar to Ras-related protein ARA-3.
Os07g0204250	Hypothetical protein.
Os07g0448800	Aquaporin, Plasma membrane intrinsic protein, Regulation of water transport and plant growth
Os07g0516400	Hypothetical conserved gene.
Os07g0529000	Similar to Isocitrate lyase (Fragment).
Os07g0569100	Remorin protein, Coordination of interlink between abscisic acid (ABA) and brassinosteroid (BR) signaling
Os07g0580200	Conserved hypothetical protein.
Os07g0604300	A member of the COBRA-like protein family, Modulation of &beta;-glucan synthesis during endosperm cell wall formation
Os07g0605400	Similar to EGG APPARATUS-1 protein (ZmEA1).
Os07g0617100	Plant disease resistance response protein family protein.
Os07g0631200	Zinc finger, RING/FYVE/PHD-type domain containing protein.
Os07g0638100	Six-bladed beta-propeller, TolB-like domain containing protein.
Os07g0679300	Similar to Alpha-galactosidase precursor (EC 3.2.1.22) (Melibiase) (Alpha-D- galactoside galactohydrolase).
Os07g0683600	Similar to Osr40c1 protein.
Os07g0684800	Similar to NAM / CUC2-like protein.
Os07g0691300	Wound-induced protein, Wun1, subgroup domain containing protein.
Os07g0694600	Prephenate dehydratase domain containing protein.
Os07g0694700	Ascorbate peroxidase, ROS homeostasis, Chloroplast protection, Carbohydrate metabolism, Plant architecture, Fertility maintenance
Os08g0101800	Protein of unknown function DUF821, CAP10-like family protein.
Os08g0104100	Similar to Transmembrane protein 18.
Os08g0105800	Cytochrome P450 family protein.
Os08g0110600	Protein of unknown function DUF1442 domain containing protein.
Os08g0138900	Conserved hypothetical protein.
Os08g0139000	Similar to nucleolin.
Os08g0157500	Caffeic acid O-methyltransferase, Flavonoid 3'-O-methyltransferase, Melatonin biosynthesis, Tricin biosynthesis
Os08g0173600	Conserved hypothetical protein.
Os08g0196700	HAP2 subunit of HAP complex, Nuclear Factor Y (NF-YA) transcription factor, Drought stress tolerance
Os08g0205800	Hypothetical conserved gene.
Os08g0246950	Hypothetical protein.
Os08g0290700	Winged helix repressor DNA-binding domain containing protein.
Os08g0359300	Uncharacterised conserved protein UCP031088, alpha/beta hydrolase, At1g15070 domain containing protein.
Os08g0385000	Similar to seed maturation protein PM41.
Os08g0392100	2OG-Fe(II) oxygenase domain containing protein.
Os08g0434100	Similar to S-like ribonuclease (RNase PD2) (Fragment).
Os08g0434150	Hypothetical gene.
Os08g0442900	Hypothetical protein.
Os08g0444440	Hypothetical conserved gene.
Os08g0453200	Similar to Auxin-repressed protein.
Os08g0464000	Activator of Hsp90 ATPase homologue 1-like family protein.
Os08g0471950
Os08g0472800	Cytochrome P450 family protein.
Os08g0500800	WLM domain containing protein.
Os08g0518800	Similar to Class III chitinase homologue (OsChib3H-h) (Fragment).
Os08g0520600	Conserved hypothetical protein.
Os08g0532800	Plant lipid transfer protein/seed storage/trypsin-alpha amylase inhibitor domain containing protein.
Os08g0546800	Similar to Heat stress transcription factor B-2b.
Os08g0558100	EF hand domain containing protein.
Os09g0110300	Putative cyclase family protein.
Os09g0135100	Hypothetical conserved gene.
Os09g0272000	Heavy metal transport/detoxification protein domain containing protein.
Os09g0272300	Similar to 3-glucanase.
Os09g0325700	Protein phosphatase 2C, Abiotic stress response, Early panicle development
Os09g0363500	Conserved hypothetical protein.
Os09g0414300	Non-protein coding transcript.
Os09g0416600	Conserved hypothetical protein.
Os09g0418000	Similar to CBL-interacting protein kinase 16.
Os09g0419100	Hypothetical protein.
Os09g0425200	Conserved hypothetical protein.
Os09g0425400	Hypothetical protein.
Os09g0438000	Similar to RbohAOsp (Fragment).
Os09g0438700	Similar to 20 kDa chaperonin, chloroplast precursor (Protein Cpn21) (Chloroplast protein Cpn10) (Chloroplast chaperonin 10) (Ch-CPN10) (Chaperonin 20).
Os09g0441000	Peptidase S8, subtilisin-related domain containing protein.
Os09g0442600	Similar to Plastid (P)ppGpp synthase.
Os09g0444900	Similar to plant viral-response family protein.
Os09g0452800	Peptidase A1 domain containing protein.
Os09g0464066	Hypothetical protein.
Os09g0509500	Diacylglycerol acyltransferase domain containing protein.
Os09g0511700	Similar to Prunasin hydrolase isoform PH C precursor (EC 3.2.1.118).
Os09g0518000	Similar to indole-3-acetate beta-glucosyltransferase.
Os09g0519100	Helix-loop-helix DNA-binding domain containing protein.
Os09g0524500	Similar to Oxidoreductase, short chain dehydrogenase/reductase family protein, expressed.
Os09g0526600	Similar to Isoform 2 of Heat stress transcription factor B-2c.
Os09g0532000	Senescence-inducible chloroplast protein, Activation of the chlorophll-degrading pathway during leaf senescence
Os09g0535900	Similar to Ki1 protein.
Os09g0538800	Similar to Synaptotagmin C.
Os09g0554300	Auxin efflux carrier domain containing protein.
Os10g0133100	Cyclin-like F-box domain containing protein.
Os10g0135600	Alpha/beta hydrolase family protein.
Os10g0159800	Alcohol dehydrogenase superfamily, zinc-containing protein.
Os10g0163310	Hypothetical conserved gene.
Os10g0330400	Protein of unknown function DUF179 family protein.
Os10g0389000	Centrin.
Os10g0389200	Red chlorophyll catabolite reductase, Leaf senescence, Wound responses
Os10g0437700	Heat shock protein Hsp20 domain containing protein.
Os10g0450800	Hypothetical protein.
Os10g0463800	Domain of unknown function, DUF1338, containing green-plant-unique protein, Regulation of starch synthesis and amyloplast development, Peripheral endosperm development
Os10g0465700	Similar to Beta-amylase PCT-BMYI (EC 3.2.1.2).
Os10g0475900	Ubiquitin domain containing protein.
Os10g0492900	Similar to alpha-galactosidase.
Os10g0503250	Hypothetical protein.
Os10g0505900	Conserved hypothetical protein.
Os10g0516300	Similar to ETFQO (electron-transfer flavoprotein:ubiquinone oxidoreductase); catalytic/ electron carrier/ electron-transferring-flavoprotein dehydrogenase.
Os10g0518000	Non-protein coding transcript.
Os10g0521500	Esterase/lipase/thioesterase domain containing protein.
Os10g0524600	Peptidase S8, subtilisin-related domain containing protein.
Os10g0524700	Cytochrome P450 family protein.
Os10g0528100	Similar to Glutathione S-transferase GST 42 (EC 2.5.1.18) (Fragment).
Os10g0544500	WD40 repeat-like domain containing protein.
Os10g0565300	Vacuolar protein sorting-associated protein 62 domain containing protein.
Os10g0572300	Leucine-rich repeat, typical subtype containing protein.
Os10g0578900	Similar to CTP:phosphorylcholine cytidylyltransferase (EC 2.7.7.15).
Os11g0105350	Hypothetical protein.
Os11g0115400	Lipid transfer protein LPT IV.
Os11g0126900	NAC-domain protein, Drought tolerance
Os11g0151800	Similar to ATPAP18/PAP18.
Os11g0155600	Conserved hypothetical protein.
Os11g0163800	Protein of unknown function DUF793 family protein.
Os11g0199801	Conserved hypothetical protein.
Os11g0202350	Conserved hypothetical protein.
Os11g0244600	Epsin-like, N-terminal domain containing protein.
Os11g0246166	Hypothetical protein.
Os11g0249000	NB-ARC domain containing protein.
Os11g0351555	Similar to A.thaliana gene induced upon wounding stress.
Os11g0454000	Dehydrin RAB 16C.
Os11g0454300	Similar to Water-stress inducible protein RAB21.
Os11g0459300	Protein of unknown function DUF1719, Oryza sativa domain containing protein.
Os11g0506800	Similar to BAG domain containing protein.
Os11g0620400	Sugar/inositol transporter domain containing protein.
Os11g0658900	Similar to Lipase family protein.
Os11g0659200	Protein of unknown function DUF581 family protein.
Os12g0114500	Similar to Nonspecific lipid-transfer protein (LTP) (Fragment).
Os12g0115100	Nonspecific lipid-transfer protein 1 precursor (LTP 1) (PAPI).
Os12g0123700	NAC domain containing transcription factor, Abiotic and biotic stress response
Os12g0147800	Phytosulphokine precursor, osa-miR164c target gene, Regulation of seed vigor
Os12g0148700	Adipose-regulatory protein, Seipin domain containing protein.
Os12g0157200	EF-Hand type domain containing protein.
Os12g0230600	Protein of unknown function DUF1685 family protein.
Os12g0242500	Conserved hypothetical protein.
Os12g0477400	No apical meristem (NAM) protein domain containing protein.
Os12g0478200	Hypothetical protein.
Os12g0552500	Rossmann-like alpha/beta/alpha sandwich fold domain containing protein.
Os12g0552700	Similar to Leucine Rich Repeat family protein, expressed.
Os12g0556200	Calmodulin binding protein-like family protein.
Os12g0567000	Ion channel regulatory protein, UNC-93 domain containing protein.
Os12g0582800	Protein of unknown function DUF221 domain containing protein.
Os12g0623500	Similar to Cationic amino acid transporter-like protein.

## Sheet: Rondo_unique_upregulated
Os01g0103100	Nitrate transporter, Regulation of nitrogen use efficiency (NUE)
Os01g0125800	Actin-interacting, WD40-repeat protein, Actin turnover
Os01g0149750	Hypothetical protein.
Os01g0174100	Conserved hypothetical protein.
Os01g0176751	Hypothetical protein.
Os01g0179400	Amyloplast-localized protein containing DUF490, Regulation of starch grain sizes
Os01g0190400	Similar to Hexokinase.
Os01g0193900	Homeodomain-like domain containing protein.
Os01g0210700	Similar to Potassium channel (Fragment).
Os01g0227200	Similar to Somatic embryogenesis receptor kinase-like protein.
Os01g0230200	Basic helix-loop-helix dimerisation region bHLH domain containing protein.
Os01g0233000	DREPP plasma membrane polypeptide family protein.
Os01g0233900	Similar to cDNA clone:J013003E06, full insert sequence.
Os01g0236300	Similar to Auxin response factor 18.
Os01g0238200	Conserved hypothetical protein.
Os01g0254100	Similar to CTV.2.
Os01g0283700	Similar to Cinnamoyl-CoA reductase (EC 1.2.1.44).
Os01g0308300	NB-ARC domain containing protein.
Os01g0347100	Protein of unknown function DUF1399 family protein.
Os01g0367700	Similar to Cyclin-dependent protein kinase-like protein.
Os01g0383900	Peptidase S59, nucleoporin family protein.
Os01g0529800	Similar to Very-long-chain fatty acid condensing enzyme CUT1.
Os01g0543000	Hypothetical gene.
Os01g0547600	High-affinity nitrate transporter, Nitrate transport, Auxin signaling
Os01g0555200	Asp/Glu racemase family protein.
Os01g0559600	Similar to C13 endopeptidase NP1 precursor.
Os01g0580200	Similar to Beta-galactosidase precursor (EC 3.2.1.23) (Lactase).
Os01g0612700	Zinc finger, LSD1-type domain containing protein.
Os01g0625300	Similar to Heat shock transcription factor 31 (Fragment).
Os01g0644000	Twin-arginine translocation pathway signal domain containing protein.
Os01g0645900	Similar to sulfate transporter.
Os01g0647700	Epoxide hydrolase family protein.
Os01g0650100	Similar to Esterase.
Os01g0652450	Hypothetical gene.
Os01g0686700	Similar to protein binding protein.
Os01g0697100	UDP-glucuronosyl/UDP-glucosyltransferase family protein.
Os01g0711000	Similar to Vacuolar ATP synthase subunit B isoform 2 (EC 3.6.3.14) (V-ATPase B subunit 2) (Vacuolar proton pump B subunit 2).
Os01g0719400	CASC3/Barentsz eIF4AIII binding domain containing protein.
Os01g0719600	Heavy metal transport/detoxification protein domain containing protein.
Os01g0727820	Hypothetical protein.
Os01g0727840	Similar to subtilase family protein.
Os01g0730900	DNA polymerase III, subunits gamma and tau domain containing protein.
Os01g0746400	Carotenoid cleavage dioxygenase 8, Control of lateral bud outgrowth, Regulation of tillering, Strigolactones biosynthesis
Os01g0757900	Haloacid dehalogenase/epoxide hydrolase domain containing protein.
Os01g0803300	Protein of unknown function DUF6, transmembrane domain containing protein.
Os01g0805700	Similar to plectin-related.
Os01g0810866	Hypothetical conserved gene.
Os01g0842500	Similar to Laccase (EC 1.10.3.2).
Os01g0849500	Protein of unknown function DUF3339 domain containing protein.
Os01g0855000	Similar to Glycerol-3-phosphate acyltransferase 6 (EC 2.3.1.15) (AtGPAT6).
Os01g0869900	Serine/threonine protein kinase, Hyperosmotic stress response
Os01g0872100	TGF-beta receptor, type I/II extracellular region family protein.
Os01g0878400	Amino acid permease, Regulation of tiller number and grain yield
Os01g0881000	SNF2-related domain containing protein.
Os01g0885300	Conserved hypothetical protein.
Os01g0896300	Hypothetical conserved gene.
Os01g0910900	Conserved hypothetical protein.
Os01g0931100	Conserved hypothetical protein.
Os01g0952600	Similar to LacZ (Fragment).
Os01g0956300	Hypothetical protein.
Os01g0961200	Cystathionine beta-synthase, core domain containing protein.
Os01g0963600	ABA/WDS induced protein family protein.
Os01g0971000	Conserved hypothetical protein.
Os01g0974200	RicMT (Metallothionein-like protein).
Os02g0100600	Harpin-induced 1 domain containing protein.
Os02g0129600	Glycoside hydrolase, subgroup, catalytic core domain containing protein.
Os02g0131050	Hypothetical gene.
Os02g0131100	Hypothetical conserved gene.
Os02g0149600	Zinc finger, C2H2-like domain containing protein.
Os02g0174000	Myb-like DNA-binding domain, SHAQKYF class domain containing protein.
Os02g0185200	Cytochrome P450 family protein.
Os02g0190200	Hypothetical protein.
Os02g0190300	P-glycoprotein homologue.
Os02g0191800	Conserved hypothetical protein.
Os02g0208400	Hypothetical gene.
Os02g0218200	Peptidase M1, membrane alanine aminopeptidase family protein.
Os02g0234700	Conserved hypothetical protein.
Os02g0234750	Hypothetical gene.
Os02g0236000	Similar to Aspartate aminotransferase (EC 2.6.1.1) (Fragment).
Os02g0244300	Ubiquitin-specific protease, Deubiquitination enzyme, Positive regulation of grain width and size
Os02g0302200	Similar to aminotransferase family protein.
Os02g0457500	Ankyrin repeat containing protein.
Os02g0484975	Conserved hypothetical protein.
Os02g0503900	Cytochrome P450 family protein.
Os02g0504100	Conserved hypothetical protein.
Os02g0522700	Hypothetical conserved gene.
Os02g0523300	Similar to Spc97/Spc98 family protein, expressed.
Os02g0526000	Similar to H0502B11.6 protein.
Os02g0555700	Similar to Chaperone protein dnaJ 10 (AtJ10) (AtDjC10).
Os02g0597000	Regulator of chromosome condensation, RCC1 domain containing protein.
Os02g0620600	Ammonium transporter, Ammonium uptake
Os02g0627700	Similar to ATCNGC15.
Os02g0627750	Hypothetical protein.
Os02g0631200	Homeodomain-like containing protein.
Os02g0633300	EspB-like protein.
Os02g0649900	Metal-nicotianamine (NA) transporter, Fe and Mn transport to the endosperm
Os02g0655200	Similar to Ap25.
Os02g0666200	Aquaporin.
Os02g0668000	Membrane protein, At2g17000, predicted domain containing protein.
Os02g0685200	MYB transcription factor, Transcriptional activator in mediating stress and rhythm responsivegene expression
Os02g0719800	Similar to AML1.
Os02g0720200	Similar to 65kD microtubule associated protein.
Os02g0740500	Conserved hypothetical protein.
Os02g0743800	Hypothetical conserved gene.
Os02g0767200	Lipase, class 3 family protein.
Os02g0795800	Similar to BHLH transcription factor.
Os02g0796500	B-type response regulator, Cytokinin signaling
Os02g0805250	Basic helix-loop-helix transcription factor, Regulation of grain size
Os02g0809800	Phosphate (Pi) transporter, Root-to-shoot Pi transfer
Os02g0826300	Conserved hypothetical protein.
Os03g0101400	Hypothetical protein.
Os03g0122500	Long noncoding RNA (lncRNA), Shortening of maturity duration with no yield penalty
Os03g0140650	Hypothetical gene.
Os03g0143000	Conserved hypothetical protein.
Os03g0146000	Similar to RAB1X.
Os03g0161200	Similar to Sulphate transporter.
Os03g0161302	Hypothetical protein.
Os03g0161600	Similar to EPIDERMAL PATTERNING FACTOR-like protein 4.
Os03g0176900	Conserved hypothetical protein.
Os03g0200200	Conserved hypothetical protein.
Os03g0201901	Glycoside hydrolase, family 10 domain containing protein.
Os03g0223200	Similar to Cinnamyl alcohol dehydrogenase.
Os03g0226300	Similar to Pto kinase interactor 1.
Os03g0226400	Manganese transporter, Cation diffusion facilitator (CDF) family member, Mn tolerance
Os03g0243600	Acyl-CoA-binding protein , Stress response
Os03g0249700	Conserved hypothetical protein.
Os03g0257700	Hypothetical protein.
Os03g0267600	Protein of unknown function DUF3527 domain containing protein.
Os03g0304400	Zinc finger, RING/FYVE/PHD-type domain containing protein.
Os03g0307800	Polycomb repressive complex2 (PRC2) key subunit, Enhancer of zeste [E(z)] genes, Short day promotion of flowering
Os03g0330200	2, 3-bisphosphoglycerate-independent phosphoglycerate mutase (EC 5.4.2.1) (Phosphoglyceromutase) (BPG-independent PGAM) (PGAM-I).
Os03g0346800	Similar to metal tolerance protein.
Os03g0348900	Similar to CHY zinc finger family protein, expressed.
Os03g0359100	Similar to aminotransferase, class IV family protein.
Os03g0389501	Similar to LOL3.
Os03g0401100	Similar to Protein kinase domain containing protein, expressed.
Os03g0585600	Conserved hypothetical protein.
Os03g0596400	Conserved hypothetical protein.
Os03g0607200	Gibberellin regulated protein family protein.
Os03g0634400	Serine/threonine protein kinase domain containing protein.
Os03g0683700	Conserved hypothetical protein.
Os03g0689300	Plasma membrane H+ ATPase (EC 3.6.3.6) (H-ATPase).
Os03g0701600	Conserved hypothetical protein.
Os03g0703000	Similar to Beta-glucosidase.
Os03g0719700	Similar to Phytochrome A.
Os03g0745600	Uncharacterised protein family UPF0005 domain containing protein.
Os03g0746700	Conserved hypothetical protein.
Os03g0752300	Two-pore K+ channel family protein, K+ homeostasis
Os03g0752400	Hypothetical conserved gene.
Os03g0752500	Similar to Cysteine proteinase (Fragment).
Os03g0758250	Hypothetical gene.
Os03g0758300	Similar to Cyclic nucleotide-gated ion channel 2 (AtCNGC2) (Cyclic nucleotide-and calmodulin-regulated ion channel 2) (DEFENSE NO DEATH 1).
Os03g0760300	Cytochrome P450 family protein.
Os03g0767900	Uncharacterised protein family UPF0497, trans-membrane plant domain containing protein.
Os03g0784600	Conserved hypothetical protein.
Os03g0787200	IQ calmodulin-binding region domain containing protein.
Os03g0790700	Aldehyde oxidase-2.
Os03g0790900	Similar to Aldehyde oxidase-2.
Os03g0796600	Protein of unknown function DUF506, plant family protein.
Os03g0798200	RING Ub E3 ligase, Positive regulator of salt and osmotic stress tolerance
Os03g0806400	Similar to Elongation factor P family protein, expressed.
Os03g0825300	Serine/threonine protein kinase domain containing protein.
Os03g0858800	Multi antimicrobial extrusion protein MatE family protein.
Os04g0101400	Flavone synthase II (FNSII), Biosynthesis of tricin O-linked conjugates
Os04g0132300	Similar to cePP protein.
Os04g0200400	Similar to OSIGBa0113K06.9 protein.
Os04g0208200	Cysteine proteinase.
Os04g0269600	Similar to Primary amine oxidase.
Os04g0295400	Hypothetical conserved gene.
Os04g0323800	Hypothetical protein.
Os04g0330200	Mannose-binding lectin domain containing protein.
Os04g0410200	Similar to H0321H01.14 protein.
Os04g0416700	Harpin-induced 1 domain containing protein.
Os04g0419700	Similar to H0525E10.7 protein.
Os04g0457400	Conserved hypothetical protein.
Os04g0460600	Similar to H0219H12.10 protein.
Os04g0464200	Betaine aldehyde dehydrogenase, Rice fragrance, Salt stress
Os04g0475200	Similar to OSIGBa0106G07.3 protein.
Os04g0484900	Similar to Kluyveromyces lactis strain NRRL Y-1140 chromosome E of strain NRRL Y- 1140 of Kluyveromyces lactis.
Os04g0503500	Leucine-rich repeat, cysteine-containing subtype containing protein.
Os04g0506900	Similar to OSIGBa0157A06.2 protein.
Os04g0508200	Isocitrate/isopropylmalate dehydrogenase domain containing protein.
Os04g0510600	Tetratricopeptide-like helical domain containing protein.
Os04g0517500	Similar to Phosphoenolpyruvate carboxylase kinase.
Os04g0520700	A member of S40 gene family, Leaf senescence, Response to pathogen infection
Os04g0533300	Similar to Remorin (pp34).
Os04g0537800	Protein of unknown function DUF26 domain containing protein.
Os04g0542000	A member of S40 gene family, Leaf senescence
Os04g0545000	Similar to WRKY transcription factor 34.
Os04g0574700	Guard cell anion channel protein, Nitrate-selective anion channel, Control of stomatal closure
Os04g0590400	GRAS transcription factor, Drought stress response
Os04g0593400	Similar to OSIGBa0142I02-OSIGBa0101B20.20 protein.
Os04g0613400	Similar to Cell differentiation protein rcd1.
Os04g0613700	Similar to UDP-N-acetylglucosamine pyrophosphorylase.
Os04g0614650	Similar to OSIGBa0126B18.8 protein.
Os04g0625200	Phospholipid/glycerol acyltransferase family protein.
Os04g0628600	Conserved hypothetical protein.
Os04g0632400	Hypothetical protein.
Os04g0637000	TGA-type bZIP Transcription Factor, Regulation of diterpenoid phytoalexin production, Defense response
Os04g0656500	Transcriptional factor, SBP (SQUAMOSA promoter Binding Protein) DNA binding protein, Control of laminar joint and ligule development
Os04g0661200	Inositol-pentakisphosphate 2-kinase, metazoa domain containing protein.
Os04g0671900	Transcription factor, Regulator for phosphate homeostasis
Os04g0672100	Phytosulfokine (PSK) receptor
Os04g0681600	Protein of unknown function DUF580 family protein.
Os04g0682000	Similar to Autophagy 4a.
Os04g0691100	Serine/threonine protein kinase, Hyperosmotic stress response
Os05g0105100	Similar to Small GTPase rab11-related.
Os05g0114700	Myb-type HTH DNA-binding domain domain containing protein.
Os05g0115900	Glycoside hydrolase, family 20 protein.
Os05g0150550	Hypothetical protein.
Os05g0160300	Bifunctional inhibitor/plant lipid transfer protein/seed storage domain containing protein.
Os05g0180600	Similar to Phosphatidylinositol 3-kinase, root isoform.
Os05g0186900	Similar to Auxin-responsive protein IAA16.
Os05g0200500	Similar to Casein kinase-like protein.
Os05g0307100	Similar to tetracycline transporter protein.
Os05g0319100	Putative mannan endo-1, 4-beta-mannosidase 5.
Os05g0374200	Cytokinin oxidase, Regulation of cytokinin signaling pathway, "Regulation of tillering, plant height, and panicle size"
Os05g0438600	Fructose-1, 6-bisphosphatase class 1/Sedoheputulose-1, 7-bisphosphatase domain containing protein.
Os05g0443500	Similar to Ferredoxin VI, chloroplast precursor (Fd VI).
Os05g0447200	Auxin influx carrier, Regulation of root development, Response to aluminium stress
Os05g0451900	Similar to Axi 1 (Auxin-independent growth promoter)-like protein.
Os05g0463400	PWWP domain containing protein.
Os05g0463900	HECT domain containing protein.
Os05g0482400	Cytochrome P450 monooxygenase, Gibberellin (GA)-deactivating enzyme, Modulation of internode elongation
Os05g0488600	Similar to Phosphate starvation regulator protein (Regulatory protein of P- starvation acclimation response Psr1).
Os05g0509300	Pseudouridine synthase, TruD domain containing protein.
Os05g0521300	Similar to Histidine-containing phosphotransfer protein 4.
Os05g0536900	Similar to RAB7A.
Os05g0557700	Ubiquitin-conjugating E2 enzyme, Phosphate homeostasis, Negative regulator of the inorganic phosphate (Pi)-starvation response-signaling pathway
Os05g0560300	Protein kinase, core domain containing protein.
Os05g0560900	Similar to gibberellin 2-beta-dioxygenase.
Os05g0567600	Similar to SANT/MYB protein.
Os05g0581600	Hypothetical protein.
Os05g0581900	X8 domain containing protein.
Os05g0586300	Similar to FMA (FAMA); DNA binding / transcription activator/ transcription factor.
Os05g0590201	Hypothetical gene.
Os05g0590300	Alpha/beta hydrolase fold-1 domain containing protein.
Os06g0103800	Protein of unknown function DUF125, transmembrane family protein.
Os06g0114400	Conserved hypothetical protein.
Os06g0125400	Similar to Oligopeptide transporter 9.
Os06g0128600	Ankyrin repeat containing protein.
Os06g0130000	AAA-type ATPase, Plant spastin, Defense response, Leaf senescence
Os06g0143700	Similar to Sulfate transporter 2.
Os06g0178900	Vacuolar H+-pyrophosphatase (EC 3.6.1.1) (Ovp2).
Os06g0183100	B-type response regulator, Cytokinin signaling
Os06g0206000	Similar to carbon-nitrogen hydrolase family protein.
Os06g0214100	Conserved hypothetical protein.
Os06g0216700	Cupredoxin domain containing protein.
Os06g0225400	Conserved hypothetical protein.
Os06g0233800	Conserved hypothetical protein.
Os06g0234200	Similar to Rac-like GTP-binding protein 4.
Os06g0274800	Similar to Peroxidase 11 precursor (EC 1.11.1.7) (Atperox P11) (ATP23a/ATP23b).
Os06g0289900	UDP-glucuronosyl/UDP-glucosyltransferase family protein.
Os06g0295500	Hypothetical gene.
Os06g0330100	Blast resistance protein, Pseudogene due to premature stop mutation (most japonica varieties), Blast resistance
Os06g0341400	Hypothetical protein.
Os06g0349800	Conserved hypothetical protein.
Os06g0489500	CMP/dCMP deaminase, zinc-binding domain containing protein.
Os06g0499100	Hypothetical conserved gene.
Os06g0500300	Conserved hypothetical protein.
Os06g0554200	Similar to F20B17.20.
Os06g0554600	Conserved hypothetical protein.
Os06g0554700	Similar to kinesin motor protein-related.
Os06g0604600	Conserved hypothetical protein.
Os06g0609450	Similar to ZAC.
Os06g0625900	Potassium transporter, Salt stress response, Alkali tolerance
Os06g0633900	Similar to esterase/lipase/thioesterase.
Os06g0636600	Protein kinase, core domain containing protein.
Os06g0643900	Purple acid phosphatase (EC:3.1.3.2), Regulation of phosphate remobilization, Utilization of organic phosphorus
Os06g0665500	Peptidase M20 domain containing protein.
Os06g0667900	Disease resistance protein domain containing protein.
Os06g0677800	Similar to P-167-1_1 (Fragment).
Os06g0682900	Heat stress associated protein, Long-term acquired thermotolerance
Os06g0697200	DEAD-box protein abstrakt.
Os06g0701600	Monovalent cation transporter, Na+ and K+ transport
Os06g0703900	MYB-CC domain containing transcription factor, Positive regulation of Pi-starvation signaling and Pi-homeostasis
Os06g0705600	Oligopeptide transporter domain containing protein.
Os06g0705651	Hypothetical protein.
Os06g0708100	Carboxylesterase, type B family protein.
Os06g0712700	Transcription factor, Development of lodicules and stamens
Os06g0713800	Alpha-amylase isozyme 2A precursor (EC 3.2.1.1) (1, 4-alpha-D-glucan glucanohydrolase).
Os06g0714000	Uncharacterised protein family UPF0183 domain containing protein.
Os06g0717900	Peptidase A1 domain containing protein.
Os07g0108900	Similar to MADS-box transcription factor 15.
Os07g0132300	Conserved hypothetical protein.
Os07g0134800	Similar to Succinate dehydrogenase [ubiquinone] flavoprotein subunit, mitochondrial (EC 1.3.5.1) (FP) (Flavoprotein subunit of complex II).
Os07g0165200	Ankyrin domain containing protein.
Os07g0197100	Similar to Hexokinase-4, chloroplastic.
Os07g0211200	Similar to REF4 (REDUCED EPIDERMAL FLUORESCENCE 4).
Os07g0213500	Hypothetical conserved gene.
Os07g0231800	Conserved hypothetical protein.
Os07g0445600	Conserved hypothetical protein.
Os07g0448200	Similar to cDNA clone:J023132K03, full insert sequence.
Os07g0452500	Similar to ORMDL family protein.
Os07g0457300	Protein of unknown function DUF1446 family protein.
Os07g0491800	Similar to taxane 13-alpha-hydroxylase.
Os07g0499800	Ubiquitin-protein ligase E3 MDM2 domain containing protein.
Os07g0516600	Multi antimicrobial extrusion protein MatE family protein.
Os07g0522600	Similar to glutamate-gated kainate-type ion channel receptor subunit GluR5.
Os07g0529600	Similar to Thiazole biosynthetic enzyme 1-1, chloroplast precursor.
Os07g0533000	Peptidase A1 domain containing protein.
Os07g0559400	Similar to uncharacterized secreted protein.
Os07g0599700	Similar to Surface protein PspC.
Os07g0602600	Similar to RNA binding protein.
Os07g0603100	Nucleotide-binding, alpha-beta plait domain containing protein.
Os07g0605350	Similar to Protein EGG APPARATUS-1.
Os07g0626200	DNA-binding SAP domain containing protein.
Os07g0627000	Plastidial disproportionating enzyme1, alpha-1, 4-D-glucanotransferase, Storage starch synthesis in rice endosperm
Os07g0631300	Conserved hypothetical protein.
Os07g0635700	Cytochrome P450 family protein.
Os07g0635900	Hydrophobic protein LTI6A (Low temperature-induced protein 6A).
Os07g0661600	Similar to RNA-binding protein-like protein.
Os07g0666900	Vacuolar Na+/H+ antiporter, Salt tolerance
Os07g0671901	Hypothetical gene.
Os07g0672300	Protein of unknown function DUF247, plant domain containing protein.
Os07g0684000	Ricin B-related lectin domain containing protein.
Os08g0112700	MADS-box transcription factor, Regulator of both biotic and abiotic stress responses
Os08g0113501	Hypothetical protein.
Os08g0130100	Zinc finger, LSD1-type domain containing protein.
Os08g0154900	Pleckstrin homology-type domain containing protein.
Os08g0155550	Hypothetical protein.
Os08g0157000	Similar to Mitogen-activated protein kinase 4.
Os08g0161900	Molecular chaperone, heat shock protein, Hsp40, DnaJ domain containing protein.
Os08g0176900	Similar to Transcription factor HBP-1b(C38) (Fragment).
Os08g0177000	Hypothetical protein.
Os08g0200600	NAC transcription factor, Negative regulation of drought tolerance
Os08g0200750	Hypothetical protein.
Os08g0237000	Xyloglucan endotransglycosylase/hydrolase protein 8 precursor (EC 2.4.1.207) (End-xyloglucan transferase) (OsXTH8) (OsXRT5).
Os08g0241300	Similar to OSIGBa0118P15.3 protein.
Os08g0258200	Ankyrin domain containing protein.
Os08g0280200	Tensin phosphatase, C2 domain domain containing protein.
Os08g0300300	Similar to Chloride channel-like protein Osclc.
Os08g0374000	Bet v I allergen family protein.
Os08g0401100	Ankyrin repeat containing protein.
Os08g0434700	Homeodomain-like containing protein.
Os08g0458200	Similar to MTD1.
Os08g0468100	Similar to Nitrate reductase.
Os08g0468200	Hypothetical protein.
Os08g0468700	Similar to Nitrate reductase [NADH] 1 (EC 1.7.1.1) (NR1).
Os08g0476300	Glucose/ribitol dehydrogenase family protein.
Os08g0481400	Similar to HAHB-7 (Fragment).
Os08g0503600	Hypothetical protein.
Os08g0503700	Sodium/sulphate symporter family protein.
Os08g0537600	Arf GTPase activating protein family protein.
Os08g0544500	NCK-associated protein 1 (NAP1)-like protein, Homolog of SCAR/WAVE complex components, Control of epidermal cell morphogenesis, Drought sensitivity, Actin filament activity
Os08g0560900	Similar to Photosystem I reaction center subunit II, chloroplast precursor (Photosystem I 20 kDa subunit) (PSI-D).
Os09g0121900	Similar to Isoamyl acetate-hydrolyzing esterase.
Os09g0299300	Similar to predicted protein.
Os09g0376000	Conserved hypothetical protein.
Os09g0376300	Conserved hypothetical protein.
Os09g0376800	Similar to Trehalose-6-phosphate synthase (Fragment).
Os09g0379600	Similar to Homeobox-leucine zipper protein HOX25.
Os09g0386600	Conserved hypothetical protein.
Os09g0394900	Similar to Annexin-like protein.
Os09g0407950	Similar to transducin family protein / WD-40 repeat family protein.
Os09g0420900	BTB domain containing protein.
Os09g0421300	Phospholipase D lambda.
Os09g0433700	Similar to Pectin methylesterase (Fragment).
Os09g0440300	Aldehyde dehydrogenase, Seed maturation, Maintenance of viability during storage, Lysine catabolism
Os09g0460100	Conserved hypothetical protein.
Os09g0469300	Cupredoxin domain containing protein.
Os09g0494600	Protein of unknown function DUF599 family protein.
Os09g0497100	Similar to Pumilio RBD (Fragment).
Os09g0513500	Similar to ZCN24.
Os09g0572450	Hypothetical protein.
Os10g0111700	Similar to POT family protein, expressed.
Os10g0126500	Cyclin-like F-box domain containing protein.
Os10g0162100	Hypothetical conserved gene.
Os10g0177200	EF-HAND 2 domain containing protein.
Os10g0178200	Ankyrin repeat containing protein.
Os10g0190500	Protein of unknown function DUF594 family protein.
Os10g0205500	Similar to PDR3 ABC transporter.
Os10g0209700	Heavy metal transport/detoxification protein domain containing protein.
Os10g0210500	Protein of unknown function DUF6, transmembrane domain containing protein.
Os10g0362300	Similar to Histidine kinase 3.
Os10g0369900	Similar to Myo-inositol-1-phosphate synthase.
Os10g0406900	Hypothetical conserved gene.
Os10g0415600	Non-protein coding transcript.
Os10g0415800	Similar to Prolyl oligopeptidase family protein, expressed.
Os10g0422600	Protein of unknown function DUF581 family protein.
Os10g0430900	Tyrosine protein kinase domain containing protein.
Os10g0472400	Similar to Thioredoxin.
Os10g0477600	Similar to NAM / CUC2-like protein.
Os10g0479100	Non-protein coding transcript.
Os10g0481450	Similar to Zinc finger, C3HC4 type family protein, expressed.
Os10g0537500	Similar to Tobamovirus multiplication 3.
Os10g0561900	Protein-tyrosine phosphatase, dual specificity domain containing protein.
Os10g0575200	Similar to GRV2 (GRAVITROPISM DEFECTIVE 2); binding / heat shock protein binding.
Os11g0100300	Conserved hypothetical protein.
Os11g0104350
Os11g0121300	Conserved hypothetical protein.
Os11g0142500	Isopropylmalate synthase, Regulation of seed vigour
Os11g0147100	Conserved hypothetical protein.
Os11g0171100	Conserved hypothetical protein.
Os11g0195600	Similar to Amino acid carrier (Fragment).
Os11g0438700	Similar to Tropinone reductase-I (EC 1.1.1.206) (TR-I) (Tropine dehydrogenase).
Os11g0498600	Similar to HVA22 protein.
Os11g0558200	R2R3-type MYB transcriptional activator, Tolerance to Pi deficiency
Os11g0571900	Targeting for Xklp2 family protein.
Os11g0598800	Tetratricopeptide-like helical domain containing protein.
Os11g0657900	Similar to NB-ARC domain containing protein.
Os11g0700500	Similar to Snapdragon myb protein 305 homolog.
Os12g0100200	Conserved hypothetical protein.
Os12g0104200	Conserved hypothetical protein.
Os12g0104300	Clp, N-terminal domain containing protein.
Os12g0116700	Similar to WRKY transcription factor 64.
Os12g0121000	Conserved hypothetical protein.
Os12g0121100	Similar to Serine/threonine-protein kinase NAK.
Os12g0144000	Similar to predicted protein.
Os12g0194900	Similar to Amino acid carrier (Fragment).
Os12g0265100	Similar to Pinoresinol-lariciresinol reductase TH2.
Os12g0508200	Conserved hypothetical protein.
Os12g0516200	Conserved hypothetical protein.
Os12g0567300	Myb transcription factor domain containing protein.
Os12g0576600	Metallophosphoesterase domain containing protein.
Os12g0604000	Non-protein coding transcript.
Os12g0612700	Class III homeodomain-leucine zipper (HD-Zip III) protein, Age-dependent leaf senescence
Os12g0632900	Serine/threonine protein kinase-related domain containing protein.
Os12g0634600	Conserved hypothetical protein.
Os12g0640900	Myosin II heavy chain-like family protein.

## Sheet: common_DEGs_upregulated
Os01g0200300	Similar to Homeobox-leucine zipper protein HOX29.
Os01g0206700	Similar to Serine/threonine protein kinase (CBL-interacting protein kinase 20).
Os01g0218900	Zinc finger, PHD-type domain containing protein.
Os01g0229600	Conserved hypothetical protein.
Os01g0247500	Protein kinase, core domain containing protein.
Os01g0310100	Similar to PLDP1 (PHOSPHOLIPASE D P1); phospholipase D.
Os01g0548600	Protein kinase, catalytic domain domain containing protein.
Os01g0658900	OSBZ8, bZIP transcription factor.
Os01g0704100	Nitrate transporter, Nitrate transport
Os01g0705200	Late embryogenesis abundant protein repeat containing protein.
Os01g0711500	Calcineurin B-like protein, Calcium sensor, Flooding response during seed germination
Os01g0770000	Uncharacterised protein family UPF0089 domain containing protein, wax synthase.
Os01g0800500	Purple acid phosphatase, N-terminal domain containing protein.
Os01g0846400	Conserved hypothetical protein.
Os01g0846450	Hypothetical conserved gene.
Os01g0867600	Similar to UDP-glucose:sterol glucosyltransferase (EC 2.4.1.173).
Os02g0140800	Conserved hypothetical protein.
Os02g0232000	Similar to Heat shock transcription factor 29 (Fragment).
Os02g0258800	Conserved hypothetical protein.
Os02g0262800	Similar to NBS-LRR protein (Fragment).
Os02g0463401	Conserved hypothetical protein.
Os02g0622500	Conserved hypothetical protein.
Os02g0720900	Peptidase A1 domain containing protein.
Os02g0750800	Protein of unknown function DUF3049 domain containing protein.
Os02g0770800	NADH/NADPH-dependent nitrate reductase
Os02g0798200	Zinc finger, RING/FYVE/PHD-type domain containing protein.
Os02g0824500	Similar to Remorin.
Os03g0245700	Thiolase-like, subgroup domain containing protein.
Os03g0277300	Heat shock protein 70.
Os03g0286900	RCI2 (rare cold-inducible 2) family protein, Drought resistance
Os03g0305600	Mitochondrial import inner membrane translocase, subunit Tim17/22 family protein.
Os03g0381500	Conserved hypothetical protein.
Os03g0723400	Similar to UFG2.
Os03g0767800	Cold acclimation WCOR413 family protein.
Os03g0784700	Ferredoxin--NADP reductase, root isozyme, chloroplast precursor (EC 1.18.1.2) (FNR).
Os04g0201500	Similar to amino acid permease.
Os04g0201800	Similar to H0512B01.7 protein.
Os04g0434600	Similar to OSIGBa0102D10.3 protein.
Os04g0434800	Similar to Thylakoid-bound ascorbate peroxidase, ascorbate peroxidase 7.
Os04g0469500	Similar to OSIGBa0124N08.2 protein.
Os04g0538400	Similar to Nodulin 21 (N-21).
Os04g0578550	Hypothetical conserved gene.
Os04g0663700	Similar to OSIGBa0099L20.7 protein.
Os05g0373900	Similar to Eukaryotic peptide chain release factor subunit 1 (eRF1) (Eukaryotic release factor 1) (TB3-1) (Cl1 protein).
Os05g0390550	Conserved hypothetical protein.
Os05g0540300	Similar to Chaperonin CPN60-2, mitochondrial precursor (HSP60-2).
Os05g0555100	Similar to Protein phosphatase 2A B'kappa subunit.
Os06g0140900	Sigma factor, regions 3 and 4 domain containing protein.
Os06g0204400	Similar to Aminoalcoholphosphotransferase.
Os06g0246500	Similar to Pyruvate dehydrogenase E1 alpha subunit (EC 1.2.4.1).
Os06g0668200	Similar to Phosphoglycerate kinase, cytosolic (EC 2.7.2.3).
Os07g0190800	Similar to Thioredoxin h.
Os07g0496250	Similar to Expansin-like B1.
Os07g0564200	Conserved hypothetical protein.
Os07g0604000	Similar to 6-phosphogluconolactonase-like protein.
Os07g0644600	Cytochrome P450 family protein.
Os08g0110700	Phospholipase-like protein homologous to phosphatidic acid-preferring phospholipaseA1, Glycerolipid metabolism, Amyloplast development
Os08g0298700	Similar to male sterility protein 2.
Os08g0403300	Heavy metal transport/detoxification protein domain containing protein.
Os08g0425800	Similar to DRP2 protein (Fragment).
Os08g0468801	Hypothetical protein.
Os09g0109600	Small peptide, Drought tolerance, OsDSSRI, drought and salt stress response-1
Os09g0498500	NAD-binding site containing protein.
Os09g0572400	Similar to Abcf2-prov protein.
Os10g0406350	Hypothetical gene.
Os11g0104300	Substrate of the SCF<sup>D3</sup> ubiquitination complex, Repressor of strigolactone (SL) signalling
Os11g0454200	Dehydrin Rab16B, RAB (RESPONSIVE TO ABA) GENE 16B, late embryogenesis abundant protein 28
Os11g0533400	Conserved hypothetical protein.
Os12g0480200	Similar to H0321H01.14 protein.
Os12g0568700	Uncharacterised protein family UPF0497, trans-membrane plant domain containing protein.

## Sheet: 4610_unique_downregulated
Os01g0102900	Light-regulated protein, Regulation of light-dependent attachment of LEAF-TYPE FERREDOXIN-NADP+ OXIDOREDUCTASE (LFNR) to the thylakoid membrane
Os01g0107900	Protein of unknown function DUF3506 domain containing protein.
Os01g0108600	Basic helix-loop-helix dimerisation region bHLH domain containing protein.
Os01g0168100	KIP1-like domain containing protein.
Os01g0168400	Zinc finger, RING/FYVE/PHD-type domain containing protein.
Os01g0171000	BRASSINOSTEROID INSENSITIVE 1-associated receptor kinase 1 precursor (EC 2.7.1.37) (BRI1-associated receptor kinase 1) (Somatic embryogenesis receptor-like kinase 3).
Os01g0172100	Similar to Triose phosphate/phosphate translocator, non-green plastid, chloroplast precursor (CTPT).
Os01g0178400	Similar to Protein phosphatase 2A B'kappa subunit.
Os01g0179800	TMS membrane protein/tumour differentially expressed protein family protein.
Os01g0205300	Similar to rho termination factor, N-terminal domain containing protein.
Os01g0221400	Conserved hypothetical protein.
Os01g0221700	Similar to GDT1-like protein 1, chloroplastic.
Os01g0239200	Similar to Phophate translocator (Fragment).
Os01g0265400	Conserved hypothetical protein.
Os01g0266800	Cystinosin/ERS1p repeat containing protein.
Os01g0271400	Peptidase S14, ClpP family protein.
Os01g0278900	Similar to 50S ribosomal protein L40.
Os01g0279400	Major facilitator superfamily antiporter.
Os01g0286600	Similar to Plastidal protoporphyrinogen oxidase.
Os01g0290000	Similar to Cyprosin precursor (EC 3.4.23.-) (Fragment).
Os01g0305900	Similar to R2R3 Myb transcription factor MYB-IF35.
Os01g0309800	Similar to Hydrogenase expression/formation protein hypB.
Os01g0328700	FAD-dependent pyridine nucleotide-disulphide oxidoreductase domain containing protein.
Os01g0332800	Similar to Serine carboxypeptidase II-like protein.
Os01g0338600	Similar to cysteine sulfinate desulfinase/cysteine desulfurase and related enzymes.
Os01g0358300	Tetratricopeptide-like helical domain containing protein.
Os01g0502700	Similar to Histone H2A.
Os01g0507000	Non-protein coding transcript.
Os01g0510600	Homolog of fluorescent (FLU) in Arabidopsis thaliana, Tetratricopeptide repeat (TPR)-containing protein, Regulation of chlorophyll biosynthesis
Os01g0619900	Similar to DNA binding.
Os01g0637500	Similar to polygalacturonase.
Os01g0639900	beta-carbonic anhydrase (EC:4.2.1.1), Carbon assimilation, CO<sub>2</sub>-mediated stomatal pore response
Os01g0674800	Serine/threonine-specific protein kinase NPK15-like.
Os01g0678600	Ribosomal protein S20 family protein.
Os01g0684900	Multi antimicrobial extrusion protein MatE family protein.
Os01g0687300	Conserved hypothetical protein.
Os01g0695700	Similar to MDR-like ABC transporter.
Os01g0700100	MtN3 and saliva related transmembrane protein family protein.
Os01g0701700	SAM dependent carboxyl methyltransferase family protein.
Os01g0717400	EGF-like, alliinase domain containing protein.
Os01g0725800	WD40/YVTN repeat-like domain containing protein.
Os01g0742500	Hexokinase 6, Glucose sensor, Regulation of mitochondrial RNA metabolism
Os01g0743400	Similar to Tryptophanyl-tRNA synthetase (Fragment).
Os01g0747400	Protein kinase, core domain containing protein.
Os01g0749200	Chloroplast ribosome L13 protein, Chloroplast development under low temperature conditions
Os01g0753500	Transcriptional factor B3 family protein.
Os01g0757700	Similar to EMB1417.
Os01g0761000	Conserved hypothetical protein.
Os01g0764500	Similar to uvrB/uvrC motif-containing protein.
Os01g0764900	Similar to Formamidase.
Os01g0770700	Similar to Copper transporter 1.
Os01g0783100	Pentatricopeptide repeat domain containing protein.
Os01g0796500	Similar to predicted protein.
Os01g0805000	50S ribosomal protein L34.
Os01g0805300	Mog1/PsbP, alpha/beta/alpha sandwich domain containing protein.
Os01g0847200	Similar to Mannose-1-phosphate guanyltransferase (EC 2.7.7.13) (ATP-mannose-1- phosphate guanylyltransferase) (GDP-mannose pyrophosphorylase) (NDP- hexose pyrophosphorylase).
Os01g0851700	Similar to Cytosolic starch phosphorylase (Fragment).
Os01g0859100	Similar to WIP1 protein (Fragment).
Os01g0862200	Conserved hypothetical protein.
Os01g0866200	Similar to Histone H3.
Os01g0873100	Similar to Amidophosphoribosyltransferase, chloroplast precursor (EC 2.4.2.14) (Glutamine phosphoribosylpyrophosphate amidotransferase) (ATASE) (GPAT).
Os01g0882500	Similar to NADH dehydrogenase I subunit N.
Os01g0886900	Similar to EMB1879 (EMBRYO DEFECTIVE 1879).
Os01g0888600	Similar to Seven transmembrane protein Mlo5 (Fragment).
Os01g0894700	Trigger factor, ribosome-binding, bacterial domain containing protein.
Os01g0917200	Peptidase, trypsin-like serine and cysteine proteases domain containing protein.
Os01g0917400	CCCH-type zinc finger protein, Resistance against bacterial blight disease
Os01g0919700	Alpha/beta hydrolase fold-1 domain containing protein.
Os01g0919900	Similar to Acyl-[acyl-carrier-protein] desaturase, chloroplast precursor (EC 1.14.19.2) (Stearoyl-ACP desaturase) (Delta(9) stearoyl-acyl carrier protein desaturase).
Os01g0921800	Tetratricopeptide-like helical domain containing protein.
Os01g0924200	Conserved hypothetical protein.
Os01g0928000	Similar to Transcription factor ICE1 (Inducer of CBF expression 1) (Basic helix- loop-helix protein 116) (bHLH116) (AtbHLH116).
Os01g0929100	Conserved hypothetical protein.
Os01g0938100	Photosystem II protein Psb28, class 1 domain containing protein.
Os01g0945300	Amino acid/polyamine transporter I family protein.
Os01g0973400	Similar to radical SAM domain-containing protein.
Os01g0974200	RicMT (Metallothionein-like protein).
Os01g0975300	MYB-related transcription factor, Drought and salinity tolerance
Os02g0121500	Conserved hypothetical protein.
Os02g0124866	Hypothetical gene.
Os02g0128200	Similar to Transcription factor HBP-1a (Histone-specific transcription factor HBP1).
Os02g0129300	Conserved hypothetical protein.
Os02g0132500	Similar to Common plant regulatory factor 7.
Os02g0137600	Bacterial methyltransferase family protein.
Os02g0137700	NAD(P)-binding domain containing protein.
Os02g0148000	CCT domain containing protein.
Os02g0152900	Nucleus-encoded chloroplast protein, Chloroplast development, Biogenesis of chloroplast ATP synthase
Os02g0168800	Similar to Porphobilinogen deaminase (Fragment).
Os02g0180200	Uncharacterised protein family UPF0133 domain containing protein.
Os02g0197200	Mlo-related protein family protein.
Os02g0205700	Hypothetical protein.
Os02g0207900	Similar to esterase/lipase/thioesterase family protein.
Os02g0208100	Similar to plastidic ATP/ADP-transporter.
Os02g0226200	HAD-superfamily subfamily IB hydrolase, hypothetical 1 protein.
Os02g0255700	Conserved hypothetical protein.
Os02g0259600	Similar to 50S ribosomal protein L21, chloroplast precursor (CL21) (CS-L7).
Os02g0265300	Protein of unknown function DUF3778 domain containing protein.
Os02g0323600	Similar to Cytochrome P450-like protein.
Os02g0326700	Peptidase S54, rhomboid domain containing protein.
Os02g0328300	Homolog of the Arabidopsis FNRL protein, Fruit protein
Os02g0433600	Helix-loop-helix DNA-binding domain containing protein.
Os02g0439200	Protein kinase PKN/PRK1, effector domain containing protein.
Os02g0462300	Hypothetical conserved gene.
Os02g0470000	Pentatricopeptide repeat domain containing protein.
Os02g0507400	Protein of unknown function DUF493 family protein.
Os02g0515200	BAR domain containing protein.
Os02g0519950	Hypothetical protein.
Os02g0530100	Similar to C4-dicarboxylate transporter/malic acid transport protein.
Os02g0531200	Bile acid:sodium symporter family protein.
Os02g0537700	2-Cys peroxiredoxin (EC 1.11.1.15), Stomatal closure, Potassium deficiency tolerance
Os02g0557800	A-type response regulator, Cytokinin signaling
Os02g0571800	Terpene synthase-like domain containing protein.
Os02g0578400	Photosystem II oxygen evolving complex protein PsbQ family protein.
Os02g0590700	Hypothetical gene.
Os02g0590800	Similar to Serine/threonine-protein kinase Nek6.
Os02g0593500	Phosphate transporter family protein.
Os02g0596000	Rhodanese-like domain containing protein.
Os02g0608000	Protein of unknown function DUF1218 domain containing protein.
Os02g0618200	Circadian-associated rice pseudo response regulator, Control of flowering time
Os02g0619600	Zinc finger, RING/FYVE/PHD-type domain containing protein.
Os02g0628600	Similar to Auxin response factor 8.
Os02g0635000	Nitrilase, Regulation of root growth
Os02g0652600	Ribosomal protein L19 family protein.
Os02g0663100	GRAS (GAI-RGA-SCR) plant-specific transcription factor, Maintenance of shoot apical meristem indeterminacy, Regulation of vegetative to reproductive phase change
Os02g0668100	Similar to Geranylgeranyl-diphosphate synthase.
Os02g0671200	Protein of unknown function DUF295 domain containing protein.
Os02g0678200	SPX-MFS protein, Pi homeostasis
Os02g0680700	Similar to DNA binding protein.
Os02g0693500	Similar to OSIGBa0142I02-OSIGBa0101B20.17 protein.
Os02g0700300	Similar to Phosphate starvation response regulator-like protein.
Os02g0727300	Similar to Beta-catenin repeat family protein.
Os02g0744000	Similar to NDF6 (NDH DEPENDENT FLOW 6).
Os02g0750100	Similar to ATP synthase.
Os02g0750200	Non-protein coding transcript.
Os02g0750400	Pentatricopeptide repeat domain containing protein.
Os02g0751600	Peptidyl-prolyl cis-trans isomerase, FKBP-type domain containing protein.
Os02g0764500	Similar to Lhca5 protein.
Os02g0768300	Protein of unknown function DUF6, transmembrane domain containing protein.
Os02g0768600	Similar to Chloroplast inorganic pyrophosphatase (EC 3.6.1.1).
Os02g0774100	Similar to thioredoxin-like 5.
Os02g0794400	Similar to Translation initiation factor IF-3 (Fragment).
Os02g0822600	Similar to 50S ribosomal protein L9.
Os02g0824300	Protein of unknown function DUF296 domain containing protein.
Os02g0826200	NAD(P)-binding domain containing protein.
Os02g0827400	Similar to predicted protein.
Os02g0829200	C2 calcium-dependent membrane targeting domain containing protein.
Os03g0106200	Conserved hypothetical protein.
Os03g0107600	Similar to H0716A07.6 protein.
Os03g0109700	Similar to predicted protein.
Os03g0109800	Hypothetical conserved gene.
Os03g0111200	Similar to Remorin.
Os03g0116300	Similar to catalytic/ hydrolase.
Os03g0119900	Similar to Histone H4.
Os03g0122200	Similar to 50S ribosomal protein L11.
Os03g0125000	Similar to 50S ribosomal protein L5, chloroplast.
Os03g0126300	Similar to cDNA clone:001-042-G03, full insert sequence.
Os03g0129300	Similar to Glyceraldehyde-3-phosphate dehydrogenase (EC 1.2.1.13) (Fragment).
Os03g0133900	Similar to Serine acetyltransferase (EC 2.3.1.30) (Sat-106).
Os03g0161900	Similar to Isoform 2 of Heat stress transcription factor A-2d.
Os03g0178200	Protein of unknown function YGGT family protein.
Os03g0187500	Leucine-rich repeat, cysteine-containing subtype containing protein.
Os03g0190100	UbiA prenyltransferase family protein.
Os03g0197100	Similar to Sugar transporter protein.
Os03g0198500	Protein of unknown function DUF862, eukaryotic domain containing protein.
Os03g0209500	Zinc finger, DHHC-type domain containing protein.
Os03g0219900	Similar to 50S ribosomal protein L15, chloroplast precursor (CL15) (Fragment).
Os03g0230500	Inositol 1, 3,4-trisphosphate 5/6-kinase, Drought and salt tolerance, Negative regulator of osmotic stress signaling
Os03g0232400	Phytosulfokine family protein.
Os03g0232600	U-Box E3 ubiquitin ligase, Regulation of brassinosteroid-mediated growth
Os03g0241600	Serine/threonine protein kinase-related domain containing protein.
Os03g0244000	Heat shock protein DnaJ, cysteine-rich region domain containing protein.
Os03g0265100	Glycosyltransferase, Leaf senescence
Os03g0265900	Conserved hypothetical protein.
Os03g0279200	Similar to Histone H2A.
Os03g0284900	Annexin repeat, conserved site domain containing protein.
Os03g0290300	Similar to W-3 fatty acid desaturase (Fragment).
Os03g0305000	AMP-binding protein.
Os03g0309800	Similar to PPR2.
Os03g0319400	Serine/threonine protein kinase, Cold stress tolerance, Abiotic stresses
Os03g0323200	Similar to Magnesium-chelatase subunit H family protein, expressed.
Os03g0332100	Similar to Cytochrome P450 CYP714B3.
Os03g0333400	Similar to photosystem II 11 kD protein.
Os03g0339900	Similar to Serine/threonine protein kinase.
Os03g0353900	Argonaute and Dicer protein, PAZ domain containing protein.
Os03g0356300	Ribosomal protein L6 family protein.
Os03g0370000	Similar to Pyruvate dehydrogenase kinase isoform 1 (EC 2.7.1.99).
Os03g0399466	Non-protein coding transcript.
Os03g0399532	Similar to phosphatidylinositol-4-phosphate 5-kinase family protein.
Os03g0411500	Subunit of the chloroplast Clp (plastidic caseinolytic protease), Chloroplast biogenesis and leaf development
Os03g0413100	Similar to ACR4.
Os03g0413250	Hypothetical protein.
Os03g0431100	Conserved hypothetical protein.
Os03g0431200	Similar to N-acetyl-glutamate synthase.
Os03g0563300	Magnesium-chelatase subunit ChlI, Mg-chelatase I subunit, Chlorophyll biosynthesis, Chloroplast development
Os03g0569800	Similar to ATP binding protein.
Os03g0576600	Acyl-CoA-binding protein , Stress response
Os03g0633800	Similar to IAA6 (Fragment).
Os03g0679700	Similar to Thiamine biosynthesis protein thiC.
Os03g0685000	Ferredoxin-like protein, Photosynthetic rate, Heading date, Chloroplast development
Os03g0687200	Conserved hypothetical protein.
Os03g0699300	Similar to Adenylosuccinate synthetase, chloroplast precursor (EC 6.3.4.4) (IMP-- aspartate ligase) (AdSS) (AMPSase).
Os03g0704000	Similar to 30S ribosomal protein S13.
Os03g0708500	Capsid/spike protein, ssDNA virus domain containing protein.
Os03g0711150	Hypothetical protein.
Os03g0717700	Histidine kinase, Cytokinin signaling
Os03g0747700	Similar to photosystem II 11 kDa protein-related.
Os03g0751400	Similar to 50S ribosomal protein l6.
Os03g0765200	Similar to Signal peptidase I family protein, expressed.
Os03g0765900	PetM of cytochrome b6/f complex subunit 7 domain containing protein.
Os03g0773700	Similar to Receptor-like protein kinase 2.
Os03g0773800	Similar to Malate dehydrogenase, glyoxysomal precursor (EC 1.1.1.37) (mbNAD-MDH).
Os03g0774300	HAD superfamily (subfamily IG) hydrolase, 5'-Nucleotidase protein.
Os03g0774400	Similar to predicted protein.
Os03g0781400	Ribose 5-phosphate isomerase family protein.
Os03g0792400	Similar to mRNA, clone: RTFL01-01-G24.
Os03g0799000	Similar to Histone H1.
Os03g0811100	Magnesium-chelatase subunit ChlD, Chlorophyll synthesis, Chloroplast development
Os03g0815400	Ribosomal protein L17-like protein.
Os03g0824100	Pentatricopeptide repeat protein, Regulation of chloroplast development
Os03g0828100	Similar to 50S ribosomal protein L18, chloroplastic.
Os03g0834050	Haloacid dehalogenase-like APase, Low-Pi-responsive haloacid dehalogenase (HAD)-like hydrolase, Pi homeostasis
Os03g0843200	Protein of unknown function DUF901 family protein.
Os03g0843400	Similar to 30S ribosomal protein S6, chloroplast precursor (Fragment).
Os03g0846900	Conserved hypothetical protein.
Os03g0856100	Pentatricopeptide repeat domain containing protein.
Os04g0116200	Protein of unknown function DUF827, plant family protein.
Os04g0119300	Similar to H0716A07.6 protein.
Os04g0121100	Similar to OSIGBa0115D20.4 protein.
Os04g0165700	Cysteine synthase (EC 2.5.1.47).
Os04g0253000	Similar to Histone H1.
Os04g0350000	Similar to PPR protein.
Os04g0459500	Similar to H0219H12.1 protein.
Os04g0467700	Similar to Indole-3-glycerol phosphate synthase, chloroplast precursor (EC 4.1.1.48) (IGPS).
Os04g0476800	Similar to TA5 protein (Fragment).
Os04g0477025	Hypothetical gene.
Os04g0482300	Kelch related domain containing protein.
Os04g0490500	Protein kinase-like domain domain containing protein.
Os04g0498600	S-adenosylmethionine decarboxylase, Polyamine biosynthesis, Salt and drought stresses, Abiotic stress
Os04g0499200	Enhancer of rudimentary family protein.
Os04g0514400	Peptidoglycan binding-like domain containing protein.
Os04g0538100	Elongation factor G, III and V domain containing protein.
Os04g0538166	Similar to Elongation factor G, chloroplastic.
Os04g0556550	Conserved hypothetical protein.
Os04g0557000	Similar to Genetic modifier.
Os04g0562100	Amino acid transporter, transmembrane domain containing protein.
Os04g0578400	Similar to Beta-ring hydroxylase (Fragment).
Os04g0583600	Similar to Histone H4.
Os04g0585000	Similar to RING-H2 finger protein ATL1R.
Os04g0585200	Similar to Glutamate receptor.
Os04g0585700	Protein of unknown function DUF581 family protein.
Os04g0587451	Non-protein coding transcript.
Os04g0592400	t-snare domain containing protein.
Os04g0602400	Similar to Maltose excess protein 1, chloroplast precursor (Root cap protein 1).
Os04g0610800	Similar to Coproporphyrinogen III oxidase (Fragment).
Os04g0613600	Similar to 40S ribosomal protein S11.
Os04g0619600	Similar to Resistance protein candidate (Fragment).
Os04g0630400	NAD(P)-binding domain containing protein.
Os04g0634400	Similar to H0315F07.5 protein.
Os04g0636750	Hypothetical gene.
Os04g0636800	Conserved hypothetical protein.
Os04g0662700	Similar to GTP cyclohydrolase 1 isoform TaA.
Os04g0670600	Similar to H0624F09.5 protein.
Os04g0670700	Similar to H0624F09.4 protein.
Os04g0680700	DNA mismatch repair protein MutS, core domain containing protein.
Os05g0103200	Cyclophilin, Mediation of chilling tolerance and cell elongation
Os05g0103400	Protein of unknown function DUF3339 domain containing protein.
Os05g0113400	Similar to Actin-depolymerizing factor 2 (ADF 2).
Os05g0122600	Prefoldin domain containing protein.
Os05g0132100	AMP-dependent synthetase and ligase domain containing protein.
Os05g0137100	Similar to MDR-like ABC transporter.
Os05g0137200	Similar to P-glycoprotein ABCB5.
Os05g0143300	Conserved hypothetical protein.
Os05g0147500	Similar to DEGP2 (DEGP PROTEASE 2); serine-type peptidase/ trypsin.
Os05g0164100	Similar to Fructose-6-phosphate 2-kinase/fructose-2, 6-bisphosphatase (EC 2.7.1.105) (EC 3.1.3.46) (Fragment).
Os05g0181250	Similar to predicted protein.
Os05g0199700	Non-protein coding transcript.
Os05g0203900	Conserved hypothetical protein.
Os05g0226300	Similar to FIP1.
Os05g0232200	Conserved hypothetical protein.
Os05g0292800	Similar to One helix protein (OHP).
Os05g0317900	Catharanthus roseus receptor-like kinase1-like kinase, Regulation of flowering time signaling pathway and/or circadian rhythms
Os05g0318600	Similar to FERONIA receptor-like kinase.
Os05g0337400	Similar to heavy-metal-associated domain-containing protein.
Os05g0348100	Similar to CRR23 ((chlororespiratory reduction 23).
Os05g0365300	Nucleotide-binding site leucine-rich repeat (NBS-LRR) protein, Bacterial blight resistance
Os05g0389500	Endonuclease/exonuclease/phosphatase domain containing protein.
Os05g0390100	Dynamin family protein.
Os05g0390300	Conserved hypothetical protein.
Os05g0393400	Similar to PAC (Fragment).
Os05g0395000	Virulence factor, pectin lyase fold family protein.
Os05g0395025	Non-protein coding transcript.
Os05g0401100	Protein of unknown function DUF477 family protein.
Os05g0406000	Conserved hypothetical protein.
Os05g0409500	Similar to MtN21 protein.
Os05g0430400	GTP1/OBG domain containing protein.
Os05g0462700	Similar to Histone H4.
Os05g0467600	Conserved hypothetical protein.
Os05g0481000	Serotonin N-acetyltransferase, Melatonin synthesis
Os05g0490900	Conserved hypothetical protein.
Os05g0496200	Similar to 3-phosphoglycerate kinase (Fragment).
Os05g0497675	Ribosomal L11 methyltransferase family protein.
Os05g0509050	Non-protein coding transcript.
Os05g0511700	Putative rRNA methylase family protein.
Os05g0518000	Homolog of Hd3a, Promotion of flowering, Drought tolerance
Os05g0519600	Similar to 4-methyl-5(B-hydroxyethyl)-thiazol monophosphate biosynthesis enzyme.
Os05g0534400	Similar to Calcineurin B-like protein 4 (SALT OVERLY SENSITIVE 3 protein).
Os05g0542300	Conserved hypothetical protein.
Os05g0565400	Protein of unknown function DUF561 family protein.
Os05g0573700	Similar to Ketol-acid reductoisomerase, chloroplast precursor (EC 1.1.1.86) (Acetohydroxy-acid reductoisomerase) (Alpha-keto-beta-hydroxylacil reductoisomerase).
Os05g0573800	Hypothetical conserved gene.
Os05g0574300	Similar to Histone H2B.2.
Os05g0574400	Similar to Malate dehydrogenase.
Os05g0579600	Homeodomain-like containing protein.
Os05g0582400	Similar to Mitogen-activated protein kinase 9.
Os05g0586900	Hypothetical conserved gene.
Os06g0109300	Protein of unknown function DUF6, transmembrane domain containing protein.
Os06g0115400	Similar to Superoxide dismutase [Fe], chloroplast (EC 1.15.1.1) (Fragment).
Os06g0125500	Similar to Oligopeptide transporter 9.
Os06g0125600	Hypothetical conserved gene.
Os06g0133800	Similar to Transferase.
Os06g0137600	K homology-like, alpha/beta domain containing protein.
Os06g0157500	Florigen, Flowering time, Long-day promotion
Os06g0160800	Conserved hypothetical protein.
Os06g0232200	Similar to Fructokinase-2.
Os06g0237300	Similar to LIM domain protein WLIM-1.
Os06g0257450	Ribonucleotide reductase, Chloroplast biogenesis
Os06g0286375	Similar to Nitrate-induced NOI protein-like protein.
Os06g0332800	Similar to Bundle sheath defective protein 2.
Os06g0475400	Glycosyltransferase AER61, uncharacterized domain containing protein.
Os06g0476200	Similar to Phosphoglucomutase precursor (EC 5.4.2.2).
Os06g0476900	Conserved hypothetical protein.
Os06g0498400	Similar to Alpha-glucan water dikinase, chloroplast precursor (EC 2.7.9.4) (Starch-related R1 protein).
Os06g0564500	Cysteine synthase (EC 4.2.99.8).
Os06g0581000	Similar to Nitrate transporter NTL1.
Os06g0604200	Chloroplast-localized phospholipase D, Herbivore defense
Os06g0604300	Chloroplast-localized phospholipase D, Herbivore defense
Os06g0638700	Putative cyclase family protein.
Os06g0640599	Hypothetical protein.
Os06g0641866	Hypothetical protein.
Os06g0676700	Similar to High pI alpha-glucosidase.
Os06g0680500	Similar to Glutamate receptor 3.4 precursor (Ligand-gated ion channel 3.4) (AtGLR4). Splice isoform 2.
Os06g0683200	Similar to 50S ribosomal protein L24, chloroplast precursor (CL24).
Os06g0685300	Similar to predicted protein.
Os06g0687600	Protein of unknown function DUF579, plant family protein.
Os06g0702000	Auxin responsive SAUR protein family protein.
Os06g0703200	Disease resistance protein domain containing protein.
Os06g0705100	Similar to Thylakoid lumenal 13.3 kDa protein (P16.5) (Fragment).
Os06g0729000	Phytoene synthase 1 (EC 2.5.1.32).
Os06g0731200	Similar to ABC transporter-like protein.
Os07g0100300	Conserved hypothetical protein.
Os07g0105600	Photosystem II oxygen evolving complex protein PsbQ family protein.
Os07g0109400	Conserved hypothetical protein.
Os07g0133700	Similar to FK506 binding protein.
Os07g0141400	Similar to 23 kDa polypeptide of photosystem II.
Os07g0147800	Hypothetical conserved gene.
Os07g0158300	Similar to RNA binding protein.
Os07g0179300	Methyltransferase type 11 domain containing protein.
Os07g0184800	Similar to Variant of histone H1.
Os07g0290200	Plant lipid transfer protein/seed storage/trypsin-alpha amylase inhibitor domain containing protein.
Os07g0420000	Conserved hypothetical protein.
Os07g0471900	Helix-loop-helix DNA-binding domain containing protein.
Os07g0484800	Similar to Adenine phosphoribosyltransferase (EC 2.4.2.7)-like protein.
Os07g0493400	Similar to predicted protein.
Os07g0520800	Ankyrin repeat-containing domain domain containing protein.
Os07g0524900	Protein of unknown function DUF6, transmembrane domain containing protein.
Os07g0541900	Similar to KI domain interacting kinase 1.
Os07g0544800	Similar to Oxygen-evolving enhancer protein 3-2, chloroplast precursor (OEE3) (16 kDa subunit of oxygen evolving system of photosystem II) (OEC 16 kDa subunit) (Ferredoxin-NADP reductase binding protein) (BP).
Os07g0549900	Similar to Histone H4.
Os07g0558300	Inositol monophosphatase family protein.
Os07g0558350	Non-protein coding transcript.
Os07g0567050	Non-protein coding transcript.
Os07g0569600	Chaperonin-like RbcX domain containing protein.
Os07g0570700	Ribosome recycling factor family protein.
Os07g0576000	UbiA prenyltransferase family protein.
Os07g0586200	Similar to Esterase precursor (EC 3.1.1.-) (Early nodule-specific protein homolog) (Latex allergen Hev b 13).
Os07g0617000	Similar to Ethylene response factor 2.
Os07g0626800	Amine oxidase domain containing protein.
Os07g0628500	Basic helix-loop-helix dimerisation region bHLH domain containing protein.
Os07g0628700	Similar to Receptor protein kinase.
Os07g0631900	Nucleotide-binding, alpha-beta plait domain containing protein.
Os07g0642600	Transcription elongation factor, TFIIS/CRSP70, N-terminal domain containing protein.
Os07g0647100	Mo25-like domain containing protein.
Os07g0656500	Similar to Magnesium-chelatase subunit H family protein, expressed.
Os07g0671000	Similar to FPF1.
Os08g0117100	Nucleotide-binding, alpha-beta plait domain containing protein.
Os08g0158900	GTP1/OBG domain containing protein.
Os08g0159500	C2C2-type zinc finger protein, Promotion of seed germination, Modulation of gibberellin biosynthesis, Regulation of cell death and callus differentiation
Os08g0245200	4-coumarate:coenzyme A ligase, Lignin biosynthesis
Os08g0276100	Similar to NDF1 (NDH-DEPENDENT CYCLIC ELECTRON FLOW 1).
Os08g0345400	Conserved hypothetical protein.
Os08g0351200	Hypothetical conserved gene.
Os08g0409100	Trehalose-6-phosphate phosphatase.
Os08g0428400	Tify domain containing protein.
Os08g0431100	Bromo adjacent region domain containing protein.
Os08g0433100	Uncharacterised protein family UPF0016 domain containing protein.
Os08g0440900	Similar to Omega-6 fatty acid desaturase, chloroplast precursor (EC 1.14.19.-).
Os08g0446800	Similar to GDU1.
Os08g0469700	MORN motif repeat containing protein.
Os08g0485900	Haloacid dehalogenase-like hydrolase domain containing protein.
Os08g0490900	Similar to Histone H2B.2.
Os08g0515800	Mitochodrial transcription termination factor-related family protein.
Os08g0525700	Conserved hypothetical protein.
Os08g0530400	Moco containing protein (Moco containing protein(OsMCP)).
Os08g0547300	Similar to Cytochrome P450 78A1 (EC 1.14.-.-) (CYPLXXVIII).
Os08g0547500	Kinesin, motor domain domain containing protein.
Os08g0559000	Similar to F1F0-ATPase inhibitor protein.
Os09g0124100	Ankyrin repeat domain containing protein.
Os09g0241100	Similar to nucleotide binding.
Os09g0275400	Cytochrome P450 family protein.
Os09g0279500	Similar to Plastid-specific 30S ribosomal protein 2, chloroplast precursor (PSRP- 2).
Os09g0305300	Protein of unknown function DUF247, plant family protein.
Os09g0350900	Protein kinase, core domain containing protein.
Os09g0353200	Protein kinase, catalytic domain domain containing protein.
Os09g0359500	Similar to OsD305.
Os09g0380200	Chaperone-like protein of protochlorophyllide oxidoreductase (POR), J-like protein, Chloroplast-localized protein containing DUF3353, Regulation of chlorophyll biosynthesis, Chlorophyll and lutein accumulation, Chloroplast development
Os09g0394500	Similar to predicted protein.
Os09g0411650	Similar to Ribulose-1, 5 bisphosphate carboxylase/oxygenase large subunit N- methyltransferase, chloroplast precursor (EC 2.1.1.127) ([Ribulose- bisphosphate carboxylase]-lysine N-methyltransferase) (RuBisCO methyltransferase) (RuBisco LSMT) (rbcMT).
Os09g0423300	Pentatricopeptide repeat domain containing protein.
Os09g0433600	Similar to Histone H4.
Os09g0434500	Similar to Ethylene response factor 2.
Os09g0443400	Hypothetical conserved gene.
Os09g0475400	Helix-loop-helix DNA-binding domain containing protein.
Os09g0481800	Nitrogen-fixing NifU, C-terminal domain containing protein.
Os09g0483200	Similar to Ubiquitin/ribosomal fusion protein (Fragment).
Os09g0491820	NAD(P)-binding domain containing protein.
Os09g0504000	Similar to Nucleotide sugar epimerase-like protein (UDP-D-glucuronate 4- epimerase) (EC 5.1.3.6).
Os09g0506450	Similar to F-box domain containing protein, expressed.
Os09g0515400	Trigger factor, ribosome-binding, bacterial domain containing protein.
Os09g0520500	Conserved hypothetical protein.
Os09g0528500	Hypothetical protein.
Os09g0528700	Similar to Cytochrome p450 (CYP78A9).
Os09g0530000	Rhodanese-like domain containing protein.
Os09g0532700	Rossmann-like alpha/beta/alpha sandwich fold domain containing protein.
Os09g0551600	Similar to HMGd1 protein (Nucleasome/chromatin assembly factor D protein NFD101).
Os09g0553100	Similar to Histone H4.
Os09g0556500	Cysteinyl-tRNA synthetase, class Ia family protein.
Os09g0563800	ATPase, AAA-type, core domain containing protein.
Os10g0124700	Cyclin-like F-box domain containing protein.
Os10g0181200	Similar to binding protein.
Os10g0181600	Methyltransferase type 11 domain containing protein.
Os10g0188275	Hypothetical protein.
Os10g0196100	Similar to Cytochrome P450 98A1.
Os10g0196400	Hypothetical protein.
Os10g0357800	N2, N2-dimethylguanosine tRNA methyltransferase family protein.
Os10g0370000	Protein phosphatase 2C-related domain containing protein.
Os10g0378100	Similar to Cytochrome P450 family protein, expressed.
Os10g0421800	Pentatricopeptide repeat (PPR) protein, Chloroplast development under cold stress
Os10g0483500	FAD linked oxidase, N-terminal domain containing protein.
Os10g0498200	Epoxide hydrolase family protein.
Os10g0502000	Similar to Thylakoid lumenal 17.4 kDa protein (P17.4) (Fragment).
Os10g0502450	Hypothetical protein.
Os10g0509000	Similar to MutS domain V family protein, expressed.
Os10g0516100	H subunit of glycine decarboxylase complex (GDC), Photorespiration
Os10g0516150	Non-protein coding transcript.
Os10g0522800	Conserved hypothetical protein.
Os10g0539500	Similar to Histone H4.
Os10g0546600	Similar to Chloroplast carotenoid epsilon-ring hydroxylase.
Os10g0558900	2OG-Fe (II) oxygenase family protein, Regulation of the secondary cell wall formation in leaves, Modulation of leaf rolling
Os10g0567400	Similar to Rieske.
Os10g0578950	Similar to 4-coumarate--CoA ligase-like 2.
Os11g0102200	Similar to NPH1-1.
Os11g0127800	Similar to FHA domain containing protein, expressed.
Os11g0171300	Fructose-bisphosphate aldolase, chloroplast precursor (EC 4.1.2.13) (ALDP).
Os11g0210600	Similar to Alcohol dehydrogenase (Fragment).
Os11g0237700	Similar to URF 4-related.
Os11g0284300	Similar to POT family protein.
Os11g0448400	RNA polymerase sigma factor, region 2 domain containing protein.
Os11g0456000	Similar to RALF.
Os11g0470500	Similar to Protein kinase domain containing protein, expressed.
Os11g0489250	Similar to Cytochrome P450 family protein, expressed.
Os11g0518900	Conserved hypothetical protein.
Os11g0539700	F-box domain, cyclin-like domain containing protein.
Os11g0544000	Hypothetical conserved gene.
Os11g0544200	Similar to virulent strain associated lipoprotein.
Os11g0555600	Protein kinase, core domain containing protein.
Os11g0557000	Phytosulfokine family protein.
Os11g0565300	Similar to Protein kinase domain containing protein.
Os11g0569600	Similar to Receptor kinase-like protein.
Os11g0575900	Conserved hypothetical protein.
Os11g0629400	Similar to Nitrilase associated protein-like.
Os11g0631825	Conserved hypothetical protein.
Os11g0674400	Similar to NB-ARC domain containing protein, expressed.
Os11g0676200	Similar to NBS-LRR-like protein NBA2 (Fragment).
Os12g0101800	Similar to Nonphototrophic hypocotyl 1a.
Os12g0102100	Alcohol dehydrogenase superfamily, zinc-containing protein.
Os12g0124000	Similar to FHA domain containing protein, expressed.
Os12g0151500	Similar to Alpha-2, 8-sialyltransferase 8B (EC 2.4.99.-) (ST8Sia II) (Sialyltransferase X) (STX).
Os12g0155200	Similar to Rac GTPase activating protein.
Os12g0189300	Pyruvate/Phosphoenolpyruvate kinase, catalytic core domain containing protein.
Os12g0190200	Similar to Thylakoid lumenal 29.8 kDa protein, chloroplast precursor.
Os12g0197500	Homolog of Arabidopsis suppressor of gene silencing 3, Cofactor of RNA-dependent RNA polymerase, Defense response to virus
Os12g0215100	Hypothetical conserved gene.
Os12g0233300	Histidine triad (HIT) protein family protein.
Os12g0263000	Similar to Glutathione synthase.
Os12g0271751	Hypothetical protein.
Os12g0274700	Similar to Petunia ribulose 1, 5-bisphosphate carboxylase small subunit mRNA (clone pSSU 51), partial cds. (Fragment).
Os12g0274750	Hypothetical gene.
Os12g0285600	Pleckstrin homology-type domain containing protein.
Os12g0291400	Similar to Petunia ribulose 1, 5-bisphosphate carboxylase small subunit mRNA (clone pSSU 51), partial cds. (Fragment).
Os12g0291733	Hypothetical gene.
Os12g0292301	Hypothetical gene.
Os12g0292400	Similar to Petunia ribulose 1, 5-bisphosphate carboxylase small subunit mRNA (clone pSSU 51), partial cds. (Fragment).
Os12g0529800	Hypothetical protein.
Os12g0529900	Conserved hypothetical protein.
Os12g0534100	Conserved hypothetical protein.
Os12g0534200	Similar to Acyl carrier protein I, chloroplast precursor (ACP I).
Os12g0541500	Similar to Elongation factor Ts.
Os12g0564400	Similar to Thylakoid lumenal 21.5 kDa protein, chloroplast precursor.
Os12g0566000	Similar to Boron transporter.
Os12g0581900	Zinc finger, C2H2-like domain containing protein.
Os12g0583500	BTB domain containing protein.
Os12g0601800	Similar to BZIP transcription factor family protein, expressed.
Os12g0619000	IQ calmodulin-binding region domain containing protein.

## Sheet: Rondo_unique_downregulated
Os01g0102500	Conserved hypothetical protein.
Os01g0111100	Cyclophilin-like domain containing protein.
Os01g0113300	Similar to ARK protein (Fragment).
Os01g0130900	Conserved hypothetical protein.
Os01g0173900	Similar to MRP-like ABC transporter.
Os01g0173950	Non-protein coding transcript.
Os01g0175100	Kv1.4 voltage-gated K+ channel family protein.
Os01g0197700	Cytokinin oxidase/dehydrogenase, Regulation of grain production
Os01g0213400	Zinc finger, RING/FYVE/PHD-type domain containing protein.
Os01g0220400	Hypothetical protein.
Os01g0225400	Pyruvate/Phosphoenolpyruvate kinase, catalytic core domain containing protein.
Os01g0237500	NmrA-like family protein.
Os01g0242300	Optic atrophy 3 family protein.
Os01g0248500	Similar to Pathogen-related protein.
Os01g0256500	Similar to ZnI.
Os01g0284700	Similar to Peptidyl-prolyl cis-trans isomerase.
Os01g0314800	Late embryogenesis abundant protein 3 family protein.
Os01g0323600	Similar to S-adenosylmethionine synthase 2.
Os01g0323775	Hypothetical protein.
Os01g0327400	Similar to Peroxidase (Fragment).
Os01g0329400	Mitochondrial substrate carrier family protein.
Os01g0332150	Hypothetical protein.
Os01g0357900	Similar to RALF.
Os01g0369700	Similar to Glutathione S-transferase GST 8 (EC 2.5.1.18).
Os01g0369800	Hypothetical protein.
Os01g0382000	Similar to Pathogenesis-related protein PRB1-2 precursor.
Os01g0392100	Conserved hypothetical protein.
Os01g0504500	Similar to Transparent testa 12 protein.
Os01g0534700	ABC transporter, transmembrane domain domain containing protein.
Os01g0584900	WRKY transcription factor 28-like (WRKY5) (WRKY transcription factor 77).
Os01g0600900	Chlorophyll a-b binding protein 2, chloroplast precursor (LHCII type I CAB-2) (LHCP).
Os01g0604500	EF-Hand type domain containing protein.
Os01g0609900	Similar to Pleiotropic drug resistance protein 4.
Os01g0615050	Proteinase inhibitor I13, potato inhibitor I family protein.
Os01g0622600	Calcium-dependent protein kinase, Positive regulation of salt and drought tolerance, Negative regulation of seedling growth and seed development, Regulation of pathogenesis-related genes involved in disease resistance
Os01g0627900	Similar to Cytochrome P450.
Os01g0628700	Cytochrome P450.
Os01g0662300	Similar to Isoform 2 of 50S ribosomal protein L12, chloroplastic.
Os01g0667600	Similar to GTP-binding protein.
Os01g0670200	Non-protein coding transcript.
Os01g0679600	Similar to THAP domain-containing protein 4.
Os01g0693400	Pathogenesis-related transcriptional factor and ERF, DNA-binding domain containing protein.
Os01g0695200	Protein of unknown function DUF266, plant family protein.
Os01g0695800	Similar to MDR-like ABC transporter.
Os01g0713200	Similar to Beta-glucanase.
Os01g0716500	Methyltransferase type 12 domain containing protein.
Os01g0716900	Non-protein coding transcript.
Os01g0729100	Protein of unknown function DUF92, transmembrane family protein.
Os01g0746700	Similar to Mannan endo-1, 4-beta-mannosidase 2.
Os01g0753200	Similar to DNA binding protein.
Os01g0773800	Hypothetical conserved gene.
Os01g0776700	Similar to predicted protein.
Os01g0795200	Similar to Subtilase.
Os01g0795250	Hypothetical protein.
Os01g0795400	Similar to Subtilase.
Os01g0805400	Cytokinin glycosyltransferase
Os01g0837600	Similar to plant-specific domain TIGR01589 family protein.
Os01g0848300	Pentatricopeptide repeat domain containing protein.
Os01g0874900	Putative serine hydroxymethyltransferase, Negative regulator of sulphate/selenate uptake and assimilation, Cadmium tolerance
Os01g0876650	Hypothetical conserved gene.
Os01g0881500	Similar to Scarecrow-like 1 (Fragment).
Os01g0891700	Leucine-rich repeat, N-terminal domain containing protein.
Os01g0915300	Non-protein coding transcript.
Os01g0934350	Similar to predicted protein.
Os01g0934400	Mog1/PsbP, alpha/beta/alpha sandwich domain containing protein.
Os01g0940700	Similar to Glucan endo-1, 3-beta-glucosidase GII precursor (EC 3.2.1.39) ((1->3)- beta-glucan endohydrolase GII) ((1->3)-beta-glucanase isoenzyme GII) (Beta-1, 3-endoglucanase GII).
Os01g0940800	Similar to Beta-1, 3-glucanase precursor.
Os01g0960800	Protein Transporter, Pam16 family protein.
Os02g0109100	Similar to diphosphomevalonate decarboxylase.
Os02g0125700	Light-harvesting like protein
Os02g0126900	Non-protein coding transcript.
Os02g0129800	Conserved hypothetical protein.
Os02g0137800	Heterotrimeric G protein gamma subunit 2, Regulation of abiotic stresses
Os02g0153000	Protein of unknown function DUF547 domain containing protein.
Os02g0153200	Leucine-rich repeat receptor-like kinase
Os02g0153400	Leucine-rich repeat receptor-like kinase
Os02g0154000	Leucine-rich repeat receptor-like kinase, Positive regulation of the drought stress response and tiller development
Os02g0167600	Hypothetical gene.
Os02g0173200	VQ domain containing protein.
Os02g0182700	Conserved hypothetical protein.
Os02g0212400	Conserved hypothetical protein.
Os02g0219900	Similar to Epstein-Barr nuclear antigen-1 (EBNA-1).
Os02g0254600	Conserved hypothetical protein.
Os02g0260900	Similar to H0315A08.1 protein.
Os02g0275200	Xyloglucan fucosyltransferase family protein.
Os02g0306401	Similar to Nicotianamine aminotransferase A.
Os02g0459600	Lectin receptor kinase, Regulation of pollen development
Os02g0569400	Cytochrome P450 family protein.
Os02g0570700	Cytochrome P450 family protein.
Os02g0571900	Cytochrome P450 family protein.
Os02g0572400	Similar to Riboflavin biosynthesis protein ribA, chloroplast precursor [Includes: GTP cyclohydrolase II (EC 3.5.4.25); 3, 4-dihydroxy-2-butanone 4- phosphate synthase (DHBP synthase)].
Os02g0592400	Hypoxia induced protein conserved region family protein.
Os02g0605900	Similar to Chitinase (EC 3.2.1.14) A.
Os02g0611800	Similar to Hydroxyanthranilate hydroxycinnamoyltransferase 3.
Os02g0614500	Protein of unknown function DUF250 domain containing protein.
Os02g0621600	Similar to OSIGBa0157K09-H0214G12.24 protein.
Os02g0639300	Conserved hypothetical protein.
Os02g0669500	Similar to H0211B05.7 protein.
Os02g0681200	Zinc finger, RING/FYVE/PHD-type domain containing protein.
Os02g0693400	Peptidase C19, ubiquitin carboxyl-terminal hydrolase 2 family protein.
Os02g0703600	Similar to Abscisic acid 8'-hydroxylase 1.
Os02g0703900	Similar to Nodulin-like protein.
Os02g0704800	Similar to ornithine carbamoyltransferase.
Os02g0716500	Delta12-fatty acid desaturase
Os02g0730600	Similar to predicted protein.
Os02g0739100	Similar to Formin-like protein 16.
Os02g0745700	Fatty acid hydroxylase domain containing protein.
Os02g0748300	Similar to VMP3 protein.
Os02g0753200	Conserved hypothetical protein.
Os02g0760200	Conserved hypothetical protein.
Os02g0787300	Mitogen-activated protein kinase kinase 4, Defense response, Cell proliferation, Grain growth
Os02g0811200	Protein kinase, core domain containing protein.
Os02g0827100	Similar to prolyl 4-hydroxylase alpha-2 subunit.
Os03g0103200	Similar to Physical impedance induced protein.
Os03g0114100	Conserved hypothetical protein.
Os03g0122300	Flavanone 3-hydroxylase, Positive regulation of flavonoid biosynthesis, Resistance to brown planthopper (BPH)
Os03g0124300	Similar to ATP binding protein.
Os03g0150700	Hypothetical conserved gene.
Os03g0181800	Protein of unknown function DUF936, plant family protein.
Os03g0184600	Similar to Dihydroflavonol-4-reductase.
Os03g0187550	Hypothetical gene.
Os03g0187600	GRAM domain containing protein.
Os03g0218400	Similar to Hexose transporter.
Os03g0225700	Wall-associated kinase, Biotic stress response
Os03g0242300	Hypothetical protein.
Os03g0270500	Protein of unknown function DUF668 family protein.
Os03g0284400	Similar to Ribosomal protein L10-like.
Os03g0285300	Conserved hypothetical protein.
Os03g0288400	Similar to kinesin like protein.
Os03g0319300	Calmodulin, Ca<sup>2+</sup> sensor, Ca<sup>2+</sup> signalling, Thermotolerance
Os03g0321000	Similar to Steroid membrane binding protein-like.
Os03g0329700	Similar to predicted protein.
Os03g0331600	Uncharacterised protein family Ycf54 domain containing protein.
Os03g0331700	Similar to cDNA clone:002-120-A09, full insert sequence.
Os03g0336500	Similar to Protein LRP16.
Os03g0364500	Similar to plectin-related.
Os03g0391700	Helix-loop-helix DNA-binding domain containing protein.
Os03g0402800	Tify domain containing protein.
Os03g0411800	Similar to Metal transport protein.
Os03g0429000	Proteinase inhibitor I25, cystatin domain containing protein.
Os03g0440900	Similar to LRR protein.
Os03g0452300	Ribosomal protein S5, bacterial-type domain containing protein.
Os03g0570100	Similar to Cytochrome P450 79A1 (EC 1.14.13.41) (Tyrosine N-monooxygenase) (Cytochrome P450Tyr).
Os03g0616400	Similar to Plasma membrane Ca2+-ATPase.
Os03g0667100	Similar to NPR1-like protein.
Os03g0723700	Conserved hypothetical protein.
Os03g0737300	HAD-superfamily phosphatase, subfamily IIIC domain containing protein.
Os03g0740833	Conserved hypothetical protein.
Os03g0741100	Basic helix-loop-helix transcription factor, Drought tolerance
Os03g0741400	Similar to SUSIBA2.
Os03g0750500	Hypothetical conserved gene.
Os03g0774600	Conserved hypothetical protein.
Os03g0776900	Similar to mitochondrial import inner membrane translocase subunit TIM14.
Os03g0777500	Protein of unknown function DUF1068 family protein.
Os03g0797300	Similar to benzoxazinless1.
Os03g0822700	Armadillo-like helical domain containing protein.
Os03g0823400	Similar to Bowman-Birk type trypsin inhibitor (WTI).
Os03g0845000	Similar to Pirin-like protein.
Os04g0122200	Similar to OSIGBa0137A06.2 protein.
Os04g0142400	Conserved hypothetical protein.
Os04g0178300	Similar to Isoform 3 of Syn-copalyl diphosphate synthase.
Os04g0184100	Similar to OSIGBa0140C02.7 protein.
Os04g0206200	DNA helicase domain containing protein.
Os04g0209200	Similar to MRP-like ABC transporter.
Os04g0226800	Similar to OSIGBa0135L04.4 protein.
Os04g0227500	DSBA oxidoreductase family protein.
Os04g0280500	Similar to Non-S-locus F-box-like protein 2011 (Fragment).
Os04g0282400	Homologue of Arabidopsis flowering-promoting factor 1, AtFPF1, Modulation of root and flower development, Control of auxin accumulation, Modulation of ROS homeostasis
Os04g0298200	Similar to metal tolerance protein.
Os04g0306400	Ribose 5-phosphate isomerase family protein.
Os04g0346800	Similar to OSIGBa0111I14.3 protein.
Os04g0430800	Similar to OSIGBa0160I14.3 protein.
Os04g0445400	Similar to OSIGBa0140O07.6 protein.
Os04g0446100	Similar to OSIGBa0140O07.12 protein.
Os04g0474800	Similar to OSIGBa0135C13.7 protein.
Os04g0493100	Basic helix-loop-helix dimerisation region bHLH domain containing protein.
Os04g0521800	Peptidase M20 family protein.
Os04g0528800	Similar to Ferredoxin-thioredoxin reductase, variable chain (FTR-V) (Ferredoxin- thioredoxin reductase subunit A) (FTR-A).
Os04g0542800	Transporter of the Copper-Nicotianamine Complex, Fe(III)-deoxymugineic acid transporter, Copper distribution, Allocation of iron
Os04g0571600	Multi antimicrobial extrusion protein MatE family protein.
Os04g0581100	2OG-Fe(II) oxygenase domain containing protein.
Os04g0602600	Pentatricopeptide repeat domain containing protein.
Os04g0612500	Similar to 36.4 kDa proline-rich protein.
Os04g0630900	Similar to H0105C05.3 protein.
Os04g0634700	Diacylglycerol kinase, Root growth and development, Disease resistance responses
Os04g0638300	Hypothetical protein.
Os04g0648950	Non-protein coding transcript.
Os04g0662600	Similar to Naringenin, 2-oxoglutarate 3-dioxygenase.
Os04g0669300	EF hand domain containing protein.
Os04g0675600	Hypothetical conserved gene.
Os04g0679900	Tetraspanin domain containing protein.
Os04g0688300	Haem peroxidase, plant/fungal/bacterial family protein.
Os04g0693400	Hypothetical protein.
Os05g0122900	BLE1 protein.
Os05g0130300	Conserved hypothetical protein.
Os05g0137300	Thioredoxin fold domain containing protein.
Os05g0149400	ACC oxidase, Ethylene biosynthesis
Os05g0213500	Rice orthologue of the abscisic acid (ABA) receptor, Positive regulator of the ABA signal transduction pathway, Abiotic stress tolerance
Os05g0227600	Proline-rich glycoprotein, ABA-dependent inhibition of root growth
Os05g0261700	Hypothetical conserved gene.
Os05g0318901	Non-protein coding transcript.
Os05g0363500	Hypothetical conserved gene.
Os05g0367000	Similar to PHD finger-like domain protein 5A (Splicing factor 3B associated 14 kDa protein) (SF3b14b).
Os05g0404000	Mitochodrial transcription termination factor-related family protein.
Os05g0427100	Octicosapeptide/Phox/Bem1p domain containing protein.
Os05g0432700	Similar to Pi starvation-induced protein (Fragment).
Os05g0472400	Similar to Zinc transporter 9.
Os05g0472700	Similar to Metal transport protein.
Os05g0473500	Exo70 exocyst complex subunit family protein.
Os05g0493100	Similar to KI domain interacting kinase 1.
Os05g0495700	Similar to Glycerol-3-phosphate dehydrogenase.
Os05g0508400	Mannose-binding lectin domain containing protein.
Os05g0508900	Similar to cDNA clone:001-011-D03, full insert sequence.
Os05g0522500	Hexokinase 5, Starch utilization pathway during pollen germination and tube growth, Starch biosynthesis during pollen maturation, Glucose sensor
Os05g0528000	Similar to RbohAOsp (Fragment).
Os05g0541100	IQ calmodulin-binding region domain containing protein.
Os05g0548100	Similar to VIP1 protein.
Os05g0553400	Similar to Myb-related transcription factor-like protein (MYB transcription factor).
Os05g0563900	Hypothetical gene.
Os05g0587300	Molecular chaperone, heat shock protein, Hsp40, DnaJ domain containing protein.
Os05g0594200	Similar to Cation/proton exchanger 1a.
Os06g0129100	Short-chain dehydrogenase/reductase SDR family protein.
Os06g0131300	Arginine decarboxylase, Chilling stress response
Os06g0143400	Similar to Acyl-ACP thioesterase (Fragment).
Os06g0147800	Similar to Mitogen-activated protein kinase kinase 2.
Os06g0172800	Similar to alkaline alpha galactosidase 2.
Os06g0176700	Isopenicillin N synthase family protein.
Os06g0178500	Isopenicillin N synthase family protein.
Os06g0200800	Conserved hypothetical protein.
Os06g0224400	Mitochodrial transcription termination factor-related family protein.
Os06g0270900	Aldehyde dehydrogenase, Regulation of tapetum degeneration, Male reproductive development, Regulation of the growth-defense trade-off
Os06g0283300	Similar to nodulation receptor kinase.
Os06g0313440	SAM dependent carboxyl methyltransferase domain containing protein.
Os06g0329200	Conserved hypothetical protein.
Os06g0474800	Similar to 3Fe-4S ferredoxin.
Os06g0493100	Conserved hypothetical protein.
Os06g0503800	Hypothetical conserved gene.
Os06g0524300	Protein of unknown function DUF3133 domain containing protein.
Os06g0591200	Conserved hypothetical protein.
Os06g0591600	Similar to Hemoglobin Hb2.
Os06g0599200	Cytochrome P450 family protein.
Os06g0600800	Hypothetical protein.
Os06g0641066	Hypothetical protein.
Os06g0646100	Conserved hypothetical protein.
Os06g0650900	Conserved hypothetical protein.
Os06g0651000	Similar to Helminthosporium carbonum susceptibility1.
Os06g0651100	Similar to NADPH HC toxin reductase.
Os06g0671600	Beta tubulin, autoregulation binding site domain containing protein.
Os06g0673800	Conserved hypothetical protein.
Os06g0688200	Similar to blight-associated protein p12.
Os06g0692700	Conserved hypothetical protein.
Os06g0697600	ATPase, AAA-type, core domain containing protein.
Os06g0708000	Mitogen-activated protein kinase
Os06g0726200	Similar to Chitinase 1.
Os07g0121000	Protein of unknown function DUF1719, Oryza sativa family protein.
Os07g0123800	Uncharacterised conserved protein UCP031279 domain containing protein.
Os07g0129200	Pathogenesis-related 1a protein, Regulation of abiotic stress responses
Os07g0232850	Non-protein coding transcript.
Os07g0235200	Protein of unknown function DUF296 domain containing protein.
Os07g0469100	Similar to Thylakoid membrane phosphoprotein 14 kDa, chloroplast precursor.
Os07g0471300	Similar to Protein argonaute 18.
Os07g0479600	Conserved hypothetical protein.
Os07g0503200	Hypothetical protein.
Os07g0523400	Glucose-6-phosphate/phosphate-translocator precursor.
Os07g0532800	Peptidase A1 domain containing protein.
Os07g0564600	Similar to Secretory carrier membrane protein.
Os07g0568300	Similar to ZF protein (Fragment).
Os07g0572900	Similar to 40S ribosomal protein S13.
Os07g0578333	Conserved hypothetical protein.
Os07g0604500	Similar to Mitochondrial import inner membrane translocase subunit Tim17.
Os07g0608400	Similar to nucleic acid binding protein [Oryza sativa (japonica cultivar-group)].
Os07g0615200	Tify domain containing protein.
Os07g0666600	KIP1-like domain containing protein.
Os07g0685500	Alpha/beta hydrolase family protein.
Os07g0687300	Similar to SNF1 kinase complex anchoring protein (Fragment).
Os07g0687400	Similar to VQ motif family protein, expressed.
Os07g0687500	Rhodanese-like domain containing protein.
Os07g0691200	Similar to D-alanine--D-alanine ligase B (EC 6.3.2.4) (D-alanylalanine synthetase B) (D-Ala-D-Ala ligase B).
Os07g0695400	KIP1-like domain containing protein.
Os08g0114300	D-arabinono-1, 4-lactone oxidase domain containing protein.
Os08g0130400	AMP-dependent synthetase/ligase domain containing protein.
Os08g0136001	Hypothetical gene.
Os08g0224500	Similar to 3-glucanase.
Os08g0260800	Similar to NB-ARC domain containing protein.
Os08g0266200	Similar to T24D18.25 protein.
Os08g0318400	Conserved hypothetical protein.
Os08g0359100	Similar to Lipid phosphate phosphatase 2 (EC 3.1.3.-) (AtLPP2) (Phosphatidic acid phosphatase 2) (AtPAP2) (Prenyl diphosphate phosphatase).
Os08g0416800	Conserved hypothetical protein.
Os08g0473900	Alpha-amylase isozyme 3D precursor (EC 3.2.1.1) (1, 4-alpha-D-glucan glucanohydrolase).
Os08g0474000	Similar to AP2 domain containing protein RAP2.6 (Fragment).
Os08g0482700	Cupredoxin domain containing protein.
Os08g0503200	PLC-like phosphodiesterase, TIM beta/alpha-barrel domain domain containing protein.
Os08g0508800	Lipoxygenase, chloroplast precursor (EC 1.13.11.12).
Os08g0509100	Similar to Lipoxygenase, chloroplast precursor (EC 1.13.11.12).
Os08g0522500	Glycoside hydrolase, family 19 protein.
Os08g0527900	Peptidase C19, ubiquitin carboxyl-terminal hydrolase 2 family protein.
Os08g0532200	Similar to Glutamate-1-semialdehyde 2, 1-aminomutase, chloroplast precursor (EC 5.4.3.8) (GSA) (Glutamate-1-semialdehyde aminotransferase) (GSA- AT).
Os08g0538600	Stress up-regulated Nod 19 family protein.
Os08g0546700	Peptidase S54, rhomboid domain containing protein.
Os08g0565800	Glutaredoxin.
Os09g0115500	Proteinase inhibitor I3, Kunitz legume domain containing protein.
Os09g0251800	C2 calcium-dependent membrane targeting domain containing protein.
Os09g0274100	Similar to H0402C08.3 protein.
Os09g0286600	Pathogenesis-related transcriptional factor and ERF domain containing protein.
Os09g0314333	UAA transporter family protein.
Os09g0345700	ATP-NAD kinase, PpnK-type domain containing protein.
Os09g0425500	Hypothetical gene.
Os09g0447300	Cytochrome P450 family protein.
Os09g0448200	Similar to High-affinity potassium transporter.
Os09g0453500	Spectrin repeat containing protein.
Os09g0455300	Similar to INDEHISCENT protein.
Os09g0462550	Hypothetical gene.
Os09g0462700	Similar to RNA Binding Protein 47.
Os09g0517100	NB-ARC domain containing protein.
Os09g0541700	Similar to mRNA, clone: RTFL01-25-P14.
Os10g0100300	NAD(P)-binding domain containing protein.
Os10g0101200	Serine carboxypeptidase, Regulation of grain filling and seed germination
Os10g0128502	Hypothetical conserved gene.
Os10g0205700	Pollen Ole e 1 allergen/extensin domain containing protein.
Os10g0328700	Tetratricopeptide-like helical domain containing protein.
Os10g0331500	Hypothetical protein.
Os10g0363600	Kelch-type beta propeller domain containing protein.
Os10g0415100	Amino acid transporter, transmembrane domain containing protein.
Os10g0415200	Exocyst complex subunit Sec15-like family protein.
Os10g0439800	Similar to H0813E03.1 protein.
Os10g0456500	Similar to Glutamine synthetase (Fragment).
Os10g0462600	Conserved hypothetical protein.
Os10g0489800	Protein of unknown function DUF1308 family protein.
Os10g0490800	Similar to Secretory protein.
Os10g0490900	Similar to Secretory protein.
Os10g0491000	Plant Basic Secretory Protein family protein.
Os10g0491400	Conserved hypothetical protein.
Os10g0491450	Conserved hypothetical protein.
Os10g0492800	Similar to Ser/Thr protein phosphatase family.
Os10g0493600	Alpha-galactosidase precursor (EC 3.2.1.22) (Melibiase) (Alpha-D- galactoside galactohydrolase).
Os10g0497700	Similar to Phytochelatin synthetase.
Os10g0509100	Similar to predicted protein.
Os10g0533200	NAD(P)-binding domain containing protein.
Os10g0542900	Similar to chitinase.
Os10g0543400	Chitinase 8.
Os10g0543500	Six-bladed beta-propeller, TolB-like domain containing protein.
Os10g0569800	Similar to RIR1b protein.
Os10g0570200	Similar to RIR1b protein precursor.
Os11g0113100	Protein-tyrosine phosphatase, dual specificity domain containing protein.
Os11g0113300	Conserved hypothetical protein.
Os11g0113700	Serine/threonine protein kinase, Abiotic stresses
Os11g0116300	Chalcone isomerase domain containing protein.
Os11g0149100	AT-hook motif and PPC domain containing protein, Drought tolerance, Regulation of root development under drought condition, Oxidative stress response, Regulation of the content of chlorophyll
Os11g0173500	Leucine-rich repeat, typical subtype domain containing protein.
Os11g0183900	Similar to Aspartic proteinase Asp1 precursor (EC 3.4.23.-) (OsAsp1) (Nucellin- like protein).
Os11g0208800	Similar to Receptor-like protein kinase.
Os11g0208850	Hypothetical protein.
Os11g0261900	Metallophosphoesterase domain containing protein.
Os11g0443700	Similar to Short chain alcohol dehydrogenase-like.
Os11g0514400	Similar to BRASSINOSTEROID INSENSITIVE 1-associated receptor kinase 1.
Os11g0514500	Sorghum bicolor leucine-rich repeat-containing extracellular glycoprotein precursor.
Os11g0578100	Heat shock protein DnaJ, N-terminal domain containing protein.
Os11g0595200	PAP fibrillin family protein.
Os11g0599500	Similar to RNA helicase (Fragment).
Os11g0637501	Similar to membrane protein.
Os11g0637700	RNA-binding protein, Heterogeneous nuclear ribonucleoprotein 1 (hnRNP1), Regulation of spikelet hull length
Os11g0641500	Cupredoxin domain containing protein.
Os12g0112500	Protein-tyrosine phosphatase, dual specificity domain containing protein.
Os12g0131150	Similar to Glucosamine-fructose-6-phosphate aminotransferase, isomerizing family protein, expressed.
Os12g0170800	Similar to Citrate binding protein precursor.
Os12g0174700	Similar to disease resistance response protein 206.
Os12g0175500	Similar to Glutaredoxin-like protein.
Os12g0194600	Similar to DNA binding protein.
Os12g0210300	Similar to Glutathione S-transferase GST 18 (EC 2.5.1.18).
Os12g0211500	Leucine-rich repeat, N-terminal domain containing protein.
Os12g0245800	Conserved hypothetical protein.
Os12g0263100	Similar to Zinc finger, DHHC domain containing 4.
Os12g0268000	Cytochrome P450 monooxygenase, Tryptamine 5-hydroxylase, Regulation of cell death and disease resistance
Os12g0268100	Hypothetical protein.
Os12g0434400	Similar to predicted protein.
Os12g0515500	Similar to Zn-finger transcription factor.
Os12g0538600	Thioredoxin fold domain containing protein.
Os12g0538700	Similar to AT.I.24-1 protein (Fragment).
Os12g0541000	Lumazine-binding protein family protein.
Os12g0555000	Similar to Probenazole-inducible protein PBZ1.
Os12g0555200	Similar to Probenazole-inducible protein PBZ1.
Os12g0555300	Similar to Pathogenesis-related protein PR-10a.
Os12g0555500	Pathogen resistance protein PBZ1, 17 kDa RNase, Disease resistance
Os12g0556400	Similar to GAG1At protein.
Os12g0583300	Peptidase aspartic, catalytic domain containing protein.
Os12g0611100	Similar to serine/threonine-protein kinase receptor.
Os12g0617250	Hypothetical gene.
Os12g0617400	9-cis-epoxycarotenoid dioxygenase, Control of ABA biosynthesis, Regulation of salt and water stress tolerance and leaf senescence
Os12g0628600	Similar to Thaumatin-like pathogenesis-related protein 3 precursor.
Os12g0629300	Similar to Thaumatin-like protein.
Os12g0629600	Thaumatin-like protein.
Os12g0629700	Similar to Thaumatin-like protein precursor.
Os12g0639600	Similar to Hedgehog-interacting-like protein.

## Sheet: common_DEGs_downregulated
Os01g0322700	Primary microRNA of OsmiR408; Target gene(s): OsUCL8 (Os03g0709100), OsUCL7 (Os03g0259100), Regulation of panicle branching and grain weight, Regulation of grain yield and photosynthesis
Os01g0332100	Similar to Neutral invertase-like protein (Fragment).
Os01g0355100	Pentatricopeptide repeat domain containing protein.
Os01g0588900	Cytokinin-activating enzyme, Bioactive cytokinin synthesis
Os01g0672500	Glycosyl transferase, family 48 protein.
Os01g0672800	Protein of unknown function DUF1421 domain containing protein.
Os01g0710700	Lipase, class 3 family protein.
Os02g0120000	Pentatricopeptide repeat domain containing protein.
Os02g0257300	Rhodanese-like domain containing protein.
Os02g0257400	Non-protein coding transcript.
Os02g0471500	Protein phosphatase 2C domain containing protein.
Os02g0662700	GRAS (GAI-RGA-SCR) plant-specific transcription factor, Maintenance of shoot apical meristem indeterminacy, Regulation of vegetative to reproductive phase change
Os02g0728300	Similar to ASC1-like protein 2.
Os02g0738400	Similar to Histidine kinase, Cytokinin signaling .
Os03g0121700	Similar to Nascent polypeptide-associated complex alpha subunit-like protein 3 (NAC-alpha-like protein 3) (Alpha-NAC-like protein 3).
Os03g0129400	Conserved hypothetical protein.
Os03g0254900	Zinc finger, RING/FYVE/PHD-type domain containing protein.
Os03g0265400	Similar to 50S ribosomal protein L4, chloroplast precursor (R-protein L4).
Os03g0343400	Similar to Photolyase/blue-light receptor PHR2.
Os03g0736600	Similar to ATP synthase.
Os04g0209300	Similar to Glutathione-conjugate transporter AtMRP4.
Os04g0437600	Mitogen activated protein kinase kinase kinase 3 domain containing protein.
Os04g0458300	Similar to OSIGBa0097P08.2 protein.
Os04g0591000	Nucleotide-binding, alpha-beta plait domain containing protein.
Os04g0669800	Methylthioribose kinase (EC 2.7.1.100).
Os04g0669900	Similar to H0818H01.11 protein.
Os04g0688100	Peroxidase (EC 1.11.1.7).
Os05g0158500	Serine carboxypeptidase, Positive regulator of grain size, GS5
Os05g0495600	Similar to autoinhibited calcium ATPase.
Os05g0506000	Similar to MS5-like protein (Fragment).
Os05g0519200	Similar to protein kinase.
Os05g0568300	Similar to 50S ribosomal protein L12, chloroplast precursor (CL12).
Os07g0245100	Similar to Cytosine deaminase (EC 3.5.4.1).
Os07g0467600	Similar to Plus agglutinin.
Os07g0661400	Conserved hypothetical protein.
Os08g0379200	ATPase, P-type, K/Mg/Cd/Cu/Zn/Na/Ca/Na/H-transporter family protein.
Os08g0452900	Similar to Chaperone protein dnaJ.
Os09g0470000	Similar to Plastidic general dicarboxylate transporter.
Os10g0502400	Similar to Glutamyl-tRNA reductase 2 (EC 1.2.1.70) (GluTR) (Fragment).
Os11g0472000	Zinc finger, CCCH-type domain containing protein.
Os11g0599466	Hypothetical gene.
Os12g0515400	Similar to Plastidic 2-oxoglutarate/malate transporter.
