# Supplementary material for: Transcriptome profiling of two rice genotypes under mild field drought stress during grain-filling stage
Source: AoB Plants. 2021 Jul 5;13(4):plab043. doi: 10.1093/aobpla/plab043 (PMC8331054; doi:10.1093/aobpla/plab043)
Supplement: plab043_suppl_Supplementary_Table_S2 [file plab043_suppl_supplementary_table_s2.xlsx]

## Sheet: README
Differentially expressed genes at grain filling stage (Day 21)

## Sheet: DEGs_4610
		baseMean	log2FoldChange	lfcSE	pvalue	padj
Os01g0152850	Hypothetical protein.	38.1038	9.41615	2.81498	1.13688e-11	1.86418e-08
Os11g0658950	Non-protein coding transcript.	34.1005	9.17732	2.83897	2.93845e-10	2.40914e-07
Os08g0287200	Hypothetical conserved gene.	15.1895	7.6231	2.79896	9.78844e-07	0.000216898
Os01g0226400	ATPase, AAA-type, core domain containing protein.	12.2383	6.8542	3.04915	8.60258e-05	0.00670345
Os02g0609000	Hypothetical protein.	39.4707	6.01271	1.69783	2.50629e-05	0.00263439
Os06g0651900	Uncharacterised protein family UPF0057 domain containing protein.	52.581	5.67042	1.34012	1.18815e-06	0.000249775
Os02g0264501	Hypothetical gene.	22.1255	5.26844	1.44687	2.54314e-05	0.00263928
Os11g0658900	Similar to Lipase family protein.	530.544	4.79748	0.526711	4.00021e-21	4.91945e-17
Os10g0578700	Hypothetical protein.	13.9621	4.55053	1.39927	0.000106764	0.00793346
Os08g0544700	Hypothetical protein.	15.4026	4.32269	1.12504	1.2287e-05	0.00151864
Os08g0238200	Dienelactone hydrolase domain containing protein.	41.2776	4.17316	0.706048	2.40595e-10	2.19173e-07
Os01g0665750	Similar to WRKY transcription factor 16.	88.2089	3.91541	0.481725	2.74762e-17	1.35161e-13
Os09g0421100	Similar to deoxyhypusine synthase 1.	14.6646	3.56286	1.33655	0.000304804	0.0173541
Os07g0529000	Similar to Isocitrate lyase (Fragment).	704.949	3.51037	0.967587	9.14826e-06	0.00125006
Os11g0659200	Protein of unknown function DUF581 family protein.	802.808	3.47787	1.11061	4.91454e-05	0.00441161
Os03g0803066	Non-protein coding transcript.	154.558	3.18435	0.562708	6.64456e-10	4.95241e-07
Os04g0107900	Similar to Heat shock protein 82.	244.972	2.99413	0.267575	2.44047e-30	6.00259e-26
Os01g0603800	Similar to Triticum sp. (pAWJL3) leucine rich repeat region mRNA (Fragment).	66.6961	2.96872	0.504526	1.755e-10	1.74508e-07
Os05g0542500	Similar to Isoform 2 of Late embryogenesis abundant protein, group 3.	2252.66	2.88876	1.23729	0.000450467	0.0223832
Os05g0575000	Stress-induced chloroplast degradation, Regulation of nitrogen assimilation during stress-induced senescence	293.004	2.80757	0.559621	2.19677e-08	1.08064e-05
Os04g0108101	Hypothetical protein.	133.153	2.74442	0.492306	1.09481e-09	7.27783e-07
Os12g0187800	Conserved hypothetical protein.	66.8274	2.73096	0.573278	8.24755e-08	3.21995e-05
Os04g0511200	EFA27 for EF hand, abscisic acid, 27kD.	345.913	2.62545	0.572108	1.77583e-07	6.15187e-05
Os04g0610600	Similar to Cor14b protein precursor.	85.9885	2.58013	0.856955	8.06406e-05	0.00641167
Os04g0394766	Non-protein coding transcript.	47.6221	2.56758	0.929573	0.000159452	0.0105427
Os01g0128200	Similar to Nuclease I.	4154.92	2.45382	0.354897	2.38239e-13	6.5108e-10
Os03g0305550	Hypothetical gene.	353.246	2.43172	0.523835	1.42657e-07	5.23698e-05
Os11g0454000	Dehydrin RAB 16C.	44.0034	2.42642	1.08907	0.000621821	0.0282183
Os09g0411500	Similar to predicted protein.	409.14	2.42185	1.26407	0.00105098	0.0406017
Os01g0705200	Late embryogenesis abundant protein repeat containing protein.	1261.28	2.3559	1.1625	0.000913037	0.0366945
Os01g0128250	Hypothetical gene.	534.551	2.3493	0.357204	2.25396e-12	4.58216e-09
Os03g0146800	Non-protein coding transcript.	61.2753	2.33404	0.816102	0.00013137	0.00923192
Os01g0727700	Hypothetical conserved gene.	64.5877	2.29722	0.475342	6.0864e-08	2.49502e-05
Os03g0286900	RCI2 (rare cold-inducible 2) family protein, Drought resistance	4092.32	2.28241	0.440323	9.85217e-09	5.38498e-06
Os01g0368900	Similar to Glutaredoxin-C1.	78.0939	2.2387	0.568215	3.17151e-06	0.000577825
Os08g0280100	Similar to Phytase.	133.459	2.23518	0.406266	1.69999e-09	1.04533e-06
Os07g0689600	Nicotianamine synthase 3 (EC 2.5.1.43) (S-adenosyl-L-methionine:S- adenosyl-L-methionine:S-adenosyl-methionine 3-amino-3- carboxypropyltransferase 3) (OsNAS3).	96.458	2.23298	1.13113	0.00100723	0.0393237
Os07g0503200	Hypothetical protein.	24.2548	2.21387	1.1724	0.00129264	0.0469628
Os05g0103800	Conserved hypothetical protein.	51.1115	2.21078	1.19346	0.00126861	0.046295
Os02g0484200	Transferase family protein.	28.6442	2.19184	0.732081	9.7345e-05	0.00738981
Os04g0653300	Aux/IAA_ARF_dimerisation domain containing protein.	95.1751	2.18361	0.807104	0.000201973	0.0126728
Os01g0136100	16.9 kDa class I heat shock protein 1.	22.5373	2.16445	0.855017	0.000356175	0.0191695
Os03g0305600	Mitochondrial import inner membrane translocase, subunit Tim17/22 family protein.	4881.36	2.15631	0.476096	2.53243e-07	7.98559e-05
Os05g0572700	Similar to protein phosphatase 2C ABI1.	28.4188	2.12593	1.03503	0.000958774	0.0380969
Os05g0399800	Leucine-rich repeat, N-terminal domain containing protein.	164.747	2.09802	0.413475	1.68653e-08	8.46571e-06
Os04g0185600	General substrate transporter domain containing protein.	1308.83	2.07855	0.357329	2.74865e-10	2.33123e-07
Os08g0374600	Similar to Receptor kinase-like protein.	81.9747	2.06607	0.859443	0.000437099	0.0218514
Os04g0394100	Similar to H0718E12.3 protein.	312.943	2.0659	0.350765	1.77375e-10	1.74508e-07
Os02g0783700	Similar to Lysine ketoglutarate reductase/saccharopine dehydrogenase.	534.222	2.06364	0.451801	2.16929e-07	7.02051e-05
Os07g0683200	Similar to NAC domain transcription factor.	11578.8	2.05432	0.336682	6.35954e-11	7.59114e-08
Os04g0352400	Peptidyl-prolyl cis-trans isomerase, FKBP-type domain containing protein.	9787.1	2.04949	0.491686	1.2745e-06	0.000265658
Os02g0514326	Hypothetical protein.	165.322	2.03874	0.562533	1.0892e-05	0.00137385
Os02g0765900	Similar to Ferredoxin-nitrite reductase.	1076.35	2.0147	0.339435	1.35396e-10	1.45274e-07
Os01g0888900	Conserved hypothetical protein.	19.2537	1.99655	0.948909	0.000954927	0.0380055
Os02g0566300	Conserved hypothetical protein.	1321.19	1.97282	0.225122	9.69971e-20	7.95247e-16
Os02g0717550	Non-protein coding transcript.	39.329	1.95604	0.592622	3.61811e-05	0.00347621
Os04g0435500	Glutathione S-transferase, C-terminal-like domain containing protein.	814.404	1.93173	0.294071	2.42186e-12	4.58216e-09
Os09g0109600	Small peptide, Drought tolerance	613.97	1.91809	0.462883	1.36785e-06	0.000280364
Os04g0652700	Similar to Nuclease PA3.	1364.85	1.86048	0.251146	6.31411e-15	2.2186e-11
Os03g0723400	Similar to UFG2.	2490.39	1.8515	0.400019	1.62653e-07	5.88326e-05
Os11g0533400	Conserved hypothetical protein.	3139.94	1.78614	0.406248	4.75641e-07	0.000128559
Os07g0105900	NB-ARC domain containing protein.	24.9592	1.76538	0.732489	0.000492334	0.023744
Os08g0535700	Similar to glycerophosphodiester phosphodiesterase.	500.445	1.76209	0.528417	3.17467e-05	0.00314856
Os08g0286500	Hypothetical conserved gene.	46.0411	1.74212	0.789236	0.000727041	0.0318758
Os01g0303600	Zinc finger, RING/FYVE/PHD-type domain containing protein.	363.135	1.73286	0.486094	1.38961e-05	0.00166726
Os09g0426000	Protein of unknown function DUF6, transmembrane domain containing protein.	750.078	1.64526	0.433549	5.96836e-06	0.000900293
Os02g0259900	Conserved hypothetical protein.	5383.1	1.63838	0.233542	9.13746e-14	2.80931e-10
Os01g0184050	Hypothetical protein.	378.526	1.61824	0.417553	4.22097e-06	0.000706252
Os01g0652375	Hypothetical protein.	113.215	1.61262	0.637279	0.000348507	0.0190397
Os01g0128100	Similar to Bifunctional nuclease (Fragment).	295.434	1.6102	0.566778	0.000150788	0.0101995
Os01g0644200	Similar to Little protein 1.	131.089	1.55648	0.715382	0.000792645	0.0336717
Os03g0785900	Similar to Glutathione-S-transferase.	1072.31	1.54326	0.284131	2.62971e-09	1.54001e-06
Os08g0434100	Similar to S-like ribonuclease (RNase PD2) (Fragment).	2122.49	1.52557	0.307341	3.2396e-08	1.50342e-05
Os01g0133600	Hypothetical conserved gene.	29.0561	1.52033	0.753224	0.00115367	0.0433878
Os06g0681200	Cupredoxin domain containing protein.	273.02	1.51549	0.687976	0.0007475	0.0323688
Os01g0200350	Hypothetical protein.	174.767	1.50935	0.766885	0.00119603	0.0446396
Os06g0710700	Similar to Benzoyl coenzyme A: benzyl alcohol benzoyl transferase (Benzoyl- CoA:benzyl alcohol/phenylethanol benzoyltransferase).	217.156	1.50626	0.79993	0.001377	0.0490849
Os04g0416900	Similar to OSIGBa0092M08.9 protein.	3101.82	1.50111	0.388263	4.79759e-06	0.000766244
Os08g0403300	Heavy metal transport/detoxification protein domain containing protein.	189.921	1.50056	0.633828	0.000521601	0.0248149
Os08g0299400	Similar to MGDG synthase type A.	160.278	1.49517	0.520743	0.000142747	0.00977073
Os04g0486950	Similar to Malate synthase.	48.2251	1.47781	0.737609	0.00115244	0.0433878
Os04g0460300	Amino acid transporter, transmembrane domain containing protein.	3134.68	1.47302	0.242716	6.4813e-11	7.59114e-08
Os05g0468800	Phosphatidylethanolamine-binding protein PEBP domain containing protein.	200.963	1.4704	0.7105	0.0010009	0.0392471
Os01g0606900	Heat shock protein DnaJ, N-terminal domain containing protein.	292.147	1.45439	0.670448	0.000813954	0.0342222
Os05g0169200	WD40 repeat-like domain containing protein.	174.897	1.45274	0.477948	8.39187e-05	0.00661559
Os01g0644000	Twin-arginine translocation pathway signal domain containing protein.	4701.79	1.42253	0.353547	2.33655e-06	0.000459758
Os12g0507000	Similar to Molybdopterin biosynthesis CNX2 protein (Molybdenum cofactor biosynthesis enzyme CNX2).	1740.19	1.38571	0.283108	4.75155e-08	2.01498e-05
Os02g0259850	Hypothetical gene.	943.672	1.37143	0.370771	8.40217e-06	0.0011742
Os03g0423300	Similar to Stearoyl-acyl carrier protein desaturse (EC 1.14.99.6) (Fragment).	135.258	1.33548	0.61623	0.000853425	0.0351605
Os02g0514500	Glycerophosphodiester phosphodiesterase, Response to Pi deficiency, Low Pi acclimation	2381.12	1.33158	0.615442	0.000855149	0.0351726
Os08g0467500	TB2/DP1 and HVA22 related protein family protein.	259.615	1.32599	0.528639	0.000388789	0.020217
Os03g0796301	Similar to WW domain-binding protein 11.	116.263	1.3169	0.516284	0.000351985	0.0190712
Os07g0679300	Similar to Alpha-galactosidase precursor (EC 3.2.1.22) (Melibiase) (Alpha-D- galactoside galactohydrolase).	2697.49	1.29844	0.43241	9.95163e-05	0.00750829
Os09g0425400	Hypothetical protein.	90.6413	1.28556	0.449382	0.000153718	0.0103154
Os06g0553100	Similar to Heat stress transcription factor C-2b.	432.573	1.26915	0.482551	0.000290805	0.0166895
Os09g0478100	Cellulose synthase family protein.	4196.35	1.25521	0.398384	6.73039e-05	0.00568869
Os08g0110600	Protein of unknown function DUF1442 domain containing protein.	416.425	1.25335	0.363739	2.32052e-05	0.00251434
Os01g0658900	OSBZ8.	2609.47	1.25032	0.285136	5.3681e-07	0.000134728
Os01g0844300	FK506-binding protein, Immunophilin family protein, Mediation of RNA processing, Post-transcriptional regulation of abiotic stress response	474.596	1.24638	0.352411	1.69588e-05	0.0019156
Os02g0555300	No apical meristem (NAM) protein domain containing protein.	110.26	1.24342	0.433857	0.000151918	0.0102372
Os01g0667200	Mitochondrial sulfur dioxygenase, Abiotic stress response	647.85	1.24006	0.201489	3.82487e-11	4.95139e-08
Os01g0743500	Cytosolic NADP malic enzyme.	100.37	1.23757	0.44222	0.000185146	0.0118358
Os05g0299500	Protein of unknown function DUF914, eukaryotic family protein.	1065.22	1.23493	0.191237	5.81553e-12	1.02171e-08
Os10g0547900	Similar to Short-chain dehydrogenase Tic32.	292.942	1.23201	0.341894	1.31842e-05	0.00161333
Os06g0700550	Hypothetical protein.	223.764	1.21755	0.518637	0.000589647	0.0271591
Os01g0200300	Similar to Homeobox-leucine zipper protein HOX29.	943.5	1.2156	0.55652	0.000845832	0.0349648
Os02g0717500	Similar to X7 (Fragment).	2317.91	1.20107	0.320401	7.66136e-06	0.00109557
Os03g0626500	Similar to predicted protein.	3188.19	1.18289	0.330982	1.42989e-05	0.00170726
Os02g0714100	Diacylglycerol acyltransferase family protein.	292.56	1.18207	0.386482	8.5794e-05	0.00670345
Os06g0651200	Conserved hypothetical protein.	309.863	1.17712	0.298768	3.64008e-06	0.000644111
Os02g0824500	Similar to Remorin.	436.485	1.17479	0.433303	0.000227921	0.0139214
Os10g0389200	Red chlorophyll catabolite reductase, Leaf senescence, Wound responses	4049.22	1.17351	0.176278	1.47737e-12	3.3034e-09
Os05g0373900	Similar to Eukaryotic peptide chain release factor subunit 1 (eRF1) (Eukaryotic release factor 1) (TB3-1) (Cl1 protein).	1647.99	1.17152	0.531379	0.000900193	0.0363566
Os03g0809400	Hypothetical conserved gene.	527.492	1.1709	0.391572	0.000106131	0.00791032
Os03g0340500	Similar to Sucrose synthase (EC 2.4.1.13).	2995.73	1.16721	0.276313	1.10842e-06	0.000238523
Os05g0426350	Hypothetical protein.	149.536	1.15883	0.313285	9.46388e-06	0.00127898
Os03g0575200	High-affinity potassium transporter, Maintenance of potassium homeostasis, Salt tolerance	10899.1	1.1508	0.397863	0.000164212	0.0107993
Os03g0218500	Similar to 70kD heat shock protein.	3089.76	1.14369	0.232353	4.11797e-08	1.80867e-05
Os03g0267000	Small heat shock protein, Heavy metal resistance, Regulation of Cu tolerance	2238.45	1.14218	0.285526	2.86083e-06	0.000539483
Os06g0683100	NAD(P)-binding domain containing protein.	277.542	1.13034	0.557135	0.00121134	0.0447359
Os01g0757900	Haloacid dehalogenase/epoxide hydrolase domain containing protein.	533.499	1.12767	0.352298	5.52594e-05	0.00480269
Os11g0126900	NAC-domain protein, Drought tolerance	1870.77	1.12071	0.325892	2.46655e-05	0.00260374
Os01g0838350	Conserved hypothetical protein.	1459.61	1.11606	0.431875	0.000352222	0.0190712
Os01g0227250	Hypothetical gene.	78.9949	1.10907	0.505952	0.000877753	0.035803
Os03g0267100	Hypothetical protein.	1311.27	1.0827	0.422382	0.000364542	0.0194496
Os01g0214500	Conserved hypothetical protein.	1117.28	1.07171	0.32861	4.62051e-05	0.00419358
Os03g0654600	Similar to Myb-like DNA-binding domain, SHAQKYF class family protein, expressed.	2228.44	1.06572	0.272955	4.34076e-06	0.000716545
Os07g0621600	Non-protein coding transcript.	202.307	1.06145	0.298599	1.67096e-05	0.00190273
Os04g0496950	Non-protein coding transcript.	107.856	1.06064	0.315719	3.37839e-05	0.0032991
Os05g0111300	Similar to B22EL8 protein.	172.723	1.0585	0.457191	0.000676704	0.0303173
Os02g0463401	Conserved hypothetical protein.	649.104	1.05377	0.437012	0.00054463	0.0254188
Os03g0277300	Heat shock protein 70.	1233.23	1.05285	0.523463	0.00127353	0.0464055
Os07g0190800	Similar to Thioredoxin h.	307.464	1.05062	0.286147	1.08241e-05	0.00137385
Os01g0253900	Similar to triacylglycerol lipase.	1995.23	1.04748	0.354733	0.00011981	0.00859815
Os07g0134500	Similar to hydrolase/ protein serine/threonine phosphatase.	2465.2	1.0455	0.265978	3.93527e-06	0.000677354
Os07g0613000	RelA/SpoT protein domain containing protein.	408.121	1.04422	0.34084	8.84623e-05	0.00684561
Os06g0624100	Similar to predicted protein.	69.1653	1.04373	0.489484	0.0010201	0.0397001
Os12g0123700	NAC domain containing transcription factor, Abiotic and biotic stress response	2597.13	1.03742	0.272635	6.50302e-06	0.000963543
Os10g0100500	Serine/threonine protein kinase-related domain containing protein.	1059.28	1.01866	0.356234	0.000166065	0.0108921
Os03g0643300	Ornithine delta-aminotransferase, Abiotic stress tolerance, Nitrogen reutilization, Floret development and seed setting	3179.68	1.01713	0.172775	2.11823e-10	2.00384e-07
Os05g0541100	IQ calmodulin-binding region domain containing protein.	833.532	1.0088	0.269499	8.33666e-06	0.0011742
Os03g0238600	Similar to Purple acid phosphatase.	27498	0.9962	0.226726	6.12853e-07	0.000150737
Os01g0776600	Similar to Purple acid phosphatase (EC 3.1.3.2).	1548.36	0.992641	0.385841	0.000363605	0.0194418
Os09g0440300	Aldehyde dehydrogenase, Seed maturation, Maintenance of viability during storage, Lysine catabolism	8324.22	0.990661	0.233018	8.24909e-07	0.000187865
Os10g0345701	Hypothetical conserved gene.	241.126	0.985789	0.209352	1.28106e-07	4.84752e-05
Os05g0556000	Oxoglutarate/iron-dependent oxygenase domain containing protein.	3050.37	0.984338	0.268189	1.00497e-05	0.00132894
Os02g0244650	Non-protein coding transcript.	306.423	0.97778	0.295326	4.06541e-05	0.00384588
Os06g0668200	Similar to Phosphoglycerate kinase, cytosolic (EC 2.7.2.3).	4697.29	0.974453	0.221155	5.25696e-07	0.000134688
Os01g0357100	Ferredoxin-nitrite reductase, Nitrate reduction (assimilation), Determination of regeneration ability	1115.03	0.970637	0.489334	0.00139811	0.049622
Os11g0557300	BSD domain containing protein.	444.839	0.962264	0.309084	7.8774e-05	0.00629066
Os06g0703800	Activator of Hsp90 ATPase, N-terminal domain containing protein.	2403.65	0.959926	0.285857	3.49014e-05	0.00337967
Os02g0736400	Cytosolic dihydroorotate dehydrogenase, Tolerance to salt and drought, Nitrosative stress response	3237.63	0.948722	0.376109	0.00043668	0.0218514
Os09g0563700	Kelch related domain containing protein.	313.237	0.946596	0.239925	3.86515e-06	0.000674648
Os07g0604000	Similar to 6-phosphogluconolactonase-like protein.	485.22	0.943515	0.350248	0.000274304	0.0159971
Os11g0175500	RING finger E3 ligase, Negative regulator in response to salinity	156.106	0.938442	0.266067	1.94928e-05	0.00216943
Os01g0310100	Similar to PLDP1 (PHOSPHOLIPASE D P1); phospholipase D.	4377.98	0.936558	0.234923	3.04749e-06	0.000559374
Os06g0682900	Heat stress associated protein, Long-term acquired thermotolerance	3692.99	0.93388	0.296857	7.21023e-05	0.00587227
Os01g0511100	UspA domain containing protein.	2427.78	0.933327	0.257748	1.38953e-05	0.00166726
Os11g0605500	Acyl-CoA oxidase.	988.66	0.932123	0.374312	0.000472516	0.0232305
Os07g0204100	Conserved hypothetical protein.	7122.55	0.929613	0.355093	0.000328646	0.0183297
Os03g0266300	Class I low-molecular-weight heat shock protein 17.9.	3921.75	0.924421	0.262663	2.0188e-05	0.00223669
Os07g0106000	Metallophosphoesterase domain containing protein.	743.794	0.924233	0.387816	0.000612774	0.0279107
Os11g0438700	Similar to Tropinone reductase-I (EC 1.1.1.206) (TR-I) (Tropine dehydrogenase).	91.3405	0.914173	0.366508	0.000477116	0.0233512
Os02g0187300	Similar to predicted protein.	667.196	0.906901	0.407729	0.000889039	0.0360244
Os03g0835400	Similar to Uvs101.	1251.48	0.90494	0.209537	8.15711e-07	0.000187507
Os03g0419200	Conserved hypothetical protein.	371.459	0.871478	0.384957	0.000835458	0.0347649
Os08g0434150	Hypothetical gene.	171.529	0.869912	0.354773	0.000538058	0.0252753
Os01g0741900	Auxin-responsive protein, Drought tolerance, Control of tiller outgrowth	980.327	0.861494	0.335043	0.000399913	0.0204922
Os02g0481700	Similar to lipase class 3 family protein.	2490.82	0.84808	0.186454	2.93362e-07	8.90805e-05
Os06g0698300	Protein phosphatase 2C family protein.	2368.5	0.839176	0.374802	0.000906145	0.0364771
Os02g0783625	Similar to Lysine ketoglutarate reductase/saccharopine dehydrogenase.	2099.4	0.835268	0.33966	0.000548554	0.0255052
Os02g0526400	Similar to ATP-dependent Clp protease ATP-binding subunit.	60025.6	0.835126	0.290628	0.000181593	0.0116618
Os03g0248600	Similar to Enolase 2 (EC 4.2.1.11) (2-phosphoglycerate dehydratase 2) (2-phospho- D-glycerate hydro-lyase 2).	7041.97	0.827726	0.203443	2.4976e-06	0.000487548
Os06g0697200	DEAD-box protein abstrakt.	118.469	0.824835	0.390399	0.00120535	0.0447161
Os03g0131800	Similar to H0211B05.1 protein.	262.568	0.810944	0.244582	4.42457e-05	0.00407125
Os11g0615000	LNS2, Lipin/Ned1/Smp2 domain containing protein.	3475.39	0.803333	0.286468	0.000221787	0.0136659
Os08g0485400	Similar to Oxidoreductase.	1718.12	0.800869	0.206207	5.4173e-06	0.000843317
Os07g0661000	Adenosine/AMP deaminase domain containing protein.	487.872	0.792682	0.285134	0.0002399	0.0144977
Os01g0876400	Sad1/UNC-like, C-terminal domain containing protein.	3492.13	0.787325	0.29973	0.000370534	0.0196249
Os01g0853000	Conserved hypothetical protein.	7810.36	0.780821	0.16211	8.52991e-08	3.27815e-05
Os05g0138300	Similar to ICT protein (Fragment).	14914.3	0.765947	0.315871	0.00072935	0.0319201
Os01g0233900	Similar to cDNA clone:J013003E06, full insert sequence.	392.382	0.762014	0.244412	8.87847e-05	0.00684561
Os06g0354500	Similar to Acyl-coenzyme A oxidase 3, peroxisomal precursor (EC 1.3.3.6) (AOX 3) (Medium-chain acyl-CoA oxidase) (AtCX3).	3035.39	0.760519	0.260515	0.000156841	0.010398
Os01g0906000	Similar to Ceramide glucosyltransferase.	388.135	0.756642	0.226004	4.13074e-05	0.0038631
Os09g0493600	Similar to IojAP protein-like (Expressed protein).	6916.44	0.754306	0.233388	5.95037e-05	0.00515336
Os09g0509500	Diacylglycerol acyltransferase domain containing protein.	1791.95	0.753489	0.268349	0.000228603	0.0139214
Os01g0391100	Hypothetical gene.	498.268	0.753411	0.203492	1.14434e-05	0.00142152
Os05g0462301	Similar to predicted protein.	4807.86	0.75225	0.140692	5.55235e-09	3.10376e-06
Os05g0220600	Peptidase S54, rhomboid domain containing protein.	1440.13	0.748098	0.149574	3.40958e-08	1.553e-05
Os03g0334000	Similar to Ribosomal protein S6 kinase.	2365.47	0.744952	0.215298	2.81803e-05	0.00286414
Os03g0238700	Similar to Acid phosphatase type 5.	1688.47	0.736117	0.202874	1.5369e-05	0.00179155
Os02g0244600	Nucleotide-binding, alpha-beta plait domain containing protein.	3113.53	0.733956	0.25223	0.000168975	0.0110241
Os02g0520750	Similar to H0209H04.3 protein.	4356.24	0.731523	0.22613	5.503e-05	0.00479971
Os09g0513100	Similar to Phospholipase A1.	3447.43	0.724908	0.186697	5.81182e-06	0.000887873
Os05g0557700	Ubiquitin-conjugating E2 enzyme, Phosphate homeostasis, Negative regulator of the inorganic phosphate (Pi)-starvation response-signaling pathway	25389.1	0.724416	0.182254	3.9381e-06	0.000677354
Os01g0719100	Similar to RING finger and CHY zinc finger domain-containing protein 1.	83084.6	0.719372	0.331007	0.0011686	0.0438152
Os01g0269000	Similar to Hydroxymethylglutaryl-CoA lyase.	4174.08	0.703052	0.127489	2.253e-09	1.35158e-06
Os01g0780800	SAND domain containing protein.	1370.45	0.688925	0.273607	0.000538473	0.0252753
Os04g0663700	Similar to OSIGBa0099L20.7 protein.	930.572	0.684057	0.212722	6.89623e-05	0.00574982
Os02g0127900	Conserved hypothetical protein.	1533.7	0.668001	0.175504	8.35815e-06	0.0011742
Os03g0767900	Uncharacterised protein family UPF0497, trans-membrane plant domain containing protein.	1928.62	0.667936	0.222712	0.000142894	0.00977073
Os10g0516300	Similar to ETFQO (electron-transfer flavoprotein:ubiquinone oxidoreductase); catalytic/ electron carrier/ electron-transferring-flavoprotein dehydrogenase.	2197.56	0.66389	0.203986	6.28516e-05	0.00540524
Os09g0572400	Similar to Abcf2-prov protein.	10441.4	0.657738	0.245369	0.00033455	0.0185328
Os03g0146400	Pheophorbide a oxygenase, Leaf senescence, Wound responses	23369.4	0.65582	0.243035	0.000313462	0.0176428
Os04g0687300	Molecular chaperone, heat shock protein, Hsp40, DnaJ domain containing protein.	988.172	0.648925	0.262244	0.000628726	0.0283746
Os04g0201900	Similar to H0512B01.10 protein.	4145.53	0.646996	0.258286	0.00059954	0.0275631
Os02g0134100	Hypothetical gene.	436.644	0.639892	0.205947	0.000104834	0.00785752
Os07g0693500	Similar to AMP deaminase 2 (EC 3.5.4.6) (AMP deaminase isoform L). Splice isoform Ex1A-3.	3432.06	0.637786	0.169556	1.03544e-05	0.00135467
Os01g0110400	Similar to Acetyl-CoA C-acetyltransferase.	4014.4	0.635054	0.169732	1.12263e-05	0.00140163
Os01g0681200	Similar to Acyl-CoA synthetase (EC 6.2.1.3).	1567.66	0.631441	0.278847	0.00105152	0.0406017
Os05g0129000	Similar to Gamma-glutamylcysteine synthetase (Fragment).	2269.98	0.623903	0.139299	5.00246e-07	0.000131408
Os04g0506100	Similar to Receptor-like protein kinase.	402.697	0.62288	0.283109	0.00124452	0.0458923
Os07g0584000	Similar to Yippee-like protein CG15309.	754.791	0.611873	0.240627	0.000559603	0.0259209
Os10g0564400	Similar to Phospho-2-dehydro-3-deoxyheptonate aldolase 2, chloroplast precursor (EC 2.5.1.54) (Phospho-2-keto-3-deoxyheptonate aldolase 2) (DAHP synthetase 2) (3-deoxy-D-arabino-heptulosonate 7-phosphate synthase 2).	235.489	0.611213	0.28043	0.00132697	0.0477165
Os01g0229600	Conserved hypothetical protein.	697.2	0.601523	0.249255	0.000787895	0.0335777
Os11g0147000	Similar to Long chain acyl-CoA synthetase 6 (EC 6.2.1.3).	992.458	0.588819	0.255348	0.00108922	0.0417946
Os11g0544300	Peptidase C12, ubiquitin carboxyl-terminal hydrolase 1 domain containing protein.	481.706	0.586044	0.214236	0.000348039	0.0190397
Os02g0761400	Similar to ATPREP2.	13486.4	0.583569	0.201311	0.000223181	0.0136892
Os03g0803700	Hypothetical conserved gene.	5519.77	0.582237	0.134264	1.0411e-06	0.000228634
Os06g0178650	Similar to leucoanthocyanidin dioxygenase.	919.398	0.57972	0.18737	0.000119904	0.00859815
Os01g0777700	Similar to acid phosphatase/ oxidoreductase/ transition metal ion binding.	1877.65	0.575361	0.162114	2.52942e-05	0.00263617
Os08g0559501	Conserved hypothetical protein.	537.237	0.57215	0.18663	0.000132969	0.00929182
Os11g0110066	Hypothetical conserved gene.	2368.11	0.57008	0.170525	5.40592e-05	0.00475956
Os09g0511700	Similar to Prunasin hydrolase isoform PH C precursor (EC 3.2.1.118).	3011.19	0.569436	0.170543	5.43761e-05	0.00475956
Os12g0582800	Protein of unknown function DUF221 domain containing protein.	4898.37	0.56706	0.200399	0.000275117	0.0159971
Os01g0631200	Similar to siroheme uroporphyrinogen methyltransferase1.	1137.12	0.563575	0.225991	0.000690357	0.0308167
Os01g0105800	Similar to Iron sulfur assembly protein 1.	1607.21	0.562667	0.136319	2.6741e-06	0.000509861
Os02g0247800	Similar to calcium ion binding protein.	3022.94	0.557643	0.165591	5.02121e-05	0.00447469
Os09g0538600	Similar to Peroxisome type ascorbate peroxidase.	302.996	0.555571	0.215094	0.000557824	0.0258873
Os10g0101100	Peptidase S10, serine carboxypeptidase family protein.	2575.3	0.554251	0.23847	0.00101288	0.0394813
Os02g0817700	Similar to 3-ketoacyl-CoA thiolase (Fragment).	6497.16	0.550013	0.19992	0.00037266	0.0196694
Os06g0176850	Similar to leucoanthocyanidin dioxygenase.	643.294	0.549721	0.220241	0.000705106	0.0313047
Os06g0643900	Purple acid phosphatase (EC:3.1.3.2), Regulation of phosphate remobilization, Utilization of organic phosphorus	4747.1	0.5494	0.143665	9.14432e-06	0.00125006
Os04g0402700	Hypothetical protein.	478.348	0.547428	0.219395	0.000710515	0.0313808
Os08g0110700	Phospholipase-like protein homologous to phosphatidic acid-preferring phospholipaseA1, Glycerolipid metabolism, Amyloplast development	4277.11	0.539252	0.194468	0.000342736	0.0188589
Os06g0134400	Protein of unknown function DUF3615 domain containing protein.	287.414	0.535526	0.231902	0.00114728	0.0433317
Os10g0389000	Centrin.	1961.1	0.531036	0.168759	0.000108291	0.00799859
Os09g0363500	Conserved hypothetical protein.	15273.1	0.527396	0.17495	0.000176101	0.0113984
Os05g0554400	Phosphatidylserine synthase, Control of leaf senescence	777.025	0.524557	0.210715	0.000761073	0.032841
Os04g0110600	Zinc finger, RanBP2-type domain containing protein.	3608.94	0.524321	0.230148	0.00128277	0.0466732
Os08g0117900	Myeloid leukemia factor domain containing protein.	5833.57	0.518576	0.185159	0.000330055	0.0183666
Os02g0489525	Hypothetical protein.	1463.85	0.514282	0.172511	0.000195821	0.0124134
Os05g0446900	Starch-binding domain-containing protein, Starch biosynthesis	1350.29	0.510905	0.198824	0.000644658	0.029007
Os03g0729000	Similar to Peptidase, M50 family.	25829.2	0.507796	0.177502	0.000319177	0.0178826
Os12g0132400	Similar to Grwd-pending-prov protein.	618.741	0.504519	0.217358	0.00119855	0.0446659
Os01g0133500	Beta-lactamase-like domain containing protein.	3749.95	0.503727	0.159354	0.000113042	0.00825041
Os01g0852900	Pentatricopeptide repeat domain containing protein.	936.011	0.502375	0.179754	0.000355665	0.0191695
Os08g0425800	Similar to DRP2 protein (Fragment).	5316.34	0.496341	0.213122	0.00120218	0.044689
Os04g0576800	Similar to predicted protein.	5978.45	0.496113	0.141121	3.38011e-05	0.0032991
Os04g0132300	Similar to cePP protein.	1048.39	0.494655	0.171857	0.000280775	0.0162876
Os04g0461400	Conserved hypothetical protein.	1352.45	0.48952	0.201895	0.000971252	0.0384308
Os06g0320801	Hypothetical gene.	488.425	0.485983	0.192424	0.000764087	0.0328971
Os08g0107500	Uncharacterised protein family, Shwachman-Bodian-Diamond syndrome related domain containing protein.	4008.36	0.481678	0.125448	1.00419e-05	0.00132894
Os03g0833800	Pectin lyase fold/virulence factor domain containing protein.	1031.37	0.475748	0.205841	0.00132499	0.0477152
Os04g0182701	Non-protein coding transcript.	543.774	0.47566	0.200633	0.00114865	0.0433317
Os02g0129000	Hypothetical conserved gene.	1354.86	0.474401	0.170169	0.000384015	0.0201391
Os05g0137400	Similar to Aspartic protease precursor.	39234.3	0.471051	0.127318	1.69784e-05	0.0019156
Os07g0212400	Transposase, Ptta/En/Spm, plant domain containing protein.	1440.02	0.470552	0.150391	0.000136708	0.00947172
Os01g0218900	Zinc finger, PHD-type domain containing protein.	2176.64	0.468555	0.177327	0.000588109	0.0271391
Os05g0392700	Mitochondrial substrate carrier family protein.	4074.74	0.467547	0.157633	0.000228666	0.0139214
Os05g0179000	Zinc finger, RING/FYVE/PHD-type domain containing protein.	720.105	0.457556	0.185582	0.000932018	0.0371538
Os10g0463800	Domain of unknown function, DUF1338, containing green-plant-unique protein, Regulation of starch synthesis and amyloplast development, Peripheral endosperm development	5165.02	0.455307	0.130017	4.2429e-05	0.00395297
Os04g0102500	Similar to OSIGBa0123D13.3 protein.	1898.72	0.454375	0.146516	0.00015552	0.0103674
Os05g0588700	Paired amphipathic helix domain containing protein.	3059.12	0.453575	0.16322	0.000421605	0.021381
Os02g0196800	Similar to Fumarylacetoacetase (Fragment).	6218.8	0.443091	0.153711	0.000335819	0.0185614
Os03g0144200	Non-protein coding transcript.	1332.73	0.439981	0.157662	0.000415067	0.0211529
Os01g0708900	Mitochondrial substrate carrier family protein.	3264.57	0.41405	0.159302	0.000789068	0.0335777
Os03g0796000	Hypothetical conserved gene.	3632.76	0.413207	0.157412	0.000809763	0.0341628
Os05g0345500	BTB/POZ domain containing protein.	2392.03	0.40087	0.148954	0.000645099	0.029007
Os02g0596100	GLE1-like domain containing protein.	965.431	0.395936	0.15227	0.000838706	0.0347649
Os01g0649200	Similar to Esterase.	1359.24	0.391875	0.161042	0.00131122	0.0474973
Os06g0204400	Similar to Aminoalcoholphosphotransferase.	6489.59	0.384354	0.130666	0.000332707	0.0184724
Os03g0412900	DEK, C-terminal domain containing protein.	2562.09	0.380753	0.142018	0.000721177	0.0317887
Os03g0395900	Hypothetical conserved gene.	5491.68	0.368028	0.137835	0.000788359	0.0335777
Os03g0727900	GTP1/OBG domain containing protein.	1046.7	0.366273	0.14458	0.00114746	0.0433317
Os06g0325500	Uncharacterised conserved protein UCP030210 domain containing protein.	5172.03	0.34398	0.125176	0.000710648	0.0313808
Os02g0313400	Apoptosis inhibitory 5 family protein.	3931.65	0.342302	0.133768	0.00120742	0.0447254
Os04g0434300	MiaB-like tRNA modifying enzyme, archaeal-type domain containing protein.	2407.99	0.328171	0.12421	0.00103168	0.040024
Os06g0641200	Similar to Cytochrome P450 CYP71Y10.	40.939	-0.047717	0.156805	0.000221911	0.0136659
Os09g0276000	Hypothetical protein.	59.496	-0.0583908	0.162812	0.00027422	0.0159971
Os10g0579400	Conserved hypothetical protein.	23.2902	-0.0599451	0.163421	0.00131986	0.04767
Os10g0559050	Non-protein coding transcript.	30.2974	-0.0614389	0.165015	6.58483e-05	0.00560417
Os06g0640599	Hypothetical protein.	34.5027	-0.064372	0.167023	8.1992e-05	0.00648448
Os04g0472300	PLC-like phosphodiesterase, TIM beta/alpha-barrel domain domain containing protein.	14.5036	-0.0729072	0.173768	7.20086e-05	0.00587227
Os08g0470700	Similar to carbonic anhydrase.	23.571	-0.0941336	0.195967	6.5645e-06	0.000966828
Os11g0635500	Cytochrome P450 family protein.	183.686	-0.0972306	0.198156	0.000254816	0.0151387
Os12g0637400	Similar to Purple acid phosphatase (EC 3.1.3.2) (Fragment).	32.9316	-0.100538	0.204245	5.36281e-06	0.000840929
Os02g0571800	Terpene synthase-like domain containing protein.	140.266	-0.106857	0.211343	0.000174438	0.0113205
Os09g0250300	Similar to Thylakoid membrane phosphoprotein 14 kDa.	18.4411	-0.13494	0.272217	4.2735e-08	1.84405e-05
Os07g0645300	Protein of unknown function DUF679 family protein.	35.0595	-0.137996	0.267637	0.000427691	0.0216006
Os01g0717501	Hypothetical gene.	42.8061	-0.157701	0.31531	0.00134631	0.0482708
Os06g0479200	Conserved hypothetical protein.	6020.14	-0.382979	0.152756	0.0010965	0.0419433
Os10g0561900	Protein-tyrosine phosphatase, dual specificity domain containing protein.	5547.09	-0.386075	0.162228	0.00139402	0.0496197
Os01g0833150	Similar to predicted protein.	4803.27	-0.412699	0.145265	0.000382807	0.0201186
Os02g0564400	Similar to CLPX (Clp protease regulatory subunit X); ATPase.	6807.11	-0.426911	0.157619	0.000542575	0.025371
Os08g0465700	Cytochrome P450 family protein.	2108.47	-0.431805	0.173501	0.000973942	0.0384308
Os07g0211200	Similar to REF4 (REDUCED EPIDERMAL FLUORESCENCE 4).	1836.91	-0.436074	0.158732	0.000478578	0.0233553
Os12g0515400	Similar to Plastidic 2-oxoglutarate/malate transporter.	10274	-0.439743	0.179587	0.00103038	0.040024
Os01g0884700	Conserved hypothetical protein.	5346.53	-0.442476	0.178906	0.000974988	0.0384308
Os11g0607200	Protein kinase, core domain containing protein.	14093.6	-0.444519	0.160687	0.000434703	0.0218514
Os07g0613500	Similar to Protein kinase APK1B, chloroplast precursor (EC 2.7.1.-).	2274.5	-0.448631	0.152646	0.000260686	0.0154131
Os12g0136900	Similar to Calcium-transporting ATPase 4, plasma membrane-type (EC 3.6.3.8) (Ca(2+)-ATPase isoform 4).	1866.32	-0.449888	0.144552	0.000150945	0.0101995
Os04g0502800	Similar to Nodulin-like protein.	16692.8	-0.450691	0.161054	0.000393245	0.0203601
Os01g0208700	Similar to Phosphoenolpyruvate carboxylase (Fragment).	12097.3	-0.45157	0.155648	0.000282379	0.0163421
Os10g0560400	Similar to CONSTANS-like protein CO9 (Fragment).	9527.75	-0.461772	0.196462	0.00116813	0.0438152
Os02g0697800	Similar to Secretory carrier-associated membrane protein 5.	2051.4	-0.470668	0.155377	0.000185266	0.0118358
Os03g0126300	Similar to cDNA clone:001-042-G03, full insert sequence.	1615.35	-0.477551	0.172491	0.000396983	0.0203845
Os03g0778100	Similar to Photosystem-1 F subunit.	39804.4	-0.487503	0.180407	0.000463442	0.0229352
Os02g0662700	GRAS (GAI-RGA-SCR) plant-specific transcription factor, Maintenance of shoot apical meristem indeterminacy, Regulation of vegetative to reproductive phase change	8818.07	-0.488667	0.212713	0.00125742	0.0460918
Os07g0661400	Conserved hypothetical protein.	3076.69	-0.489325	0.164658	0.000210904	0.0130995
Os02g0611800	Similar to Hydroxyanthranilate hydroxycinnamoyltransferase 3.	511.255	-0.490315	0.175034	0.000349892	0.0190397
Os03g0687000	Similar to predicted protein.	1375.29	-0.491594	0.185309	0.000525501	0.0249271
Os03g0265100	Glycosyltransferase, Leaf senescence	4985.86	-0.495975	0.201871	0.00087309	0.0357313
Os05g0496200	Similar to 3-phosphoglycerate kinase (Fragment).	67943.1	-0.496241	0.21832	0.00134551	0.0482708
Os07g0662900	Similar to 4-alpha-glucanotransferase (EC 2.4.1.25).	12877.2	-0.499254	0.180079	0.000369535	0.0196249
Os11g0171300	Fructose-bisphosphate aldolase, chloroplast precursor (EC 4.1.2.13) (ALDP).	1.50832e+06	-0.502686	0.188803	0.000495336	0.0238421
Os04g0659100	Chloroplastic glutamine synthetase, Reassimilation of the ammonia generated by photorespiration, Salt tolerance	81385.1	-0.503389	0.189515	0.000504735	0.0241997
Os04g0560700	Conserved hypothetical protein.	1073.7	-0.507265	0.211821	0.000983621	0.038709
Os01g0228600	Cytosolic hydroxypyruvate reductase, NADPH-dependent HPR, Photorespiratory metabolism	10180.8	-0.509106	0.153412	6.48122e-05	0.00553514
Os03g0124200	Similar to Pto-like protein kinase F.	1037.65	-0.510587	0.206106	0.000796172	0.0337632
Os07g0420000	Conserved hypothetical protein.	1192.76	-0.519435	0.201722	0.000611351	0.0279107
Os06g0581000	Similar to Nitrate transporter NTL1.	1440.87	-0.521689	0.168761	0.000133942	0.00933268
Os07g0136800	Homeodomain-like containing protein.	307.704	-0.524576	0.23302	0.00132382	0.0477152
Os01g0551100	Ribonuclease III domain containing protein.	1396.4	-0.530246	0.183679	0.000246967	0.0147795
Os07g0695700	Hypothetical conserved gene.	447.692	-0.533752	0.195351	0.000382638	0.0201186
Os04g0306750	Similar to OSIGBa0096F13.8 protein.	1478.08	-0.533864	0.221452	0.00088844	0.0360244
Os06g0632200	Similar to tryptophan synthase-related.	404.946	-0.543136	0.227431	0.000925543	0.0370157
Os03g0731050	Similar to OSIGBa0138E08-OSIGBa0161L23.2 protein.	439.465	-0.544424	0.201695	0.000417168	0.0211997
Os02g0750100	Similar to ATP synthase.	11471.1	-0.54492	0.189102	0.000230016	0.0139346
Os09g0465600	Similar to Glucose-6-phosphate isomerase-like protein (Fragment).	1434.92	-0.545761	0.218904	0.000704786	0.0313047
Os09g0482640	Serine/threonine protein kinase-related domain containing protein.	368.884	-0.548585	0.193425	0.000274317	0.0159971
Os07g0556300	Octicosapeptide/Phox/Bem1p domain containing protein.	481.79	-0.548704	0.207494	0.000473186	0.0232305
Os09g0367900	Conserved hypothetical protein.	7644.25	-0.550531	0.174717	0.000103556	0.00778922
Os05g0365000	Conserved hypothetical protein.	1012.68	-0.552195	0.170252	7.56934e-05	0.00610411
Os06g0131300	Arginine decarboxylase, Chilling stress response	8788.06	-0.554306	0.240081	0.00107952	0.0416141
Os09g0460700	Alpha/beta hydrolase fold-3 domain containing protein.	4976.62	-0.554691	0.252805	0.00131597	0.0475994
Os02g0617800	Hypothetical gene.	1962.29	-0.554848	0.189149	0.000204215	0.0127562
Os01g0928000	Similar to Transcription factor ICE1 (Inducer of CBF expression 1) (Basic helix- loop-helix protein 116) (bHLH116) (AtbHLH116).	1124.96	-0.556148	0.237632	0.00100368	0.0392471
Os06g0199400	Conserved hypothetical protein.	3807.57	-0.559467	0.195221	0.000245863	0.0147494
Os12g0620400	Methyl-CpG DNA binding domain containing protein.	27377	-0.560093	0.183484	0.000138519	0.00954344
Os02g0744700	Similar to Starch synthase isoform zSTSII-2 (EC 2.4.1.21).	19641.1	-0.560514	0.153837	1.8111e-05	0.00203406
Os03g0438100	Allene oxide cyclase, Biosynthesis of jasmonic acid, Defence response	4258.09	-0.561656	0.221384	0.000609138	0.0279107
Os01g0936800	PapD-like domain containing protein.	5300.59	-0.564149	0.14091	4.32472e-06	0.000716545
Os06g0691600	EF-Hand type domain containing protein.	2247.9	-0.565046	0.1648	4.05427e-05	0.00384588
Os01g0767900	Similar to Ankyrin repeat BTB/POZ domain-containing protein.	8750.82	-0.568726	0.166185	3.93094e-05	0.00374749
Os03g0649000	Conserved hypothetical protein.	18045.1	-0.57067	0.155558	1.64193e-05	0.00188715
Os10g0344000	Similar to transparent testa 12 protein.	3678.31	-0.57226	0.248132	0.000992791	0.0390075
Os07g0147800	Hypothetical conserved gene.	7088.95	-0.572814	0.244741	0.000973726	0.0384308
Os10g0112100	Member of the PLAC8 domain-containing protein family, Maintenance of metal ion homeostasis and grain weight, Negative regulation of plant height	1834.58	-0.573326	0.2353	0.000766385	0.0328971
Os07g0412100	Similar to Granule-bound starch synthase Ib, chloroplast precursor (EC 2.4.1.21) (Fragment).	69501.3	-0.574962	0.235736	0.000757601	0.0327486
Os03g0290300	Similar to W-3 fatty acid desaturase (Fragment).	14453.3	-0.576592	0.235477	0.000736728	0.0320151
Os03g0263900	EF-HAND 2 domain containing protein.	3315.73	-0.578022	0.244467	0.000886523	0.0360244
Os01g0155500	Protein kinase, catalytic domain domain containing protein.	3524.14	-0.580113	0.173722	5.23663e-05	0.00464983
Os01g0856500	Auxin transporter, Primary root and root hair elongation, Cd stress response	1764.66	-0.586643	0.264804	0.00125581	0.0460918
Os02g0663100	GRAS (GAI-RGA-SCR) plant-specific transcription factor, Maintenance of shoot apical meristem indeterminacy, Regulation of vegetative to reproductive phase change	6654.7	-0.596584	0.242744	0.000726881	0.0318758
Os01g0360200	Similar to Respiratory burst oxidase homolog.	5165.66	-0.598216	0.168489	2.38325e-05	0.00255975
Os01g0228400	Pentatricopeptide repeat domain containing protein.	16019.8	-0.598744	0.211045	0.000258969	0.0153485
Os03g0100040	Similar to Ribose-phosphate pyrophosphokinase 1 (EC 2.7.6.1) (Phosphoribosyl pyrophosphate synthetase 1).	1044.42	-0.601751	0.234745	0.000528013	0.0249271
Os07g0206700	Cycloartenol-C-24-methyltransferase 1 (EC 2.1.1.41) (24-sterol C- methyltransferase 1) (Sterol C-methyltransferase 1).	4886.66	-0.603189	0.278008	0.00135194	0.0484022
Os03g0178200	Protein of unknown function YGGT family protein.	1887.76	-0.606043	0.234773	0.00050292	0.0241598
Os02g0614966	Leucine-rich repeat domain containing protein.	1642.57	-0.606176	0.213953	0.000242604	0.0146252
Os10g0395200	Conserved hypothetical protein.	1383.66	-0.608424	0.273501	0.00118903	0.0445136
Os01g0930000	Similar to CM0545.330.nc protein.	448.588	-0.610514	0.226048	0.000362546	0.0194274
Os11g0444700	Octicosapeptide/Phox/Bem1p domain containing protein.	4644.7	-0.611165	0.220346	0.000292281	0.0167185
Os02g0728300	Similar to ASC1-like protein 2.	2515.19	-0.613354	0.218767	0.000268952	0.0158257
Os09g0434500	Similar to Ethylene response factor 2.	5833.71	-0.614886	0.167597	1.50023e-05	0.00177403
Os04g0585700	Protein of unknown function DUF581 family protein.	5675.76	-0.615344	0.176956	2.97532e-05	0.00301157
Os02g0726300	Similar to AOBP (Ascorbate oxidase promoter-binding protein).	1749.58	-0.615552	0.268464	0.00100295	0.0392471
Os05g0390800	Similar to VQ motif family protein.	461.398	-0.615976	0.237725	0.000482418	0.0234627
Os04g0585200	Similar to Glutamate receptor.	27260.1	-0.618277	0.201598	0.000126636	0.00894544
Os04g0403200	Zinc finger, RING-type domain containing protein.	1655.23	-0.619005	0.193324	7.62969e-05	0.00613268
Os09g0278700	Hypothetical conserved gene.	983.356	-0.620229	0.254123	0.000702112	0.0312847
Os07g0656100	Similar to predicted protein.	1587.88	-0.623043	0.28503	0.00125557	0.0460918
Os06g0103100	Hypothetical protein.	1210.36	-0.624671	0.19422	7.37472e-05	0.00598643
Os04g0662700	Similar to GTP cyclohydrolase 1 isoform TaA.	15139.1	-0.62487	0.278505	0.00110071	0.0420389
Os04g0209300	Similar to Glutathione-conjugate transporter AtMRP4.	3191.83	-0.62544	0.235521	0.000393705	0.0203601
Os03g0775000	Leucine carboxyl methyltransferase domain containing protein.	5872.96	-0.626262	0.250086	0.000570605	0.0263808
Os02g0606200	Zinc finger, B-box domain containing protein.	7411.14	-0.629452	0.200252	9.26008e-05	0.00707332
Os02g0589400	UDP-glucuronosyl/UDP-glucosyltransferase family protein.	616.943	-0.629516	0.218928	0.00021329	0.0132143
Os05g0137500	WRKY transcription factor, Positive regulator of leaf senescence	503.366	-0.633215	0.254387	0.000611974	0.0279107
Os06g0125800	Zinc finger, RING/FYVE/PHD-type domain containing protein.	870.153	-0.634049	0.162676	5.96241e-06	0.000900293
Os07g0152950	Hypothetical gene.	12582.1	-0.638844	0.190092	4.43607e-05	0.00407125
Os08g0113100	Similar to Fructokinase (Fragment).	679.917	-0.640837	0.190471	4.36929e-05	0.00404012
Os09g0553900	Conserved hypothetical protein.	34313.4	-0.641555	0.287237	0.00109626	0.0419433
Os04g0638300	Hypothetical protein.	616.776	-0.644836	0.290741	0.00113505	0.0431279
Os10g0553600	Exostosin-like family protein.	385.872	-0.647623	0.244383	0.000394489	0.0203601
Os03g0750400	Hypothetical protein.	1698.59	-0.649824	0.251641	0.000451428	0.0223857
Os07g0605200	APETALA1 (AP1)/ FRUITFULL (FUL)-like MADS box transcription factor, Specification of inflorescence meristem identity	15721.2	-0.650695	0.18625	2.71307e-05	0.00276891
Os01g0700100	MtN3 and saliva related transmembrane protein family protein.	20231	-0.651872	0.268826	0.000681513	0.0304773
Os11g0171350	Non-protein coding transcript.	3979.08	-0.653781	0.202183	6.61622e-05	0.00561147
Os03g0192500	Sporulation stage II, protein E C-terminal domain containing protein.	45078.7	-0.657908	0.252922	0.000440138	0.0219587
Os11g0121600	Conserved hypothetical protein.	525.625	-0.658357	0.24131	0.000312157	0.0176096
Os10g0565150	Hypothetical gene.	1092.73	-0.658566	0.243311	0.000323449	0.0180808
Os09g0460400	Alpha/beta hydrolase fold-3 domain containing protein.	8292.4	-0.658581	0.254299	0.000447169	0.0222643
Os11g0214900	Plant disease resistance response protein family protein.	758.517	-0.658623	0.279515	0.000812166	0.0342056
Os03g0707600	DELLA repressor protein, Gibberellin signaling	5475.93	-0.659559	0.151001	7.69689e-07	0.000178597
Os05g0291700	Similar to PTAC16 (PLASTID TRANSCRIPTIONALLY ACTIVE18); binding / catalytic.	17521.9	-0.662617	0.159923	1.93758e-06	0.000384328
Os12g0512100	Sugar/inositol transporter domain containing protein.	7662.69	-0.662871	0.294607	0.00103345	0.0400295
Os06g0141100	Monosaccharide transporter.	300.445	-0.663752	0.304441	0.0012028	0.044689
Os05g0410900	Similar to peptide transporter PTR2.	3210.84	-0.663781	0.139987	1.34916e-07	5.02786e-05
Os03g0828500	Similar to (1-4)-beta-mannan endohydrolase precursor (EC 3.2.1.78).	427.903	-0.665252	0.208144	7.47783e-05	0.00605016
Os01g0837600	Similar to plant-specific domain TIGR01589 family protein.	2701.7	-0.665464	0.248679	0.000352797	0.0190712
Os02g0471500	Protein phosphatase 2C domain containing protein.	3883.34	-0.669648	0.147263	3.33463e-07	9.64923e-05
Os04g0403900	Similar to H0502B11.1 protein.	17415.4	-0.670486	0.150547	5.35939e-07	0.000134728
Os08g0119800	Similar to Photosystem II core complex proteins psbY, chloroplast precursor (L- arginine metabolising enzyme) (L-AME) [Contains: Photosystem II protein psbY-1 (psbY-A1); Photosystem II protein psbY-2 (psbY-A2)].	8714.65	-0.670774	0.281188	0.000736674	0.0320151
Os01g0978500	Conserved hypothetical protein.	397.74	-0.671921	0.220056	0.000116879	0.00848007
Os04g0542800	Transporter of the Copper-Nicotianamine Complex, Fe(III)-deoxymugineic acid transporter, Copper distribution, Allocation of iron	4220.65	-0.673032	0.219283	0.000110896	0.0081421
Os03g0708700	Protein of unknown function DUF593 domain containing protein.	958.681	-0.673098	0.18583	1.65224e-05	0.00189016
Os03g0128800	Conserved hypothetical protein.	10889	-0.677563	0.149274	3.46069e-07	9.89757e-05
Os11g0209000	Glycine rich family protein.	23020.3	-0.678405	0.216221	8.90972e-05	0.00684823
Os07g0180300	Protein of unknown function DUF594 family protein.	5488.55	-0.681763	0.228251	0.00014301	0.00977073
Os10g0101000	Serine/threonine protein kinase domain containing protein.	576.223	-0.681953	0.271167	0.000520317	0.0248149
Os05g0589200	RNA polymerase sigma factor, region 2 domain containing protein.	2782.49	-0.682492	0.201229	3.75364e-05	0.00359239
Os08g0556400	Zinc finger, DHHC-type domain containing protein.	966.403	-0.687113	0.16406	1.66641e-06	0.000333227
Os08g0102000	Serotonin N-acetyltransferase, Melatonin synthesis	1222.93	-0.687905	0.23925	0.000197529	0.0124575
Os10g0573700	Similar to Mitochondrial carnitine/acylcarnitine carrier-like protein (A BOUT DE SOUFFLE) (Carnitine/acylcarnitine translocase-like protein) (CAC-like protein).	63081	-0.689337	0.22566	0.000122914	0.00873759
Os03g0647600	Similar to Nf-Y-A subunit.	1007.71	-0.691589	0.220737	8.86613e-05	0.00684561
Os05g0568300	Similar to 50S ribosomal protein L12, chloroplast precursor (CL12).	306.465	-0.691841	0.264652	0.000410147	0.0209729
Os12g0285600	Pleckstrin homology-type domain containing protein.	747.449	-0.691938	0.253298	0.000296836	0.0169396
Os01g0695700	Similar to MDR-like ABC transporter.	3585.87	-0.69511	0.331671	0.00126622	0.0462761
Os02g0703300	Protein of unknown function DUF1218 family protein.	885.133	-0.698505	0.159517	7.0944e-07	0.000169411
Os03g0571700	Similar to TRANSPARENT TESTA 12 protein.	1187.46	-0.698866	0.285783	0.000624202	0.0282222
Os05g0567100	Aspartic proteinase oryzasin 1 precursor (EC 3.4.23.-).	2818.1	-0.698885	0.209578	4.46122e-05	0.00407912
Os10g0498500	Epoxide hydrolase-like domain containing protein.	301.607	-0.69903	0.306502	0.000922908	0.0369704
Os09g0469950	Similar to plastidic general dicarboxylate transporter.	389.649	-0.699713	0.285595	0.000617951	0.0280945
Os04g0678400	Zinc finger, Dof-type domain containing protein.	773.863	-0.702352	0.331875	0.00130933	0.0474973
Os02g0277700	Leucine-rich repeat domain containing protein.	1043.24	-0.70501	0.327941	0.00121104	0.0447359
Os01g0635200	Homeodomain-like containing protein.	1319.95	-0.705741	0.189724	1.09511e-05	0.00137425
Os04g0592400	t-snare domain containing protein.	1724.45	-0.707054	0.282109	0.000527932	0.0249271
Os04g0191500	Conserved hypothetical protein.	12030.5	-0.708643	0.212107	4.34406e-05	0.00403194
Os03g0854000	Butirosin biosynthesis, BtrG-like domain containing protein.	6624.02	-0.710045	0.273508	0.000415388	0.0211529
Os04g0565400	cis-Zeatin-O-glucosyltransferase, Catalyze O-glucosylation of cZ and cZ-riboside	4226.93	-0.711518	0.26261	0.000307759	0.0174818
Os03g0265001	Hypothetical gene.	861.777	-0.712271	0.196108	1.52441e-05	0.00178545
Os10g0519400	Hypothetical protein.	918.248	-0.712734	0.318573	0.000972968	0.0384308
Os02g0820400	Transferase family protein.	307.034	-0.717984	0.30868	0.000817247	0.0342436
Os03g0197175	Hypothetical gene.	6233	-0.719314	0.263484	0.000291096	0.0166895
Os12g0159500	Conserved hypothetical protein.	211.311	-0.721752	0.31067	0.000815608	0.0342333
Os01g0332800	Similar to Serine carboxypeptidase II-like protein.	3407.89	-0.725523	0.340937	0.00137077	0.0489338
Os05g0106200	Protein of unknown function DUF6, transmembrane domain containing protein.	479.522	-0.726449	0.269719	0.000318036	0.0178594
Os07g0111400	WRKY transcription factor 29.	195.297	-0.726802	0.33131	0.00108345	0.0416385
Os06g0231350	Hypothetical protein.	160.98	-0.730456	0.315667	0.000833214	0.0347649
Os04g0463400	Vacuolar membrane transporter, Fe and Zn translocation between flag leaves and seeds	729.809	-0.731258	0.186035	4.66094e-06	0.000754214
Os01g0174700	Similar to Akt (Fragment).	299.238	-0.733487	0.208293	2.2495e-05	0.00245905
Os02g0530100	Similar to C4-dicarboxylate transporter/malic acid transport protein.	1832.95	-0.737119	0.202449	1.44537e-05	0.00171741
Os03g0741400	Similar to SUSIBA2.	2433.34	-0.737217	0.173545	1.157e-06	0.000245324
Os01g0656400	Similar to WRKY transcription factor 15.	433.428	-0.738357	0.291385	0.000482707	0.0234627
Os01g0917200	Peptidase, trypsin-like serine and cysteine proteases domain containing protein.	441.067	-0.740687	0.287946	0.000430321	0.0216889
Os08g0404000	UDP-glucuronosyl/UDP-glucosyltransferase domain containing protein.	1822.25	-0.741071	0.279445	0.00034977	0.0190397
Os01g0773700	Similar to Photosystem II reaction center W protein (PSII 6.1 kDa protein) (Fragment).	46620.1	-0.741868	0.298063	0.000529736	0.0249605
Os07g0148900	Photosystem I protein-like protein.	40281.6	-0.742274	0.351037	0.00136201	0.048692
Os01g0925400	No apical meristem (NAM) protein domain containing protein.	405.899	-0.743408	0.259061	0.000189793	0.0120624
Os11g0167800	Similar to Anth (Pollen-specific desiccation-associated LLA23 protein).	16700.9	-0.749873	0.235237	7.03807e-05	0.005809
Os02g0254600	Conserved hypothetical protein.	1409.5	-0.752881	0.349079	0.00113624	0.0431279
Os10g0578950	Similar to 4-coumarate--CoA ligase-like 2.	3143.71	-0.753621	0.241033	8.48302e-05	0.00666608
Os06g0131350	Hypothetical gene.	1463.15	-0.754323	0.279867	0.000310944	0.0176004
Os03g0747700	Similar to photosystem II 11 kDa protein-related.	844.776	-0.756039	0.195799	6.04011e-06	0.000900379
Os03g0375200	Hypothetical conserved gene.	3506.12	-0.757219	0.237138	6.81456e-05	0.0057401
Os08g0464950	Hypothetical gene.	179.051	-0.757467	0.275699	0.00026762	0.0157851
Os03g0607400	Similar to Metal transporter Nramp6.	473.775	-0.75824	0.331657	0.000839582	0.0347649
Os03g0765900	PetM of cytochrome b6/f complex subunit 7 domain containing protein.	14550.9	-0.75963	0.295543	0.000424151	0.0214659
Os07g0630800	Similar to Nodule-enhanced malate dehydrogenase.	11622.4	-0.76	0.185291	2.52967e-06	0.000489919
Os02g0793700	Similar to Membrane steroid-binding protein 1.	1788.6	-0.769195	0.219642	2.30064e-05	0.00250383
Os01g0602800	Serine/threonine protein kinase-related domain containing protein.	753.855	-0.774044	0.336157	0.000807174	0.0341121
Os01g0171000	BRASSINOSTEROID INSENSITIVE 1-associated receptor kinase 1 precursor (EC 2.7.1.37) (BRI1-associated receptor kinase 1) (Somatic embryogenesis receptor-like kinase 3).	289.617	-0.77484	0.343424	0.000898226	0.0363368
Os07g0595700	Hypothetical protein.	2708.98	-0.781011	0.171924	3.03725e-07	9.00051e-05
Os04g0477000	BTB/POZ fold domain containing protein.	1546.89	-0.782675	0.237451	4.69957e-05	0.00423409
Os09g0344900	Zinc finger, RING/FYVE/PHD-type domain containing protein.	335.079	-0.783382	0.266531	0.000148411	0.0100837
Os06g0248500	U box domain containing protein.	246.247	-0.785995	0.312837	0.000484592	0.0234627
Os04g0497700	Similar to CONSTANS-like protein.	9936.89	-0.78762	0.238173	4.5583e-05	0.00415244
Os07g0673550	Photosystem II protein PsbX family protein.	16135.4	-0.795384	0.278865	0.000204339	0.0127562
Os03g0348200	Terpene synthase-like domain containing protein.	5846.71	-0.796543	0.38229	0.00126244	0.046207
Os10g0530500	Similar to Glutathione-S-transferase Cla47.	10282.6	-0.799416	0.354756	0.000877021	0.035803
Os03g0773000	Protein of unknown function DUF1005 family protein.	382.869	-0.802083	0.213451	8.71365e-06	0.00121085
Os01g0978400	NAD(P)-binding domain containing protein.	563.412	-0.80233	0.238537	3.53051e-05	0.00340535
Os01g0212400	EF-Hand type domain containing protein.	681.828	-0.802639	0.203655	4.21458e-06	0.000706252
Os06g0320500	Similar to Light-harvesting complex I (Fragment).	26670.7	-0.804984	0.208177	5.56176e-06	0.000859829
Os03g0158300	Glycoside hydrolase-type carbohydrate-binding domain containing protein.	2509.54	-0.808596	0.208455	5.36778e-06	0.000840929
Os03g0751100	Iron-deficiency-regulated oligopeptide transporter, Iron homeostasis	6119.06	-0.81296	0.239166	3.0943e-05	0.00310642
Os06g0133200	Conserved hypothetical protein.	811.542	-0.81298	0.323539	0.000470677	0.0231999
Os06g0607100	Similar to phosphatidic acid phosphatase-related / PAP2-related.	168.242	-0.814068	0.357937	0.000838191	0.0347649
Os12g0291066	Hypothetical gene.	75377.4	-0.814591	0.150209	3.75601e-09	2.14844e-06
Os06g0167200	Similar to RING-H2 finger protein ATL1R (RING-H2 finger protein ATL8).	204.256	-0.81571	0.326628	0.000490433	0.0236988
Os02g0700500	Polyamine uptake transporter, High-affinity spermidine transporter, Import of spermidine transported via phloem, Polyamine uptake	267.203	-0.817952	0.325201	0.000466012	0.0230161
Os02g0675800	Cyclin-like F-box domain containing protein.	6238.73	-0.824403	0.165082	3.23573e-08	1.50342e-05
Os06g0228500	Amino acid transporter, transmembrane domain containing protein.	2913.87	-0.829683	0.196842	1.30259e-06	0.000269231
Os02g0134400	Fumarate reductase/succinate dehydrogenase flavoprotein, C-terminal domain containing protein.	6301.15	-0.829752	0.239351	2.40934e-05	0.00256903
Os01g0584900	WRKY transcription factor 28-like (WRKY5) (WRKY transcription factor 77).	1962.79	-0.831269	0.14184	2.65416e-10	2.33123e-07
Os04g0488700	Similar to PHY3.	3779.92	-0.833068	0.213999	4.97464e-06	0.000789396
Os12g0421000	Similar to Barley stem rust resistance protein.	682.269	-0.838614	0.31867	0.00033909	0.0187001
Os04g0652400	Ortholog of the sulfate transporter family group 3 , Grain metabolism	17787.3	-0.839873	0.300387	0.000229902	0.0139346
Os05g0137200	Similar to P-glycoprotein ABCB5.	1161.89	-0.844999	0.36916	0.000781936	0.0334478
Os07g0464200	Similar to O-methyltransferase ZRP4.	5637.91	-0.847188	0.367594	0.000722502	0.0317901
Os07g0102100	Similar to Potassium transporter 22.	758.996	-0.84797	0.297404	0.000181535	0.0116618
Os09g0322100	Hypothetical protein.	127.177	-0.852863	0.325448	0.000347719	0.0190397
Os10g0206650	Non-protein coding transcript.	83.2315	-0.85456	0.396805	0.00108113	0.0416141
Os01g0556650	Hypothetical protein.	13173.1	-0.85532	0.287063	0.000107165	0.00793926
Os01g0873200	Similar to Amidophosphoribosyltransferase, chloroplast precursor (EC 2.4.2.14) (Glutamine phosphoribosylpyrophosphate amidotransferase) (ATASE) (GPAT) (Fragment).	1972.84	-0.856565	0.243553	2.06107e-05	0.00227149
Os02g0151300	Similar to Cellulase (Fragment).	246.106	-0.857562	0.282479	0.000105103	0.00785752
Os08g0120600	Similar to Fructose-bisphosphate aldolase, cytoplasmic isozyme (EC 4.1.2.13).	442.049	-0.857956	0.319413	0.000289854	0.0166895
Os05g0353200	Hypothetical protein.	279.564	-0.858177	0.370477	0.000736056	0.0320151
Os03g0679700	Similar to Thiamine biosynthesis protein thiC.	2066.41	-0.860004	0.196457	6.21828e-07	0.000151431
Os07g0166700	Similar to Transmembrane protein kinase.	152.588	-0.861115	0.375379	0.000774453	0.0331854
Os05g0318600	Similar to FERONIA receptor-like kinase.	899.68	-0.862518	0.226655	6.84424e-06	0.0009961
Os05g0114700	Myb-type HTH DNA-binding domain domain containing protein.	7871.91	-0.86352	0.144956	1.35847e-10	1.45274e-07
Os05g0582000	Plant Basic Secretory Protein domain containing protein.	2172.34	-0.863972	0.1898	2.81289e-07	8.64822e-05
Os12g0291733	Hypothetical gene.	25732.6	-0.864166	0.284565	0.000112233	0.00821576
Os05g0123100	Glycosyl transferase, family 43 protein.	956.726	-0.86527	0.274549	7.18023e-05	0.00587227
Os04g0539601	Hypothetical gene.	119.336	-0.869077	0.336374	0.000371019	0.0196249
Os09g0481200	Similar to photosystem I reaction center subunit V.	43844.4	-0.869946	0.304344	0.00017812	0.0114988
Os07g0543100	Similar to Beta-amylase (EC 3.2.1.2).	4322.93	-0.874444	0.218243	3.03996e-06	0.000559374
Os12g0611300	Similar to Patatin-like phospholipase family protein, expressed.	150.603	-0.878184	0.41709	0.00114662	0.0433317
Os10g0491450	Conserved hypothetical protein.	162.124	-0.881235	0.379141	0.000709428	0.0313808
Os02g0736200	RNA-dependent RNA polymerase, Regulation of endogenous genes through smRNA-mediated pathways involving DNA methylation	716.998	-0.88127	0.254331	2.43488e-05	0.0025814
Os01g0734600	UDP-glucuronosyl/UDP-glucosyltransferase family protein.	7409.78	-0.882166	0.171898	1.53991e-08	7.89074e-06
Os09g0470701	Hypothetical gene.	589.996	-0.897695	0.261276	2.68127e-05	0.00274785
Os01g0696100	Similar to outward rectifying potassium channel.	181.298	-0.90003	0.306356	0.000137959	0.00953155
Os01g0865400	UDP-glucuronosyl/UDP-glucosyltransferase family protein.	261.927	-0.902402	0.40906	0.000918394	0.0368496
Os07g0558400	Similar to Chlorophyll a/b-binding protein CP29 precursor.	14083.1	-0.908459	0.409631	0.000901801	0.0363618
Os01g0763200	TCP family transcription factor, Strigolactone and cytokinin controlled mesocotyl elongation in darkness	441.265	-0.912231	0.400128	0.000730768	0.0319253
Os04g0514301	Non-protein coding transcript.	468.376	-0.912376	0.210394	7.31251e-07	0.000172941
Os07g0559700	Similar to Monosaccharide transporter 3.	3660.79	-0.912805	0.31155	0.000135821	0.0094369
Os12g0189300	Pyruvate/Phosphoenolpyruvate kinase, catalytic core domain containing protein.	35860	-0.915763	0.30823	0.000121449	0.00868362
Os04g0477025	Hypothetical gene.	1025.5	-0.917943	0.290759	6.8641e-05	0.0057425
Os06g0606700	Tetratricopeptide-like helical domain containing protein.	27919.3	-0.926593	0.22168	1.41618e-06	0.00028787
Os04g0586000	Protein of unknown function DUF581 family protein.	1916.75	-0.927338	0.204698	2.97621e-07	8.92718e-05
Os05g0317900	Catharanthus roseus receptor-like kinase1-like kinase, Regulation of flowering time signaling pathway and/or circadian rhythms	2775.33	-0.929363	0.384523	0.000545864	0.0254282
Os06g0125500	Similar to Oligopeptide transporter 9.	1955.27	-0.930414	0.204048	2.61359e-07	8.13719e-05
Os11g0637100	Similar to Sugar transporter family protein.	132.754	-0.933109	0.336995	0.000222246	0.0136659
Os04g0462600	Dynein light chain, type 1 family protein.	130.849	-0.93416	0.371233	0.000436211	0.0218514
Os06g0282400	Similar to UDP-glycosyltransferase.	176.154	-0.935125	0.285945	4.69811e-05	0.00423409
Os05g0161500	RelA/SpoT domain containing protein.	25991.6	-0.935957	0.248153	7.52952e-06	0.00108302
Os02g0555600	Amino acid-binding ACT domain containing protein.	569.604	-0.936256	0.276543	3.14925e-05	0.00314856
Os01g0921800	Tetratricopeptide-like helical domain containing protein.	1258.03	-0.937528	0.24335	5.59329e-06	0.000859829
Os08g0509100	Similar to Lipoxygenase, chloroplast precursor (EC 1.13.11.12).	5547.21	-0.937575	0.258242	1.28862e-05	0.00158475
Os01g0835500	Similar to Respiratory burst oxidase protein.	11278	-0.937598	0.269868	2.41278e-05	0.00256903
Os08g0533600	Similar to ACR4.	895.844	-0.940108	0.208111	3.14053e-07	9.19578e-05
Os06g0671600	Beta tubulin, autoregulation binding site domain containing protein.	159.77	-0.944012	0.399464	0.000623827	0.0282222
Os08g0113501	Hypothetical protein.	584.812	-0.94576	0.242597	4.55646e-06	0.000747138
Os02g0132500	Similar to Common plant regulatory factor 7.	4296.33	-0.947903	0.166381	6.35657e-10	4.88582e-07
Os07g0115500	Hypothetical protein.	3582.87	-0.948065	0.168851	1.05031e-09	7.17594e-07
Os06g0120200	Protein of unknown function DUF594 family protein.	2705.35	-0.950797	0.374295	0.000395847	0.0203687
Os09g0403300	Similar to cytochrome P450.	480.869	-0.95107	0.29521	5.42562e-05	0.00475956
Os10g0499400	Cystathionine beta-synthase, core domain containing protein.	622.588	-0.952185	0.205116	1.73932e-07	6.15187e-05
Os03g0786400	C2H2 zinc finger transcription factor, Drought and salt tolerance, Stomatal aperture control	731.99	-0.953103	0.373896	0.000386804	0.0202159
Os12g0274700	Similar to Petunia ribulose 1, 5-bisphosphate carboxylase small subunit mRNA (clone pSSU 51), partial cds. (Fragment).	68699.1	-0.955871	0.352375	0.000251217	0.0149974
Os04g0412500	Similar to OSIGBa0134P10.2 protein.	997.931	-0.962013	0.42238	0.000740911	0.0321401
Os02g0802200	Glycoside hydrolase family 79, N-terminal protein.	428.026	-0.963666	0.344267	0.000197409	0.0124575
Os03g0153500	Similar to FAD binding domain containing protein, expressed.	271.898	-0.96551	0.269386	1.52069e-05	0.00178545
Os07g0475000	Conserved hypothetical protein.	744.296	-0.966929	0.323467	0.000115616	0.00841329
Os04g0324100	UDP-glucuronosyl/UDP-glucosyltransferase family protein.	427.531	-0.967273	0.338666	0.000168041	0.0109924
Os07g0191250	Hypothetical protein.	247.052	-0.967643	0.209963	2.04022e-07	6.78124e-05
Os03g0231600	Similar to Branched-chain-amino-acid aminotransferase 3, chloroplast precursor (EC 2.6.1.42) (Atbcat-3).	9455.13	-0.969057	0.22328	6.88434e-07	0.000166007
Os09g0460500	Lipase, GDXG, active site domain containing protein.	3598.4	-0.97289	0.309801	6.94751e-05	0.00575356
Os03g0598150	Hypothetical protein.	387.182	-0.975617	0.265377	1.06614e-05	0.00137385
Os10g0491400	Conserved hypothetical protein.	305.951	-0.976641	0.44956	0.0009309	0.0371538
Os01g0170900	Conserved hypothetical protein.	173.119	-0.976706	0.440689	0.00085207	0.0351605
Os06g0539400	Amino acid/polyamine transporter I family protein.	130.948	-0.97801	0.444454	0.000881354	0.0358904
Os04g0628900	Cyclin-P1-1.	740.377	-0.980399	0.304559	5.35549e-05	0.00473826
Os08g0469700	MORN motif repeat containing protein.	958.335	-0.983515	0.341881	0.000155853	0.0103674
Os12g0197500	Homolog of Arabidopsis suppressor of gene silencing 3, Cofactor of RNA-dependent RNA polymerase, Defense response to virus	247.501	-0.985238	0.222402	4.62685e-07	0.000126447
Os05g0479900	Protein of unknown function DUF3133 domain containing protein.	73.6446	-0.985375	0.484411	0.0012475	0.0459334
Os02g0820900	Similar to Ethylene receptor-like protein 2.	462.1	-0.986607	0.325573	9.81919e-05	0.00743116
Os07g0468100	Similar to Glutathione S-transferase GST 19 (EC 2.5.1.18).	552.898	-0.989957	0.27007	1.08276e-05	0.00137385
Os04g0633225	Hypothetical protein.	119.692	-0.996136	0.337529	0.000126051	0.00893473
Os03g0305000	AMP-binding protein.	10857.2	-0.997002	0.248853	2.88088e-06	0.000539483
Os07g0558300	Inositol monophosphatase family protein.	2338.18	-0.998269	0.235598	1.05642e-06	0.000229945
Os09g0475800	Transcriptional activator, Regulation of the C4 photosynthesis gene, OsC4PPDK	190.982	-0.998821	0.271244	1.04597e-05	0.0013612
Os03g0254200	Similar to predicted protein.	3864	-0.999081	0.257117	4.66087e-06	0.000754214
Os02g0729350	Hypothetical conserved gene.	91.9902	-1.00065	0.406258	0.000483727	0.0234627
Os04g0548700	Homeodomain-like containing protein.	277.593	-1.00228	0.37684	0.000286448	0.0165387
Os02g0226200	HAD-superfamily subfamily IB hydrolase, hypothetical 1 protein.	876.859	-1.00457	0.361966	0.000206706	0.0128713
Os09g0466400	Zinc finger homeodomain (ZF-HD) class homeobox transcription factor, Rice morphogenesis, Modulation of leaf rolling	188.028	-1.00612	0.360656	0.000199693	0.0125618
Os06g0530600	VQ domain containing protein.	169.488	-1.00969	0.377285	0.000274902	0.0159971
Os03g0206700	BTB/POZ fold domain containing protein.	4978.77	-1.01545	0.376155	0.000252631	0.0150453
Os08g0477500	Similar to patatin class 1.	107.383	-1.01751	0.327431	7.71177e-05	0.00617846
Os02g0554100	Similar to UVB-resistance protein UVR8.	331.26	-1.01828	0.271338	7.83985e-06	0.00111462
Os07g0694300	Similar to Peroxidase.	219.161	-1.02639	0.378072	0.000243941	0.0146699
Os09g0305300	Protein of unknown function DUF247, plant family protein.	258.299	-1.02715	0.33248	8.08106e-05	0.00641167
Os02g0697550	Hypothetical protein.	1617.54	-1.04583	0.166139	1.62248e-11	2.49416e-08
Os02g0198700	Similar to Subtilisin-like protease.	248.797	-1.04798	0.355149	0.000122515	0.00873443
Os02g0675700	Protein of unknown function DUF248, methyltransferase putative family protein.	131.203	-1.05295	0.266079	3.48828e-06	0.00062626
Os02g0768300	Protein of unknown function DUF6, transmembrane domain containing protein.	545.315	-1.0588	0.521748	0.00119345	0.0446113
Os04g0514150	Hypothetical gene.	89.4806	-1.06212	0.337968	6.86001e-05	0.0057425
Os05g0584600	Similar to ATP binding / nucleoside-triphosphatase/ nucleotide binding.	1456.82	-1.06514	0.220614	6.56776e-08	2.64342e-05
Os04g0513700	Similar to Beta-glucosidase 16.	240.656	-1.06768	0.485255	0.000838844	0.0347649
Os03g0746900	Protein of unknown function DUF1677, plant family protein.	455.19	-1.07504	0.419887	0.000357167	0.0191809
Os02g0670500	Rapid ALkalinization Factor family protein.	503.025	-1.07529	0.281846	6.00293e-06	0.000900293
Os10g0493600	Alpha-galactosidase precursor (EC 3.2.1.22) (Melibiase) (Alpha-D- galactoside galactohydrolase).	255.276	-1.07627	0.446433	0.000520715	0.0248149
Os07g0530400	Ribosomal protein S14, conserved site domain containing protein.	807.843	-1.07647	0.258542	1.43283e-06	0.000288867
Os03g0571800	Hypothetical protein.	131.909	-1.07665	0.47921	0.000765614	0.0328971
Os03g0773700	Similar to Receptor-like protein kinase 2.	141.191	-1.09241	0.466955	0.000611355	0.0279107
Os02g0589600	Hypothetical conserved gene.	70.8701	-1.09354	0.530342	0.00113139	0.0430771
Os02g0715300	Conserved hypothetical protein.	289.112	-1.10205	0.278141	3.3448e-06	0.000604916
Os02g0608000	Protein of unknown function DUF1218 domain containing protein.	191.596	-1.10752	0.386693	0.000153918	0.0103154
Os12g0603800	Similar to Calmodulin NtCaM13.	106.423	-1.10903	0.459575	0.000519399	0.0248149
Os08g0454500	Similar to Flavonoid 7-O-methyltransferase.	65.2062	-1.11239	0.508473	0.00086684	0.0355347
Os11g0440200	Similar to GDA1/CD39 family protein, expressed.	110.453	-1.1211	0.485219	0.000652836	0.0293014
Os12g0151500	Similar to Alpha-2, 8-sialyltransferase 8B (EC 2.4.99.-) (ST8Sia II) (Sialyltransferase X) (STX).	603.405	-1.13123	0.255518	4.39773e-07	0.000122649
Os04g0562100	Amino acid transporter, transmembrane domain containing protein.	1181.01	-1.14847	0.471943	0.000477543	0.0233512
Os06g0284500	Zinc finger, Dof-type family protein.	333.101	-1.15547	0.264677	5.77325e-07	0.000143433
Os09g0419200	NAD(P)-binding domain containing protein.	8803.68	-1.15618	0.263208	4.43803e-07	0.000122649
Os11g0439600	Similar to Nod factor binding lectin-nucleotide phosphohydrolase.	231.08	-1.16001	0.41597	0.000187845	0.0119695
Os08g0547500	Kinesin, motor domain domain containing protein.	85.2073	-1.16307	0.461139	0.00038859	0.020217
Os05g0427400	Similar to Phenylalanine ammonia-lyase.	386.397	-1.18019	0.26613	4.20731e-07	0.000118946
Os12g0160500	Similar to Associated with HOX family protein, expressed.	235.795	-1.18146	0.34337	2.33543e-05	0.00251939
Os07g0520600	Conserved hypothetical protein.	119.543	-1.1918	0.390406	8.61234e-05	0.00670345
Os01g0207400	Similar to peptide-N4-asparagine amidase A.	65.2721	-1.1982	0.623268	0.00139728	0.049622
Os01g0644600	Glutelin family protein.	171.546	-1.21787	0.344078	1.63901e-05	0.00188715
Os03g0254400	Patatin-related phospholipase A, Modulation of longitudinal growth of vegetative tissues and seeds	100.048	-1.21912	0.36331	3.18852e-05	0.00314959
Os01g0130200	Hypothetical conserved gene.	76.7146	-1.221	0.481436	0.000370105	0.0196249
Os07g0230600	Hypothetical conserved gene.	45.7685	-1.23011	0.557994	0.000824562	0.0344914
Os03g0757100	UDP-glucuronosyl/UDP-glucosyltransferase family protein.	306.503	-1.23659	0.28185	5.14235e-07	0.000133138
Os10g0360800	Protein kinase, catalytic domain domain containing protein.	112.514	-1.24491	0.495563	0.000387124	0.0202159
Os12g0291400	Similar to Petunia ribulose 1, 5-bisphosphate carboxylase small subunit mRNA (clone pSSU 51), partial cds. (Fragment).	32220.8	-1.25941	0.286968	5.02211e-07	0.000131408
Os09g0414701	Hypothetical protein.	331.29	-1.2615	0.287275	5.0122e-07	0.000131408
Os05g0215000	BURP domain containing protein.	117.101	-1.26698	0.344203	9.62832e-06	0.00129409
Os08g0481300	Hypothetical protein.	50.731	-1.26801	0.533746	0.000541054	0.0253481
Os03g0305050	Hypothetical gene.	142.997	-1.27154	0.433031	0.000119223	0.00859815
Os12g0274750	Hypothetical gene.	20481.9	-1.27452	0.354771	1.32526e-05	0.00161366
Os03g0660050	Non-protein coding transcript.	55.1003	-1.27471	0.438463	0.000132978	0.00929182
Os05g0587600	Hypothetical conserved gene.	35.234	-1.28521	0.626989	0.00110448	0.0421176
Os03g0140700	Tetratricopeptide-like helical domain containing protein.	6965.09	-1.29543	0.258588	2.33329e-08	1.12529e-05
Os11g0214400	Plant disease resistance response protein family protein.	196.375	-1.30197	0.353494	9.33545e-06	0.00126859
Os03g0292700	Similar to Protein kinase domain containing protein, expressed.	1732.36	-1.32741	0.399312	3.4093e-05	0.00331443
Os04g0632901	Similar to H0613A10.1 protein.	130.802	-1.32762	0.375533	1.63984e-05	0.00188715
Os12g0637200	Similar to Purple acid phosphatase.	481.946	-1.32903	0.389926	2.51801e-05	0.00263544
Os04g0556550	Conserved hypothetical protein.	329.726	-1.32947	0.422112	5.98641e-05	0.00516637
Os06g0232300	PIN protein, Auxin efflux carrier, Auxin transport and signaling, "Root, shoot and inflorescence development"	378.159	-1.32962	0.399678	3.3469e-05	0.00329281
Os05g0153000	Gelsolin family protein.	57.2449	-1.33044	0.390008	2.62714e-05	0.00270364
Os11g0210600	Similar to Alcohol dehydrogenase (Fragment).	479.656	-1.33297	0.341212	3.86751e-06	0.000674648
Os03g0752400	Hypothetical conserved gene.	904.501	-1.35492	0.315463	7.52682e-07	0.000176314
Os03g0206750	Hypothetical protein.	684.062	-1.36289	0.340272	2.56291e-06	0.000492478
Os06g0328966	Hypothetical protein.	223.717	-1.36857	0.354979	4.76214e-06	0.000765553
Os04g0585900	Protein of unknown function DUF581 family protein.	108.537	-1.39649	0.382827	1.07447e-05	0.00137385
Os05g0546300	Hypothetical protein.	218.177	-1.41922	0.246104	3.8804e-10	3.07878e-07
Os03g0839200	Multi antimicrobial extrusion protein MatE family protein.	204.111	-1.44936	0.512678	0.000155958	0.0103674
Os06g0604300	Chloroplast-localized phospholipase D, Herbivore defense	268.165	-1.46026	0.34252	8.54852e-07	0.000192899
Os06g0726200	Similar to Chitinase 1.	384.747	-1.46391	0.399519	9.70999e-06	0.00129797
Os05g0449200	Transferase family protein.	58.3628	-1.46627	0.418859	1.86286e-05	0.00208268
Os06g0606599	Hypothetical protein.	690.773	-1.47657	0.34771	9.12606e-07	0.000204059
Os08g0446800	Similar to GDU1.	644.693	-1.48131	0.40235	9.02028e-06	0.00124642
Os06g0133600	Phosphate-induced protein 1 conserved region family protein.	45.7103	-1.49665	0.509685	0.000117776	0.00852008
Os01g0234300	Similar to Pectinesterase.	67.66	-1.50733	0.434987	2.06869e-05	0.00227149
Os08g0564700	Serine/threonine protein kinase domain containing protein.	46.3233	-1.51431	0.471529	4.93965e-05	0.00441802
Os10g0118200	Conserved hypothetical protein.	442.346	-1.53209	0.390679	3.54456e-06	0.000631753
Os08g0479300	Cyclin, A/B/D/E domain containing protein.	89.5477	-1.53509	0.491376	6.3141e-05	0.00541121
Os02g0251800	VQ domain containing protein.	797.792	-1.54158	0.273376	7.8439e-10	5.67437e-07
Os10g0490400	Similar to OSIGBa0135K14.7 protein.	136.453	-1.55873	0.401811	4.1753e-06	0.000706252
Os08g0469750	Hypothetical protein.	61.8802	-1.57603	0.564579	0.000170668	0.0111052
Os02g0628600	Similar to Auxin response factor 8.	91.3054	-1.58735	0.487958	4.10669e-05	0.0038631
Os09g0431900	Zinc finger, C2H2-type domain containing protein.	1503.16	-1.59877	0.259177	3.27491e-11	4.47498e-08
Os02g0149900	Putative homeobox-leucine zipper protein HOX26.	32.0346	-1.60708	0.550692	0.00012693	0.00894544
Os06g0157500	Florigen, Flowering time, Long-day promotion	1244.24	-1.61698	0.336499	6.66336e-08	2.64342e-05
Os04g0688300	Haem peroxidase, plant/fungal/bacterial family protein.	32.2599	-1.63225	0.63131	0.000311278	0.0176004
Os07g0671000	Similar to FPF1.	506.85	-1.65411	0.425841	4.00693e-06	0.000684406
Os01g0710200	Polyamine oxidase, Polyamine catabolism	228.59	-1.66103	0.457454	1.0843e-05	0.00137385
Os11g0246200	Kelch-type beta propeller domain containing protein.	113.054	-1.67285	0.362942	1.76971e-07	6.15187e-05
Os09g0528500	Hypothetical protein.	286.317	-1.68023	0.342748	4.08853e-08	1.80867e-05
Os01g0830900	Hypothetical conserved gene.	75.2187	-1.69785	0.475041	1.34189e-05	0.00162587
Os07g0116600	Similar to HLS1 (HOOKLESS 1); N-acetyltransferase.	749.643	-1.70013	0.428953	2.89526e-06	0.000539483
Os02g0716600	Non-protein coding transcript.	20.6065	-1.7957	0.754659	0.000526643	0.0249271
Os11g0284300	Similar to POT family protein.	69.2696	-1.82158	0.611265	9.3842e-05	0.00714594
Os09g0528700	Similar to Cytochrome p450 (CYP78A9).	666.17	-1.83689	0.403271	2.15844e-07	7.02051e-05
Os06g0604200	Chloroplast-localized phospholipase D, Herbivore defense	181.758	-1.83738	0.492796	7.13311e-06	0.00103204
Os09g0564000	Peptidase C1A, papain family protein.	1943.36	-1.83965	0.40494	2.28824e-07	7.30929e-05
Os06g0496400	ROOT HAIR DEFECTIVE-SIX LIKE (RSL) class I basic helix-loop-helix protein, bHLH transcription factor, Regulation of root hair development	61.9374	-1.87123	0.659886	0.000144493	0.00984471
Os07g0575500	Similar to beta-hexosaminidase.	316.353	-1.9305	0.349662	1.46035e-09	9.45231e-07
Os09g0461500	Alpha/beta hydrolase fold-3 domain containing protein.	258.101	-2.02236	0.326725	2.68284e-11	3.88159e-08
Os04g0345400	Similar to OSIGBa0106G08.7 protein.	595.821	-2.04434	0.370738	1.5135e-09	9.54516e-07
Os09g0359500	Similar to OsD305.	457.183	-2.15583	0.471695	1.94314e-07	6.54704e-05
Os05g0137100	Similar to MDR-like ABC transporter.	81.3775	-2.21625	0.48296	1.8596e-07	6.3526e-05
Os10g0489500	Similar to terpene synthase 2.	759.142	-2.22477	0.274588	2.51413e-17	1.35161e-13
Os02g0251900	Similar to Tobacco rattle virus-induced protein variant 2.	258.453	-2.39791	0.31723	1.88855e-15	7.74181e-12
Os01g0717400	EGF-like, alliinase domain containing protein.	595.465	-2.39936	0.359543	1.11019e-12	2.73061e-09
Os04g0644200	Similar to H0306F03.14 protein.	25.7414	-2.4166	0.658684	1.02115e-05	0.00134312
Os02g0221100	Helix-loop-helix DNA-binding domain containing protein.	30.1939	-2.44082	0.751606	4.12789e-05	0.0038631
Os09g0275400	Cytochrome P450 family protein.	1679.7	-2.8215	0.553858	1.37231e-08	7.18156e-06
Os07g0107100	Plant disease resistance response protein family protein.	12.2611	-7.40531	2.79688	1.11523e-06	0.000238523
Os02g0207900	Similar to esterase/lipase/thioesterase family protein.	25.8539	-8.84455	2.86476	9.64773e-10	6.77987e-07

## Sheet: DEGs_Rondo
		baseMean	log2FoldChange	lfcsE	pvalue	padj
Os04g0386700	Similar to OSIGBa0148P16.6 protein.	48.7448	9.54834	3.11413	7.03478e-08	3.69354e-06
Os09g0127700	Conserved hypothetical protein.	41.4694	9.27561	3.08271	1.24637e-07	5.73228e-06
Os09g0316000	Similar to cupin, RmlC-type.	31.4104	8.75115	3.06896	7.60075e-07	2.48979e-05
Os04g0594100	MYB transcription factor, Regulation of cellulose biosynthesis during secondary cell wall formation	28.7371	8.74428	2.9313	7.00085e-08	3.69061e-06
Os07g0153150	Conserved hypothetical protein.	30.2291	8.63459	3.10269	1.75233e-06	5.03689e-05
Os02g0731500	Similar to cDNA, clone: J065098J18, full insert sequence.	23.2592	8.23176	3.00684	1.9726e-06	5.5356e-05
Os06g0244000	Similar to anthranilic acid methyltransferase 3.	22.127	8.18928	2.96096	1.23929e-06	3.78797e-05
Os06g0651900	Uncharacterised protein family UPF0057 domain containing protein.	18.5485	7.93938	2.87808	9.41668e-07	2.98332e-05
Os11g0606900	Similar to NB-ARC domain containing protein, expressed.	15.9588	7.82467	2.72979	9.62463e-08	4.68494e-06
Os05g0280500	Phospholipid/glycerol acyltransferase domain containing protein.	18.7448	7.65698	3.11872	2.68406e-05	0.000466922
Os02g0609000	Hypothetical protein.	13.8573	7.54279	2.72537	3.83588e-07	1.42502e-05
Os11g0427700	Xanthine/uracil/vitamin C permease family protein.	11.7898	6.91386	2.94921	4.29195e-05	0.000690797
Os05g0375466	Non-protein coding transcript.	12.3942	6.84464	3.08582	0.000108754	0.00147356
Os09g0457900	AP2/ERF transcription factor, Regulation of the internode elongation	12.7658	6.78411	3.18512	0.000184012	0.00225193
Os03g0799200	Protein of unknown function DUF593 family protein.	10.4957	6.7083	2.91887	5.5226e-05	0.000846993
Os01g0702450	Similar to Chaperone protein dnaJ 10.	9.3416	6.67484	2.75824	1.66505e-05	0.000317199
Os10g0518000	Non-protein coding transcript.	11.7929	6.64483	3.16406	0.000208675	0.00250083
Os04g0661100	Similar to H0112G12.8 protein.	11.4696	6.5866	3.16433	0.000227247	0.0026766
Os01g0910800	Conserved hypothetical protein.	2188.27	6.52724	1.00542	3.50875e-12	7.02884e-10
Os03g0294975	Hypothetical protein.	9.68604	6.52118	2.93166	8.83258e-05	0.00124728
Os04g0210700	Similar to OSIGBa0114M03.3 protein.	8.22239	6.38972	2.7663	3.92755e-05	0.000643278
Os01g0914000	Conserved hypothetical protein.	8.05907	6.35372	2.76098	4.13047e-05	0.000672285
Os10g0524500	Putative glucose-methanol-choline oxidoreductase, Regulation of tapetum degeneration and pollen exine formation, Anther cuticle formation	9.20002	6.34153	2.98585	0.000162184	0.00203057
Os03g0762400	Similar to Peroxidase2 precursor (EC 1.11.1.7).	9.20546	6.32558	2.99937	0.000176932	0.00218336
Os05g0219800	DNA/RNA helicase, ATP-dependent, DEAH-box type, conserved site domain containing protein.	8.06286	6.29326	2.80628	6.62674e-05	0.000982765
Os04g0460400	Uncharacterised protein family UPF0497, trans-membrane plant subgroup domain containing protein.	9.36516	6.27475	3.06929	0.000253442	0.00292689
Os01g0269800	NB-ARC domain containing protein.	9.03752	6.22461	3.04866	0.000253021	0.00292463
Os12g0624400	Hypothetical conserved gene.	8.0701	6.19617	2.88072	0.000126176	0.00166289
Os01g0727600	Conserved hypothetical protein.	38.4625	6.16409	1.43642	1.98935e-06	5.5766e-05
Os03g0654700	Protein of unknown function DUF1637 family protein.	567.765	5.91287	1.02484	3.14226e-10	3.99174e-08
Os02g0676400	Multi antimicrobial extrusion protein MatE family protein.	292.809	5.70671	1.48241	3.35169e-06	8.53123e-05
Os08g0508000	Cytochrome P450 family protein.	105.733	5.68199	1.8914	6.03511e-05	0.000911109
Os11g0658900	Similar to Lipase family protein.	560.596	5.66841	0.536812	2.62026e-27	1.70592e-23
Os05g0575000	Stress-induced chloroplast degradation, Regulation of nitrogen assimilation during stress-induced senescence	815.154	5.59908	1.20427	1.13727e-07	5.346e-06
Os03g0623100	Conserved hypothetical protein.	280.821	5.19179	1.62583	3.34188e-05	0.000562205
Os05g0542500	Similar to Isoform 2 of Late embryogenesis abundant protein, group 3.	5730.98	5.14051	1.52583	1.94076e-05	0.000355424
Os10g0178800	Hypothetical conserved gene.	42.6779	5.09609	1.18781	9.28705e-07	2.94943e-05
Os03g0799300	Conserved hypothetical protein.	45.5966	4.92382	1.20668	2.10489e-06	5.83765e-05
Os02g0771400	Protein-tyrosine phosphatase, SIW14-like domain containing protein.	42.5185	4.90509	1.05696	1.92634e-07	8.13551e-06
Os11g0658950	Non-protein coding transcript.	48.4144	4.88232	1.10941	5.64565e-07	1.94476e-05
Os02g0813600	Thiolase-like, subgroup domain containing protein.	220.112	4.86671	1.41584	1.62395e-05	0.000310734
Os10g0523900	Similar to AP2 domain containing protein.	11.9366	4.83781	1.92961	0.000392039	0.00414682
Os01g0955550	Hypothetical conserved gene.	26.47	4.83367	1.05303	4.43836e-07	1.59646e-05
Os11g0659200	Protein of unknown function DUF581 family protein.	1693.38	4.81074	1.18622	1.65962e-06	4.81394e-05
Os03g0322900	Late embryogenesis abundant (LEA) protein, Abiotic stress tolerance	15.6738	4.7931	1.34165	4.14054e-05	0.000673084
Os11g0181200	Hypothetical protein.	19.3979	4.73498	1.79932	0.000392632	0.00415141
Os01g0128000	Myb transcription factor domain containing protein.	172.689	4.7193	0.659453	4.19284e-14	1.45587e-11
Os06g0710700	Similar to Benzoyl coenzyme A: benzyl alcohol benzoyl transferase (Benzoyl- CoA:benzyl alcohol/phenylethanol benzoyltransferase).	380.505	4.71339	0.759052	2.40732e-11	3.94285e-09
Os05g0151200	TspO/MBR-related protein family protein.	138.683	4.69343	0.956493	3.81794e-08	2.19485e-06
Os05g0237800	Similar to Histidine amino acid transporter.	25.0493	4.66343	1.6719	0.000207253	0.00248837
Os09g0411500	Similar to predicted protein.	168.714	4.63161	0.605286	1.08312e-15	5.64132e-13
Os06g0506200	Protein of unknown function DUF250 domain containing protein.	92.8943	4.61535	1.21149	4.84801e-06	0.000113946
Os09g0418250	Hypothetical conserved gene.	23.088	4.56902	1.09304	2.37825e-06	6.39818e-05
Os05g0409050	Non-protein coding transcript.	38.4892	4.49883	1.36547	3.58201e-05	0.000596436
Os03g0222600	Similar to caleosin.	19.3826	4.49565	1.38832	7.26821e-05	0.00106217
Os07g0683200	Similar to NAC domain transcription factor.	22399.4	4.46411	0.521634	6.45282e-19	7.63838e-16
Os07g0142200	Conserved hypothetical protein.	52.9142	4.40707	0.938742	1.30204e-07	5.95918e-06
Os04g0653300	Aux/IAA_ARF_dimerisation domain containing protein.	190.787	4.40235	1.72372	0.000213377	0.00254431
Os01g0644200	Similar to Little protein 1.	164.204	4.36127	0.644758	6.81989e-13	1.67295e-10
Os01g0124650	Hypothetical conserved gene.	445.855	4.29353	0.483222	2.63195e-20	3.42707e-17
Os12g0187800	Conserved hypothetical protein.	68.4823	4.25964	0.919714	1.66368e-07	7.28162e-06
Os11g0133001	Similar to Ser/Thr protein kinase (Fragment).	35.5749	4.24147	1.21006	1.79954e-05	0.000336664
Os01g0832600	Similar to Leucoanthocyanidin dioxygenase-like protein.	346.279	4.19501	0.725898	3.44069e-10	4.26678e-08
Os03g0826800	Conserved hypothetical protein.	28.2807	4.18293	1.18676	1.98494e-05	0.000361229
Os02g0168200	Similar to Transfactor-like protein.	40.2546	4.09601	0.98923	1.65438e-06	4.81394e-05
Os06g0317200	Similar to glycine-rich cell wall structural protein.	127.044	4.09421	1.92772	0.000557042	0.00551477
Os04g0511200	EFA27 for EF hand, abscisic acid, 27kD.	561.333	4.08717	1.17303	1.55464e-05	0.000299451
Os07g0618400	Similar to Leucine-rich repeat transmembrane protein kinase 1 (Fragment).	71.5417	4.07296	1.08335	6.24079e-06	0.000140905
Os01g0727700	Hypothetical conserved gene.	131.38	4.0566	0.55288	1.19245e-14	4.92918e-12
Os01g0123500	Conserved hypothetical protein.	37.5353	4.05101	1.06708	6.21787e-06	0.00014056
Os11g0208651	Hypothetical protein.	46.8563	4.02151	0.855184	1.32509e-07	6.01184e-06
Os03g0235000	Similar to Peroxidase.	145.581	4.01888	0.955681	1.0188e-06	3.19657e-05
Os01g0862800	NAC (NAM ATAF1/2 CUC2) transcription factor, Early and transient regulator of abiotic stress responses	414.371	3.96063	1.14454	1.81239e-05	0.000338476
Os03g0793800	Plant lipid transfer protein and hydrophobic protein, helical domain containing protein.	69.7605	3.9514	1.28858	6.50883e-05	0.000970807
Os05g0162500	Protein kinase-like domain containing protein.	14.0594	3.93598	2.09705	0.0018028	0.0136557
Os09g0425200	Conserved hypothetical protein.	337.741	3.92235	1.20022	3.28991e-05	0.000556337
Os01g0128200	Similar to Nuclease I.	4418.77	3.91432	0.379694	3.74158e-26	1.21798e-22
Os10g0416800	Similar to Chitinase 2 (EC 3.2.1.14) (Tulip bulb chitinase-2) (TBC-2).	38.524	3.90315	1.10989	1.72426e-05	0.000325858
Os01g0842500	Similar to Laccase (EC 1.10.3.2).	553.238	3.88887	2.00129	0.000768075	0.0070955
Os09g0552600	RmlC-like jelly roll fold domain containing protein.	11.3119	3.87155	1.74913	0.00123812	0.01021
Os08g0104400	Conserved hypothetical protein.	28.9247	3.86947	1.88924	0.000864332	0.00777511
Os10g0133133	Non-protein coding transcript.	1960.84	3.84955	0.478881	4.88694e-17	4.10535e-14
Os06g0681200	Cupredoxin domain containing protein.	794.221	3.8094	1.08168	1.43337e-05	0.000280661
Os03g0820400	Similar to ZPT2-13.	216.828	3.79607	0.876319	5.9373e-07	2.01589e-05
Os01g0128250	Hypothetical gene.	592.384	3.79497	0.367984	3.0359e-26	1.21798e-22
Os07g0418500	Similar to Cytochrome P450.	221.851	3.77348	0.614383	3.93169e-11	6.32031e-09
Os04g0107700	Peptidase C1A, papain family protein.	17.4298	3.73657	1.10625	4.17002e-05	0.00067703
Os07g0119800	Protein of unknown function DUF538 domain containing protein.	1083.67	3.73235	0.932143	2.36709e-06	6.37473e-05
Os11g0587600	Similar to PDR-like ABC transporter.	90.3214	3.70743	0.734947	2.12597e-08	1.34707e-06
Os03g0305550	Hypothetical gene.	678.075	3.6774	0.654831	9.00689e-10	9.53486e-08
Os02g0578201	Hypothetical protein.	191.875	3.65478	0.482746	1.9701e-15	9.50099e-13
Os12g0530300	Hypothetical conserved gene.	43.8594	3.6455	0.887217	1.80306e-06	5.12612e-05
Os05g0390550	Conserved hypothetical protein.	17.4556	3.63297	0.87158	2.43819e-06	6.51234e-05
Os12g0583700	Zinc finger, C2H2-type domain containing protein.	207.594	3.61209	0.82995	5.52108e-07	1.9069e-05
Os10g0133166	Conserved hypothetical protein.	2988.77	3.61061	0.405016	2.77041e-20	3.43558e-17
Os08g0565750	Hypothetical protein.	10.989	3.56425	1.98065	0.00225237	0.0162078
Os06g0207200	Conserved hypothetical protein.	36.4261	3.55781	1.56531	0.000552766	0.00547806
Os03g0168300	Protein of unknown function DUF1997 domain containing protein.	90.498	3.54055	0.964922	9.16799e-06	0.000193479
Os07g0580300	Hypothetical conserved gene.	26.08	3.53811	0.964121	1.13909e-05	0.000232296
Os06g0110200	Late embryogenesis abundant (LEA) group 1 family protein.	169.401	3.53558	0.771666	1.98669e-07	8.30454e-06
Os01g0385400	C4-dicarboxylate transporter/malic acid transport protein family protein.	29.5849	3.51703	1.46208	0.000446964	0.00460072
Os05g0572700	Similar to protein phosphatase 2C ABI1.	54.6544	3.5136	1.02393	2.24116e-05	0.000400318
Os04g0109500	Legume lectin, beta domain containing protein.	46.1479	3.46125	0.593625	3.36614e-10	4.19431e-08
Os04g0523500	Hypothetical conserved gene.	840.448	3.45737	0.99301	1.73811e-05	0.000327524
Os07g0599700	Similar to Surface protein PspC.	46.0116	3.44798	1.06896	4.49981e-05	0.000716283
Os05g0575101	Similar to amino acid transport protein.	32.0057	3.42496	0.974333	1.89817e-05	0.000349591
Os09g0425300	Conserved hypothetical protein.	95.7568	3.42048	0.869805	3.37972e-06	8.57084e-05
Os07g0118250	Protein of unknown function DUF538 family protein.	14.2406	3.41944	1.44569	0.000667282	0.0063551
Os01g0128100	Similar to Bifunctional nuclease (Fragment).	387.894	3.41698	0.365481	4.90848e-22	8.52177e-19
Os02g0783700	Similar to Lysine ketoglutarate reductase/saccharopine dehydrogenase.	614.936	3.41208	0.533852	8.12437e-12	1.50053e-09
Os01g0718500	Protein of unknown function DUF1070 domain containing protein.	634.101	3.40288	0.665025	1.40132e-08	9.40753e-07
Os07g0599900	Conserved hypothetical protein.	28.839	3.3853	0.955455	1.73502e-05	0.000327417
Os01g0303600	Zinc finger, RING/FYVE/PHD-type domain containing protein.	528.838	3.33809	0.479002	1.61368e-13	4.7754e-11
Os03g0225900	Allene oxide synthase (CYP74A2), Biosynthesis of jasmonic acid (JA)	169.892	3.32886	0.785741	9.49273e-07	3.00376e-05
Os01g0543600	Cytochrome P450 domain containing protein.	100.199	3.32218	0.594438	1.12287e-09	1.16967e-07
Os02g0247500	Conserved hypothetical protein.	24.0274	3.31182	1.30557	0.000362082	0.00388518
Os05g0557100	Peptidase A1 domain containing protein.	34.5035	3.30331	1.22342	0.000218899	0.00260181
Os10g0113549	Non-protein coding transcript.	15.5474	3.29142	1.01391	6.20343e-05	0.000931122
Os06g0675600	NAC transcription factor, Positive regulator of heading and senescence during the reproductive phase	2618.32	3.28034	0.418794	2.70718e-16	1.64941e-13
Os06g0338700	Similar to Primary amine oxidase.	60.2041	3.27804	0.692707	1.07345e-07	5.11993e-06
Os04g0544200	P-type cyclin, PHO80 homologous protein, Coordination of phosphate starvation signaling and cell cycle progression under phosphate starvation stress	213.873	3.27715	0.693309	1.00461e-07	4.84866e-06
Os08g0374600	Similar to Receptor kinase-like protein.	88.6196	3.26491	0.677614	6.82532e-08	3.60538e-06
Os04g0185600	General substrate transporter domain containing protein.	4000.85	3.25748	0.998004	3.84829e-05	0.000633084
Os03g0168100	Late embryogenesis abundant protein repeat containing protein.	301.881	3.24484	0.769194	1.03141e-06	3.2248e-05
Os03g0448200	Similar to Exo70 exocyst complex subunit family protein.	207.027	3.23734	0.648752	2.79239e-08	1.69509e-06
Os01g0592500	Protein of unknown function DUF1070 family protein.	1013.38	3.21843	1.18648	0.000195807	0.00237614
Os08g0478000	Similar to mucin-2.	84.0147	3.2099	0.826548	4.19839e-06	0.000101991
Os11g0109633	Hypothetical conserved gene.	149.625	3.20363	0.546204	2.28161e-10	3.01613e-08
Os05g0122700	Similar to Low-temperature induced protein lt101.2.	44.87	3.19841	0.882027	1.19381e-05	0.000240815
Os07g0118200	Protein of unknown function DUF538 domain containing protein.	97.0848	3.17484	0.77167	1.64319e-06	4.79192e-05
Os04g0654500	Conserved hypothetical protein.	311.433	3.1636	0.783985	2.25428e-06	6.1666e-05
Os03g0852400	Conserved hypothetical protein.	29.4505	3.15984	1.40626	0.000651413	0.0062391
Os01g0862850	Hypothetical protein.	47.3142	3.14994	1.22168	0.00029053	0.00325419
Os11g0490100	Protein of unknown function DUF579, plant family protein.	32.4004	3.149	0.98815	5.62347e-05	0.000859335
Os04g0422200	Similar to H0525E10.13 protein.	14.0679	3.14764	1.73363	0.00179782	0.0136369
Os07g0162600	Alpha/beta hydrolase fold-3 domain containing protein.	787.157	3.13505	0.534942	2.24172e-10	2.97852e-08
Os07g0643000	Alpha/beta hydrolase fold-3 domain containing protein.	29.3426	3.1204	0.958478	4.59356e-05	0.000727649
Os08g0446301	Similar to Isoform INRPK1c of Receptor-like protein kinase.	51.9757	3.10136	0.516699	1.19724e-10	1.73214e-08
Os05g0104200	Polygalacturonase inhibiting protein, Inhibitor of fungal polygalacturonase, Sheath blight resistance	18.1115	3.06934	1.04246	0.000142851	0.00183801
Os01g0888900	Conserved hypothetical protein.	29.8497	3.0462	1.19922	0.0003441	0.00373377
Os01g0282800	Similar to Tubulin beta-5 chain (Beta-5 tubulin).	389.805	3.03776	0.792067	5.14264e-06	0.000119897
Os06g0316800	Similar to Glycine-rich protein (Fragment).	1333.12	3.01674	1.07839	0.000161865	0.00202755
Os05g0245300	Uncharacterised protein family UPF0497, trans-membrane plant subgroup domain containing protein.	22.477	2.99411	1.77337	0.00180893	0.0136863
Os03g0286900	RCI2 (rare cold-inducible 2) family protein, Drought resistance	2956.23	2.97374	0.906517	3.82165e-05	0.000629477
Os02g0555300	No apical meristem (NAM) protein domain containing protein.	129.818	2.97363	0.392827	2.10996e-15	9.99049e-13
Os01g0736500	Similar to harpin-induced protein.	601.803	2.97283	0.643511	1.77e-07	7.60633e-06
Os07g0599500	Hypothetical protein.	85.9485	2.96274	0.933512	5.75122e-05	0.000874844
Os10g0524300	LysM domain-containing protein, Embryo sac development	154.763	2.93977	0.406369	2.66408e-14	9.91113e-12
Os05g0445650	Hypothetical protein.	318.773	2.93703	0.265023	9.27115e-30	1.2072e-25
Os08g0374701	Similar to Protein kinase domain containing protein, expressed.	32.2217	2.92819	0.989411	0.000116942	0.00156225
Os08g0411250	Hypothetical protein.	19.9129	2.91342	1.36997	0.000956503	0.008356
Os03g0305600	Mitochondrial import inner membrane translocase, subunit Tim17/22 family protein.	8553.31	2.89805	0.983037	0.000119916	0.00159166
Os07g0613000	RelA/SpoT protein domain containing protein.	503.687	2.89185	0.561787	1.29418e-08	8.86924e-07
Os02g0773732	Hypothetical conserved gene.	21.2205	2.87627	0.778224	1.18185e-05	0.00023933
Os10g0542100	Plant EC metallothionein-like protein, family 15 protein.	45.5697	2.86297	1.39459	0.000958022	0.00836647
Os09g0378700	Similar to ubiquitin-protein ligase.	43.7237	2.86177	1.29961	0.000724089	0.00677392
Os07g0446900	Similar to OSIGBa0102I15.5 protein.	188.446	2.85539	0.64226	3.97127e-07	1.46073e-05
Os05g0382200	Similar to Cation/H+ exchanger (Fragment).	117.125	2.85485	0.551006	1.1185e-08	7.93678e-07
Os01g0705200	Late embryogenesis abundant protein repeat containing protein.	1607.98	2.84757	1.41079	0.000968063	0.0084357
Os12g0428000	Similar to senescence-associated protein DIN1.	23.4388	2.84176	1.32953	0.000906139	0.00805932
Os10g0133100	Cyclin-like F-box domain containing protein.	420.975	2.83905	0.405359	1.35264e-13	4.10176e-11
Os05g0468800	Phosphatidylethanolamine-binding protein PEBP domain containing protein.	301.391	2.82923	0.690104	1.83306e-06	5.20572e-05
Os08g0403300	Heavy metal transport/detoxification protein domain containing protein.	311.391	2.79786	0.505569	1.55397e-09	1.52137e-07
Os10g0208600	Pollen Ole e 1 allergen/extensin domain containing protein.	17.0186	2.79286	0.986718	0.000202409	0.00244148
Os11g0684000	Similar to Transcription factor MYB21 (Myb-related protein 21) (AtMYB21) (Myb homolog 3) (AtMyb3).	336.477	2.78141	0.354355	2.359e-16	1.49836e-13
Os01g0615100	Chymotrypsin protease inhibitor, Salt and osmotic stress tolerance	2067.88	2.77777	0.553486	2.54426e-08	1.56637e-06
Os07g0686300	Zinc finger, RING/FYVE/PHD-type domain containing protein.	10.5226	2.77296	1.55925	0.00224403	0.0161612
Os09g0503850	Hypothetical protein.	79.8705	2.77147	0.561103	3.97572e-08	2.26555e-06
Os09g0504000	Similar to Nucleotide sugar epimerase-like protein (UDP-D-glucuronate 4- epimerase) (EC 5.1.3.6).	79.8705	2.77147	0.561103	3.97572e-08	2.26555e-06
Os03g0723400	Similar to UFG2.	3015.03	2.7658	0.867017	5.34896e-05	0.000824734
Os07g0635500	Similar to Cytochrome P450.	52.8265	2.76554	1.16297	0.000504268	0.00507817
Os01g0731600	Similar to pathogen-related protein.	84.4331	2.75905	0.646109	9.23442e-07	2.93989e-05
Os07g0120500	Similar to predicted protein.	377.089	2.75374	0.598742	2.0184e-07	8.42359e-06
Os03g0575200	High-affinity potassium transporter, Maintenance of potassium homeostasis, Salt tolerance	15828.7	2.7399	0.32752	5.93967e-18	5.72892e-15
Os06g0244700	Similar to microtubule-associated protein TORTIFOLIA1.	32.9576	2.73926	2.31769	0.00285361	0.0193526
Os09g0571100	Pectin lyase fold/virulence factor domain containing protein.	41.0113	2.73668	0.640635	1.00233e-06	3.15378e-05
Os08g0434100	Similar to S-like ribonuclease (RNase PD2) (Fragment).	2479.3	2.7347	0.455959	1.04228e-10	1.54223e-08
Os12g0564100	Similar to Myb-like DNA-binding domain containing protein, expressed.	106.542	2.72726	0.812924	3.14653e-05	0.000536792
Os04g0417000	Similar to Aluminum-activated malate transporter.	10.4893	2.7093	1.6615	0.00278975	0.0190085
Os11g0160400	Conserved hypothetical protein.	47.9681	2.70886	0.97797	0.000196347	0.00238159
Os05g0111300	Similar to B22EL8 protein.	1149.43	2.70136	0.609679	4.49117e-07	1.61323e-05
Os01g0226400	ATPase, AAA-type, core domain containing protein.	30.7627	2.6944	1.52939	0.00166661	0.0128712
Os08g0446350	Non-protein coding transcript.	31.2832	2.69368	0.647698	1.73518e-06	5.00417e-05
Os05g0577100	Protein of unknown function DUF617, plant family protein.	11.0243	2.67736	1.76021	0.00303174	0.0202858
Os02g0718600	Conserved hypothetical protein.	2096.97	2.67726	0.481366	1.39323e-09	1.38483e-07
Os09g0570850	Similar to Histone H2B.	128.045	2.66367	0.775142	2.38949e-05	0.000422165
Os09g0426000	Protein of unknown function DUF6, transmembrane domain containing protein.	1060.07	2.65271	0.443456	1.23261e-10	1.77346e-08
Os04g0652700	Similar to Nuclease PA3.	2155.52	2.6517	0.444204	1.38248e-10	1.94609e-08
Os01g0955100	Similar to Calmodulin-like protein (Fragment).	864.85	2.64207	0.626858	1.17176e-06	3.61125e-05
Os07g0419000	Similar to Cytochrome P450.	9.2114	2.638	2.08502	0.00438037	0.0267464
Os07g0580200	Conserved hypothetical protein.	58.2592	2.63144	0.673201	4.32449e-06	0.000104373
Os02g0717550	Non-protein coding transcript.	84.2245	2.63105	0.661676	3.2008e-06	8.21233e-05
Os06g0700601	Hypothetical gene.	60.4467	2.62489	0.660437	3.33169e-06	8.48962e-05
Os06g0113800	Similar to Kinetechore (Skp1p-like) protein-like.	28.3231	2.61764	0.956634	0.000235663	0.0027595
Os01g0757200	GA 2-oxidase3, GA metabolism	330.386	2.6154	0.506513	1.2144e-08	8.45602e-07
Os01g0869450	Hypothetical protein.	122.732	2.61512	0.950486	0.000203079	0.00244842
Os09g0109600	Small peptide, Drought tolerance	593.069	2.60947	0.712156	1.07167e-05	0.000221472
Os06g0140900	Sigma factor, regions 3 and 4 domain containing protein.	375.701	2.60865	0.778041	3.19025e-05	0.000541242
Os05g0465000	Conserved hypothetical protein.	81.1951	2.60382	0.773671	3.15059e-05	0.00053696
Os02g0802500	Similar to H(+)-translocating (Pyrophosphate-ENERGIZED) inorganic pyrophosphatase beta-1 polypeptide (EC 3.6.1.1) (Fragment).	35.7852	2.59865	1.02024	0.000370404	0.00395182
Os09g0517200	Hypothetical conserved gene.	697.483	2.58236	0.507449	1.80119e-08	1.16974e-06
Os01g0652375	Hypothetical protein.	125.379	2.57454	0.836247	7.84837e-05	0.00113171
Os12g0624300	Hypothetical protein.	98.413	2.56827	0.663548	4.90584e-06	0.000115201
Os02g0582600	Heavy metal transport/detoxification protein domain containing protein.	66.1197	2.55154	0.769719	3.80669e-05	0.000627858
Os07g0592600	Indole-3-acetic acid (IAA)-amido synthetase, Auxin signaling and defense signaling in a pathogen-nonspecific manner	1055.05	2.55002	0.484362	7.39465e-09	5.64726e-07
Os05g0516550	Hypothetical gene.	129.953	2.54943	0.651153	4.15162e-06	0.000100949
Os01g0209700	Similar to GA 2-oxidase 5.	1117.03	2.54107	0.600749	1.13484e-06	3.51158e-05
Os03g0285133	Hypothetical conserved gene.	18.6459	2.54008	1.41047	0.00180862	0.0136863
Os01g0658900	OSBZ8.	2332.28	2.52028	0.343691	1.36637e-14	5.4743e-12
Os09g0472100	Similar to ABC transporter.	465.983	2.51756	0.527777	9.50963e-08	4.64634e-06
Os08g0347000	Hypothetical conserved gene.	27.3668	2.5107	1.37247	0.00163742	0.012691
Os10g0528400	Glutathione S-transferase, C-terminal-like domain containing protein.	77.5903	2.50001	0.539764	1.88632e-07	8.01362e-06
Os03g0285300	Conserved hypothetical protein.	39.0894	2.49153	0.744461	3.64431e-05	0.000604876
Os03g0296200	Conserved hypothetical protein.	253.094	2.48884	0.553844	3.44784e-07	1.30697e-05
Os06g0662550	Conserved hypothetical protein.	411.939	2.48666	0.495809	2.69881e-08	1.6537e-06
Os08g0512700	Similar to 3-hydroxy-3-methylglutaryl coenzyme A reductase (EC 1.1.1.34) (Fragment).	92.6493	2.48466	0.703971	1.81821e-05	0.000339182
Os02g0811200	Protein kinase, core domain containing protein.	32.652	2.47947	0.771813	5.76685e-05	0.000876709
Os01g0214500	Conserved hypothetical protein.	2520.97	2.4775	0.363031	4.82803e-13	1.25732e-10
Os02g0208300	ABC-2 type transporter domain containing protein.	824.57	2.47653	0.349917	8.44487e-14	2.71508e-11
Os04g0581100	2OG-Fe(II) oxygenase domain containing protein.	533.394	2.47547	1.29335	0.00131683	0.0107136
Os02g0484200	Transferase family protein.	22.2444	2.47453	0.858374	0.000168053	0.00209399
Os01g0692100	Glutathione S-transferase, C-terminal-like domain containing protein.	534.261	2.47162	0.377439	3.28303e-12	6.62765e-10
Os05g0324700	Conserved hypothetical protein.	1201.31	2.4683	0.523655	1.24806e-07	5.73228e-06
Os05g0344200	Conserved hypothetical protein.	83.2036	2.46292	0.967996	0.000363673	0.00389459
Os10g0527400	Similar to Tau class GST protein 3.	83.7091	2.46026	0.632043	4.63016e-06	0.000109917
Os01g0159200	Similar to Fasciclin-like protein FLA18.	85.9048	2.45938	1.49229	0.00194829	0.0144818
Os09g0457700	Hypothetical protein.	12.6502	2.45556	1.87871	0.00359767	0.023122
Os01g0644000	Twin-arginine translocation pathway signal domain containing protein.	3616.64	2.43454	0.338738	3.46411e-14	1.25295e-11
Os02g0713250	Hypothetical conserved gene.	193.357	2.43094	0.663255	1.10676e-05	0.000227484
Os12g0470700	ATPase, AAA-type, core domain containing protein.	271.7	2.42749	0.693892	2.04138e-05	0.000369435
Os02g0759400	Zinc finger, RING/FYVE/PHD-type domain containing protein.	3351.02	2.42507	1.04878	0.000664041	0.00633906
Os02g0514326	Hypothetical protein.	125.274	2.41477	0.541668	4.19064e-07	1.52207e-05
Os05g0500200	Similar to UDP glucosyltransferase-1.	50.4686	2.41242	0.731123	4.23289e-05	0.000684677
Os04g0447650	Hypothetical gene.	47.2397	2.40927	0.600104	3.02988e-06	7.87467e-05
Os07g0516400	Hypothetical conserved gene.	33.7888	2.40602	0.996835	0.000534383	0.00533605
Os05g0159500		13.0667	2.40531	2.19493	0.00424693	0.0261215
Os07g0673900	Hypoxia induced protein, Early stage of hypoxia signalling	790.612	2.40183	0.414724	4.14834e-10	4.93293e-08
Os04g0460300	Amino acid transporter, transmembrane domain containing protein.	3938.8	2.39928	0.874195	0.000223824	0.00264586
Os01g0864500	Harpin-induced 1 domain containing protein.	2547.52	2.39748	0.950959	0.000415255	0.0043343
Os01g0265100	Similar to ADP-ribosylation factor.	102.543	2.3917	0.705947	3.04996e-05	0.000521517
Os02g0753700	VQ domain containing protein.	135.129	2.38355	0.784348	9.37267e-05	0.00130526
Os05g0373900	Similar to Eukaryotic peptide chain release factor subunit 1 (eRF1) (Eukaryotic release factor 1) (TB3-1) (Cl1 protein).	2357.91	2.37934	0.507748	1.52945e-07	6.77379e-06
Os02g0736400	Cytosolic dihydroorotate dehydrogenase, Tolerance to salt and drought, Nitrosative stress response	6215.57	2.37192	0.441313	4.88077e-09	4.00904e-07
Os02g0514500	Glycerophosphodiester phosphodiesterase, Response to Pi deficiency, Low Pi acclimation	1948.01	2.37071	0.467973	2.29974e-08	1.43966e-06
Os07g0633600	Similar to SUB1; calcium ion binding.	33.3927	2.35593	1.52453	0.00242707	0.0171175
Os06g0127100	Dehydration-responsive element-binding protein 1C.	34.3789	2.35348	1.18872	0.00128943	0.0105496
Os01g0159800	Similar to DNA binding protein.	186.21	2.35181	0.506214	1.75543e-07	7.55755e-06
Os01g0253900	Similar to triacylglycerol lipase.	3461.27	2.34561	0.483954	7.13735e-08	3.73986e-06
Os12g0147800	Phytosulphokine precursor, osa-miR164c target gene, Regulation of seed vigor	4147.32	2.34345	0.342751	4.55732e-13	1.20006e-10
Os01g0548600	Protein kinase, catalytic domain domain containing protein.	676.239	2.34238	0.369049	1.26069e-11	2.23339e-09
Os03g0158800	Similar to P69C protein.	36.8995	2.34238	0.569105	2.07626e-06	5.77055e-05
Os06g0553100	Similar to Heat stress transcription factor C-2b.	447.727	2.34157	0.38301	5.56416e-11	8.83548e-09
Os04g0589800	Late embryogenesis abundant (LEA) group 1 family protein.	108.795	2.33664	0.72279	5.23981e-05	0.000809823
Os07g0120650	Protein of unknown function DUF538 family protein.	3530.19	2.33517	0.437873	5.32894e-09	4.27004e-07
Os05g0586700	Conserved hypothetical protein.	57.0076	2.33483	0.542449	8.86091e-07	2.83484e-05
Os11g0195600	Similar to Amino acid carrier (Fragment).	766.397	2.33385	0.555908	1.37369e-06	4.13569e-05
Os01g0652300	Similar to Phospholipase A1-II 7.	56.7937	2.33223	0.771148	0.000101461	0.00139286
Os12g0610600	NAC transcription factor, Negative regulation of drought tolerance	4878.42	2.33203	0.430947	3.76067e-09	3.24289e-07
Os05g0593900	Similar to C13 endopeptidase NP1 precursor.	343.176	2.32425	0.470131	4.18653e-08	2.34969e-06
Os06g0133500	Conserved hypothetical protein.	254.772	2.32413	0.661126	1.94681e-05	0.000356031
Os12g0123800	No apical meristem (NAM) protein domain containing protein.	136.899	2.32066	0.814335	0.000167328	0.00208596
Os04g0435200	Hypothetical protein.	259.732	2.31776	0.777	0.000114452	0.00153527
Os08g0442900	Hypothetical protein.	874.266	2.31704	1.21861	0.00142282	0.0113694
Os06g0319133	Non-protein coding transcript.	29.5534	2.3145	0.768379	0.000114547	0.00153527
Os04g0268700	Eggshell protein family protein.	96.9896	2.3097	0.535347	8.11033e-07	2.61866e-05
Os02g0718100	Non-protein coding transcript.	925.738	2.30861	0.576975	3.05742e-06	7.93041e-05
Os01g0923000	Conserved hypothetical protein.	143.432	2.30642	0.443122	1.07068e-08	7.72371e-07
Os08g0483100	Conserved hypothetical protein.	56.5804	2.3062	1.29235	0.00174754	0.013357
Os01g0195400	Harpin-induced 1 domain containing protein.	50.9957	2.3034	1.13501	0.00118517	0.00985762
Os04g0561200	Similar to cellular retinaldehyde-binding/triple function, C-terminal.	80.3673	2.30058	1.25659	0.00162342	0.0126012
Os01g0731700	Hypothetical protein.	33.1742	2.29994	0.75302	9.86232e-05	0.00135963
Os06g0700550	Hypothetical protein.	246.872	2.29772	0.230202	1.21513e-24	2.87676e-21
Os07g0564100	UDP-glucuronosyl/UDP-glucosyltransferase family protein.	190.095	2.29446	0.421566	2.93324e-09	2.625e-07
Os04g0394100	Similar to H0718E12.3 protein.	334.936	2.29085	0.481035	1.04376e-07	4.99663e-06
Os03g0299800	Protein of unknown function Cys-rich family protein.	454.112	2.28914	0.459541	3.50956e-08	2.04923e-06
Os06g0215600	Similar to Oxo-phytodienoic acid reductase.	52.1613	2.28898	1.09907	0.00107165	0.00911727
Os01g0733200	Similar to Heat shock transcription factor 29 (Fragment).	119.904	2.2863	0.566533	2.71151e-06	7.13265e-05
Os07g0563400	Protein of unknown function DUF761, plant family protein.	1212.95	2.27816	0.628383	1.3796e-05	0.000272178
Os02g0523100	Hypothetical conserved gene.	21.6016	2.27764	1.2684	0.00192048	0.0143263
Os01g0692050	Conserved hypothetical protein.	52.1195	2.27378	0.513469	5.27789e-07	1.83752e-05
Os03g0734200	Conserved hypothetical protein.	149.55	2.27322	0.538007	1.21092e-06	3.71436e-05
Os02g0325600	Nitrate-inducible and autorepressible transcriptional repressor, Nitrogen response	65.0764	2.2702	0.624418	1.32649e-05	0.000263497
Os01g0795700	Non-protein coding transcript.	16.8796	2.26608	0.973127	0.000763696	0.00706256
Os01g0652450	Hypothetical gene.	85.3157	2.2606	0.668147	3.20314e-05	0.000543074
Os02g0629000	Protein of unknown function DUF584 family protein.	15.5654	2.25845	1.93932	0.00397503	0.024932
Os11g0126900	NAC-domain protein, Drought tolerance	2848.74	2.25779	0.483196	1.68358e-07	7.33176e-06
Os06g0207950	Hypothetical gene.	109.227	2.2573	0.675001	3.62498e-05	0.000602437
Os09g0444900	Similar to plant viral-response family protein.	347.202	2.2494	0.613914	1.15144e-05	0.000233898
Os01g0827300	Putative laccase precursor, Abiotic stress response	25.9887	2.24906	1.25838	0.00190977	0.014271
Os02g0582800	Conserved hypothetical protein.	187.958	2.2468	0.55049	2.25266e-06	6.1666e-05
Os03g0734100	Conserved hypothetical protein.	30.844	2.2428	2.03262	0.00365834	0.0234425
Os07g0442900	Uncharacterised protein family UPF0497, trans-membrane plant subgroup domain containing protein.	382.083	2.24023	0.540968	1.77754e-06	5.08131e-05
Os04g0613700	Similar to UDP-N-acetylglucosamine pyrophosphorylase.	88.6327	2.24008	0.990267	0.000749139	0.00695015
Os07g0688200	Similar to Typical P-type R2R3 Myb protein (Fragment).	39.1189	2.23994	0.697727	6.11445e-05	0.000920032
Os07g0684800	Similar to NAM / CUC2-like protein.	10788.1	2.23658	0.341509	4.81099e-12	9.28059e-10
Os03g0191850	Hypothetical gene.	1965.39	2.23656	0.612148	1.22531e-05	0.000246026
Os03g0191900	Pathogenesis-related transcriptional factor and ERF domain containing protein.	1965.39	2.23656	0.612148	1.22531e-05	0.000246026
Os05g0159300	Similar to Alpha-L-fucosidase 2.	96.8045	2.23509	1.01433	0.00084556	0.00765649
Os01g0768333	Auxin responsive SAUR protein family protein.	66.0193	2.2296	0.789724	0.000188662	0.00230016
Os03g0848200	Similar to Phytase.	47.4793	2.22947	1.13368	0.0013709	0.0110393
Os02g0733900	Conserved hypothetical protein.	63.3133	2.21952	1.08248	0.00116587	0.00974065
Os05g0115100	Hypothetical conserved gene.	235.096	2.21884	0.588554	7.90957e-06	0.000170797
Os01g0764800	Indole-3-acetic acid (IAA)-amido synthetase, Disease resistance, Abiotic stress tolerance	12026.8	2.21857	0.458778	7.22623e-08	3.77125e-06
Os04g0476600	C2 calcium-dependent membrane targeting domain containing protein.	30.2338	2.21443	0.667432	4.42939e-05	0.000708795
Os01g0699400	Serine/threonine protein kinase domain containing protein.	703.63	2.20729	1.19922	0.00167943	0.0129378
Os08g0322500	Hypothetical conserved gene.	74.1141	2.20142	0.520031	1.21308e-06	3.71659e-05
Os03g0348900	Similar to CHY zinc finger family protein, expressed.	91.9158	2.19669	0.804898	0.000245791	0.00286138
Os11g0600500	Calcium-binding EF-hand domain containing protein.	47.3707	2.19331	0.860054	0.000399454	0.00420882
Os12g0109633	Hypothetical conserved gene.	25.6836	2.18987	0.783241	0.000225694	0.00266192
Os01g0281600	Cupredoxin domain containing protein.	16.3266	2.18324	2.41213	0.00457318	0.0276258
Os01g0511100	UspA domain containing protein.	2909.98	2.17894	0.377758	4.87988e-10	5.72441e-08
Os01g0734000	Similar to WRKY DNA binding protein.	72.5189	2.17365	0.816075	0.00029873	0.0033317
Os11g0117450	Non-protein coding transcript.	17.3846	2.16945	0.96965	0.000945281	0.00829694
Os03g0184300	Conserved hypothetical protein.	108.348	2.16767	0.559706	5.32299e-06	0.000122989
Os03g0200000	Similar to Haemolysin-III related family protein, expressed.	413.187	2.16405	0.672841	5.84144e-05	0.000885465
Os02g0790500	Hypothetical protein.	2553.26	2.15119	0.427128	2.91606e-08	1.75787e-06
Os08g0286500	Hypothetical conserved gene.	35.1823	2.15078	1.0395	0.00120575	0.00998419
Os08g0511800	Conserved hypothetical protein.	321.874	2.14881	0.254576	2.00667e-18	2.1774e-15
Os12g0150200	Cytochrome P450 enzyme, Salt tolerance	192.385	2.14218	1.13301	0.00156502	0.0122634
Os05g0543600	Similar to Myb-related protein.	154.038	2.13836	0.957885	0.000830006	0.00753661
Os11g0605500	Acyl-CoA oxidase.	1763.29	2.13793	0.37131	5.16487e-10	6.03155e-08
Os03g0142500	Zinc finger, RING/FYVE/PHD-type domain containing protein.	239.977	2.13456	0.562287	7.1596e-06	0.000157475
Os02g0314600	Peptidase A1 domain containing protein.	1443.97	2.13091	0.556405	6.48829e-06	0.000145662
Os01g0615050	Proteinase inhibitor I13, potato inhibitor I family protein.	10934.8	2.12895	0.419261	2.32259e-08	1.45048e-06
Os09g0532000	Senescence-inducible chloroplast protein, Activation of the chlorophll-degrading pathway during leaf senescence	16486.8	2.12601	0.429574	4.90257e-08	2.67658e-06
Os08g0334900	Xyloglucan fucosyltransferase family protein.	18.3333	2.12172	1.12715	0.0018432	0.013881
Os03g0701200	Similar to Sugar-starvation induced protein (Fragment).	549.981	2.12121	0.450512	1.43913e-07	6.45059e-06
Os06g0637400	Conserved hypothetical protein.	475.514	2.11331	0.463156	2.8475e-07	1.11343e-05
Os01g0955600	Conserved hypothetical protein.	106.169	2.11202	0.522984	2.83513e-06	7.40546e-05
Os07g0558100	Similar to Myb-related transcription factor LBM1.	368.01	2.1033	0.581159	1.46367e-05	0.000285735
Os01g0327100	Haem peroxidase family protein.	117.147	2.10205	0.638686	4.61454e-05	0.00072964
Os12g0109700	Protein of unknown function DUF2985 domain containing protein.	55.3712	2.09474	0.60513	2.62493e-05	0.000458081
Os12g0478200	Hypothetical protein.	4528.3	2.0888	0.403712	1.67338e-08	1.10046e-06
Os02g0191600	Basic-leucine zipper (bZIP) transcription factor domain containing protein.	226.403	2.08813	0.410227	2.06606e-08	1.3123e-06
Os06g0275000	Zinc finger protein, Heading date	334.7	2.08669	0.426437	5.73389e-08	3.06616e-06
Os08g0388900	Similar to para-hydroxybenzoate--polyprenyltransferase.	151.704	2.08009	0.546089	7.09028e-06	0.000156214
Os08g0169100	Hypothetical gene.	32.6566	2.0715	0.964216	0.00107092	0.00911403
Os03g0277300	Heat shock protein 70.	2103	2.06409	0.439458	1.5533e-07	6.8445e-06
Os02g0579000	No apical meristem (NAM) protein domain containing protein.	411.694	2.06111	0.55963	1.18356e-05	0.00023934
Os01g0296200	Similar to polygalacturonase.	269.774	2.05909	0.397687	1.31152e-08	8.96448e-07
Os10g0389200	Red chlorophyll catabolite reductase, Leaf senescence, Wound responses	3996.76	2.0572	0.429951	1.00541e-07	4.84866e-06
Os03g0294032	Hypothetical gene.	32.2795	2.05249	1.03416	0.00147086	0.0116639
Os06g0133400	Conserved hypothetical protein.	480.559	2.04901	0.545823	9.06857e-06	0.000191847
Os04g0543600	Amino acid/polyamine transporter I family protein.	24.8358	2.04794	1.27337	0.00267623	0.0184827
Os01g0165000	Transcription factor, Dehydration and salt stress tolerance	1916.52	2.0467	0.363603	1.14077e-09	1.18359e-07
Os01g0868400	Hypothetical protein.	13.1	2.04512	1.27415	0.00307709	0.0204946
Os11g0303800	Hypothetical protein.	187.672	2.04155	0.535701	7.20697e-06	0.000158321
Os01g0130100	Hypothetical gene.	430.707	2.03667	0.359458	8.83549e-10	9.43007e-08
Os10g0364900	Conserved hypothetical protein.	124.303	2.03639	0.561447	1.42329e-05	0.000279467
Os02g0739400	Similar to Avr9/Cf-9 rapidly elicited protein 231 precursor.	1339.86	2.03414	0.568444	1.75208e-05	0.000329442
Os01g0793900	Conserved hypothetical protein.	741.055	2.02713	0.489906	2.00621e-06	5.59975e-05
Os02g0771600	Similar to 1-aminocyclopropane-1-carboxylate oxidase (Fragment).	5098.55	2.02543	0.246808	1.49494e-17	1.34245e-14
Os09g0479900	Similar to Subtilisin-like protease.	20.2646	2.01802	0.816899	0.000582694	0.00569614
Os02g0327500	Protein of unknown function DUF266, plant family protein.	809.599	2.0148	0.54905	1.26807e-05	0.000253633
Os08g0412800	Protein of unknown function DUF1262 family protein.	215.866	2.01115	0.595572	3.50321e-05	0.000586692
Os03g0610400	Zinc finger, C2H2-like domain containing protein.	201.877	2.0096	0.605631	4.2891e-05	0.000690797
Os01g0855600	Similar to Hs1pro-1 protein.	340.246	2.00844	0.568478	2.08478e-05	0.000376765
Os11g0115400	Lipid transfer protein LPT IV.	10330.9	2.00694	0.600043	4.09053e-05	0.000667998
Os04g0458600	Similar to ORW1943Ba0077G13.3 protein.	43.1114	2.00445	0.878933	0.00081735	0.00745238
Os02g0717500	Similar to X7 (Fragment).	2956.9	2.0035	0.43521	2.7802e-07	1.08875e-05
Os01g0949750	Similar to Glutathione S-transferase GST 28 (Fragment).	1383.58	2.00134	0.36038	1.57506e-09	1.53624e-07
Os03g0302900	Conserved hypothetical protein.	11.6469	2.00043	1.31239	0.00356272	0.022954
Os12g0168100	Similar to AP2 domain containing protein RAP2.6 (Fragment).	315.601	1.99898	0.519152	6.18398e-06	0.000140038
Os11g0592000	Similar to Barwin.	108.147	1.99396	0.830192	0.000611544	0.00591599
Os01g0758200	Similar to Dof2 (Fragment).	39.059	1.99214	0.658842	0.000118695	0.00157949
Os02g0682300	RING-type E3 ligase, Negative regulation of cuticular wax biosynthesis, Drought stress response	151.67	1.98797	0.811066	0.000541223	0.00538988
Os01g0155800	Conserved hypothetical protein.	3702.1	1.98444	0.347281	6.13894e-10	6.92079e-08
Os01g0944900	Similar to Glucan endo-1, 3-beta-D-glucosidase.	1367.94	1.98087	0.536909	1.19098e-05	0.000240429
Os04g0685300	Harpin-induced 1 domain containing protein.	2053.24	1.97929	1.20893	0.0024773	0.0173939
Os01g0896200	Similar to SF16 protein.	38.3779	1.97372	0.792806	0.000516756	0.00518537
Os01g0793800	Conserved hypothetical protein.	70.9075	1.97192	0.880613	0.000893082	0.00798134
Os02g0209400	Conserved hypothetical protein.	91.4752	1.96973	0.532582	1.13096e-05	0.000231544
Os02g0526400	Similar to ATP-dependent Clp protease ATP-binding subunit.	67610.7	1.96692	0.322444	4.96931e-11	7.93932e-09
Os07g0204250	Hypothetical protein.	1552.48	1.96473	0.253391	5.99079e-16	3.27091e-13
Os07g0657300	Hypothetical protein.	72.7724	1.96405	1.21728	0.00259197	0.0180578
Os02g0578000	Hypothetical protein.	192.883	1.96356	0.741018	0.000331131	0.00361565
Os01g0672100	No apical meristem (NAM) protein domain containing protein.	23.4347	1.96235	2.03045	0.00464736	0.0279765
Os01g0508100	Ferritin/ribonucleotide reductase-like family protein.	65.9426	1.9602	1.04181	0.00176344	0.0134512
Os04g0679400	Similar to H0801D08.15 protein.	30.2603	1.95212	0.595043	5.49263e-05	0.000842894
Os07g0175500	Similar to lipid binding protein.	38.5022	1.95026	1.27618	0.00297974	0.0200202
Os05g0171900	Glyoxalase/bleomycin resistance protein/dioxygenase domain containing protein.	158.284	1.94813	0.593739	5.08453e-05	0.000789404
Os04g0630800	Similar to Anthocyanidin reductase.	41.5078	1.94617	0.525298	1.17456e-05	0.000238223
Os04g0435100	Amino acid/polyamine transporter I family protein.	2388.89	1.94533	0.328829	2.01152e-10	2.7142e-08
Os12g0109750	Hypothetical gene.	58.4369	1.94276	0.384054	2.72823e-08	1.6639e-06
Os04g0677300	Harpin-induced 1 domain containing protein.	552.218	1.93927	0.391039	4.20166e-08	2.3529e-06
Os04g0351933	Conserved hypothetical protein.	14.1219	1.93826	1.87634	0.00500835	0.0295687
Os01g0606900	Heat shock protein DnaJ, N-terminal domain containing protein.	418.048	1.93313	0.65552	0.000145889	0.0018734
Os06g0317100	Similar to glycine-rich cell wall structural protein.	42.1019	1.92734	2.32039	0.00461523	0.0278475
Os06g0338801	Hypothetical protein.	19.1744	1.92674	0.688926	0.000262928	0.0030217
Os11g0641500	Cupredoxin domain containing protein.	313.724	1.92593	0.867716	0.000937763	0.0082592
Os05g0369300	Exo70 exocyst complex subunit domain containing protein.	8.10434	1.92538	1.58953	0.00556266	0.0321061
Os02g0540400	Similar to Yarrowia lipolytica chromosome C of strain CLIB99 of Yarrowia lipolytica.	43.1036	1.92272	0.725724	0.000348829	0.00377407
Os08g0203201	Similar to SHR5-receptor-like kinase (Fragment).	114.335	1.92218	0.397071	7.83594e-08	3.98561e-06
Os07g0204100	Conserved hypothetical protein.	6396.44	1.92068	0.239329	6.93132e-17	5.64079e-14
Os03g0288000	Similar to Metallothionein.	7495.15	1.91372	0.363887	1.1949e-08	8.36495e-07
Os01g0130000	Cation efflux protein family protein.	2130.74	1.91284	0.35278	3.85455e-09	3.31288e-07
Os07g0117900	NB-ARC domain containing protein.	100.589	1.90991	0.387227	4.97354e-08	2.70964e-06
Os08g0352100	Conserved hypothetical protein.	52.9312	1.9071	0.831979	0.000827011	0.00752517
Os03g0654600	Similar to Myb-like DNA-binding domain, SHAQKYF class family protein, expressed.	3193.23	1.90648	0.491861	6.39573e-06	0.000143832
Os01g0389200	Protein of unknown function DUF679 family protein.	108.723	1.89978	0.614733	9.64576e-05	0.0013326
Os09g0271100	Conserved hypothetical protein.	11858.1	1.89873	0.256024	6.37063e-15	2.76507e-12
Os03g0326200	Similar to aminophospholipid ATPase.	324.372	1.89858	0.347683	2.95753e-09	2.62867e-07
Os10g0505900	Conserved hypothetical protein.	329.845	1.89842	0.62917	0.000119694	0.00159016
Os04g0654400	Eggshell protein family protein.	33.9712	1.89833	1.00646	0.00187309	0.0140412
Os04g0460600	Similar to H0219H12.10 protein.	393.236	1.89718	0.382975	4.4161e-08	2.44123e-06
Os05g0475400	Similar to Alanine:glyoxylate aminotransferase-like protein (Fragment).	185.799	1.89183	0.339815	1.62801e-09	1.57025e-07
Os04g0674000	Similar to H0403D02.10 protein.	1324.62	1.89025	0.586536	6.34893e-05	0.00095077
Os12g0248600	Hypothetical protein.	116.864	1.88878	0.516632	1.37364e-05	0.000271414
Os03g0820300	TFIIIA-type zinc finger protein, Transcription activator, Abiotic stress tolerance	563.491	1.88632	0.527206	1.91593e-05	0.000352122
Os06g0218500	MCM family protein.	104.159	1.87948	1.09198	0.0023425	0.0166767
Os01g0725400	Uncharacterised protein family UPF0497, trans-membrane plant subgroup domain containing protein.	348.149	1.87378	0.335859	1.55132e-09	1.52137e-07
Os04g0450600	Similar to H0818E04.21 protein.	125.969	1.86992	0.70474	0.000340154	0.00369403
Os02g0687200	Protein of unknown function DUF581 family protein.	157.342	1.86986	0.473333	4.38483e-06	0.000105438
Os09g0442100	Protein kinase, core domain containing protein.	113.998	1.86949	0.555404	3.88168e-05	0.000637369
Os09g0471550	EGF-like calcium-binding domain containing protein.	18.9908	1.86918	0.833973	0.0010457	0.00894322
Os01g0863300	Similar to MCB2 protein.	1410.61	1.86647	0.379535	5.58019e-08	3.00246e-06
Os03g0719900	Similar to Peptide transporter 1.	5858.17	1.86421	0.490991	8.45148e-06	0.000181075
Os12g0168150	Hypothetical gene.	36.5325	1.86395	0.888838	0.00130694	0.0106527
Os03g0785900	Similar to Glutathione-S-transferase.	696.919	1.85911	0.428295	8.39334e-07	2.69518e-05
Os01g0755700	RING-type E3 ubiquitin ligase, Regulation of phosphate and nitrate signalling	38.3954	1.85542	0.759794	0.000610685	0.00591599
Os04g0506100	Similar to Receptor-like protein kinase.	723.688	1.85481	0.518747	1.89596e-05	0.000349591
Os09g0442400	t-snare domain containing protein.	424.753	1.85277	0.373811	4.42979e-08	2.44123e-06
Os02g0806900	Pyridoxal phosphate-dependent transferase, major region, subdomain 1 domain containing protein.	2581.02	1.85186	0.284178	4.80374e-12	9.28059e-10
Os09g0539000	Hypothetical conserved gene.	99.0327	1.85165	0.594001	8.9104e-05	0.00125633
Os08g0141400	Similar to mRNA, clone: RTFL01-03-I20.	2254.86	1.85151	0.236451	3.35187e-16	1.98385e-13
Os02g0655200	Similar to Ap25.	690.79	1.84916	0.392916	1.47821e-07	6.59171e-06
Os01g0373800	Non-protein coding transcript.	70.7594	1.84908	0.943526	0.00164399	0.0127285
Os02g0669100	Dehydrin family protein.	20004.1	1.84762	0.434371	1.3298e-06	4.01748e-05
Os09g0376800	Similar to Trehalose-6-phosphate synthase (Fragment).	604.822	1.84534	0.432795	1.17794e-06	3.62172e-05
Os01g0944100	Conserved hypothetical protein.	7313.65	1.84335	0.382858	1.17693e-07	5.49276e-06
Os01g0627600	Similar to Cytochrome P450 monooxygenase.	179.046	1.84235	0.716662	0.000436826	0.00452508
Os01g0200350	Hypothetical protein.	254.966	1.84227	0.77068	0.000669084	0.00636388
Os04g0580866	Hypothetical conserved gene.	43.169	1.84145	1.18757	0.00308896	0.020542
Os03g0330200	2, 3-bisphosphoglycerate-independent phosphoglycerate mutase (EC 5.4.2.1) (Phosphoglyceromutase) (BPG-independent PGAM) (PGAM-I).	220.049	1.84084	0.799563	0.000816871	0.00745238
Os07g0134600	Serine/threonine protein kinase domain containing protein.	307.946	1.83623	0.335146	2.73349e-09	2.47283e-07
Os08g0434150	Hypothetical gene.	193.884	1.83476	0.498073	1.255e-05	0.000251405
Os10g0555100	Similar to DNA chromosome 4, ESSA I CONTIG fragment NO. 6 (Glucosyltransferase like protein).	1761.62	1.83452	0.468028	5.37963e-06	0.000123869
Os01g0741900	Auxin-responsive protein, Drought tolerance, Control of tiller outgrowth	1183.22	1.82951	0.38769	1.49358e-07	6.63753e-06
Os03g0334300	Similar to predicted protein.	53.5797	1.82853	0.817981	0.000974398	0.00847538
Os01g0838350	Conserved hypothetical protein.	810.145	1.82288	0.430745	1.44802e-06	4.31458e-05
Os04g0267600	Cyclin-like F-box domain containing protein.	136.416	1.82179	0.759152	0.000666734	0.00635313
Os09g0518000	Similar to indole-3-acetate beta-glucosyltransferase.	261.539	1.8213	0.587327	9.52458e-05	0.00132217
Os12g0266401	Conserved hypothetical protein.	270.258	1.82053	0.401885	3.58068e-07	1.35338e-05
Os03g0122300	Flavanone 3-hydroxylase, Positive regulation of flavonoid biosynthesis, Resistance to brown planthopper (BPH)	563.416	1.81419	0.598951	0.000120718	0.00160068
Os05g0456900	Conserved hypothetical protein.	64.2498	1.81316	0.655658	0.000263804	0.00303043
Os01g0844300	FK506-binding protein, Immunophilin family protein, Mediation of RNA processing, Post-transcriptional regulation of abiotic stress response	647.502	1.81087	0.611994	0.000154495	0.00195404
Os03g0820500	Actin depolymerizing factor, Actin-binding protein, Abiotic stress response	26717.7	1.80959	0.416599	1.00274e-06	3.15378e-05
Os06g0683400	Small calcium-binding protein with one EF-hand motif, Positive regulation of osmotic and salt tolerance	1416.34	1.80888	0.504985	2.0269e-05	0.000367069
Os05g0456800	Hypothetical gene.	64.7378	1.80359	0.6523	0.00026555	0.00304189
Os02g0625300	Similar to PEPC kinase.	5020.62	1.80171	0.494078	1.50983e-05	0.00029277
Os01g0794100	Conserved hypothetical protein.	80.714	1.80039	0.614284	0.000163941	0.00204846
Os03g0693900	Similar to Oxalate oxidase 1 (EC 1.2.3.4) (Germin).	364.699	1.79808	0.414902	8.55874e-07	2.74153e-05
Os07g0209201	Hypothetical protein.	33.0794	1.79557	0.57366	9.41232e-05	0.00130938
Os03g0340601	Hypothetical protein.	64.7253	1.79217	0.743925	0.000671772	0.00638012
Os02g0712500	Protein of unknown function DUF23 family protein.	85.3644	1.78827	0.719566	0.000555688	0.00550446
Os12g0510750	Conserved hypothetical protein.	290.313	1.78788	0.809356	0.00104713	0.00894557
Os03g0401300	Sucrose synthase 2 (EC 2.4.1.13) (Sucrose-UDP glucosyltransferase 2).	326.787	1.78699	0.812981	0.0010555	0.0090034
Os03g0626500	Similar to predicted protein.	3585.32	1.78623	0.317789	1.26189e-09	1.27372e-07
Os05g0368100	Conserved hypothetical protein.	8.43632	1.78585	1.98274	0.00670813	0.0370348
Os10g0536450	Hypothetical protein.	10741.3	1.78447	0.365182	7.96294e-08	4.0385e-06
Os08g0441600	Similar to Chorismate mutase CM2 (EC 5.4.99.5) (Chorimate mutase).	29.1783	1.78151	0.681519	0.000421129	0.00438506
Os10g0529500	Tau class glutathione S-transferase, Heavy metal and drought stress tolerance	247.413	1.78121	0.417825	1.20779e-06	3.70913e-05
Os06g0218300	Zinc finger, RING-type domain containing protein.	1053.38	1.78103	0.486742	1.47948e-05	0.000287957
Os05g0341900	Similar to SAG20.	41.3026	1.7795	0.971922	0.00216465	0.0157156
Os07g0686600	VQ domain containing protein.	139.223	1.77662	0.40541	7.2068e-07	2.38172e-05
Os03g0306700	Conserved hypothetical protein.	114.03	1.77414	0.617756	0.000198165	0.00239789
Os03g0694000	Similar to Oxalate oxidase 1 (EC 1.2.3.4) (Germin).	1047.18	1.77149	0.40549	7.81259e-07	2.54957e-05
Os09g0425400	Hypothetical protein.	123.068	1.77008	0.711294	0.000549827	0.00545887
Os05g0550800	Serine/threonine protein kinase domain containing protein.	755.405	1.76374	0.299277	2.53853e-10	3.28897e-08
Os01g0389700	Protein of unknown function DUF679 family protein.	1335.91	1.7631	0.459525	7.64335e-06	0.000166428
Os07g0271000	Similar to GDP dissociation inhibitor protein OsGDI1.	1249.49	1.76297	0.457575	6.7845e-06	0.000151178
Os01g0750300	Cellulose synthase catalytic subunit, Secondary cell wall formation	536.585	1.76041	3.61274	0.00489531	0.0290727
Os03g0300400	Pathogen-related protein (JIOsPR10).	72.125	1.75183	0.425325	2.33062e-06	6.33548e-05
Os03g0334250	Hypothetical protein.	60.7036	1.7518	0.780438	0.000992897	0.00860129
Os02g0208400	Hypothetical gene.	2360.67	1.7517	0.392018	5.04279e-07	1.76511e-05
Os01g0162500	Leucine-rich repeat-containing N-terminal, type 2 domain containing protein.	619.435	1.75131	0.351094	3.95659e-08	2.26456e-06
Os11g0704800	Similar to Membrane protein.	174.214	1.7494	0.705881	0.000577139	0.00565147
Os10g0527601	Glutathione S-transferase, C-terminal-like domain containing protein.	56.0385	1.74768	0.807013	0.00118161	0.00983744
Os09g0435100	Hypothetical gene.	26.5219	1.74549	0.680195	0.000496833	0.00501494
Os02g0795100	Eukaryotic transcription factor, DNA-binding domain containing protein.	19.9462	1.74522	2.99463	0.00558646	0.0322078
Os01g0922700	Conserved hypothetical protein.	58.6971	1.74163	0.825245	0.00132696	0.0107787
Os01g0284900	Conserved hypothetical protein.	808.069	1.74158	0.424474	2.49193e-06	6.6287e-05
Os01g0170051	Hypothetical protein.	590.856	1.73856	0.489698	2.16134e-05	0.000388177
Os01g0750000	Similar to ras-related protein RIC2.	61.5926	1.73694	0.819568	0.00130283	0.0106292
Os02g0736900	Conserved hypothetical protein.	240.752	1.73672	0.655161	0.000377595	0.00401525
Os04g0416900	Similar to OSIGBa0092M08.9 protein.	2046.03	1.73642	0.314205	2.19945e-09	2.03837e-07
Os10g0547900	Similar to Short-chain dehydrogenase Tic32.	370.559	1.73264	0.446285	5.92148e-06	0.000134561
Os07g0573200	Similar to Adenylyl-sulfate kinase.	82.0231	1.73084	0.678384	0.000486254	0.00492342
Os08g0205800	Hypothetical conserved gene.	2306.54	1.72894	1.13847	0.00335808	0.0219616
Os09g0482200	Peptidase A1 domain containing protein.	374.437	1.72708	0.646072	0.000352445	0.00379899
Os04g0648950	Non-protein coding transcript.	20.5875	1.72697	1.02553	0.00297304	0.0199855
Os09g0482500	Peptidase A1 domain containing protein.	362.39	1.72525	0.654784	0.00039054	0.00413285
Os05g0524100	Conserved hypothetical protein.	160.682	1.71554	0.485058	2.29056e-05	0.000408008
Os02g0104100	Similar to MADS-box transcription factor TaAGL18.	83.9634	1.71126	0.447318	7.83823e-06	0.00016982
Os01g0186900	Similar to cDNA clone:001-117-G12, full insert sequence.	633.276	1.71041	0.499132	3.56384e-05	0.000594172
Os01g0848900	Conserved hypothetical protein.	3732.99	1.70962	0.491859	3.25622e-05	0.000551355
Os10g0389100	Red chlorophyll catabolite reductase, Truncated copy of OsRCCR1	107.57	1.70745	0.558041	0.000117105	0.00156312
Os09g0492700	Similar to 3-hydroxy-3-methylglutaryl coenzyme A reductase (EC 1.1.1.34) (Fragment).	471.757	1.7058	0.23439	2.45626e-14	9.40674e-12
Os03g0775700	Conserved hypothetical protein.	130.101	1.70462	0.724759	0.000790354	0.00725754
Os07g0581000	Protein of unknown function DUF250 domain containing protein.	6783.99	1.70459	0.370093	3.19707e-07	1.22619e-05
Os03g0626700	Multi antimicrobial extrusion protein MatE family protein.	3022.13	1.70339	0.362016	1.5393e-07	6.79433e-06
Os12g0153200	Conserved hypothetical protein.	734.599	1.70323	0.71423	0.000742542	0.0069037
Os09g0442600	Similar to Plastid (P)ppGpp synthase.	28210.8	1.70253	0.313121	3.95016e-09	3.37279e-07
Os09g0487600	Similar to polygalacturonase.	190.36	1.69984	0.878671	0.00186086	0.0139736
Os10g0525000	Cytochrome P450 family protein.	471.099	1.69918	0.328186	1.50596e-08	1.00046e-06
Os04g0202800	Similar to H0512B01.12 protein.	250.887	1.69868	0.482775	2.43478e-05	0.000428712
Os05g0541100	IQ calmodulin-binding region domain containing protein.	699.417	1.69699	0.280035	9.53738e-11	1.42743e-08
Os02g0740500	Conserved hypothetical protein.	94.9482	1.69571	0.418593	3.16786e-06	8.13584e-05
Os01g0940800	Similar to Beta-1, 3-glucanase precursor.	51.0732	1.69445	0.864363	0.00182108	0.0137582
Os07g0687900	Galactinol synthase, WSI76 protein induced by water stress	82.8182	1.69258	0.464169	1.57277e-05	0.00030205
Os03g0289800	Similar to Leucoanthocyanidin dioxygenase-like protein.	215.379	1.69081	0.733738	0.000905409	0.00805784
Os10g0389500	Conserved hypothetical protein.	191.47	1.69012	0.386355	7.77097e-07	2.53917e-05
Os01g0618000	Exonuclease domain containing protein.	32.8787	1.68979	0.890834	0.00208288	0.0152795
Os05g0537700	Protein of unknown function DUF295 family protein.	147.669	1.68751	0.33933	4.44455e-08	2.44123e-06
Os07g0582450	Hypothetical gene.	891.214	1.68652	0.369862	3.17946e-07	1.22123e-05
Os06g0671300	Cytochrome P450 family protein.	140.029	1.68572	0.75368	0.00103933	0.00889754
Os08g0290700	Winged helix repressor DNA-binding domain containing protein.	44.4888	1.68434	0.81599	0.00152441	0.0119994
Os03g0189400	Similar to Alcohol dehydrogenase ADH.	1554.21	1.681	0.350589	1.0656e-07	5.09181e-06
Os02g0297132	Similar to heat-shock protein 101.	123.388	1.67963	0.336866	4.16231e-08	2.34114e-06
Os03g0221200	Similar to Homocysteine S-methyltransferase 1 (EC 2.1.1.10) (S- methylmethionine:homocysteine methyltransferase 1) (SMM:Hcy S- methyltransferase 1) (ZmHMT-1).	136.122	1.67616	0.516836	6.61109e-05	0.000981003
Os06g0700700	Similar to P1B-type heavy metal transporting ATPase.	142.694	1.67494	0.36988	3.90945e-07	1.44411e-05
Os01g0764850	Hypothetical protein.	27.0451	1.67489	1.0377	0.00324642	0.0213926
Os11g0669100	Calmodulin binding protein-like family protein.	15.5884	1.67367	1.29051	0.00491084	0.0291516
Os04g0514600	Similar to NBS-LRR type disease resistance protein O2 (Fragment).	3077.5	1.67339	0.549111	0.0001326	0.00173091
Os05g0130100	Hypothetical conserved gene.	836.557	1.67212	0.273068	6.49109e-11	9.94359e-09
Os03g0829200	Similar to Soluble epoxide hydrolase.	183.995	1.67001	0.597624	0.000264865	0.0030386
Os01g0350100	Hypothetical protein.	45.5036	1.66648	1.7054	0.00531853	0.0309509
Os06g0698300	Protein phosphatase 2C family protein.	3884.06	1.66516	0.496019	5.02861e-05	0.000782756
Os03g0792800	Beta-1, 3-glucanase-like protein.	416.183	1.66124	0.642463	0.000461118	0.00471888
Os05g0468700	Ammonium transporter.	537.826	1.65703	0.389103	1.31328e-06	3.97219e-05
Os07g0120300	Similar to predicted protein.	144.483	1.65515	0.473947	2.76025e-05	0.00047884
Os10g0344900	Multi antimicrobial extrusion protein MatE family protein.	127.768	1.65507	0.415233	4.22548e-06	0.000102458
Os03g0180900	Tify domain containing protein.	2681.99	1.65301	0.378225	8.92107e-07	2.84709e-05
Os04g0395800	Tify domain containing protein.	51.6401	1.65088	1.0707	0.00350649	0.0226928
Os04g0447700	Similar to Polyketide reductase.	6677	1.6493	0.362995	3.62045e-07	1.35855e-05
Os01g0548750	Gnk2-homologous domain domain containing protein.	70.8363	1.64724	0.597334	0.000298331	0.00332868
Os01g0757301	Non-protein coding transcript.	39.4566	1.64484	0.603674	0.000333956	0.0036415
Os03g0561400	Conserved hypothetical protein.	32.8058	1.64169	0.797297	0.00159243	0.0124155
Os06g0670300	MYB-like transcription factor, Regulation of plant height, Tolerance to cadmium stress	2103.27	1.64124	0.350367	1.89452e-07	8.03536e-06
Os05g0402900	Similar to EDGP.	43.5542	1.64105	0.909397	0.00246325	0.0173045
Os02g0578300	Similar to H0815C01.4 protein.	234.651	1.64075	0.519641	8.83178e-05	0.00124728
Os11g0490900	Similar to WRKY transcription factor 72.	1040.85	1.63794	0.244697	1.60056e-12	3.59325e-10
Os06g0711900	Bifunctional inhibitor/plant lipid transfer protein/seed storage domain containing protein.	16.0773	1.63145	0.848125	0.00226543	0.0162659
Os05g0128600	Similar to predicted protein.	30.4574	1.63129	0.798192	0.00167308	0.0129021
Os04g0619400	Protein kinase, core domain containing protein.	1141.77	1.63104	0.432621	1.00637e-05	0.000209999
Os08g0137900	Similar to Chemocyanin precursor (Basic blue protein) (Plantacyanin).	143.779	1.62996	0.775282	0.0014319	0.0114245
Os06g0316300	Glycine rich family protein.	2231.28	1.62994	0.596094	0.000325188	0.0035627
Os02g0767200	Lipase, class 3 family protein.	65.82	1.62701	0.683678	0.000786486	0.00722712
Os01g0296166	Hypothetical protein.	379.169	1.62679	0.333159	7.15408e-08	3.7411e-06
Os07g0680700	Hypothetical protein.	67.8279	1.62671	0.710659	0.000968701	0.00843709
Os09g0418375	Hypothetical protein.	22.9588	1.62654	0.781488	0.0015997	0.0124579
Os01g0949700	Glutathione S-transferase, C-terminal domain containing protein.	539.799	1.62613	0.428648	9.0135e-06	0.000190992
Os07g0680600	Protein of unknown function DUF3133 domain containing protein.	1094.54	1.62274	0.458605	2.41248e-05	0.000425361
Os07g0187900	Similar to nitrate and chloride transporter.	880.643	1.61847	0.547496	0.000170035	0.00211666
Os10g0392400	Tify domain containing protein.	2183.28	1.61805	0.441214	1.524e-05	0.000294421
Os05g0138300	Similar to ICT protein (Fragment).	24789	1.61507	0.400978	4.69161e-06	0.00011087
Os04g0218400	Similar to ankyrin protein kinase-like.	281.552	1.60992	0.395822	3.06286e-06	7.93662e-05
Os06g0254700	Caleosin related family protein.	136.172	1.60855	0.510489	9.1854e-05	0.00128605
Os02g0326100	Hypothetical gene.	134.56	1.60637	0.760054	0.00141826	0.0113469
Os11g0533400	Conserved hypothetical protein.	3943.7	1.6063	1.24169	0.00469737	0.0281994
Os01g0211600	Cytochrome P450 family protein.	112.252	1.60389	0.520114	0.00011439	0.00153527
Os05g0565900	DNA-binding WRKY domain containing protein.	418.294	1.60024	0.325977	6.36666e-08	3.38368e-06
Os01g0303300	Similar to Stress-inducible membrane pore protein.	125.517	1.59846	0.604832	0.000414114	0.00432426
Os07g0130800	Protein kinase, catalytic domain domain containing protein.	377.155	1.59821	0.53452	0.000152553	0.0019336
Os07g0570575	Hypothetical protein.	44.8134	1.59802	1.85651	0.00574614	0.0329171
Os10g0536400	Similar to Oxidoreductase, 2OG-Fe oxygenase family protein, expressed.	13494.3	1.59695	0.410307	6.6886e-06	0.000149453
Os01g0876400	Sad1/UNC-like, C-terminal domain containing protein.	3991.18	1.59229	0.358017	6.13344e-07	2.07169e-05
Os07g0147550	Similar to Photosystem II 10 kDa polypeptide, chloroplast.	75.799	1.59121	0.757806	0.00149558	0.0118203
Os02g0783625	Similar to Lysine ketoglutarate reductase/saccharopine dehydrogenase.	2456.22	1.59067	0.438133	1.82764e-05	0.000340211
Os06g0603600	SPX domain-containing protein, Phosphate (Pi) homeostasis, Negative regulation of leaf inclination	2436.11	1.58988	0.234168	8.53134e-13	2.03829e-10
Os08g0535700	Similar to glycerophosphodiester phosphodiesterase.	353.102	1.5796	0.33602	1.79654e-07	7.68237e-06
Os01g0880300	Similar to Pectin methylesterase-like protein.	57.9417	1.57712	0.654193	0.000769683	0.00710532
Os09g0371000	Major facilitator superfamily protein.	1563.9	1.57695	0.323005	7.30429e-08	3.78921e-06
Os06g0162800	MADS-box transcription factor, Control of spikelet morphogenesis, Regulation of floral meristem determinacy	61.0546	1.57494	0.526714	0.000158169	0.00199084
Os05g0370700	Alpha/beta hydrolase family protein.	40.492	1.56789	1.17301	0.00467849	0.028112
Os01g0866000	Similar to E3 ubiquitin ligase EL5 (EC 6.3.2.-).	21.4784	1.56674	1.57206	0.00599042	0.0338806
Os01g0859100	Similar to WIP1 protein (Fragment).	33.188	1.56579	1.10374	0.00437982	0.0267464
Os02g0638650	Pathogenesis-related transcriptional factor and ERF domain containing protein.	2262.78	1.56362	0.510617	0.000128361	0.00168827
Os04g0629700	Similar to Kinesin-1 (Kinesin-like protein A).	68.8532	1.56316	0.924903	0.0030728	0.0204764
Os04g0679000	Similar to H0801D08.9 protein.	55.3788	1.56202	0.777919	0.0018261	0.0137841
Os08g0331800	Conserved hypothetical protein.	60.0782	1.55686	0.663321	0.000902404	0.00804314
Os11g0135000	Efflux transporter of phytosiderophores, Metal transport	118.095	1.55521	0.406353	8.45507e-06	0.000181075
Os07g0539300	Glycoside hydrolase, family 17 protein.	206.986	1.55413	0.730176	0.00142489	0.0113825
Os03g0335200	Similar to WRKY1 (WRKY transcription factor 17).	110.907	1.54959	0.810053	0.00215321	0.0156544
Os09g0498400	Non-protein coding transcript.	48.0612	1.54854	0.705721	0.00127964	0.0104893
Os05g0299500	Protein of unknown function DUF914, eukaryotic family protein.	876.14	1.54694	0.319752	9.38197e-08	4.61863e-06
Os02g0817500	Potassium channel, voltage-dependent, beta subunit, KCNAB-related domain containing protein.	3038.03	1.54638	0.3218	1.10267e-07	5.23348e-06
Os01g0945150	Hypothetical protein.	61.4961	1.5454	0.386924	4.47325e-06	0.000107156
Os11g0704525	Conserved hypothetical protein.	299.086	1.54483	0.300803	2.04764e-08	1.30378e-06
Os01g0667900	CC-type glutaredoxin, Homeostatic regulation of nitrogen use, Hormone signaling	894.026	1.54445	0.347422	6.08859e-07	2.06189e-05
Os10g0519500	Hypothetical protein.	45.6155	1.54371	0.787449	0.00202705	0.0149415
Os06g0553001	Conserved hypothetical protein.	509.633	1.54345	0.393962	5.89154e-06	0.000133998
Os07g0604000	Similar to 6-phosphogluconolactonase-like protein.	668.319	1.54091	0.389095	4.94622e-06	0.000115836
Os02g0231700	Protein kinase, catalytic domain domain containing protein.	163.113	1.53924	0.805508	0.0021723	0.0157536
Os06g0318800	Non-protein coding transcript.	3732.27	1.53902	0.474944	7.63079e-05	0.00110585
Os09g0440300	Aldehyde dehydrogenase, Seed maturation, Maintenance of viability during storage, Lysine catabolism	10933.1	1.53224	0.385871	5.27005e-06	0.000122389
Os08g0441500	Cinnamoyl-CoA reductase, Lignin formation	452.436	1.53197	0.488747	0.000101701	0.00139541
Os08g0203150	Hypothetical gene.	68.5272	1.53009	0.4004	8.97007e-06	0.000190537
Os01g0303800	UspA domain containing protein.	44.5618	1.52997	0.461501	5.83583e-05	0.000885129
Os02g0720600	Peptidase A1 domain containing protein.	124.842	1.52756	0.47339	7.54882e-05	0.00109641
Os08g0173300	Small peptides, Anti-herbivore defense response, Response to wounding and oral secretion	749.793	1.52511	0.664617	0.00105966	0.00903593
Os11g0117900	Similar to Hydrolase, alpha/beta fold family protein, expressed.	64.581	1.52358	0.644962	0.0008935	0.00798234
Os04g0581000	Similar to Flavanone 3-hydroxylase (Fragment).	487.582	1.52263	0.371014	2.76619e-06	7.2618e-05
Os07g0582400	Similar to Proton myo-inositol cotransporter.	140490	1.52216	0.318857	1.32447e-07	6.01184e-06
Os06g0210000	Protein of unknown function DUF6 domain containing protein.	1658.76	1.52025	0.297374	2.35457e-08	1.46693e-06
Os05g0552800	Conserved hypothetical protein.	192.414	1.52008	0.642431	0.000873194	0.00782779
Os09g0419600	Zinc finger, RING-type domain containing protein.	33.5978	1.5193	0.535069	0.00026674	0.00304888
Os02g0758200	Conserved hypothetical protein.	131.003	1.51847	0.526057	0.000223294	0.00264199
Os08g0173600	Conserved hypothetical protein.	127.05	1.51797	0.405952	1.21708e-05	0.00024513
Os01g0874300	Similar to MybHv5 (Fragment).	821.044	1.51644	0.396553	8.66744e-06	0.000185014
Os11g0549300	Similar to Protein kinase domain containing protein, expressed.	403.853	1.51275	0.333154	3.99058e-07	1.46576e-05
Os07g0611500	C1-like domain containing protein.	129.046	1.51058	0.462725	6.73686e-05	0.000995695
Os01g0733001	Similar to NRAMP3 (NRAMP metal ion transporter 3); manganese ion transmembrane transporter/ metal ion transmembrane transporter.	37.0234	1.51007	0.688754	0.00133108	0.0107988
Os10g0548100	Similar to DM280 protein.	224.116	1.5097	0.735972	0.00172222	0.0131912
Os11g0118350	Hypothetical gene.	147.858	1.50893	0.341858	7.2464e-07	2.39177e-05
Os04g0496950	Non-protein coding transcript.	173.597	1.50875	0.66832	0.00112759	0.00950622
Os07g0175600	Plant lipid transfer protein and hydrophobic protein, helical domain containing protein.	660.469	1.50722	0.546733	0.000322285	0.00353983
Os02g0580966	Hypothetical protein.	65.9546	1.50467	0.608868	0.000695529	0.00655852
Os07g0603600	Similar to esterase PIR7B.	316.848	1.50457	0.369093	3.14312e-06	8.08826e-05
Os05g0163050	Hypothetical protein.	19.3997	1.50428	1.10145	0.00504727	0.0297176
Os03g0257700	Hypothetical protein.	28.5436	1.50188	0.729747	0.00179821	0.0136369
Os01g0185300	Transferase family protein.	1167.4	1.49951	0.323648	2.60875e-07	1.03248e-05
Os04g0600200	Homodimeric diiron-carboxylate protein, Cyanide-resistant respiration in mitochondria, Reactive oxygen species (ROS) scavenging	3620.2	1.49902	0.306409	7.39998e-08	3.82701e-06
Os09g0571200	C2 domain-containing protein, Salt tolerance	3743.01	1.49852	0.365934	3.09544e-06	7.98134e-05
Os02g0748300	Similar to VMP3 protein.	3323.81	1.49554	0.488151	0.000137908	0.00178321
Os02g0629400	Phytosulfokine (PSK) receptor, Regulation of resistance to Xoc	978.534	1.49173	0.374915	4.47684e-06	0.000107156
Os04g0600300	Homodimeric diiron-carboxylate protein, Cyanide-resistant respiration in mitochondria, Reactive oxygen species (ROS) scavenging	2261.74	1.49065	0.395781	1.1361e-05	0.000231868
Os09g0509500	Diacylglycerol acyltransferase domain containing protein.	2537.44	1.4906	0.381863	6.64266e-06	0.000148615
Os06g0683100	NAD(P)-binding domain containing protein.	242.066	1.49012	0.334958	6.26134e-07	2.10942e-05
Os10g0521550	Hypothetical protein.	25.1204	1.4871	1.65319	0.00654969	0.0363915
Os03g0566700	Similar to NB-ARC domain containing protein, expressed.	39.1085	1.48158	0.506129	0.000210231	0.0025137
Os04g0533900	Heavy metal transport/detoxification protein domain containing protein.	145.778	1.48072	0.53983	0.000349266	0.00377724
Os01g0719150	Conserved hypothetical protein.	47.0443	1.47971	0.840435	0.00299722	0.0201065
Os01g0163000	Leucine-rich repeat, N-terminal domain containing protein.	786.746	1.47915	0.367567	3.98853e-06	9.79899e-05
Os08g0299400	Similar to MGDG synthase type A.	52.5228	1.47861	0.595258	0.000691557	0.00652756
Os03g0790500	Alpha/beta hydrolase fold-3 domain containing protein.	790.036	1.4759	0.405046	1.73402e-05	0.000327417
Os04g0201900	Similar to H0512B01.10 protein.	4337.3	1.47577	0.362968	3.65517e-06	9.13512e-05
Os03g0805100	Similar to Squalene synthase (EC 2.5.1.21).	1634.47	1.47522	0.444634	5.82865e-05	0.000884556
Os08g0516600	Conserved hypothetical protein.	443.002	1.47406	0.293377	3.83455e-08	2.19955e-06
Os11g0210201	Conserved hypothetical protein.	2360.58	1.47308	0.416865	2.77023e-05	0.000479988
Os08g0457000	Conserved hypothetical protein.	38.0717	1.4724	0.835048	0.00302965	0.0202771
Os03g0285166	Non-protein coding transcript.	579.274	1.47002	0.303092	9.12206e-08	4.50772e-06
Os08g0280100	Similar to Phytase.	103.74	1.46988	0.357251	2.77526e-06	7.27827e-05
Os02g0527200	Similar to OSIGBa0142C11.2 protein.	6444.94	1.46675	0.483042	0.000151857	0.00192729
Os02g0140800	Conserved hypothetical protein.	1144.72	1.46574	0.604802	0.000796905	0.00729712
Os01g0794400	Thioredoxin domain 2 containing protein.	28933.4	1.46461	0.413226	2.83939e-05	0.000490341
Os02g0332450	Hypothetical conserved gene.	42.3001	1.46271	0.597423	0.000772026	0.00711685
Os03g0789000	Similar to Calcium-dependent protein kinase.	149.022	1.45731	0.690574	0.00160517	0.0124893
Os04g0659800	Similar to OSIGBa0132E09-OSIGBa0108L24.20 protein.	52.7413	1.4555	0.614687	0.000928552	0.00821192
Os09g0521400	Similar to HMG-CoA synthase.	749.426	1.45191	0.299479	9.46822e-08	4.6348e-06
Os08g0446400	Leucine-rich repeat, N-terminal domain containing protein.	22.6898	1.44937	0.842082	0.00341385	0.0222425
Os11g0546401	Hypothetical gene.	110.295	1.4468	0.38103	1.03285e-05	0.000214836
Os03g0693000	Similar to predicted protein.	6084.47	1.44679	0.280315	1.89895e-08	1.22711e-06
Os06g0623600	Similar to Cinnamoyl-CoA reductase (EC 1.2.1.44).	1007.55	1.44318	0.255096	1.22514e-09	1.25118e-07
Os06g0246500	Similar to Pyruvate dehydrogenase E1 alpha subunit (EC 1.2.4.1).	900.954	1.4429	0.447787	8.20314e-05	0.00117571
Os02g0161900	Similar to polyubiquitin containing 7 ubiquitin monomers.	113868	1.44289	0.306512	1.9275e-07	8.13551e-06
Os03g0556600	Serine/threonine protein kinase-related domain containing protein.	63.911	1.43898	0.68465	0.00167489	0.0129122
Os04g0538400	Similar to Nodulin 21 (N-21).	157.373	1.43886	0.45988	0.000112084	0.00150848
Os04g0531900	Short-chain dehydrogenase/reductase SDR domain containing protein.	1864.73	1.43814	0.219179	4.38992e-12	8.60388e-10
Os08g0445700	Class II trehalose-phosphate-synthase (TPS) gene family member, Salt stress tolerance, Control of yield-related traits	251.247	1.43806	0.545895	0.000475149	0.00483049
Os07g0691300	Wound-induced protein, Wun1, subgroup domain containing protein.	561.412	1.43653	0.245924	4.18841e-10	4.95793e-08
Os01g0681800	Conserved hypothetical protein.	1351.11	1.43607	0.371339	7.23268e-06	0.00015868
Os03g0258200	Alpha/beta hydrolase fold-3 domain containing protein.	171.55	1.43485	0.655398	0.00139063	0.0111705
Os06g0549600	FAD-linked oxidase, FAD-binding, subdomain 2 domain containing protein.	48.604	1.43298	0.79647	0.00292661	0.0197447
Os03g0153900	Aromatic-ring hydroxylase family protein.	102.444	1.43271	0.655731	0.00140925	0.0112957
Os02g0528900	Similar to PDR-like ABC transporter.	451.752	1.43181	0.393494	1.89285e-05	0.000349591
Os07g0679300	Similar to Alpha-galactosidase precursor (EC 3.2.1.22) (Melibiase) (Alpha-D- galactoside galactohydrolase).	2914.3	1.43156	0.396001	2.17921e-05	0.000390847
Os02g0805250	Basic helix-loop-helix transcription factor, Regulation of grain size	115.99	1.42962	0.431945	6.1536e-05	0.000925243
Os03g0807000	Conserved hypothetical protein.	52.7704	1.42926	0.588653	0.000826547	0.00752357
Os12g0167950	Non-protein coding transcript.	23.6115	1.42898	0.883071	0.00401213	0.0250966
Os11g0439300	Hypothetical protein.	68.0356	1.42859	5.10154	0.0060741	0.0342588
Os02g0666700	Permease for cytosine/purines, uracil, thiamine, allantoin family protein.	170.376	1.42651	0.580138	0.000757764	0.00702017
Os08g0174800	Similar to Benzothiadiazole-induced somatic embryogenesis receptor kinase 1.	58.5886	1.42468	0.495717	0.000251354	0.00291701
Os01g0830700	Protein of unknown function DUF231, plant domain containing protein.	1875.59	1.42439	0.393088	1.91597e-05	0.000352122
Os02g0755400	Similar to RNA recognition motif-containing protein SEB-4.	158.153	1.42399	0.512131	0.0003292	0.00359757
Os03g0817800	Protein of unknown function DUF231 domain containing protein.	155.152	1.42232	1.04511	0.00507479	0.0298459
Os02g0781000	Pectin lyase fold/virulence factor domain containing protein.	30.631	1.42091	1.47098	0.00674116	0.0371777
Os02g0119600	Conserved hypothetical protein.	271.556	1.41868	0.481621	0.000201981	0.00243857
Os05g0555700	Conserved hypothetical protein.	763.556	1.41641	0.484298	0.000218862	0.00260181
Os01g0310100	Similar to PLDP1 (PHOSPHOLIPASE D P1); phospholipase D.	3725.84	1.41584	0.179059	2.24066e-16	1.45878e-13
Os03g0236200	Similar to Glutamate decarboxylase isozyme 3 (EC 4.1.1.15).	4169.91	1.41566	0.239563	2.43815e-10	3.17472e-08
Os05g0527100	UDP-glucuronosyl/UDP-glucosyltransferase family protein.	16.5926	1.41222	0.797419	0.00342495	0.022287
Os01g0516600	Similar to Stable protein 1.	221.814	1.41208	0.431133	6.9279e-05	0.00101988
Os08g0531100	MAP65/ASE1 family protein.	146.799	1.40815	0.815059	0.00332963	0.0218194
Os10g0134900	NB-ARC domain containing protein.	25.2075	1.40812	0.766401	0.00294236	0.0198305
Os07g0621600	Non-protein coding transcript.	167.076	1.40792	0.497943	0.00028632	0.0032237
Os01g0866500	Similar to Soluble inorganic pyrophosphatase (EC 3.6.1.1) (Pyrophosphate phospho- hydrolase) (PPase).	2918.6	1.40758	0.539141	0.00052171	0.00522955
Os03g0197300	Similar to Cupin family protein, expressed.	8926.68	1.4064	0.363213	8.244e-06	0.00017743
Os02g0483500	Transferase family protein.	162.732	1.40433	0.385873	1.93804e-05	0.000355175
Os02g0481700	Similar to lipase class 3 family protein.	2693.9	1.4026	0.29621	1.77974e-07	7.6356e-06
Os12g0217300	Hypothetical protein.	32.2837	1.40142	0.898903	0.00433013	0.0265205
Os08g0467500	TB2/DP1 and HVA22 related protein family protein.	358.948	1.40011	0.577928	0.00084722	0.00766353
Os05g0501400	Similar to Receptor-like protein kinase 5.	68.1821	1.39812	0.608837	0.00114548	0.0096035
Os01g0350300	Disease resistance protein domain containing protein.	95.5048	1.39563	1.6264	0.00678832	0.0373745
Os12g0224000	Similar to Diacylglycerol kinase 1 (EC 2.7.1.107) (Diglyceride kinase 1) (DGK 1) (DAG kinase 1).	1281.81	1.39439	0.435634	9.49584e-05	0.00131959
Os03g0180800	TIFY domain-containing transcriptional regulator, Salt and dehydration stress tolerance	40.3882	1.39077	1.68895	0.00698244	0.0381769
Os01g0706600	Conserved hypothetical protein.	138.565	1.38941	0.574852	0.000862297	0.00776485
Os01g0956200	Glycosyltransferase AER61, uncharacterized domain containing protein.	1486.96	1.38752	0.263741	1.22584e-08	8.51286e-07
Os12g0220866	Hypothetical gene.	38.9779	1.38749	0.663959	0.00183009	0.0138103
Os11g0704500	Metallothionein-like protein type 1.	54536.3	1.3868	0.227425	1.09473e-10	1.61067e-08
Os06g0661900	Protein of unknown function DUF266, plant family protein.	1162.78	1.38516	0.288507	1.25657e-07	5.76121e-06
Os10g0525101	Hypothetical gene.	38.5296	1.3827	0.636424	0.00155466	0.0121984
Os04g0543900	Similar to glutamic dehydrogenase1.	1185.23	1.38261	0.224683	6.42419e-11	9.89933e-09
Os03g0693800	Similar to Oxalate oxidase 1 (EC 1.2.3.4) (Germin).	97.0775	1.3826	0.547401	0.000667673	0.0063551
Os03g0340500	Similar to Sucrose synthase (EC 2.4.1.13).	3856.64	1.3821	0.488779	0.000327777	0.00358738
Os03g0720800	Similar to MYB transcription factor R2R3 type.	498.288	1.38056	0.259402	8.54753e-09	6.3964e-07
Os12g0236400	Adenylate kinase A (EC 2.7.4.3) (ATP-AMP transphosphorylase).	177.542	1.38014	0.463144	0.000185419	0.00226805
Os05g0550300	Similar to Lipid transfer protein (Fragment).	102.657	1.37999	0.650358	0.00168936	0.0129891
Os01g0607200	Amino acid permease subfamily protein.	845.237	1.37981	0.328052	1.99868e-06	5.59072e-05
Os03g0356414	Similar to Ubiquitin ligase SINAT5 (EC 6.3.2.-) (Seven in absentia homolog 5). Splice isoform 2.	582.444	1.37958	0.360927	9.72227e-06	0.000204183
Os08g0150600	F-box domain, cyclin-like domain containing protein.	195.488	1.37922	0.308071	5.93075e-07	2.01589e-05
Os01g0860450	Hypothetical protein.	891.462	1.3792	0.43567	0.0001051	0.0014345
Os12g0242500	Conserved hypothetical protein.	626.311	1.3781	0.482489	0.000272939	0.00310523
Os05g0556000	Oxoglutarate/iron-dependent oxygenase domain containing protein.	3745.03	1.37808	0.440102	0.000117276	0.0015646
Os03g0757900	Similar to UDP-glucose 6-dehydrogenase (EC 1.1.1.22) (UDP-Glc dehydrogenase) (UDP-GlcDH) (UDPGDH).	8818.75	1.37785	0.376166	1.95442e-05	0.000356922
Os06g0329300	Conserved hypothetical protein.	914.015	1.37537	0.384182	2.38351e-05	0.00042154
Os02g0822900	Hypothetical conserved gene.	57.8342	1.37437	0.75257	0.0029482	0.0198502
Os03g0188500	Glutelin family protein.	550.055	1.37316	0.581366	0.000997458	0.00862491
Os03g0257600	Hypothetical conserved gene.	139.462	1.37295	0.32667	2.03746e-06	5.66874e-05
Os10g0529400	Similar to Glutathione S-transferase GSTU6.	492.743	1.37271	0.281533	8.74489e-08	4.34608e-06
Os01g0597800	UDP-glucuronosyl/UDP-glucosyltransferase family protein.	576.773	1.3704	0.55376	0.000761629	0.00705096
Os03g0129100	Seven transmembrane protein MLO2.	1744.96	1.37038	0.447463	0.000146231	0.00187409
Os01g0945100	Similar to amino acid transporter.	451.503	1.36865	0.184747	1.14154e-14	4.79485e-12
Os02g0525600	Similar to H0502B11.1 protein.	3607.36	1.36509	0.302498	4.69795e-07	1.66681e-05
Os07g0164800	Conserved hypothetical protein.	601.184	1.36502	0.675561	0.00208397	0.0152832
Os05g0487300	Conserved hypothetical protein.	186.876	1.36482	0.422296	8.45357e-05	0.00120299
Os09g0415050	Hypothetical gene.	84.0405	1.36235	0.517023	0.000512186	0.00514597
Os09g0532900	Similar to Myb13 protein.	172.263	1.36228	0.48903	0.000332948	0.00363397
Os01g0681200	Similar to Acyl-CoA synthetase (EC 6.2.1.3).	2072.47	1.36159	0.297395	3.74292e-07	1.39446e-05
Os01g0595600	Alpha/beta hydrolase fold-1 domain containing protein.	10272.8	1.36101	0.319348	1.51283e-06	4.45164e-05
Os05g0573300	Similar to CTP synthase 1 (EC 6.3.4.2) (UTP--ammonia ligase 1) (CTP synthetase 1).	5213.43	1.35944	0.305719	6.87474e-07	2.28066e-05
Os10g0464000	Similar to Hypersensitive-induced response protein.	69.0687	1.35823	0.404305	5.62617e-05	0.000859335
Os02g0177600	4-coumarate:coenzyme A ligase, Lignin biosynthesis, Defense against wounding	962.362	1.3574	0.303784	6.32005e-07	2.1237e-05
Os02g0205700	Hypothetical protein.	85.3006	1.35569	0.814074	0.00382428	0.0242434
Os01g0927300	Heavy metal transport/detoxification protein domain containing protein.	32.0013	1.35563	0.587005	0.00119661	0.00993376
Os02g0793850	Non-protein coding transcript.	36.686	1.35503	0.535915	0.00070402	0.00661587
Os11g0182500	Ankyrin repeat-containing protein, Regulator in basal defense	22.1908	1.34942	0.819879	0.00418588	0.0258437
Os02g0705400	Similar to Pathogen induced protein 2-4.	2063.8	1.34933	0.289192	2.51075e-07	9.99771e-06
Os06g0166400	Similar to TINY-like protein (AP2 domain containing protein RAP2.10) (Fragment).	545.835	1.34777	0.299738	5.57719e-07	1.92372e-05
Os04g0546800	Pathogenesis-related transcriptional factor and ERF domain containing protein.	883.883	1.3445	0.492234	0.000397472	0.00419407
Os04g0684900	Component of the CCR4-NOTcomplex, Deadenylase, Deadenylation (poly(A) tail shortening), Development and stress response	507.777	1.33633	0.627292	0.00172292	0.0131927
Os10g0391400	Tify domain containing protein.	38.0724	1.33399	0.72824	0.00310302	0.020625
Os04g0149400	Conserved hypothetical protein.	153.847	1.33262	0.575823	0.00115916	0.00969081
Os10g0546400	Conserved hypothetical protein.	41.9288	1.33082	0.673962	0.00240033	0.0169863
Os01g0137950	Similar to predicted protein.	89.1742	1.33064	0.53116	0.000745441	0.00692819
Os03g0161500	EGF domain containing protein.	1085.17	1.33026	0.494566	0.000452319	0.00464849
Os04g0371100	Similar to OSIGBa0134J07.7 protein.	159.673	1.32852	0.551033	0.000927483	0.00820711
Os01g0802600	Similar to Circadian clock coupling factor ZGT.	15.9495	1.32759	0.892689	0.00544962	0.0315727
Os01g0607250	Hypothetical protein.	32.9167	1.32719	0.722493	0.00311269	0.020684
Os06g0647400	Similar to Lysosomal Pro-X carboxypeptidase.	401.403	1.32512	0.440234	0.000179709	0.00220754
Os01g0845100	Protein of unknown function DUF668 family protein.	120.168	1.32267	0.688089	0.00261909	0.0182078
Os01g0776600	Similar to Purple acid phosphatase (EC 3.1.3.2).	1405.55	1.32234	0.278983	1.78768e-07	7.65703e-06
Os05g0496000	Conserved hypothetical protein.	1605.7	1.31781	0.273072	1.21304e-07	5.60105e-06
Os07g0680400	WRKY transcription factor, Drought tolerance	728.938	1.31778	0.278124	1.80751e-07	7.71657e-06
Os04g0175400	Conserved hypothetical protein.	111.074	1.31749	1.02249	0.0060782	0.034269
Os12g0135100	Similar to Phosphoglycerate mutase family protein.	305.748	1.31587	0.257464	2.77015e-08	1.68552e-06
Os06g0147300	Similar to cDNA clone:J023088C01, full insert sequence.	105.098	1.31579	0.538523	0.000872495	0.00782421
Os07g0108800	Two-pore K+ channel family protein, K+ homeostasis, Osmotic and drought tolerance	98.5048	1.31546	0.639814	0.00206578	0.015184
Os10g0100500	Serine/threonine protein kinase-related domain containing protein.	1711.42	1.31363	0.240603	4.02848e-09	3.42842e-07
Os09g0347300	Exo70 exocyst complex subunit family protein.	1299.48	1.31303	0.229167	8.92167e-10	9.48319e-08
Os04g0488400	Similar to FLOWERING LOCUS T protein.	309.038	1.3092	0.282414	2.9981e-07	1.16013e-05
Os07g0686800	Similar to Serine/threonine protein kinase-like.	230.919	1.3091	0.376109	3.74677e-05	0.000618729
Os01g0631800	Conserved hypothetical protein.	103.127	1.30908	0.852871	0.00476843	0.0284946
Os08g0127100	Amino acid transporter	26925.8	1.30791	0.463288	0.000379907	0.00403654
Os04g0569100	Similar to OCL1 homeobox protein.	738.377	1.30738	0.431135	0.000170839	0.00212159
Os02g0185300	Cytochrome P450 family protein.	6366.31	1.30602	0.416772	0.000133849	0.00174285
Os08g0130900	Similar to galactosyltransferase family.	214.321	1.30292	0.216004	1.48059e-10	2.07299e-08
Os03g0326000	Phospholipid-transporting ATPase 1 (EC 3.6.3.1) (Aminophospholipid flippase 1).	1077.45	1.30272	0.241182	5.56289e-09	4.44383e-07
Os02g0209300	Hypothetical conserved gene.	1002.62	1.30162	0.517323	0.000748979	0.00695015
Os10g0527800	Similar to Tau class GST protein 3.	190.045	1.30014	0.596761	0.00161973	0.0125876
Os01g0959100	Similar to Abscisic stress ripening protein 1.	182.61	1.2978	0.483548	0.00047071	0.00479399
Os03g0324900	Zinc finger, RING/FYVE/PHD-type domain containing protein.	1335.28	1.29722	0.336353	9.12262e-06	0.000192677
Os12g0198000	Protein of unknown function DUF538 family protein.	244.973	1.2958	0.359825	2.44269e-05	0.000429815
Os01g0885700	Protein kinase-like domain containing protein.	23.141	1.29541	1.13535	0.00726516	0.0393315
Os09g0466300	Similar to FIP1.	54.9902	1.29377	0.76694	0.00401903	0.0251225
Os08g0203100	Hypothetical conserved gene.	106.81	1.29215	0.535852	0.000963736	0.00840895
Os03g0194900	Uncharacterised conserved protein UCP037471 domain containing protein.	1785.1	1.29184	0.367064	3.36245e-05	0.000564935
Os01g0949300	EF-Hand type domain containing protein.	3069.78	1.29154	0.544907	0.00106799	0.00909873
Os10g0447900	Similar to Citrate transporter family protein.	7777.54	1.29121	0.266806	1.12724e-07	5.30843e-06
Os10g0416500	Similar to Chitinase 1 precursor (EC 3.2.1.14) (Tulip bulb chitinase-1) (TBC-1).	2364.02	1.29095	0.250278	2.206e-08	1.39101e-06
Os09g0491740	Auxin efflux carrier domain containing protein.	2746.6	1.28958	0.262252	7.6471e-08	3.93569e-06
Os05g0366000	Beta-glucosidase 21.	119.839	1.28919	0.464177	0.000369324	0.00394473
Os10g0351200	Similar to Cytochrome P450 family protein, expressed.	1207.94	1.28877	0.418268	0.000150716	0.00192023
Os03g0203700	Similar to Calcium-transporting ATPase 2, plasma membrane-type (EC 3.6.3.8) (Ca(2+)-ATPase isoform 2).	61.1506	1.28636	0.492131	0.000587465	0.00573202
Os01g0956800	Hypothetical conserved gene.	70.0455	1.28524	0.644889	0.00241546	0.0170771
Os01g0794800	Similar to Subtilase.	40.6424	1.28338	0.756803	0.00404631	0.0252463
Os04g0206500	UDP-glucuronosyl/UDP-glucosyltransferase family protein.	346.968	1.28282	0.340241	1.30454e-05	0.000259732
Os01g0142600	Conserved hypothetical protein.	80.419	1.28073	0.643947	0.00243681	0.0171618
Os03g0125100	Beta-carotene hydroxylase, Drought and oxidative stress resistance	1973.57	1.27839	0.183864	3.38873e-13	9.48916e-11
Os04g0631600	Basic helix-loop-helix dimerisation region bHLH domain containing protein.	2741.24	1.2782	0.210367	1.12572e-10	1.63777e-08
Os07g0132500	Similar to Resistance protein candidate (Fragment).	283.165	1.27748	0.313684	3.8531e-06	9.52919e-05
Os01g0199300	Similar to lachrymatory factor synthase.	10.7303	1.27728	1.5448	0.00907409	0.0465264
Os01g0200300	Similar to Homeobox-leucine zipper protein HOX29.	1214.26	1.27633	0.632318	0.00234721	0.0166965
Os05g0287800	Similar to Phosphatidic acid phosphatase-like protein.	3997.72	1.27622	0.296816	1.45236e-06	4.31739e-05
Os03g0673400	Conserved hypothetical protein.	621.825	1.27504	0.478008	0.000507945	0.00511125
Os01g0559600	Similar to C13 endopeptidase NP1 precursor.	20183.3	1.27216	0.306945	2.4997e-06	6.64257e-05
Os01g0183300	Endonuclease/exonuclease/phosphatase domain containing protein.	614.793	1.26828	0.249702	3.40065e-08	1.99459e-06
Os05g0401500	Similar to oxidoreductase, 2OG-Fe oxygenase family protein.	3787.8	1.2679	0.192704	4.37863e-12	8.60388e-10
Os12g0556500	Calmodulin binding protein-like family protein.	2170.29	1.26735	0.33312	1.07241e-05	0.000221472
Os02g0463401	Conserved hypothetical protein.	767.439	1.26723	0.441259	0.00029136	0.00326208
Os07g0575900	Protein of unknown function DUF946, plant family protein.	127.157	1.26453	0.745065	0.00403899	0.0252178
Os05g0557700	Ubiquitin-conjugating E2 enzyme, Phosphate homeostasis, Negative regulator of the inorganic phosphate (Pi)-starvation response-signaling pathway	22508.3	1.26374	0.27189	2.94322e-07	1.14059e-05
Os02g0227200	Early nodulin.	3663.6	1.26255	0.226619	2.24479e-09	2.07301e-07
Os07g0534300	Hypothetical conserved gene.	376.095	1.26206	0.288965	1.08065e-06	3.36229e-05
Os10g0577600	H3K9 demethylase, Floral organ development	5575.4	1.25812	0.391737	0.000115321	0.00154327
Os11g0131400	Hypothetical conserved gene.	27.776	1.25764	0.723214	0.00397851	0.0249437
Os04g0647800	Similar to Glycerol kinase-like protein.	2061.33	1.25726	0.258969	1.15548e-07	5.41204e-06
Os05g0574600	Similar to 3-ketoacyl-CoA synthase.	239.927	1.25613	0.62946	0.00248333	0.0174268
Os02g0738100	Conserved hypothetical protein.	249.183	1.25399	0.503743	0.000828681	0.00753162
Os02g0693400	Peptidase C19, ubiquitin carboxyl-terminal hydrolase 2 family protein.	688.604	1.25381	0.503973	0.00085306	0.00770031
Os01g0114100	Similar to Protein kinase RLK17.	2967	1.25173	0.171508	2.83625e-14	1.0403e-11
Os01g0371200	Similar to Glutathione-S-transferase 19E50.	35337.9	1.24967	0.324432	8.2234e-06	0.000177133
Os10g0521500	Esterase/lipase/thioesterase domain containing protein.	61.3889	1.24788	0.848766	0.00560125	0.0322788
Os03g0321700	Similar to WRKY transcription factor 55.	588.709	1.24744	0.311815	5.34894e-06	0.000123381
Os01g0185350	Non-protein coding transcript.	54.7835	1.24626	0.842223	0.00557395	0.0321494
Os01g0962700	Similar to Peroxidase 12 precursor (EC 1.11.1.7) (Atperox P12) (PRXR6) (ATP4a).	135.688	1.24597	0.338933	1.95396e-05	0.000356922
Os01g0731150	Hypothetical protein.	195.568	1.2456	0.38061	8.26646e-05	0.00118153
Os04g0623500	Similar to H0215F08.7 protein.	80.2635	1.24518	0.641214	0.00277377	0.0189443
Os02g0256200	Similar to Histidine-rich protein.	64.7322	1.24407	0.500367	0.000854855	0.00771116
Os09g0478100	Cellulose synthase family protein.	5543.57	1.24395	0.30113	3.05121e-06	7.92219e-05
Os04g0398000	ERF transcription factor, A member of APETALA2/Ethylene-Responsive Element Binding Protein(AP2/EREBP) family, Regulation of drought stress response, Innate immunity	432.547	1.2397	0.423115	0.000248724	0.00289164
Os07g0683600	Similar to Osr40c1 protein.	1060.8	1.23934	0.497297	0.000838091	0.00759756
Os10g0558725	Hypothetical protein.	39.1823	1.23904	0.582013	0.00197875	0.0146602
Os12g0443500	Similar to UDP-glucose 6-dehydrogenase (EC 1.1.1.22) (UDP-Glc dehydrogenase) (UDP-GlcDH) (UDPGDH).	2890.91	1.23865	0.266842	3.11122e-07	1.19679e-05
Os05g0582600	Peptidase S10, serine carboxypeptidase family protein.	47.0251	1.23792	0.746113	0.00448432	0.0272279
Os04g0460350	Similar to predicted protein.	1239.89	1.23685	0.313465	6.78623e-06	0.000151178
Os10g0389300	Similar to Red chlorophyll catabolite reductase (Fragment).	2341.56	1.23578	0.420908	0.000253422	0.00292689
Os06g0270200	Similar to Potassium transporter 24.	445.091	1.23533	0.230309	7.63483e-09	5.81363e-07
Os08g0410500	Similar to carbohydrate transporter/ sugar porter/ transporter.	76.7455	1.23481	0.437383	0.000346184	0.00375326
Os09g0475500	Protein of unknown function DUF246, plant family protein.	995.366	1.2336	0.302027	3.817e-06	9.45787e-05
Os04g0210250	Hypothetical gene.	45.4184	1.23271	0.767278	0.00484948	0.0288665
Os01g0134700	Calmodulin binding protein-like family protein.	455.171	1.23169	0.445521	0.000399121	0.00420806
Os09g0547500	Lysine decarboxylase-like protein, Response to abiotic stresses	2649.42	1.23091	0.408528	0.000203852	0.00245206
Os10g0558700	Similar to Oxidoreductase, 2OG-Fe oxygenase family protein, expressed.	761.589	1.23035	0.291602	2.1479e-06	5.94428e-05
Os01g0731100	Similar to Pathogen-related protein.	694.358	1.22989	0.262993	2.65316e-07	1.04529e-05
Os04g0497000	Similar to Allyl alcohol dehydrogenase.	531.583	1.22875	0.616399	0.00255445	0.0178346
Os07g0570600	Cupredoxin domain containing protein.	122.16	1.22812	0.56002	0.00171194	0.0131356
Os02g0188400	Hypothetical protein.	21.8556	1.2276	0.985379	0.00740874	0.0399624
Os05g0484800	Protein of unknown function DUF567 family protein.	480.825	1.22694	0.494631	0.000874542	0.00783717
Os03g0849800	Nucleotide-diphospho-sugar transferase domain containing protein.	1462.22	1.22331	0.252783	1.20652e-07	5.58086e-06
Os06g0133300	Hypothetical conserved gene.	80.3107	1.22323	0.950344	0.00684539	0.0376489
Os01g0920100	Conserved hypothetical protein.	15212.8	1.22108	0.190067	1.29215e-11	2.27366e-09
Os11g0109700	Protein of unknown function Cys-rich family protein.	137.461	1.22023	0.590498	0.00225533	0.0162247
Os03g0682100	Similar to nitrate and chloride transporter.	5460.85	1.21953	0.417369	0.000267809	0.0030589
Os03g0780550	Hypothetical protein.	32.4549	1.218	0.618505	0.00281625	0.019144
Os08g0412700	Protein of unknown function DUF1262 family protein.	205.499	1.21794	0.485305	0.000818911	0.00746189
Os03g0327100	Similar to CUC1.	2608.26	1.21757	0.649759	0.00332297	0.0217812
Os04g0650000	Similar to Oryzain alpha chain precursor (EC 3.4.22.-).	29245.9	1.21688	0.492791	0.000987425	0.00857151
Os12g0502800	Similar to Ureide permease 2.	14509.5	1.21575	0.180625	1.72827e-12	3.84681e-10
Os01g0327400	Similar to Peroxidase (Fragment).	249.977	1.21477	0.3258	1.64562e-05	0.000313727
Os01g0862600	A member of S40 gene family, Leaf senescence	373.016	1.2146	0.411479	0.000239429	0.00279731
Os05g0529400	Similar to ubiquitin domain containing 1.	962.155	1.21342	0.252412	1.42656e-07	6.40525e-06
Os01g0921000	Nucleotide-diphospho-sugar transferase domain containing protein.	50.4237	1.21298	0.731839	0.00463527	0.027936
Os01g0178900	Similar to Symbiosis-related disease resistance protein (Fragment).	1019.76	1.21265	0.275252	9.57959e-07	3.02757e-05
Os01g0649200	Similar to Esterase.	1494.03	1.2106	0.169484	9.20861e-14	2.92452e-11
Os02g0165100	Protein kinase, core domain containing protein.	1178.45	1.2105	0.401401	0.000203394	0.00244994
Os03g0643300	Ornithine delta-aminotransferase, Abiotic stress tolerance, Nitrogen reutilization, Floret development and seed setting	2903.4	1.20961	0.29147	2.92746e-06	7.63897e-05
Os02g0740700	Matrix metalloproteinase, Plant development, Symplastic apoplastic transport	450.317	1.20945	0.507111	0.00112732	0.00950622
Os11g0671000	Similar to Dormancy-associated protein.	195.916	1.20834	0.815483	0.00574947	0.0329217
Os02g0720300	Protein-tyrosine phosphatase, dual specificity domain containing protein.	360.651	1.20818	0.245142	7.808e-08	3.97917e-06
Os08g0103500	PLC-like phosphodiesterase, TIM beta/alpha-barrel domain domain containing protein.	127.045	1.2072	0.367231	8.24513e-05	0.00117978
Os06g0143700	Similar to Sulfate transporter 2.	3199.51	1.20679	0.292414	3.16548e-06	8.13584e-05
Os03g0734300	Similar to Proteinase inhibitor type II CEVI57 precursor.	111.404	1.20542	0.54015	0.00161197	0.0125356
Os05g0573400	Hypothetical protein.	53.7907	1.20497	0.610955	0.00278915	0.0190085
Os01g0795000	Subtilase.	335.552	1.20407	0.261621	3.88107e-07	1.43566e-05
Os10g0339182	Conserved hypothetical protein.	30.5553	1.20132	0.589439	0.00252581	0.0176678
Os01g0134200	Similar to Universal stress protein family protein.	74.6585	1.20123	0.385042	0.000146173	0.00187409
Os01g0307686	Similar to embryonic abundant protein-like.	2081.77	1.19916	0.483763	0.000909436	0.00808588
Os06g0700500	Protein of unknown function DUF266, plant family protein.	611.756	1.19869	0.193829	6.30746e-11	9.77732e-09
Os07g0682700	Similar to Chitin-binding lectin 1 precursor (PL-I).	234.804	1.1973	0.272643	1.03894e-06	3.24414e-05
Os07g0124400	Hypothetical conserved gene.	103.127	1.19637	0.525197	0.001498	0.0118358
Os10g0134500	NB-ARC domain containing protein.	594.626	1.19559	0.271895	1.03151e-06	3.2248e-05
Os11g0621000	Protein of unknown function DUF716 family protein.	851.523	1.19486	0.292918	4.07901e-06	9.94621e-05
Os03g0146000	Similar to RAB1X.	22961.8	1.19251	0.29159	4.00122e-06	9.81165e-05
Os04g0179200	Similar to Stem secoisolariciresinol dehydrogenase (Fragment).	152.039	1.19199	1.09151	0.00805773	0.0425551
Os04g0617050	Similar to H0313F03.1 protein.	161.798	1.19099	0.290613	3.80345e-06	9.44227e-05
Os03g0200200	Conserved hypothetical protein.	361.857	1.19024	0.415304	0.000318823	0.00351756
Os11g0550500	Similar to LZ-NBS-LRR class RGA.	86.9693	1.18925	0.545665	0.00184991	0.0139129
Os08g0104900	Protein of unknown function DUF6, transmembrane domain containing protein.	3770.45	1.18802	0.207168	9.3948e-10	9.90524e-08
Os03g0114800	Major facilitator superfamily protein, Cd uptake, Grain Cd accumulation	338.646	1.18794	0.233525	3.5485e-08	2.06734e-06
Os03g0235200	Pentatricopeptide repeat domain containing protein.	65.1895	1.1867	0.411477	0.000309186	0.00343214
Os12g0124500	ZF-HD homeobox protein Cys/His-rich dimerisation region domain containing protein.	108.131	1.18597	0.41743	0.000345416	0.00374649
Os03g0238600	Similar to Purple acid phosphatase.	17664.8	1.18546	0.248756	1.97393e-07	8.26922e-06
Os09g0110300	Putative cyclase family protein.	6198.61	1.182	0.176189	2.14215e-12	4.57578e-10
Os06g0208700	Similar to Dual-specificity phosphatase protein.	641.111	1.1811	0.36148	9.04119e-05	0.00126996
Os02g0153700	Leucine-rich repeat receptor-like kinase	400.513	1.17918	0.301596	8.35525e-06	0.000179232
Os04g0127500	Serine/threonine protein kinase-related domain containing protein.	2353.33	1.17858	0.264472	7.89603e-07	2.56676e-05
Os09g0325100	Conserved hypothetical protein.	102.924	1.17807	0.428155	0.000453763	0.0046615
Os02g0730350	Non-protein coding transcript.	299.327	1.17774	0.244557	1.41975e-07	6.38569e-06
Os01g0654100	Similar to CTP synthase (EC 6.3.4.2) (UTP--ammonia ligase) (CTP synthetase).	582.7	1.17774	0.49699	0.00122062	0.010088
Os06g0275700	Similar to Beta-catenin repeat family protein.	754.201	1.17692	0.381444	0.00015906	0.00200012
Os04g0227200	Protein kinase, catalytic domain domain containing protein.	100.294	1.1768	0.592452	0.00277666	0.018959
Os10g0439924	Cytochrome P450 family protein.	225.515	1.17637	0.38788	0.000195191	0.00237088
Os03g0301200	COBRA-like protein 7 precursor.	85.9917	1.17345	0.679151	0.00438293	0.0267558
Os07g0682800	Similar to Apyrase-like protein.	2044.46	1.17107	0.242641	1.35944e-07	6.14625e-06
Os01g0867400	Non-protein coding transcript.	614.284	1.16947	0.259795	6.52354e-07	2.18362e-05
Os03g0285800	MAP Kinase.	1029.27	1.16634	0.374558	0.000144921	0.00186188
Os02g0201300	Conserved hypothetical protein.	636.043	1.16553	0.371126	0.000140215	0.00180945
Os04g0556400	Similar to UDP-glycosyltransferase UGT93B9.	3674.44	1.16505	0.479013	0.00111394	0.00941857
Os06g0617800	Ribose-phosphate pyrophosphokinase 2 (EC 2.7.6.1) (Phosphoribosyl pyrophosphate synthetase 2). Splice isoform 1.	1365.19	1.16463	0.285851	4.31556e-06	0.000104255
Os07g0564200	Conserved hypothetical protein.	31.0641	1.16337	0.651023	0.00414305	0.0256731
Os09g0454600	Similar to Mitochondrial phosphate transporter (Fragment).	1036.96	1.16183	0.450137	0.00073508	0.00685145
Os07g0485100	Similar to Beta-ureidopropionase (EC 3.5.1.6) (Beta-alanine synthase) (N- carbamoyl-beta-alanine amidohydrolase).	2452.61	1.16164	0.307355	1.42405e-05	0.000279467
Os04g0391500	Similar to ACR4.	623.723	1.16143	0.281971	3.5737e-06	8.97458e-05
Os05g0147650	Hypothetical protein.	104.114	1.16111	0.442773	0.000658491	0.00629762
Os02g0824500	Similar to Remorin.	300.103	1.16	0.573037	0.00263076	0.0182694
Os06g0713800	Alpha-amylase isozyme 2A precursor (EC 3.2.1.1) (1, 4-alpha-D-glucan glucanohydrolase).	119.539	1.15971	0.593566	0.00301708	0.0202086
Os01g0606000	MtN3 and saliva related transmembrane protein family protein.	166.688	1.15834	0.437133	0.000610979	0.00591599
Os01g0170000	Raffinose synthase family protein.	489.514	1.15826	0.53103	0.00194486	0.0144668
Os02g0526000	Similar to H0502B11.6 protein.	879.613	1.15742	0.368764	0.00014266	0.00183646
Os06g0223700	Protein of unknown function DUF581 family protein.	6202.49	1.15703	0.137665	4.7252e-18	4.73283e-15
Os06g0354700	Alpha/beta hydrolase-fold family protein, Chlorophyll degradation during senescence	82345.4	1.15695	0.246386	2.64374e-07	1.04316e-05
Os02g0313700	Similar to NTMC2T6.1/NTMC2TYPE6.1.	4844.72	1.15497	0.261508	9.9239e-07	3.12879e-05
Os12g0123700	NAC domain containing transcription factor, Abiotic and biotic stress response	2336.83	1.15372	0.43405	0.000607592	0.00589088
Os08g0360300	Calmodulin binding protein-like domain containing protein.	265.158	1.15289	0.373722	0.000170454	0.00211883
Os04g0600100	Similar to B0403H10-OSIGBa0105A11.3 protein.	290.847	1.15093	0.306035	1.56029e-05	0.000300319
Os03g0773300	Protein kinase, core domain containing protein.	2214.59	1.15012	0.331261	4.32534e-05	0.000695312
Os04g0529800	Sugar/inositol transporter domain containing protein.	2382.64	1.1499	0.335297	4.9554e-05	0.000772746
Os02g0626100	Similar to Phenylalanine ammonia-lyase.	838.421	1.14837	0.426483	0.000557605	0.00551715
Os05g0421450	Hypothetical protein.	912.612	1.14826	0.395745	0.000302568	0.00336874
Os05g0380900	Similar to Polcalcin Jun o 2 (Calcium-binding pollen allergen Jun o 2).	92.8464	1.14823	0.676439	0.00475654	0.0284301
Os07g0538200	Serine/threonine protein kinase-related domain containing protein.	154.859	1.14805	0.384847	0.000236197	0.00276451
Os09g0509100	No apical meristem (NAM) protein domain containing protein.	6307.22	1.14777	0.328725	3.86127e-05	0.000634695
Os03g0720033	Non-protein coding transcript.	116.903	1.14744	0.438892	0.000683768	0.00647281
Os02g0566400	Similar to OSIGBa0152K17.7 protein.	7348.67	1.14742	0.280807	4.14039e-06	0.00010077
Os10g0450800	Hypothetical protein.	1021.49	1.14709	0.585721	0.00304327	0.0203265
Os04g0594400	Aldo/keto reductase domain containing protein.	811.994	1.1468	0.368352	0.00015691	0.00197786
Os04g0273100	Similar to Transposase.	23.3	1.14625	0.906146	0.00813992	0.0428848
Os05g0408900	Similar to 1-deoxy-D-xylulose-5-phosphate synthase.	2794.79	1.14479	0.248569	4.09895e-07	1.49502e-05
Os06g0667000	Serine/threonine protein kinase domain containing protein.	524.146	1.14388	0.397017	0.000322966	0.00354582
Os04g0543500	Hypothetical conserved gene.	608.172	1.14208	0.407566	0.000410574	0.00429922
Os08g0497900	Conserved hypothetical protein.	543.508	1.14173	0.245747	3.38197e-07	1.28387e-05
Os01g0977400	Pentatricopeptide repeat domain containing protein.	100.377	1.14102	0.310695	2.24014e-05	0.000400318
Os08g0425700	Similar to Annexin-like protein.	29.7845	1.14101	1.00288	0.00879686	0.0455171
Os03g0161200	Similar to Sulphate transporter.	18939.9	1.14089	0.452933	0.000949436	0.00832375
Os09g0484900	Sodium/sulphate symporter family protein.	3390.7	1.14059	0.396459	0.000348814	0.00377407
Os10g0202900	Hypothetical conserved gene.	280.82	1.13979	0.524543	0.00200928	0.0148358
Os07g0570550	Cupredoxin domain containing protein.	329.359	1.13869	0.462065	0.0010232	0.00879996
Os04g0103500	Serine/threonine protein kinase-related domain containing protein.	234.477	1.13777	0.216418	1.52544e-08	1.01083e-06
Os06g0114650	Similar to predicted protein.	44.8715	1.13763	0.551668	0.00256616	0.0179067
Os04g0669600	Phospholipase/carboxylesterase domain containing protein.	265.156	1.13581	0.343453	8.3392e-05	0.00119015
Os04g0180400	Similar to Cytochrome P450 99A2.	546.522	1.13561	0.688194	0.00521562	0.030502
Os03g0809900	Core subunit of exon junction complex (EJC), Embryonic organogenesis and development	105.379	1.13525	0.385075	0.000268556	0.00306608
Os01g0218100	Helix-loop-helix DNA-binding domain containing protein.	2723.37	1.13524	0.3467	9.09577e-05	0.00127625
Os01g0783500	Rossmann-like alpha/beta/alpha sandwich fold domain containing protein.	3664.07	1.13494	0.342245	8.21153e-05	0.00117626
Os04g0449500	Similar to H0818E04.12 protein.	1216.71	1.13383	0.300368	1.50484e-05	0.00029202
Os04g0649900	Protein of unknown function DUF579, plant family protein.	218.03	1.13219	0.533344	0.00225778	0.0162333
Os12g0217400	Similar to Leucine Rich Repeat family protein, expressed.	125.62	1.13192	0.29162	9.98044e-06	0.000208429
Os11g0539901	Hypothetical conserved gene.	670.601	1.13047	0.206445	4.5927e-09	3.82119e-07
Os03g0389700	3-Deoxy-D-arabino-heptulosonate 7-phosphate synthase, Chorismate biosynthesis	398.006	1.12897	0.345169	9.53246e-05	0.00132256
Os02g0202200	SPX domain-containing protein, Pi-dependent inhibition of phosphate starvation responses, Negative regulation of leaf inclination	2503.04	1.12853	0.283835	6.80207e-06	0.000151401
Os12g0230600	Protein of unknown function DUF1685 family protein.	576.263	1.1273	0.438088	0.000769006	0.00710158
Os01g0196300	Basic helix-loop-helix (bHLH) transcription factor, Diterpenoid phytoalexin factor, Biosynthesis of diterpenoid phytoalexins, Stress response	165.034	1.12515	0.771933	0.00667571	0.0369184
Os10g0559800	Protein of unknown function DUF547 domain containing protein.	151.898	1.12509	0.237492	2.24903e-07	9.22348e-06
Os03g0358200	Similar to transmembrane protein 115.	38.3867	1.122	3.19823	0.0083647	0.0437593
Os03g0641200	Similar to cationic amino acid transporter 4.	228.575	1.12121	0.383162	0.000290184	0.0032517
Os12g0512800	Cytochrome P450 71E1 (EC 1.14.13.68) (4-hydroxyphenylacetaldehyde oxime monooxygenase).	153.552	1.12119	0.748679	0.00639159	0.0356882
Os12g0117100	Alpha/beta hydrolase fold-1 domain containing protein.	28.6762	1.12028	1.20572	0.00976759	0.0492293
Os09g0272000	Heavy metal transport/detoxification protein domain containing protein.	12142.1	1.11946	0.323219	5.08405e-05	0.000789404
Os05g0267800	Cellular retinaldehyde-binding/triple function, C-terminal domain containing protein.	1859.05	1.11931	0.281944	7.08059e-06	0.000156133
Os03g0171900	Similar to Alanine:glyoxylate aminotransferase-like protein (Fragment).	3008.81	1.11905	0.350119	0.000125873	0.00165973
Os10g0492900	Similar to alpha-galactosidase.	6740.68	1.11868	0.518268	0.00232073	0.016567
Os01g0962100	Conserved hypothetical protein.	100.459	1.11842	0.677461	0.00529551	0.0308652
Os01g0135900	Similar to Cytosolic class I small heat shock protein 3C (Fragment).	10764.7	1.11812	0.317434	4.03933e-05	0.000660755
Os11g0128300	Similar to ZF-HD homeobox protein (Fragment).	194.852	1.11716	0.402938	0.000458552	0.00470036
Os02g0747500	Similar to HVA22-like protein e (AtHVA22e).	41.5495	1.11706	0.543129	0.0026846	0.01851
Os02g0247000	Protein of unknown function DUF605 domain containing protein.	23.5071	1.1162	0.807727	0.00766136	0.040977
Os02g0686700	Protein of unknown function DUF581 family protein.	62.3633	1.11344	0.416931	0.000622166	0.00600981
Os06g0698802	Hypothetical conserved gene.	586.067	1.11302	0.334328	7.98069e-05	0.00114825
Os03g0803100	Unknow protein.	39.826	1.11271	1.55663	0.00967988	0.0489008
Os02g0763200	Similar to Galactoside 2-alpha-L-fucosyltransferase (EC 2.4.1.69) (Xyloglucan alpha-(1, 2)-fucosyltransferase) (AtFUT1).	3262.12	1.11216	0.275896	5.56846e-06	0.000127541
Os03g0809400	Hypothetical conserved gene.	744.748	1.11163	0.436483	0.000862752	0.00776626
Os01g0747300	Similar to Plant-specific domain TIGR01615 family protein.	892.981	1.10948	0.332661	7.84832e-05	0.00113171
Os09g0542900	Conserved hypothetical protein.	83.6893	1.109	0.515385	0.0021996	0.0159045
Os04g0607500	Ion transporter , Na+ transport	2209.98	1.10621	0.530836	0.00253213	0.0177073
Os12g0635400	VQ domain containing protein.	4343.17	1.10554	0.339174	0.000102927	0.00140927
Os02g0532300	Hypothetical conserved gene.	509.295	1.10515	0.40871	0.000557152	0.00551477
Os07g0621100	Pentatricopeptide repeat domain containing protein.	148.941	1.10361	0.243592	6.2004e-07	2.09159e-05
Os02g0566000	Similar to stem-specific protein TSJT1.	86.9602	1.10175	0.544431	0.0028815	0.0194909
Os02g0503900	Cytochrome P450 family protein.	2453.89	1.09712	0.291668	1.67005e-05	0.000317921
Os03g0693400	Protein of unknown function DUF538 family protein.	3931.39	1.09695	0.272571	5.82082e-06	0.000132621
Os09g0397800	Hypothetical gene.	120.458	1.09627	0.27867	8.48803e-06	0.000181631
Os02g0730300	Similar to Potassium transporter HAK3p (Fragment).	4376.44	1.09555	0.281998	1.05057e-05	0.000217863
Os06g0106800	Similar to glycoside hydrolase, family 28.	325.716	1.09534	0.465447	0.00142594	0.0113839
Os02g0187700	Similar to Myb-related protein B (B-Myb) (Myb-related protein 1) (XMYB1).	130.409	1.09485	0.519965	0.00245528	0.0172672
Os03g0760300	Cytochrome P450 family protein.	80.5834	1.09484	0.489214	0.00186303	0.0139819
Os10g0390500	Alanine aminotransferase, Starch synthesis in developing seeds	3475.05	1.09365	0.218429	5.15582e-08	2.79143e-06
Os01g0588400	Band 7 protein family protein.	122.594	1.09296	0.434247	0.000952284	0.0083335
Os04g0227000	Leucine-rich repeat, N-terminal domain containing protein.	824.44	1.09226	0.255005	1.91086e-06	5.4029e-05
Os02g0327000	C2 domain containing protein.	1509.25	1.09205	0.217772	5.73162e-08	3.06616e-06
Os10g0393800	Lipase, GDSL domain containing protein.	36.3515	1.09181	1.05363	0.00982382	0.0494457
Os09g0439200	Jasmonate ZIM-domain protein, Jasmonate-induced resistance to bacterial blight, Repressor of jasmonic acid signaling	338.782	1.09154	0.596351	0.00417499	0.0258258
Os07g0687400	Similar to VQ motif family protein, expressed.	109.278	1.09145	1.07396	0.00968941	0.0489299
Os06g0470000	Glycosyltransferase AER61, uncharacterized domain containing protein.	2155.13	1.0914	0.275297	7.45918e-06	0.000163237
Os06g0196700	Similar to Auxin response factor 1.	932.746	1.09026	0.345952	0.000147021	0.00188329
Os04g0172400	Transferase family protein.	482.321	1.08992	0.421875	0.000806645	0.00737075
Os06g0651200	Conserved hypothetical protein.	332.693	1.08786	0.518556	0.0025229	0.0176522
Os04g0596300	Protein of unknown function DUF760 family protein.	8869.5	1.08731	0.27666	8.59193e-06	0.000183704
Os08g0118100	Similar to F5O11.14 (ACR8).	56.1311	1.08719	0.454911	0.00133327	0.0108122
Os03g0287100	Similar to Phosphatidylinositol transfer protein, expressed.	4323.36	1.08702	0.273675	7.34746e-06	0.000160941
Os03g0268400	Similar to Mannose-1-phosphate guanyltransferase (EC 2.7.7.13) (ATP-mannose-1- phosphate guanylyltransferase) (GDP-mannose pyrophosphorylase) (NDP- hexose pyrophosphorylase).	128.996	1.08654	0.434804	0.00100384	0.00865507
Os05g0421600	No apical meristem (NAM) protein domain containing protein.	2095.92	1.08635	0.44061	0.00111044	0.00939508
Os03g0761900	Similar to Prolyl 4-hydroxylase.	205.288	1.0854	0.503334	0.00223959	0.0161337
Os05g0454500	Conserved hypothetical protein.	857.797	1.084	0.362217	0.00024967	0.00290134
Os03g0248600	Similar to Enolase 2 (EC 4.2.1.11) (2-phosphoglycerate dehydratase 2) (2-phospho- D-glycerate hydro-lyase 2).	5417.81	1.08214	0.232265	2.92771e-07	1.13627e-05
Os06g0587900	Hypothetical conserved gene.	1202.15	1.08189	0.336795	0.000123391	0.00163031
Os01g0214200	Esterase, SGNH hydrolase-type, subgroup domain containing protein.	752.144	1.08121	0.177786	1.37291e-10	1.94609e-08
Os10g0135100	NB-ARC domain containing protein.	1027.29	1.08004	0.441979	0.00117176	0.00977104
Os01g0699600	Mitogen-activated protein kinase kinase kinase (MAPKKK), Negative regulation of seed dormancy	117.197	1.07999	1.10523	0.0099482	0.0498486
Os03g0191400	Small GTPase, Regulation of iron homeostasis	587.931	1.07612	0.250487	1.84382e-06	5.23058e-05
Os09g0509050	Hypothetical protein.	840.651	1.07528	0.308794	4.88366e-05	0.00076417
Os07g0446600	Similar to OSIGBa0102I15.5 protein.	2794.97	1.07474	0.202425	1.23609e-08	8.56126e-07
Os08g0179400	Hypothetical conserved gene.	206.138	1.07469	0.284332	1.60473e-05	0.000307891
Os03g0787000	Syntaxin, Rice blast resistance	813.619	1.07395	0.531279	0.00301057	0.0201701
Os01g0373700	Conserved hypothetical protein.	50.3769	1.07304	1.02106	0.0099445	0.0498411
Os02g0773700	Hypothetical gene.	17.5023	1.07299	2.59322	0.0095498	0.0483938
Os04g0184100	Similar to OSIGBa0140C02.7 protein.	798.41	1.07275	0.361472	0.000276514	0.00313768
Os05g0506800	Hypothetical conserved gene.	203.437	1.07168	0.425228	0.00096994	0.00844506
Os01g0699500	Serine/threonine protein kinase domain containing protein.	523.196	1.07087	0.745538	0.00743868	0.040099
Os04g0368000	Serine/threonine protein kinase-related domain containing protein.	303.377	1.07053	0.48956	0.00219054	0.0158549
Os08g0546100	Similar to protein binding protein.	94.7311	1.07043	0.806282	0.00832413	0.0435908
Os03g0823400	Similar to Bowman-Birk type trypsin inhibitor (WTI).	91.1806	1.07032	0.762976	0.00782016	0.0416212
Os03g0299600	Wound-induced protein, Wun1 domain containing protein.	1737.18	1.07025	0.207043	2.64384e-08	1.62384e-06
Os11g0542100	Zinc finger, RING-type domain containing protein.	53.5429	1.07015	0.52475	0.00295486	0.019881
Os06g0710001	Hypothetical conserved gene.	735.328	1.06897	0.246077	1.50652e-06	4.44262e-05
Os07g0190800	Similar to Thioredoxin h.	413.448	1.06757	0.340286	0.000161824	0.00202755
Os01g0795900	Hypothetical protein.	40.3152	1.06735	0.571352	0.00414229	0.0256731
Os01g0908700	Similar to Hnrpa2b1-prov protein.	3138.28	1.06601	0.28075	1.5156e-05	0.000293233
Os03g0133300	Similar to F7F22.5.	248.401	1.06568	0.593239	0.00456965	0.0276109
Os11g0199801	Conserved hypothetical protein.	526.68	1.0651	0.236231	7.13793e-07	2.36196e-05
Os10g0388900	Conserved hypothetical protein.	537.096	1.06454	0.291839	2.70521e-05	0.000470287
Os01g0833400	Conserved hypothetical protein.	1544.91	1.06333	0.252109	2.65245e-06	6.98433e-05
Os06g0666400	VQ domain containing protein.	2220.54	1.05912	0.35521	0.000265113	0.0030401
Os09g0542000	Similar to Ribonuclease P.	1808.99	1.05776	0.192922	4.82806e-09	3.98472e-07
Os03g0838450	Hypothetical protein.	170.705	1.05454	0.588649	0.00470529	0.0282404
Os03g0334000	Similar to Ribosomal protein S6 kinase.	2527.44	1.05379	0.197928	1.17693e-08	8.28367e-07
Os09g0482800	EF hand domain containing protein.	1035.76	1.0536	0.565893	0.00430284	0.0264155
Os05g0528701	Non-protein coding transcript.	309.82	1.05269	0.299965	4.58941e-05	0.000727433
Os01g0699100	Serine/threonine protein kinase domain containing protein.	1912.7	1.05209	0.3977	0.000725322	0.00678235
Os01g0864200	Conserved hypothetical protein.	1069.28	1.05135	0.366493	0.000377074	0.00401298
Os03g0402800	Tify domain containing protein.	11479.7	1.05117	0.336212	0.000170397	0.00211883
Os02g0640300	Similar to Membrane steroid binding protein 1 (AtMP1).	131.912	1.05047	0.548123	0.00385441	0.0243869
Os09g0502500	Alcohol dehydrogenase superfamily, zinc-containing protein.	293.572	1.04944	0.568211	0.00431226	0.0264484
Os06g0200800	Conserved hypothetical protein.	77.8289	1.04851	0.422024	0.00111536	0.00942451
Os06g0701600	Monovalent cation transporter, Na+ and K+ transport	4751.27	1.04842	0.247742	2.39741e-06	6.43561e-05
Os05g0494500	Protein of unknown function DUF250 domain containing protein.	9008.86	1.04771	0.334608	0.000175263	0.00216621
Os04g0367900	Similar to H0607F01.2 protein.	85.3484	1.04626	0.426446	0.00120419	0.00998071
Os04g0690600	Similar to Auxin response factor 13.	26.3008	1.04485	0.614909	0.00576723	0.0330016
Os05g0560200	Similar to tumor-related protein-like.	256.548	1.04474	0.520014	0.00325072	0.0214155
Os05g0355400	UspA domain containing protein.	102.396	1.04439	0.844964	0.00937479	0.0477299
Os03g0327600	Ricin B-related lectin domain containing protein.	2282.83	1.04391	0.376895	0.000531094	0.00531339
Os03g0111400	Heavy metal transport/detoxification protein domain containing protein.	249.923	1.04321	0.421767	0.00114455	0.0095995
Os01g0874700	GOLD domain containing protein.	656.664	1.04297	0.368966	0.000438001	0.00453355
Os01g0727820	Hypothetical protein.	66.2039	1.04238	0.586648	0.00494363	0.0292995
Os02g0774200	Conserved hypothetical protein.	87.2077	1.04128	0.639606	0.00619876	0.0348582
Os05g0590300	Alpha/beta hydrolase fold-1 domain containing protein.	622.546	1.04092	0.410081	0.000982627	0.00853555
Os10g0134250	Hypothetical gene.	1070.21	1.04056	0.31583	0.000100059	0.00137578
Os03g0138700	TGF-beta receptor, type I/II extracellular region family protein.	971.644	1.04034	0.250832	3.68778e-06	9.19016e-05
Os11g0691100	Similar to Protein kinase.	350.21	1.03937	0.463249	0.00200619	0.0148171
Os02g0530300	Zinc finger, AN1-type domain containing protein.	137.427	1.03905	0.381403	0.000591051	0.00576054
Os07g0103500	2OG-Fe(II) oxygenase domain containing protein.	414.783	1.03879	0.549689	0.00407415	0.0253643
Os09g0467300	Similar to PUP1.	407.662	1.03825	0.424466	0.0012333	0.0101734
Os01g0127900	Mannose-6-phosphate isomerase domain containing protein.	137.633	1.03684	0.538013	0.00383197	0.0242803
Os01g0138350	Non-protein coding transcript.	210.906	1.03595	0.766365	0.00861061	0.044749
Os05g0127300	Serine/threonine protein kinase domain containing protein.	522.587	1.0351	0.463493	0.00209135	0.0153288
Os03g0146200	Conserved hypothetical protein.	2752.43	1.03498	0.291712	4.17334e-05	0.000677147
Os07g0130500	Hypothetical protein.	1221.28	1.03479	0.39529	0.000798482	0.00730899
Os04g0204000	Similar to H0825G02.2 protein.	62.0337	1.03423	0.42511	0.00130219	0.0106273
Os02g0736300	Membrane attack complex component/perforin/complement C9 family protein.	378.858	1.03394	0.268256	1.26579e-05	0.000253372
Os10g0513900	Cytochrome P450 family protein.	78.4106	1.03217	0.47472	0.00236474	0.0167894
Os01g0867300	bZIP transcription factor, Abiotic stress response, ABA signaling, Suppressor of floral transition upon drought stress	4292.86	1.03205	0.259425	7.69795e-06	0.000167302
Os01g0681900	Non-protein coding transcript.	175.901	1.03166	0.404346	0.000953807	0.00833805
Os01g0128300	Similar to predicted protein.	535.603	1.03053	0.240036	1.99662e-06	5.59072e-05
Os01g0314000	Protein of unknown function DUF3615 domain containing protein.	68.3222	1.02996	0.401698	0.000935489	0.00825271
Os05g0227600	Proline-rich glycoprotein, ABA-dependent inhibition of root growth	7880.09	1.02799	0.581923	0.00528062	0.0307922
Os01g0628700	Cytochrome P450.	1448.33	1.02774	0.291475	4.47733e-05	0.00071489
Os06g0172800	Similar to alkaline alpha galactosidase 2.	472.778	1.0273	0.370111	0.000519285	0.00520724
Os07g0613600	Hypothetical conserved gene.	47.2973	1.02416	0.770973	0.00910011	0.0466016
Os11g0229400	Similar to NBS-LRR protein (Fragment).	1856.79	1.0239	0.359832	0.00042837	0.00444801
Os02g0536500	Similar to H0622F05.5 protein.	2157.3	1.0233	0.570507	0.00509748	0.0299658
Os03g0285100	Conserved hypothetical protein.	15838.7	1.02273	0.272856	1.9597e-05	0.000357384
Os04g0628100	Similar to Polyubiquitin.	24804	1.02242	0.264695	1.37143e-05	0.000271184
Os12g0636400	Similar to Epoxide hydrolase 2.	376.213	1.02167	0.383692	0.000718559	0.00673846
Os01g0850100	Similar to Phosphatidic acid phosphatase-like protein.	2139.82	1.02137	0.340867	0.000251943	0.00292001
Os06g0727200	Catalase isozyme B (EC 1.11.1.6) (CAT-B).	2627.86	1.02088	0.193898	1.69951e-08	1.11202e-06
Os01g0716500	Methyltransferase type 12 domain containing protein.	1353.53	1.02047	0.287662	4.18527e-05	0.000678238
Os08g0498100	Similar to Caffeoyl-CoA O-methyltransferase 2 (EC 2.1.1.104) (Trans-caffeoyl-CoA 3-O-methyltransferase 2) (CCoAMT-2) (CCoAOMT-2).	10557	1.01927	0.262243	1.14578e-05	0.000233114
Os02g0175000	Ion transporter , Na+ transport	3600.69	1.01927	0.205768	8.72385e-08	4.34391e-06
Os08g0189600	Germin-like protein 8-7, Disease resistance	286.552	1.0187	0.46	0.00217834	0.0157846
Os07g0584100	Similar to MAP kinase-like protein.	1976.62	1.01803	0.340057	0.000262019	0.00301391
Os03g0133400	Peptidoglycan-binding Lysin subgroup domain containing protein.	2021.04	1.01799	0.333752	0.000228914	0.00269259
Os09g0494200	Membrane-associated chitinase-like protein, Cellulose biosynthesis	463.697	1.01748	0.315551	0.000132441	0.0017297
Os04g0527400	BRO1 domain containing protein.	15816.4	1.01532	0.299502	7.46944e-05	0.00108792
Os01g0841700	Similar to Isoform ERG1b of Elicitor-responsive protein 1.	2201.01	1.01481	0.556427	0.00496485	0.0293785
Os02g0788600	Hypothetical conserved gene.	105.713	1.01476	0.381525	0.000738845	0.0068767
Os09g0385700	Zinc finger, AN1-type domain containing protein.	35.9563	1.01404	0.60874	0.00628934	0.0352533
Os08g0508800	Lipoxygenase, chloroplast precursor (EC 1.13.11.12).	3866.5	1.01303	0.463562	0.00237565	0.0168528
Os04g0430600	Similar to OSIGBa0160I14.1 protein.	287.277	1.01217	0.53124	0.00420012	0.0259009
Os09g0563700	Kelch related domain containing protein.	224.006	1.01201	0.420237	0.00141362	0.0113228
Os04g0671100	Similar to H0624F09.8 protein.	9373.56	1.01127	0.282608	3.69817e-05	0.000611866
Os05g0183100	WRKY transcription factor, Positive regulation of blast and bacteria blight resistance	2913.61	1.0098	0.247337	5.29001e-06	0.000122674
Os01g0151600	Conserved hypothetical protein.	776.81	1.00904	0.405244	0.00113563	0.0095431
Os11g0154500	Blast disease-responsive transcription factor, Disease resistance	125.974	1.00879	0.721435	0.00866507	0.0449961
Os10g0103700	Similar to Homeobox-leucine zipper protein HOX15.	879.993	1.0074	0.386914	0.000852095	0.00769693
Os07g0655900	SNARE associated Golgi protein domain containing protein.	5003.63	1.00415	0.336413	0.000290153	0.0032517
Os09g0323000	Similar to UDP-galactose 4-epimerase-like protein.	2485.32	1.00269	0.239948	3.4273e-06	8.67904e-05
Os07g0535800	Similar to SRK15 protein (Fragment).	389.777	1.00234	0.3464	0.000382587	0.00406169
Os03g0146400	Pheophorbide a oxygenase, Leaf senescence, Wound responses	21990.5	1.00132	0.220853	4.8975e-07	1.73053e-05
Os08g0525000	Ras GTPase family protein.	138.852	1.00094	0.254751	9.91185e-06	0.000207163
Os08g0387700	NB-ARC domain containing protein.	132.417	0.998518	0.380908	0.000836055	0.00758625
Os04g0508800	Similar to Retroelement pol polyprotein-like.	1705.38	0.998229	0.321203	0.000197789	0.00239574
Os01g0788400	Similar to Pectinesterase (EC 3.1.1.11) (Fragment).	1024.71	0.998213	0.282722	4.60694e-05	0.000729325
Os05g0402700	Similar to Fructose-bisphosphate aldolase, cytoplasmic isozyme (EC 4.1.2.13).	3900.99	0.997905	0.168108	3.89092e-10	4.67739e-08
Os10g0535800	Protein of unknown function Cys-rich domain containing protein.	512.856	0.997566	0.457281	0.00242706	0.0171175
Os04g0439600	Regulator of chromosome condensation/beta-lactamase-inhibitor protein II domain containing protein.	68.4935	0.996709	0.454603	0.00241948	0.017087
Os02g0737401	Hypothetical conserved gene.	30.3068	0.996061	0.606989	0.00675796	0.0372467
Os04g0167875	Protein phosphatase 2C-like domain containing protein.	799.305	0.995288	0.269865	2.57315e-05	0.000450033
Os06g0726300	NAC transcription factor, Drought and cold stress tolerance	5402.98	0.993315	0.436063	0.0019997	0.0147776
Os09g0484800	Similar to Pirin-like protein.	5153.16	0.993297	0.349561	0.000421752	0.00438804
Os03g0302000	Peroxisomal protein, Peroxisomal biogenesis factor 11, Salt stress tolerance, Antioxidant defense	1299.01	0.992035	0.317269	0.00018855	0.00229986
Os09g0502200	Similar to Beta-1, 3-glucanase (Fragment).	129.043	0.991708	0.414475	0.00152469	0.0119994
Os03g0302100	Non-protein coding transcript.	46.5269	0.989963	0.626786	0.00735944	0.0397459
Os01g0388200	Conserved hypothetical protein.	611.573	0.989148	0.566699	0.00568999	0.0326528
Os04g0186800	Similar to OSIGBa0113D21.1 protein.	392.33	0.988063	0.257925	1.47846e-05	0.000287957
Os05g0498500	Conserved hypothetical protein.	601.997	0.987418	0.291489	7.86176e-05	0.00113302
Os05g0466700	Non-protein coding transcript.	1042.41	0.986828	0.240803	4.92335e-06	0.000115404
Os07g0581100	Similar to ruvB-like 2.	53.5404	0.986184	0.471427	0.00307175	0.0204747
Os03g0218400	Similar to Hexose transporter.	90606.6	0.985917	0.311893	0.000170653	0.0021203
Os12g0507000	Similar to Molybdopterin biosynthesis CNX2 protein (Molybdenum cofactor biosynthesis enzyme CNX2).	1170.07	0.98585	0.362485	0.000643844	0.00618389
Os10g0442000	Similar to Lectin-like receptor kinase 7;2.	135.539	0.985833	0.328247	0.000282307	0.00319229
Os03g0264300	Similar to Protein kinase domain containing protein, expressed.	1605.63	0.985365	0.332467	0.000318324	0.00351412
Os10g0528300	Tau class GST protein 4.	68.1042	0.984928	0.688592	0.00880229	0.0455362
Os12g0115100	Nonspecific lipid-transfer protein 1 precursor (LTP 1) (PAPI).	14832.6	0.984775	0.457319	0.00336371	0.0219929
Os04g0587300	Similar to Purine permease-like protein.	212.273	0.984005	0.444487	0.00231318	0.0165403
Os06g0354500	Similar to Acyl-coenzyme A oxidase 3, peroxisomal precursor (EC 1.3.3.6) (AOX 3) (Medium-chain acyl-CoA oxidase) (AtCX3).	3467.66	0.983074	0.253532	1.24178e-05	0.000249141
Os02g0509600	Conserved hypothetical protein.	507.492	0.982744	0.390121	0.00112495	0.00949624
Os02g0512200	Non-protein coding transcript.	189.694	0.982719	0.295667	9.89257e-05	0.00136308
Os01g0976300	Heavy metal transport/detoxification protein domain containing protein.	35.9903	0.981505	0.597398	0.00690005	0.0378536
Os02g0167300	Tubulin beta-3 chain (Beta-3 tubulin).	469.635	0.981139	0.502985	0.00403779	0.0252163
Os02g0469300	Similar to OSIGBa0148D14.7 protein.	353.254	0.980925	0.455652	0.00271116	0.0186734
Os05g0490500	Conserved hypothetical protein.	181.781	0.980569	0.322918	0.000255961	0.00295074
Os01g0609900	Similar to Pleiotropic drug resistance protein 4.	1514.78	0.97927	0.378373	0.000936465	0.00825662
Os05g0413000	Mitochodrial transcription termination factor-related family protein.	78.5781	0.978857	0.438236	0.00227207	0.0162866
Os10g0580900	Conserved hypothetical protein.	2187.08	0.978298	0.325363	0.000286323	0.0032237
Os01g0945650	Hypothetical protein.	736.255	0.977913	0.443237	0.00242743	0.0171175
Os09g0501700	Ribosomal protein L32e family protein.	522.111	0.97772	0.274188	4.18392e-05	0.000678238
Os06g0179200	Similar to Nodulin-like protein.	1597.89	0.976527	0.23338	3.5015e-06	8.8273e-05
Os06g0194900	Sucrose synthase 2 (EC 2.4.1.13).	5214.45	0.976129	0.16068	1.71185e-10	2.35872e-08
Os04g0634800	Similar to H0315F07.8 protein.	289.816	0.976037	0.343635	0.000468162	0.00477177
Os01g0713200	Similar to Beta-glucanase.	86.393	0.975787	0.528873	0.00493801	0.0292754
Os06g0697200	DEAD-box protein abstrakt.	112.632	0.975527	0.436001	0.00226424	0.0162618
Os09g0500900	Protein of unknown function DUF568 domain containing protein.	258.406	0.975285	0.667779	0.00868855	0.0450731
Os01g0127700	Conserved hypothetical protein.	977.688	0.974751	0.400894	0.00141347	0.0113228
Os11g0236932	Hypothetical conserved gene.	115.192	0.974572	0.580926	0.00649577	0.0361382
Os03g0194600	Protein of unknown function DUF568, DOMON-like domain containing protein.	1722.59	0.973502	0.447121	0.00259304	0.0180605
Os05g0526700	Harpin-induced 1 domain containing protein.	250.916	0.973195	0.465818	0.00306973	0.0204664
Os04g0346800	Similar to OSIGBa0111I14.3 protein.	241.524	0.973049	0.395865	0.00133947	0.0108432
Os02g0668000	Membrane protein, At2g17000, predicted domain containing protein.	466.088	0.972693	0.372751	0.000902721	0.00804314
Os01g0681000	Uncharacterised protein family UPF0089 domain containing protein.	1341.09	0.972078	0.406047	0.00157165	0.0123072
Os02g0650900	Similar to Glutamate dehydrogenase 2 (EC 1.4.1.3) (GDH 2).	61.7648	0.971847	0.39167	0.00128296	0.0105066
Os05g0374200	Cytokinin oxidase, Regulation of cytokinin signaling pathway, "Regulation of tillering, plant height, and panicle size"	1139.16	0.971054	0.299699	0.000134066	0.00174413
Os03g0212400	Similar to SNAP25 homologous protein SNAP29.	1194.85	0.970834	0.180884	1.04411e-08	7.55301e-07
Os03g0310600	Protein of unknown function DUF247, plant family protein.	335.616	0.970451	0.676945	0.00896999	0.0461836
Os11g0261600	Similar to Subtilisin-like serine proteinase.	127.594	0.970304	0.399572	0.00145246	0.0115461
Os01g0865100	Similar to Uricase (Fragment).	1261.93	0.96972	0.30168	0.000146002	0.00187392
Os11g0116900	Similar to WRKY DNA binding domain containing protein, expressed.	4439.33	0.968985	0.281594	6.70712e-05	0.000992425
Os07g0122200	Protein of unknown function DUF1719, Oryza sativa family protein.	2016.92	0.967806	0.322819	0.000294311	0.00329088
Os03g0713600	RRM (RNA recognition motif) protein, Transcription factor, Regulation of blast resistance	176.483	0.967231	0.481713	0.00374148	0.0238276
Os01g0541800	MtN3 and saliva related transmembrane protein family protein.	148.378	0.965923	0.286193	8.51106e-05	0.00120853
Os02g0564700	Similar to BHLH transcription factor.	60.7568	0.964411	0.548681	0.00589797	0.0335507
Os09g0431100	GPCR, family 3, metabotropic glutamate receptor-like protein.	508.74	0.964089	0.489224	0.00401577	0.0251089
Os06g0215900	Similar to Oxo-phytodienoic acid reductase.	1122.11	0.9634	0.345376	0.000552812	0.00547806
Os12g0131200	Similar to zinc finger (DHHC type) family protein.	39.582	0.962167	0.605742	0.00767115	0.0410125
Os11g0108800	Similar to Protein kinase domain containing protein, expressed.	164.888	0.961403	0.649709	0.00867033	0.0450145
Os12g0507300	Similar to WRKY DNA binding domain containing protein, expressed.	1861.98	0.960775	0.254194	1.98911e-05	0.000361483
Os01g0933500	Similar to FLP1.	273.26	0.960715	0.294512	0.000126657	0.00166754
Os08g0495500	Kelch related domain containing protein.	7053.86	0.960398	0.331571	0.000388723	0.00411844
Os02g0181300	WRKY transcription factor, Defense response	2786.46	0.958156	0.426454	0.00232225	0.0165688
Os02g0568600	Hypothetical conserved gene.	617.122	0.957783	0.427179	0.00228836	0.0163943
Os03g0231150	Similar to Hox19 (Fragment).	430.308	0.957718	0.358132	0.000778709	0.00716324
Os05g0555900	Non-protein coding transcript.	457.585	0.957044	0.278515	6.93762e-05	0.00102073
Os02g0649300	HD-ZIP I protein, Transcription activator, Stress response, Panicle development	3241.73	0.956409	0.415335	0.00206241	0.0151721
Os07g0129900	Similar to lectin-like receptor kinase 7.	29.1193	0.956256	0.646292	0.00902064	0.0463527
Os07g0207400	Similar to RF12 protein (Fragment).	433.256	0.9559	0.334837	0.000465397	0.00474731
Os11g0160100	Zinc finger, RING/FYVE/PHD-type domain containing protein.	6558.35	0.954795	0.199472	1.92164e-07	8.13551e-06
Os01g0775400	Similar to Cytokinin dehydrogenase 5 precursor (EC 1.5.99.12) (Cytokinin oxidase 5) (CKO5) (AtCKX5) (AtCKX6).	132.086	0.952817	0.519826	0.00531237	0.0309307
Os01g0948500	Armadillo-like helical domain containing protein.	905.807	0.951064	0.395914	0.00154844	0.0121643
Os01g0601651	Plant disease resistance response protein domain containing protein.	48.4848	0.95106	0.436013	0.00272181	0.0187121
Os03g0146100	Tonoplast intrinsic protein (Tonoplast water channel).	70862.4	0.95096	0.289333	0.000119262	0.00158622
Os05g0438800	Similar to Actin 1.	6148.64	0.950919	0.25831	2.85043e-05	0.000491595
Os11g0658800	Pectin lyase fold/virulence factor domain containing protein.	1196.74	0.950517	0.231737	5.19468e-06	0.000121002
Os07g0110000	Conserved hypothetical protein.	1175.96	0.950404	0.54836	0.00643535	0.0358633
Os09g0498500	NAD-binding site containing protein.	604.355	0.949575	0.643189	0.00891269	0.0459225
Os09g0468300	Hypothetical conserved gene.	511.97	0.949532	0.43691	0.00275575	0.0188558
Os05g0406300	Hypothetical protein.	47.7552	0.949467	0.59769	0.00785238	0.0417671
Os02g0127900	Conserved hypothetical protein.	1273.61	0.949348	0.210283	8.25821e-07	2.65507e-05
Os03g0243100	Similar to Actin-depolymerizing factor 5 (ADF-5) (AtADF5).	711.725	0.949263	0.300475	0.000182001	0.00223254
Os10g0142600	Protein kinase, catalytic domain domain containing protein.	6021.53	0.949098	0.259443	3.10065e-05	0.000529837
Os03g0725800	Helix-loop-helix DNA-binding domain containing protein.	164.481	0.949071	0.364007	0.000949031	0.00832375
Os02g0764400	Similar to Galactoside 2-alpha-L-fucosyltransferase (EC 2.4.1.69) (Xyloglucan alpha-(1, 2)-fucosyltransferase) (PsFT1).	139.837	0.949033	0.328085	0.00042134	0.00438551
Os05g0569300	Similar to G-box binding factor 1.	4423.87	0.94882	0.195886	1.69933e-07	7.38795e-06
Os08g0498400	Similar to Caffeoyl-CoA 3-O-methyltransferase (Fragment).	1142.35	0.947746	0.307495	0.000233837	0.00274306
Os05g0170200	Similar to Universal stress protein.	108.414	0.947297	0.505005	0.00493816	0.0292754
Os03g0336700	PAP/25A core domain containing protein.	658.847	0.946878	0.388005	0.00147227	0.0116715
Os07g0687200	Similar to Auxin-regulated calmodulin.	8698.21	0.946504	0.23646	8.63648e-06	0.000184505
Os04g0506900	Similar to OSIGBa0157A06.2 protein.	1342.88	0.946346	0.352662	0.000771661	0.007116
Os02g0321000	Pentatricopeptide repeat domain containing protein.	176.487	0.946225	0.243636	1.29693e-05	0.000258414
Os12g0128200	Pentatricopeptide repeat domain containing protein.	72.0443	0.945886	0.471164	0.00390468	0.0245915
Os01g0242600	C2 calcium-dependent membrane targeting domain containing protein.	986.761	0.945784	0.279626	8.5556e-05	0.0012142
Os03g0364700	Transcription elongation factor, TFIIS/CRSP70, N-terminal domain containing protein.	449.764	0.94506	0.331617	0.000481011	0.00487412
Os02g0773200	UspA domain containing protein.	252.994	0.944597	0.356349	0.000849663	0.00768029
Os09g0513600	Similar to predicted protein.	1336.48	0.94441	0.27243	6.35754e-05	0.000951512
Os01g0845000	Hypothetical conserved gene.	218.887	0.943811	0.616414	0.00844199	0.0440741
Os03g0214200	Mediator of OsbZIP46 deactivation and degradation, Negative regulation of ABA signaling and drought tolerance	2965.84	0.943719	0.164098	1.23537e-09	1.2567e-07
Os10g0537500	Similar to Tobamovirus multiplication 3.	2508.09	0.941312	0.233754	6.72579e-06	0.000150088
Os04g0524500	Oligopeptide transporter OPT superfamily protein.	1685.25	0.94126	0.265471	4.80032e-05	0.000754436
Os01g0815400	Conserved hypothetical protein.	6785.81	0.940032	0.239866	1.05017e-05	0.000217863
Os04g0517100	Similar to OSIGBa0145M07.4 protein.	384.253	0.939468	0.55766	0.00688415	0.0377982
Os01g0760600	Aspartate aminotransferase, cytoplasmic (EC 2.6.1.1) (Transaminase A).	8514.46	0.939116	0.268641	5.98267e-05	0.000904765
Os02g0817400	Conserved hypothetical protein.	108.738	0.9378	0.511431	0.00544397	0.0315473
Os01g0841000	ENTH/VHS domain containing protein.	594.211	0.937422	0.241121	1.28866e-05	0.000256962
Os09g0425900	Similar to senescence-associated protein DH.	6982.06	0.932261	0.409546	0.00232599	0.0165863
Os01g0283300	Conserved hypothetical protein.	6378.17	0.932173	0.254503	3.17162e-05	0.000538431
Os07g0208050	Non-protein coding transcript.	36.1632	0.931881	0.520472	0.00606279	0.0342043
Os02g0625000	Cryptochrome 2, blue light photoreceptor, Promotion of flowering time	11059.9	0.931076	0.229045	6.83517e-06	0.000151749
Os06g0202100	Conserved hypothetical protein.	132.655	0.930116	0.394285	0.00185689	0.0139559
Os03g0145900	Similar to CHY zinc finger family protein, expressed.	146.479	0.930086	0.564393	0.00742413	0.0400288
Os03g0802500	ATPase, AAA-type, core domain containing protein.	828.696	0.929086	0.444511	0.00339643	0.0221623
Os09g0572400	Similar to Abcf2-prov protein.	9441.61	0.928478	0.199879	4.63745e-07	1.65269e-05
Os10g0442950		1578.45	0.927735	0.331026	0.000570462	0.00561026
Os02g0614800	Hypothetical protein.	54.4718	0.92722	0.556158	0.00734283	0.0396808
Os05g0571600	Conserved hypothetical protein.	93.2387	0.926999	0.471991	0.00439642	0.026811
Os01g0925700	Similar to predicted protein.	8230.48	0.926379	0.246525	2.41176e-05	0.000425361
Os02g0302200	Similar to aminotransferase family protein.	613.697	0.925396	0.276867	0.000104228	0.00142557
Os01g0305200	Lg106-like family protein.	2856.13	0.924892	0.20955	1.36819e-06	4.12865e-05
Os10g0411600	Hypothetical protein.	27.3309	0.924406	0.632827	0.00988285	0.0496161
Os03g0197200	Similar to Sorbitol transporter.	13504	0.924339	0.272371	8.2867e-05	0.00118378
Os05g0125400	Similar to protein kinase APK1B.	79.2919	0.923694	0.454417	0.00387984	0.0245061
Os03g0161302	Hypothetical protein.	192.152	0.923272	0.513939	0.00596481	0.0338099
Os03g0319000	Similar to VQ motif family protein, expressed.	3018.68	0.923236	0.31569	0.000401354	0.00421965
Os10g0525800	Similar to Glutathione S-transferase GSTU31 (Fragment).	315.86	0.922549	0.393894	0.00195449	0.0145133
Os04g0655300	Protein kinase, core domain containing protein.	7068.83	0.922372	0.225779	5.31472e-06	0.000122989
Os07g0686825	Hypothetical protein.	60.1502	0.919561	0.52687	0.00659409	0.0365758
Os04g0677400	Protein of unknown function DUF639 family protein.	87.38	0.919425	0.534382	0.00687404	0.0377666
Os11g0592100	Similar to Barwin.	116.198	0.919076	0.398425	0.00214611	0.0156246
Os05g0464300	Conserved hypothetical protein.	82.3266	0.91776	0.546007	0.00728907	0.0394433
Os01g0926700	Similar to secondary cell wall-related glycosyltransferase family 47.	169.755	0.916944	0.554347	0.00756834	0.0406633
Os09g0491692	Lambda repressor-like, DNA-binding domain containing protein.	535.12	0.91694	0.20898	1.54912e-06	4.55331e-05
Os03g0689300	Plasma membrane H+ ATPase (EC 3.6.3.6) (H-ATPase).	2248.26	0.916224	0.370647	0.00145182	0.0115445
Os07g0534100	Protein kinase, catalytic domain domain containing protein.	268.887	0.914331	0.217553	3.58625e-06	8.99741e-05
Os06g0203500	Similar to UMP-CMP kinase family protein.	217.998	0.9143	0.296364	0.000247188	0.00287507
Os06g0113900	Major facilitator superfamily, general substrate transporter domain containing protein.	2023.57	0.913259	0.196968	4.9598e-07	1.74588e-05
Os02g0580900	TGF-beta receptor, type I/II extracellular region family protein.	3109.74	0.913035	0.190909	2.42833e-07	9.74402e-06
Os05g0572000	Pathogenesis-related transcriptional factor and ERF domain containing protein.	2089.77	0.911464	0.333573	0.000719237	0.0067424
Os01g0850550	Similar to Laccase-6.	1096.73	0.910997	0.581209	0.00865648	0.0449605
Os03g0362200	Armadillo-like helical domain containing protein.	1387.75	0.910148	0.350601	0.00105298	0.00898485
Os06g0136000	Hypersensitive induced reaction protein, Resistance against viruses and bacterial pathogens	1458.49	0.909461	0.206068	1.42088e-06	4.23856e-05
Os05g0331200	Similar to External rotenone-insensitive NADPH dehydrogenase.	228.823	0.90924	0.261478	6.52036e-05	0.000971364
Os06g0495100	Similar to cDNA, clone: J100088H20, full insert sequence.	55.6601	0.909132	0.449296	0.00410079	0.0254936
Os03g0767900	Uncharacterised protein family UPF0497, trans-membrane plant domain containing protein.	1765.48	0.90884	0.237658	1.74997e-05	0.000329283
Os03g0136500	Similar to protein-methionine-s-oxide reductase.	394.809	0.908694	0.381067	0.00181491	0.0137196
Os07g0117300	NB-ARC domain containing protein.	3140.99	0.907322	0.255852	5.08366e-05	0.000789404
Os08g0118000	Protein of unknown function DUF296 domain containing protein.	289.195	0.907017	0.33257	0.000741433	0.00689586
Os12g0529200	Protein of unknown function DUF1618 domain containing protein.	721.129	0.90681	0.293873	0.000252494	0.00292243
Os12g0507350	Non-protein coding transcript.	397.47	0.90617	0.32568	0.000638608	0.00613903
Os03g0284000	Hypothetical conserved gene.	208.45	0.905624	0.258463	5.98825e-05	0.000905085
Os01g0955700	CRT-like transporter, Glutathione homeostasis, Arsenic tolerance	7830.81	0.90538	0.192438	3.65151e-07	1.36627e-05
Os01g0965900	Conserved hypothetical protein.	12604.3	0.904397	0.265338	8.23303e-05	0.00117869
Os02g0193800	Similar to cDNA clone:002-103-F09, full insert sequence.	1345.9	0.904201	0.218933	4.99657e-06	0.00011691
Os11g0138600	Similar to Phosphoglycerate mutase family protein.	294.886	0.903925	0.244839	2.96859e-05	0.000509009
Os06g0127000	Peroxisomal biogenesis factor 11 family protein.	4034.46	0.90386	0.19499	5.00144e-07	1.75299e-05
Os02g0551100	Serine/threonine protein kinase, Dehydration-inducible SNF1-related protein kinase 2, Hyperosmotic stress response, Abscisic acid (ABA) signaling	2811.41	0.903183	0.251685	4.43371e-05	0.000708795
Os07g0681100	Similar to Receptor-like protein kinase.	1550.94	0.902642	0.206155	1.6735e-06	4.84237e-05
Os09g0363500	Conserved hypothetical protein.	13940.6	0.902231	0.255486	5.44726e-05	0.000836917
Os02g0720900	Peptidase A1 domain containing protein.	6875.49	0.902123	0.191467	3.51135e-07	1.32911e-05
Os03g0316200	Galactinol synthase	10595.9	0.901659	0.295471	0.000281858	0.00318859
Os02g0753800	Calcium-binding protein, Annexin, Heat and drought stress tolerance	1482.27	0.901657	0.247761	3.33531e-05	0.000562179
Os01g0103100	Nitrate transporter, Regulation of nitrogen use efficiency (NUE)	562.101	0.901513	0.34879	0.00110367	0.00935298
Os02g0566450	Hypothetical protein.	121.002	0.901347	0.427446	0.00345731	0.0224415
Os01g0646000	Pentatricopeptide repeat domain containing protein.	98.8094	0.901307	0.309717	0.00044065	0.00455554
Os11g0186800	Similar to inorganic phosphate cotransporter.	564.641	0.901275	0.329332	0.000726736	0.00679069
Os11g0704600	Similar to Beta-1, 3 glucanase precursor (EC 3.2.1.39).	1939.99	0.899087	0.351004	0.00112643	0.00950271
Os05g0363200	UDP-glucuronic acid decarboxylase.	8263.69	0.89807	0.2927	0.00026988	0.00307715
Os01g0609300	Similar to Pleiotropic drug resistance protein 3.	2151.55	0.897515	0.255012	5.72389e-05	0.000871839
Os03g0309000	Virulence factor, pectin lyase fold family protein.	3943.36	0.897047	0.190543	3.62031e-07	1.35855e-05
Os04g0516600	Pyridoxal phosphate-dependent transferase, major region, subdomain 1 domain containing protein.	29475.2	0.89677	0.409051	0.00374951	0.0238569
Os04g0548100	Similar to OSIGBa0106P14.3 protein.	254.543	0.89598	0.268845	0.000111531	0.00150414
Os02g0793800	Conserved hypothetical protein.	74.8651	0.895635	0.33186	0.000828206	0.00753078
Os01g0695800	Similar to MDR-like ABC transporter.	13439.4	0.892633	0.334934	0.000869776	0.00780252
Os04g0491100	NB-ARC domain containing protein.	294.246	0.891944	0.285904	0.000230334	0.00270807
Os06g0291500	Conserved hypothetical protein.	237.37	0.89161	0.59703	0.00991652	0.0497606
Os10g0580400	High-affinity urea transporter, Effective urea acquisition and utilisation, Effective use of low external urea as a N source	16095	0.890416	0.392052	0.00259552	0.0180729
Os10g0559450	Conserved hypothetical protein.	47.998	0.890173	0.44529	0.00449554	0.0272714
Os03g0322200	Similar to serine-rich protein-related.	132.594	0.890104	0.358478	0.00148094	0.0117295
Os07g0472400	Serine/threonine protein kinase-related domain containing protein.	601.383	0.88923	0.202693	1.65998e-06	4.81394e-05
Os02g0817700	Similar to 3-ketoacyl-CoA thiolase (Fragment).	8284.14	0.888879	0.359106	0.00153163	0.0120467
Os05g0542150	Hypothetical gene.	3886.73	0.888366	0.247515	4.57018e-05	0.000725704
Os10g0364800	Non-protein coding transcript.	111.961	0.888184	0.304369	0.000436835	0.00452508
Os01g0665500	Similar to WRKY transcription factor 16.	176.385	0.883501	0.454673	0.00500127	0.0295403
Os12g0555200	Similar to Probenazole-inducible protein PBZ1.	1221.26	0.882554	0.53657	0.00844981	0.0440982
Os08g0191150	Non-protein coding transcript.	490.638	0.882029	0.310773	0.000565449	0.00557148
Os03g0130400	Adenylate kinase, subfamily protein.	3218.25	0.882	0.177298	9.85098e-08	4.77727e-06
Os09g0394600	Endonuclease/exonuclease/phosphatase domain containing protein.	487.205	0.88127	0.362396	0.00170884	0.0131196
Os01g0530500	Protein of unknown function DUF295 domain containing protein.	444.164	0.879939	0.294308	0.000356683	0.00384149
Os01g0233000	DREPP plasma membrane polypeptide family protein.	4842.04	0.879476	0.335167	0.00106807	0.00909873
Os05g0577700	Similar to ATP binding protein.	378.563	0.879215	0.247135	5.14934e-05	0.000798208
Os05g0595100	Uridine-diphospho-(UDP)-glucose 4-epimerase, Cell wall carbohydrate partitioning during nitrogen (N) limitation	8287.33	0.879168	0.275392	0.000186651	0.00227991
Os11g0537375	Hypothetical protein.	3715.76	0.87787	0.227832	1.68803e-05	0.000320405
Os11g0516000	Similar to Serine palmitoyltransferase (Fragment).	6386.64	0.877067	0.2116	5.62918e-06	0.000128818
Os01g0740500	Similar to glutamate carboxypeptidase 2.	2679.45	0.875845	0.233592	2.32078e-05	0.000412487
Os03g0183500	Protein of unknown function DUF581 family protein.	100.218	0.875402	0.53742	0.00863265	0.0448546
Os05g0129000	Similar to Gamma-glutamylcysteine synthetase (Fragment).	2119.19	0.875144	0.187641	4.63912e-07	1.65269e-05
Os05g0595200	Allergen V5/Tpx-1 related family protein.	921.303	0.873717	0.245072	5.02271e-05	0.000782305
Os04g0571200	RING H2-type E3 ligase, Salinity tolerance	969.701	0.873634	0.393256	0.00275984	0.0188785
Os09g0464066	Hypothetical protein.	1639.53	0.87201	0.287824	0.000320612	0.0035289
Os05g0560500	Conserved hypothetical protein.	588.286	0.871688	0.174848	9.46714e-08	4.6348e-06
Os03g0268600	Similar to Protein phosphatase type 2C.	8631.69	0.871524	0.303984	0.000531945	0.00531828
Os03g0767800	Cold acclimation WCOR413 family protein.	7581.76	0.870547	0.284464	0.00029297	0.00327729
Os08g0351300	Conserved hypothetical protein.	561.367	0.869703	0.267415	0.000154971	0.00195625
Os03g0153500	Similar to FAD binding domain containing protein, expressed.	411.146	0.86963	0.496925	0.00725034	0.0392931
Os04g0449450	Hypothetical gene.	211.54	0.868723	0.288916	0.000346916	0.00375806
Os01g0897200	Similar to Ribonuclease 2 precursor (EC 3.1.27.1).	2678.91	0.86848	0.211065	5.69516e-06	0.000129985
Os02g0154200	Leucine-rich repeat receptor kinase, Regulation of grain yield	553.882	0.86805	0.307358	0.0006072	0.00589088
Os05g0168500	Nonaspanin (TM9SF) family protein.	6615.2	0.867421	0.227785	1.92364e-05	0.000353033
Os06g0569500	Ent-kaurene oxidase, Diterpenoid phytoalexin biosynthesis	1540.4	0.867314	0.497994	0.00755704	0.0406193
Os03g0781300	Conserved hypothetical protein.	567.934	0.866607	0.242689	4.76996e-05	0.000750117
Os02g0282000	NB-ARC domain containing protein.	614.184	0.866571	0.271146	0.000189051	0.00230382
Os04g0105300	Protein of unknown function DUF1295 family protein.	123.071	0.86589	0.502091	0.00764583	0.0409349
Os05g0373400	Ribonucleoprotein, BRUNO-like domain containing protein.	520.523	0.865743	0.265491	0.000151703	0.00192714
Os06g0129900	Similar to Cytochrome P450 CYPD.	1369.79	0.865707	0.338517	0.00126259	0.0103789
Os10g0189600	Pyridoxal phosphate-dependent transferase, major region, subdomain 1 domain containing protein.	2402.31	0.865266	0.168325	4.27659e-08	2.38179e-06
Os01g0114150	Non-protein coding transcript.	519.881	0.865259	0.24408	5.53773e-05	0.000848815
Os03g0393700	Similar to Serine carboxypeptidase family protein, expressed.	236.068	0.863954	0.269419	0.000182906	0.00224152
Os10g0345100	Multi antimicrobial extrusion protein MatE family protein.	3968.3	0.863175	0.329899	0.00109086	0.0092505
Os05g0515200	Cytochrome P450 family protein.	1385.03	0.862831	0.547293	0.00956006	0.0484348
Os09g0569800	Serine/threonine protein kinase-related domain containing protein.	431.799	0.862512	0.231351	2.7847e-05	0.000482175
Os06g0125800	Zinc finger, RING/FYVE/PHD-type domain containing protein.	1269.89	0.862131	0.284084	0.000321764	0.0035356
Os05g0367400	Thiamin pyrophosphokinase, eukaryotic domain containing protein.	481.981	0.861022	0.280561	0.000288579	0.0032407
Os04g0583900	MYB-related transcription factor, Mediation of response to ABA and drought	1147.47	0.860692	0.227927	2.31424e-05	0.000411944
Os02g0769800	Similar to Mitogen-activated protein kinase kinase kinase 1 (EC 2.7.1.-) (Arabidospsis NPK1-related protein kinase 1). Splice isoform 1S.	503.589	0.859776	0.300395	0.000551122	0.00546547
Os02g0734300	Similar to Nudix hydrolase 18, mitochondrial precursor (EC 3.6.1.-) (AtNUDT18).	1684.26	0.857584	0.156856	7.30391e-09	5.61087e-07
Os05g0119200	Similar to EST C27893 corresponds to a region of the predicated gene.	1946.88	0.857418	0.263754	0.000159361	0.00200197
Os03g0132250	Hypothetical protein.	357.231	0.85729	0.458409	0.00613265	0.0345386
Os04g0227100	Hypothetical protein.	526.684	0.857198	0.309713	0.000730656	0.00681754
Os11g0207400	NB-ARC domain containing protein.	634.24	0.856617	0.269428	0.000203672	0.00245203
Os04g0266900	Transketolase C-terminal-like domain containing protein.	1792.8	0.854874	0.407331	0.00399678	0.0250262
Os08g0191100	Similar to Iron-responsive element binding protein (Fragment).	854.95	0.854299	0.280507	0.000315737	0.00349027
Os05g0110000	Zinc finger, RING/FYVE/PHD-type domain containing protein.	1238.86	0.854262	0.394037	0.00323982	0.0213653
Os03g0835400	Similar to Uvs101.	1513.96	0.854105	0.270619	0.000220996	0.00262195
Os11g0609600	Similar to 14-3-3-like protein.	68.1621	0.853648	0.46447	0.00653614	0.0363395
Os06g0140800	Protein kinase, core domain containing protein.	4911.4	0.853259	0.201498	3.48783e-06	8.80136e-05
Os06g0690200	Serine/threonine protein kinase-related domain containing protein.	1555.18	0.853244	0.244216	6.84706e-05	0.00100912
Os03g0784700	Ferredoxin--NADP reductase, root isozyme, chloroplast precursor (EC 1.18.1.2) (FNR).	1218.74	0.852989	0.155592	6.79737e-09	5.28409e-07
Os01g0719000	Protein of unknown function DUF581 family protein.	272.3	0.851489	0.360914	0.00218072	0.015797
Os06g0501900	Cytochrome P450 family protein.	394.13	0.850641	0.337168	0.00144695	0.0115163
Os11g0108932	Similar to Leucine Rich Repeat family protein, expressed.	1801.46	0.85058	0.129122	7.44647e-12	1.38515e-09
Os12g0569300	Thaumatin, pathogenesis-related family protein.	168.326	0.849888	0.370076	0.00254827	0.0178046
Os06g0717900	Peptidase A1 domain containing protein.	3272.49	0.849513	0.27748	0.000304594	0.0033898
Os05g0152201	Conserved hypothetical protein.	516.779	0.849437	0.239743	5.79586e-05	0.000880606
Os05g0100600	Similar to aminophospholipid ATPase.	2608.89	0.849014	0.298429	0.000593835	0.00578028
Os11g0705200	Similar to Scarecrow-like 9 (Fragment).	1165.79	0.847544	0.249019	9.60889e-05	0.00132891
Os03g0712400	Similar to atypical receptor-like kinase MARK.	1096.32	0.846757	0.361343	0.00229353	0.0164224
Os05g0245700	Hypothetical protein.	143.735	0.846172	0.284853	0.000408454	0.00428047
Os02g0755000	Putative methyltransferase, Pectin synthesis and methylesterification, Root development, Cellular adhesion	160.999	0.844665	0.446374	0.00601686	0.0339967
Os01g0623500	ATPase, AAA-type, core domain containing protein.	10083.8	0.844611	0.182307	5.69139e-07	1.95577e-05
Os06g0571400	Similar to Elongation factor 1 gamma-like protein (Fragment).	3780.58	0.844078	0.25604	0.000140605	0.00181359
Os01g0608400	Hypothetical conserved gene.	210.868	0.842883	0.399321	0.00391682	0.02465
Os09g0555500	Similar to Chloroplast phytoene synthase 3.	7447.28	0.842715	0.210665	9.76732e-06	0.000204799
Os10g0578900	Similar to CTP:phosphorylcholine cytidylyltransferase (EC 2.7.7.15).	296.345	0.842549	0.313155	0.000938345	0.00826112
Os10g0205300	Glycosyl transferase, family 43 protein.	1510.45	0.840716	0.424239	0.00521894	0.0305077
Os02g0175600	Similar to 60S ribosomal protein L27a (Fragment).	2246.48	0.840655	0.257813	0.00016028	0.00201157
Os03g0215000	Similar to integral membrane family protein.	2063.39	0.839948	0.333259	0.00149459	0.0118203
Os05g0215700	Conserved hypothetical protein.	93.1969	0.839533	0.48318	0.00795004	0.0421917
Os02g0634600	Conserved hypothetical protein.	101.188	0.838894	0.329763	0.00141432	0.0113228
Os09g0128400	Conserved hypothetical protein.	95.0093	0.837392	0.504511	0.00905092	0.0464808
Os01g0884400	Armadillo domain containing protein.	468.257	0.836961	0.22766	3.59464e-05	0.000597775
Os03g0805400	Phosphatidic acid phosphatase type 2/haloperoxidase domain containing protein.	1937.57	0.836917	0.286336	0.000479716	0.00486668
Os09g0567900	Inosine/uridine-preferring nucleoside hydrolase domain containing protein.	149.259	0.835413	0.313792	0.0010311	0.00885118
Os04g0119400	Similar to Pyruvate dehydrogenase E1 component, alpha subunit.	909.351	0.835282	0.271989	0.000305648	0.00339867
Os01g0311100	Similar to RING-H2 finger protein ATL2L.	501.031	0.835093	0.464171	0.00722685	0.0391923
Os11g0525200	Similar to Cytochrome P450 51 (EC 1.14.13.70) (CYPLI) (P450-LIA1) (Obtusifoliol 14-alpha demethylase) (Fragment).	3485.09	0.835084	0.153974	9.7589e-09	7.15891e-07
Os01g0730900	DNA polymerase III, subunits gamma and tau domain containing protein.	482.744	0.834793	0.333833	0.00158832	0.012399
Os05g0150500	F-Box auxin receptor protein, Nuclear protein, Flag leaf inclination, Primary root growth, Crown root initiation, Seed development, Tillering	16730.7	0.834343	0.184205	9.68581e-07	3.05743e-05
Os01g0628900	Cytochrome P450 family protein.	6486.29	0.833448	0.29809	0.000627666	0.00604723
Os03g0319050	Hypothetical gene.	2011.8	0.833035	0.309379	0.000949615	0.00832375
Os03g0709300	Similar to Chemocyanin precursor (Basic blue protein) (Plantacyanin).	136.872	0.832557	0.390385	0.00384332	0.0243404
Os01g0848700	Similar to Ras-related protein Rab11C.	124.407	0.832207	0.394725	0.00405193	0.0252743
Os06g0200350	Conserved hypothetical protein.	117.354	0.832055	0.375096	0.00318162	0.0210487
Os05g0373700	Similar to Nascent polypeptide-associated complex alpha subunit-like protein 3 (NAC-alpha-like protein 3) (Alpha-NAC-like protein 3).	3997.81	0.831797	0.235819	6.30064e-05	0.000944082
Os01g0752300	Similar to 60S ribosomal protein L18a-1.	4184.42	0.831636	0.260338	0.000200717	0.00242555
Os04g0673700	Hypothetical protein.	1145.1	0.829551	0.369308	0.00288008	0.0194909
Os01g0772400	Streptomyces cyclase/dehydrase family protein.	1768.94	0.829434	0.337517	0.00180231	0.0136557
Os02g0198200	EF-Hand type domain containing protein.	917.416	0.829013	0.283558	0.000487101	0.00492816
Os01g0371300	Hypothetical protein.	1112.44	0.828734	0.33599	0.00176418	0.0134512
Os04g0636100	Glycosyl transferase, family 8 protein.	2123.76	0.828609	0.321608	0.00132143	0.0107439
Os04g0434800	Similar to Thylakoid-bound ascorbate peroxidase (EC 1.11.1.11) (Fragment).	1127.3	0.828297	0.37077	0.00298825	0.0200619
Os03g0238700	Similar to Acid phosphatase type 5.	1228.22	0.828293	0.147421	3.40784e-09	2.9484e-07
Os11g0159500	Conserved hypothetical protein.	81.618	0.82802	0.487853	0.00876842	0.0454121
Os03g0243600	Acyl-CoA-binding protein , Stress response	1963.28	0.827999	0.215742	1.92355e-05	0.000353033
Os05g0555800	Similar to 60S ribosomal protein L35a-3.	1378.09	0.827822	0.245441	0.000111701	0.00150555
Os09g0549700	Similar to 50S ribosomal protein-related.	122.586	0.827237	0.285465	0.000533293	0.0053272
Os02g0173200	VQ domain containing protein.	1759.02	0.826563	0.438299	0.00643223	0.0358536
Os02g0592400	Hypoxia induced protein conserved region family protein.	4433.19	0.826202	0.297673	0.00079461	0.00728122
Os07g0613833	Hypothetical gene.	425.361	0.825608	0.301744	0.00085366	0.00770305
Os08g0275200	Protein kinase, core domain containing protein.	186.959	0.824778	0.428392	0.00593506	0.0336881
Os01g0693300	Similar to Lipid phosphate phosphatase 2 (EC 3.1.3.-) (AtLPP2) (Phosphatidic acid phosphatase 2) (AtPAP2) (Prenyl diphosphate phosphatase).	1784.7	0.823832	0.248657	0.000128754	0.00169173
Os01g0905800	Aldolase C-1.	14653.9	0.823166	0.196799	4.61434e-06	0.000109641
Os01g0936100	Similar to Protein kinase.	12626.3	0.823097	0.245548	0.000115289	0.00154327
Os12g0105600	Similar to Phosphate starvation regulator protein (Regulatory protein of P- starvation acclimation response Psr1).	2845.43	0.82236	0.319541	0.00135338	0.0109354
Os06g0226950	Fatty acid hydroxylase domain containing protein.	682.487	0.821905	0.326732	0.00157565	0.0123296
Os12g0623600	Protein of unknown function DUF1637 family protein.	685.243	0.821545	0.223962	3.82395e-05	0.000629477
Os12g0595800	Similar to cDNA clone:J023098M23, full insert sequence.	330.871	0.820967	0.303617	0.000945792	0.00829863
Os07g0568100	LRR protein kinase, Common symbiosis signaling (SYM) pathway	429.34	0.820728	0.190977	2.82563e-06	7.39231e-05
Os11g0351555	Similar to A.thaliana gene induced upon wounding stress.	4068.18	0.820074	0.226526	4.85533e-05	0.000762161
Os06g0656500	4-coumarate:coenzyme A ligase, Lignin biosynthesis, Defense against wounding	573.247	0.819785	0.342669	0.00216653	0.0157248
Os04g0127300	Peptidase S8 and S53, subtilisin, kexin, sedolisin domain containing protein.	104.241	0.818976	0.306464	0.00104545	0.00894322
Os01g0584100	Similar to hydroxyproline-rich glycoprotein family protein.	57.0864	0.818388	0.445484	0.00716767	0.0389769
Os01g0142800	Putative peptide transporter, Long-distance translocation of dimethylarsinate to rice grain	3820.79	0.818185	0.282575	0.000562079	0.00554667
Os03g0116000	Similar to 60Kd inner membrane protein, expressed.	274.012	0.818013	0.23448	7.54382e-05	0.0010963
Os08g0530000	Similar to Uridine kinase-like protein.	3230.59	0.817959	0.242331	0.000108975	0.00147512
Os03g0436400	Similar to A.thaliana gene induced upon wounding stress.	4094.3	0.817954	0.226587	4.58533e-05	0.000727229
Os10g0468500	Serine/threonine protein kinase-related domain containing protein.	1328.29	0.81785	0.318874	0.00140556	0.0112731
Os05g0198200	Thioredoxin fold domain containing protein.	7966.06	0.816987	0.225592	3.56e-05	0.000593912
Os02g0247600	Conserved hypothetical protein.	499.388	0.816598	0.339096	0.00210233	0.0153939
Os11g0583200	Hypothetical conserved gene.	97.8379	0.814982	0.357523	0.00288752	0.0195266
Os05g0495250	Non-protein coding transcript.	781.579	0.812267	0.278224	0.000512857	0.00515072
Os03g0292100	Hypothetical conserved gene.	4493.67	0.811988	0.342861	0.00241649	0.0170774
Os02g0636700	GRAM domain containing protein.	971.744	0.81089	0.243079	0.000130982	0.00171322
Os02g0241100	Protein kinase, core domain containing protein.	2193.84	0.810021	0.249181	0.000177018	0.00218336
Os04g0619300	Similar to H0114G12.4 protein.	184.782	0.809673	0.268543	0.000384654	0.0040803
Os01g0801600	Similar to Glycerol-3-phosphate dehydrogenase.	468.092	0.80942	0.280263	0.000566886	0.00558352
Os05g0556300	Uncharacterised protein family UPF0089 domain containing protein.	1934.9	0.808685	0.330549	0.00194402	0.0144646
Os01g0881300	Non-protein coding transcript.	2986.96	0.808677	0.306015	0.00114776	0.00961709
Os05g0526900	UDP-glucuronosyl/UDP-glucosyltransferase family protein.	364.968	0.808325	0.200237	9.00576e-06	0.000190984
Os03g0564200	Protein of unknown function DUF952 family protein.	142.895	0.808089	0.352883	0.00285592	0.0193631
Os04g0587400	Protein of unknown function DUF250 domain containing protein.	1426.58	0.80803	0.189871	3.3591e-06	8.53441e-05
Os01g0348700	Similar to 60S ribosomal protein L23a (L25).	2955.53	0.808024	0.219723	3.80929e-05	0.000627858
Os04g0379600	Defence response, Rin4 domain containing protein.	1712.1	0.807973	0.244373	0.000134499	0.00174711
Os01g0727800	Peptidase S8, subtilisin-related domain containing protein.	395.752	0.807786	0.460644	0.00845782	0.0441312
Os03g0745550	Conserved hypothetical protein.	480.129	0.807282	0.277922	0.000542304	0.00539756
Os01g0243000	Similar to triacylglycerol lipase.	356.498	0.807273	0.270093	0.000418772	0.00436401
Os03g0156700	Nickel/cobalt transporter, high-affinity domain containing protein.	5732.06	0.805381	0.252163	0.000260488	0.00299895
Os12g0594000	WD40 repeat-like domain containing protein.	2243.92	0.804979	0.41642	0.00626653	0.0351633
Os12g0108500	Similar to Leucine Rich Repeat family protein, expressed.	1778.86	0.804662	0.149363	1.27347e-08	8.76853e-07
Os02g0649900	Metal-nicotianamine (NA) transporter, Fe and Mn transport to the endosperm	285.616	0.803987	0.383701	0.00444388	0.0270455
Os02g0807800	Hypothetical conserved gene.	201.099	0.803536	0.360461	0.0033163	0.021743
Os08g0434000	Pentatricopeptide repeat domain containing protein.	155.332	0.803488	0.364918	0.00353746	0.0228309
Os01g0674450	Non-protein coding transcript.	712.655	0.803478	0.435645	0.00726133	0.0393288
Os03g0132200	Expansin-like protein A.	4129.32	0.803442	0.372968	0.00406745	0.0253393
Os02g0189500	Non-protein coding transcript.	372.283	0.802796	0.337823	0.00234446	0.0166861
Os03g0743500	Calcium-binding EF-hand domain containing protein.	2549.34	0.802486	0.245576	0.000170292	0.00211883
Os02g0584800	Heavy metal transport/detoxification protein domain containing protein.	1282.61	0.802006	0.384146	0.00454553	0.027497
Os10g0122000	UDP-glucuronosyl/UDP-glucosyltransferase family protein.	1206.99	0.80193	0.292197	0.000882433	0.0078943
Os11g0536800	Amidase family protein.	1562.36	0.801127	0.211203	2.45903e-05	0.000432106
Os11g0594000	Sugar/inositol transporter domain containing protein.	228.45	0.800992	0.375173	0.00411507	0.0255519
Os05g0557200	Armadillo-type fold domain containing protein.	838.73	0.800978	0.291248	0.000877066	0.00785549
Os01g0166100	Similar to Ca(2+)-dependent nuclease.	1857.17	0.800556	0.184303	2.4083e-06	6.45235e-05
Os08g0557600	Similar to Monodehydroascorbate reductase (EC 1.6.5.4) (MDAR) (Ascorbate free radical reductase) (AFR reductase).	18745.5	0.798441	0.264751	0.000404558	0.00424819
Os07g0534200	Hypothetical protein.	222.474	0.798127	0.335734	0.00236763	0.0168051
Os11g0227100	Similar to NBS-LRR-like protein.	350.501	0.797626	0.319833	0.00176716	0.0134563
Os02g0644650	Non-protein coding transcript.	169.182	0.797341	0.372852	0.00413127	0.0256219
Os05g0426350	Hypothetical protein.	186.97	0.796872	0.346774	0.00287725	0.0194774
Os08g0545000	Pyridoxal phosphate-dependent transferase, major region, subdomain 1 domain containing protein.	1134.71	0.796579	0.251317	0.000241615	0.00281779
Os12g0159000	Harpin-induced 1 domain containing protein.	388.748	0.796385	0.444607	0.00818822	0.0430409
Os04g0226633	Hypothetical protein.	409.873	0.796101	0.309401	0.00143905	0.0114745
Os07g0187700	WD40 protein, Regulation of the plasma membrane localization of phosphate transporters, Phosphate uptake and translocation	1525.85	0.795903	0.254286	0.000274852	0.00312154
Os02g0116100	Hypothetical conserved gene.	105.884	0.795884	0.334021	0.00236023	0.0167662
Os03g0809200	Similar to Transcription factor EmBP-1 (Fragment).	57.5574	0.794232	0.461167	0.00924757	0.0471845
Os03g0288700	Phosphatidic acid phosphatase type 2/haloperoxidase domain containing protein.	1662.58	0.793792	0.243152	0.000174485	0.00215761
Os08g0472800	Cytochrome P450 family protein.	3193.07	0.793617	0.327693	0.00194712	0.0144794
Os06g0216200	Similar to Oxo-phytodienoic acid reductase.	370.897	0.792744	0.257025	0.000319508	0.0035207
Os06g0255900	Conserved hypothetical protein.	1850.66	0.79261	0.266744	0.000457887	0.00469645
Os02g0574500	General substrate transporter domain containing protein.	4615.02	0.792587	0.238031	0.000143095	0.00183933
Os03g0333500	Similar to Serine/threonine-protein kinase AtPK19.	77.2874	0.791948	0.344705	0.00293085	0.0197631
Os02g0730725	Hypothetical protein.	221.119	0.790461	0.242001	0.000175524	0.00216784
Os01g0678000	Protein of unknown function DUF2921 domain containing protein.	2705.98	0.790062	0.228262	8.4296e-05	0.00120077
Os01g0960200	Hypothetical conserved gene.	224.234	0.789891	0.290177	0.000968217	0.0084357
Os12g0117400	Similar to RPT2-like protein.	2581.37	0.78957	0.22179	6.17664e-05	0.000928171
Os01g0796000	Conserved hypothetical protein.	876.244	0.789561	0.397438	0.00570502	0.0327247
Os02g0221600	Similar to predicted protein.	4858.75	0.789322	0.232961	0.00011698	0.00156225
Os12g0555000	Similar to Probenazole-inducible protein PBZ1.	2289.17	0.788182	0.375939	0.00466583	0.028058
Os11g0226700	Hypothetical conserved gene.	259.16	0.788167	0.249368	0.000252242	0.0029221
Os02g0118200	Similar to Protein kinase APK1B, chloroplast precursor (EC 2.7.1.-).	4245.62	0.787483	0.262126	0.000418635	0.00436401
Os05g0552300	Similar to Guanine nucleotide-binding protein beta subunit-like protein (GPB-LR) (RWD).	1236.88	0.787153	0.2814	0.000783981	0.00720665
Os01g0375200	Similar to shikimate biosynthesis protein aroDE.	290.341	0.786452	0.217384	5.01381e-05	0.000781387
Os06g0238900	Protein of unknown function DUF716 family protein.	508.471	0.786402	0.281468	0.000792422	0.00727089
Os03g0659450	Hypothetical protein.	473.87	0.786315	0.411064	0.00670711	0.0370348
Os03g0810900	ARF/SAR superfamily domain containing protein.	1497.16	0.785429	0.404576	0.00636547	0.0355805
Os03g0264150	Hypothetical gene.	1114.55	0.78512	0.350312	0.00337863	0.0220669
Os11g0615000	LNS2, Lipin/Ned1/Smp2 domain containing protein.	2839.06	0.784762	0.173678	1.11832e-06	3.47118e-05
Os08g0104700	Chaperonin Cpn60/TCP-1 family protein.	3086.64	0.784547	0.27993	0.000778249	0.00716278
Os04g0452000	Similar to H0815C01.7 protein.	10229.2	0.783506	0.250057	0.000274219	0.00311572
Os04g0490600	Nucleotide-sugar transporter family protein.	1643.34	0.782748	0.191239	7.49593e-06	0.000163834
Os01g0827400	Prenylated rab acceptor PRA1 family protein.	159.07	0.782532	0.257188	0.000375323	0.00399761
Os05g0556900	Ribosomal protein L35Ae family protein.	1629.2	0.782447	0.250066	0.000271094	0.0030883
Os08g0425800	Similar to DRP2 protein (Fragment).	4816.15	0.782405	0.207807	2.87712e-05	0.00049587
Os05g0322900	WRKY transcription factor, Benzothiadiazole (BTH)-inducible blast resistance	2549.18	0.780993	0.324767	0.00230667	0.0164983
Os05g0590201	Hypothetical gene.	1538.62	0.780429	0.326835	0.00240871	0.0170363
Os01g0780800	SAND domain containing protein.	1251.81	0.780269	0.320503	0.00214676	0.0156249
Os01g0279300	Similar to Calmodulin 1 (Fragment).	11136.9	0.779815	0.224882	7.55946e-05	0.00109702
Os02g0796500	B-type response regulator, Cytokinin signaling	2947.43	0.779576	0.21953	6.5908e-05	0.000979124
Os10g0127000	Similar to F-box domain containing protein, expressed.	136.11	0.778336	0.309603	0.00175964	0.0134265
Os02g0575000	Conserved hypothetical protein.	1357.78	0.778213	0.451737	0.00956477	0.0484348
Os11g0655800	Lipase, class 3 family protein.	1739.07	0.777481	0.308829	0.00175139	0.0133738
Os06g0711200	Conserved hypothetical protein.	142.168	0.777305	0.312793	0.0019017	0.014227
Os06g0644700	Amino acid transporter, transmembrane domain containing protein.	1147.91	0.777283	0.248308	0.000285443	0.00321845
Os02g0633300	EspB-like protein.	1275.06	0.777272	0.147257	2.46063e-08	1.52935e-06
Os02g0714100	Diacylglycerol acyltransferase family protein.	245.183	0.775927	0.429107	0.00830391	0.0435287
Os04g0556000	Heavy metal P-type ATPase, Xylem loading of copper	451.731	0.774695	0.245479	0.000264444	0.0030351
Os03g0294650	Hypothetical protein.	93.0868	0.774691	0.422279	0.00799176	0.0423183
Os04g0106300	Arginine hydrolysis enzyme, Arginase, Panicle development and grain production	2164.15	0.774244	0.279063	0.00086567	0.00777697
Os05g0537100	WRKY transcription factor 10.	1734.44	0.773633	0.417269	0.00776137	0.0413503
Os02g0525900	Similar to Acetyl-coenzyme A synthetase 2 (EC 6.2.1.1) (Acetate--CoA ligase 2) (Acyl-activating enzyme 2).	242.574	0.772668	0.291797	0.00124268	0.0102379
Os03g0760200	Cytochrome P450 family protein.	4031.91	0.770885	0.247753	0.000315762	0.00349027
Os06g0545900	Protein of unknown function DUF246, plant family protein.	437.177	0.770789	0.365193	0.00463033	0.0279233
Os05g0471000	Similar to Ser-thr protein kinase (Fragment).	4399.3	0.770643	0.277251	0.000864705	0.00777578
Os10g0572300	Leucine-rich repeat, typical subtype containing protein.	6052.41	0.770176	0.165026	5.71763e-07	1.95919e-05
Os03g0270500	Protein of unknown function DUF668 family protein.	594.599	0.769911	0.400393	0.00680104	0.0374366
Os05g0392700	Mitochondrial substrate carrier family protein.	4184.67	0.769616	0.196335	1.5628e-05	0.000300469
Os09g0520700	Similar to RNA helicase.	3410.6	0.769546	0.138811	5.70437e-09	4.53482e-07
Os02g0673600	ORMDL family protein.	3123.4	0.769357	0.206021	3.33741e-05	0.000562179
Os05g0569800	Tho complex subunit 7 domain containing protein.	90.0096	0.76931	0.412224	0.00768309	0.0410511
Os04g0402700	Hypothetical protein.	448.095	0.769237	0.265298	0.000602524	0.00584828
Os09g0571400	Cyclophilin 1.	1184.01	0.768436	0.285346	0.00112926	0.00950801
Os03g0270700	Conserved hypothetical protein.	1351.06	0.768175	0.221298	9.00459e-05	0.00126687
Os03g0235700	Similar to Peptide transporter 1.	80.9228	0.766833	0.378309	0.00566595	0.0325573
Os03g0832600	Similar to Galactokinase (EC 2.7.1.6) (Galactose kinase).	1484.28	0.766659	0.225596	0.000117549	0.00156664
Os08g0342300	BR receptor kinase, Brassinosteroid (BR) perception in the root	195.801	0.766626	0.2625	0.000569953	0.00560738
Os11g0100600	Alpha/beta hydrolase family protein.	1092.56	0.765451	0.316504	0.00231877	0.0165621
Os04g0226600	Similar to OSIGBa0135L04.3 protein.	7943.03	0.765312	0.158207	2.51524e-07	1.00003e-05
Os03g0182800	Similar to Ethylene responsive element binding factor3 (OsERF3).	358.484	0.763975	0.351323	0.00414782	0.025694
Os01g0305300	Non-protein coding transcript.	130.908	0.762224	0.344601	0.0038402	0.0243266
Os11g0213800	Similar to NBS-LRR disease resistance protein homologue (Fragment).	1281.61	0.761961	0.375905	0.0053624	0.0311644
Os07g0462200	Protein of unknown function DUF1218 family protein.	277.479	0.76191	0.43634	0.00954192	0.0483633
Os03g0158600	Hypothetical conserved gene.	222.523	0.761813	0.260904	0.000574671	0.00563972
Os03g0676300	Similar to cold shock protein-1.	281.09	0.761022	0.428187	0.00907295	0.0465264
Os09g0400600	Hypothetical protein.	7149.49	0.760996	0.34199	0.00333697	0.021851
Os12g0527500	Cyclin-like F-box domain containing protein.	222.952	0.760938	0.423752	0.00886429	0.0457842
Os06g0132600	Repair protein Rad1/Rec1 domain containing protein.	120.41	0.760847	0.277875	0.000997552	0.00862491
Os01g0159400	Similar to Acyl-coenzyme A oxidase 4, peroxisomal (EC 1.3.3.6) (AOX 4) (Short- chain acyl-CoA oxidase) (SAOX) (AtCX4) (G6p) (AtG6).	1502.14	0.760842	0.237726	0.000235207	0.00275541
Os02g0503350	Hypothetical conserved gene.	245.067	0.760636	0.289655	0.00136361	0.0109975
Os03g0327800	NAC Family transcriptional activator, Abiotic stress response, Positive regulator of leaf senescence	6784.59	0.7606	0.351229	0.0043351	0.0265385
Os03g0594400	Monosaccharide transporter 2.	225.481	0.760208	0.309929	0.0021551	0.0156637
Os10g0112700	Serine/threonine protein kinase-related domain containing protein.	1372.83	0.760182	0.240833	0.000272907	0.00310523
Os03g0710700	Similar to predicted protein.	2737.44	0.760086	0.288686	0.00132937	0.0107916
Os09g0570100	Protein kinase, catalytic domain domain containing protein.	1201.77	0.759811	0.37043	0.00543781	0.0315253
Os12g0100500	Alpha/beta hydrolase family protein.	1087.82	0.759771	0.317481	0.00251416	0.0176005
Os09g0279100	Hypothetical conserved gene.	2478.24	0.758845	0.197788	2.28713e-05	0.000407675
Os03g0242900	Similar to SBT2 protein (Subtilisin-like protease).	95.281	0.758755	0.383639	0.00639133	0.0356882
Os01g0218500	Similar to ZCN14 protein.	482.015	0.758437	0.224265	0.000126568	0.00166721
Os01g0962600	Similar to 40S ribosomal protein S10-1.	404.546	0.758121	0.306692	0.00206555	0.015184
Os02g0244850	Hypothetical protein.	144.956	0.757306	0.349734	0.00431036	0.026443
Os01g0766200	Similar to RING finger protein 5.	5238.77	0.757033	0.201479	3.16557e-05	0.000537755
Os03g0126800	Similar to CBL-interacting protein kinase 9.	7653.58	0.756224	0.157136	2.89453e-07	1.12955e-05
Os02g0670900	Similar to amino acid transport protein.	3941.57	0.756208	0.248576	0.000411493	0.00430539
Os06g0203550	Non-protein coding transcript.	257.761	0.755818	0.335526	0.00358185	0.0230431
Os02g0509500	Protein of unknown function DUF3339 domain containing protein.	615.82	0.75538	0.303608	0.00199522	0.0147654
Os01g0866133	Hypothetical gene.	14342.2	0.755362	0.244926	0.000362846	0.00388858
Os04g0408801	Non-protein coding transcript.	486.733	0.755305	0.27843	0.0010817	0.00918773
Os03g0242300	Hypothetical protein.	11737.9	0.754543	0.394046	0.00766518	0.0409891
Os03g0599800	Reversibly glycosylated polypeptide.	20786.8	0.754449	0.200408	2.10167e-05	0.000378765
Os05g0475300	VHS domain containing protein.	2652.95	0.754116	0.184584	8.26639e-06	0.000177765
Os02g0787300	Mitogen-activated protein kinase kinase 4, Defense response, Cell proliferation, Grain growth	799.106	0.754085	0.296246	0.00171932	0.0131806
Os03g0773600	Kinesin, motor region domain containing protein.	2139.33	0.753367	0.28993	0.00149483	0.0118203
Os01g0769000	Topoisomerase II-associated protein PAT1 domain containing protein.	8246.3	0.753173	0.21368	7.67492e-05	0.00111101
Os03g0225700	Wall-associated kinase, Biotic stress response	648.68	0.753004	0.339849	0.00397881	0.0249437
Os01g0824600	Serine/threonine protein kinase domain containing protein.	7452.88	0.751736	0.223209	0.000136844	0.00177209
Os05g0316133	Hypothetical protein.	52.0608	0.751613	0.425997	0.00971412	0.0490167
Os05g0207300	Similar to 60S ribosomal protein L11-2 (L16). Splice isoform 2.	2447.64	0.751297	0.284186	0.00132649	0.0107783
Os08g0542000	Similar to Methionine aminopeptidase.	2097.93	0.751032	0.189162	1.34853e-05	0.000267264
Os05g0529700	Similar to electron transporter/ heat shock protein binding protein.	21926.4	0.750831	0.248759	0.000464139	0.00473819
Os02g0703600	Similar to Abscisic acid 8'-hydroxylase 1.	428.717	0.750237	0.369793	0.00588197	0.0334866
Os01g0192300	Similar to I-box binding factor (Fragment).	7559.97	0.749843	0.335012	0.00372061	0.0237364
Os03g0194100	C2 calcium-dependent membrane targeting domain containing protein.	483.367	0.749723	0.191648	1.71568e-05	0.000324472
Os07g0584000	Similar to Yippee-like protein CG15309.	850.276	0.749586	0.326884	0.00328127	0.0215513
Os08g0475400	Alpha/beta hydrolase fold-3 domain containing protein.	332.31	0.748641	0.267165	0.000849556	0.00768029
Os01g0384800	Conserved hypothetical protein.	1137.73	0.748406	0.283531	0.00135857	0.0109671
Os02g0620400	RmlC-like jelly roll fold domain containing protein.	1204.99	0.747998	0.350374	0.00472735	0.0283271
Os10g0553300	Similar to Trehalose-6-phosphate phosphatase.	1523.35	0.747929	0.232564	0.000227819	0.00268092
Os01g0686700	Similar to protein binding protein.	1993.18	0.747823	0.290555	0.00161855	0.0125821
Os01g0103600	Similar to sterol-8, 7-isomerase.	1752.47	0.747154	0.207994	6.06298e-05	0.000914787
Os06g0275500	H3K27 methyltransferase, Polycomb repressive complex2 (PRC2) key subunit, Enhancer of zeste [E(z)] genes, Long day repression of flowering	367.524	0.747141	0.254388	0.00056842	0.0055944
Os04g0637000	TGA-type bZIP Transcription Factor, Regulation of diterpenoid phytoalexin production, Defense response	1742.76	0.746915	0.220789	0.00012986	0.00170369
Os01g0723200	Similar to 40S ribosomal protein S19-like.	1353.09	0.746745	0.294238	0.00178997	0.0135982
Os04g0618200	Similar to cDNA clone:J013046D23, full insert sequence.	2031.16	0.746363	0.212152	7.95214e-05	0.00114482
Os10g0531300	Similar to Glutathione transferase (EC 2.5.1.18).	84.4071	0.746238	0.414647	0.00921854	0.0470895
Os03g0245700	Thiolase-like, subgroup domain containing protein.	1128.41	0.746091	0.314697	0.00274493	0.0188219
Os02g0690200	Conserved hypothetical protein.	2835.74	0.745826	0.176401	4.83521e-06	0.00011385
Os03g0650850	Non-protein coding transcript.	374.175	0.74572	0.194337	2.35197e-05	0.00041695
Os01g0812900	Similar to alphavirus core protein family.	639.404	0.743648	0.420243	0.00981042	0.0493878
Os01g0866100	Similar to Actin 4.	8508.67	0.74291	0.256724	0.000661419	0.00631866
Os01g0873900	Similar to F23M19.3.	4345.75	0.742366	0.22041	0.000119323	0.00158622
Os11g0118300	Similar to RPT2-like protein.	6488.1	0.74181	0.238441	0.000327833	0.00358738
Os02g0736800	Conserved hypothetical protein.	112.278	0.74108	0.37278	0.00655678	0.0364154
Os01g0583100	Similar to Protein phosphatase 2C.	22874.9	0.740652	0.230213	0.000275153	0.00312359
Os12g0119800	Similar to Harpin-induced protein 1 containing protein, expressed.	166.148	0.740073	0.351081	0.0051294	0.0300991
Os02g0802700	Similar to MGDG synthase type A.	1903.39	0.739095	0.317772	0.00303859	0.020316
Os11g0207200	Similar to MAP3Ka.	2933.75	0.739069	0.236808	0.000321587	0.00353514
Os08g0398300	ABC transporter-like domain containing protein.	917.286	0.739045	0.293585	0.0019265	0.014363
Os05g0461000	Clathrin adaptor, sigma subunit/coatomer, zeta subunit domain containing protein.	3061.13	0.739028	0.149913	1.66688e-07	7.28336e-06
Os01g0693400	Pathogenesis-related transcriptional factor and ERF, DNA-binding domain containing protein.	1959.58	0.738878	0.29854	0.00215157	0.0156468
Os12g0448900	Fatty acid alpha-dioxygenase family, Enzyme that oxygenates fatty acids into 2R-hydroperoxides	4744.71	0.738393	0.249885	0.000542735	0.00539874
Os05g0393100	Leucine-rich repeat, N-terminal domain containing protein.	1638.85	0.738276	0.30225	0.00234186	0.0166767
Os06g0294000	Conserved hypothetical protein.	4286.09	0.738024	0.221151	0.000136145	0.00176503
Os10g0463800	Domain of unknown function, DUF1338, containing green-plant-unique protein, Regulation of starch synthesis and amyloplast development, Peripheral endosperm development	6834.9	0.737699	0.341163	0.00453294	0.0274464
Os07g0109500	Ribosomal protein L13 family protein.	2388.8	0.737695	0.254001	0.000664438	0.00634012
Os03g0835300	Hypothetical protein.	291.461	0.737283	0.363103	0.00607507	0.0342588
Os11g0209200	Similar to Ribosomal RNA apurinic site specific lyase.	336.18	0.736344	0.258152	0.000746535	0.00693588
Os07g0680000	Similar to Vacuolar sorting receptor 1 precursor (AtVSR1) (Epidermal growth factor receptor-like protein 1) (AtELP1) (AtELP) (BP80-like protein b) (AtBP80b) (Spot 3 protein).	938.515	0.736282	0.254743	0.000674138	0.00640025
Os12g0556200	Calmodulin binding protein-like family protein.	531.914	0.736139	0.342078	0.00472529	0.0283213
Os04g0644800	Similar to Chloride channel-like protein Osclc.	348.104	0.735741	0.268767	0.00104665	0.00894557
Os01g0823400	Hypothetical conserved gene.	164.415	0.735634	0.34623	0.00501173	0.0295819
Os03g0656201	Similar to chaperone protein dnaJ-related.	92.6604	0.734974	0.313926	0.00305387	0.0203816
Os02g0227700	Serine/threonine protein kinase-related domain containing protein.	2576.74	0.734873	0.26726	0.00103393	0.00886583
Os07g0635300	Similar to Cytochrome P450.	5370.76	0.734708	0.191321	2.37404e-05	0.00042029
Os07g0503300	UDP-glucuronosyl/UDP-glucosyltransferase family protein.	2086.95	0.734446	0.214883	0.000118206	0.00157379
Os05g0160200	Ubiquitin.	8015.81	0.734302	0.254216	0.000686513	0.00649171
Os01g0686800	Protein containing the WD-40 repeat, Innate immunuty	5455.38	0.733837	0.24868	0.000524804	0.00525651
Os01g0914200	Hypothetical protein.	106.262	0.73305	0.406784	0.0095146	0.0482718
Os06g0142700	Cytochrome c oxidase, subunit Vb family protein.	394.955	0.732942	0.197879	4.09776e-05	0.000668634
Os02g0222500	Hypothetical protein.	607.903	0.732664	0.200232	4.85927e-05	0.000762321
Os01g0796400	NAD(P)-binding domain containing protein.	4832.61	0.732063	0.253368	0.000690986	0.00652454
Os05g0202550	Hypothetical conserved gene.	115.25	0.731726	0.276642	0.00139708	0.0112154
Os12g0132400	Similar to Grwd-pending-prov protein.	458.334	0.731725	0.188187	1.9793e-05	0.000360455
Os08g0156800	Similar to 60S ribosomal protein L34.	2430.64	0.730772	0.19072	2.48234e-05	0.000435908
Os01g0721300	Similar to cDNA clone:J013002N02, full insert sequence.	293.76	0.730726	0.275129	0.0013522	0.0109293
Os02g0644600	Pentatricopeptide repeat domain containing protein.	2795.28	0.73056	0.227423	0.000234156	0.00274556
Os03g0310666	Hypothetical protein.	162.17	0.730155	0.360458	0.00627379	0.0351921
Os04g0679800	Similar to RNA-binding protein-like protein.	2672.52	0.729736	0.198939	4.75017e-05	0.00074836
Os07g0134500	Similar to hydrolase/ protein serine/threonine phosphatase.	1716.63	0.729517	0.154338	4.51321e-07	1.61891e-05
Os05g0343400	WRKY transcription factor, Disease resistance, Defense response	13657.3	0.72912	0.37413	0.00817918	0.0430136
Os11g0229333	Hypothetical gene.	288.314	0.728918	0.404527	0.00960261	0.0486047
Os05g0195700	Similar to Transcription factor MYBS2.	6848.58	0.728913	0.228536	0.000261018	0.00300372
Os07g0629000	Similar to P-type R2R3 Myb protein (Fragment).	78.6617	0.728104	0.364102	0.00666576	0.0368836
Os03g0274800	Similar to Protein kinase APK1A, chloroplast precursor (EC 2.7.1.-).	2797.29	0.727248	0.23296	0.000309763	0.00343709
Os03g0598800	Similar to Ribosomal protein L15.	3248.26	0.727156	0.267448	0.00114577	0.0096035
Os03g0691800	Similar to HIPL1 protein precursor.	961.995	0.726707	0.303467	0.0027285	0.0187383
Os03g0406200	Elongation factor 1 beta 2.	1449.36	0.726661	0.179046	9.84596e-06	0.000206282
Os07g0130400	Similar to Lectin-like receptor kinase 7;2.	406.663	0.726102	0.381267	0.00802616	0.0424487
Os11g0148101	Hypothetical conserved gene.	100.841	0.725521	0.399217	0.00948765	0.0481538
Os12g0116400	Similar to WRKY DNA binding domain containing protein, expressed.	2435.54	0.725437	0.265951	0.00112884	0.00950801
Os08g0476900	Similar to Patatin-like protein 1.	339.787	0.724687	0.352794	0.00598802	0.0338806
Os03g0232900	Hly-III related domain containing protein.	828.134	0.724552	0.234468	0.000370416	0.00395182
Os05g0222200	ABC transporter-like domain containing protein.	3234.17	0.724016	0.270589	0.00130657	0.0106527
Os02g0745100	Aquaporin NIP III subfamily protein, Aquaporin, Silicon influx transporter, Arsenic species (As) uptake, Arsenite efflux, Selenite (Se) uptake, Water transport	5047.84	0.723874	0.210411	0.000102125	0.0014005
Os03g0851000	Similar to Transcription factor homolog BTF3-like protein.	859.856	0.723801	0.335198	0.00479202	0.0286159
Os02g0110400	Sugar transporter, conserved site domain containing protein.	294.865	0.722661	0.30137	0.00273467	0.0187707
Os06g0676600	Protein kinase, core domain containing protein.	1548.36	0.722447	0.337951	0.0050466	0.0297176
Os01g0836800	Transmembrane receptor, eukaryota domain containing protein.	5296.39	0.721627	0.218195	0.000180624	0.00221774
Os03g0807800	Similar to 40S ribosomal protein S2 (Fragment).	9123.1	0.72133	0.291181	0.00222085	0.0160431
Os07g0195100	Similar to Ras-related protein ARA-3.	8427.23	0.720612	0.234431	0.000351513	0.00379209
Os05g0120700	ATPase, P-type, K/Mg/Cd/Cu/Zn/Na/Ca/Na/H-transporter family protein.	2387.37	0.720063	0.261191	0.00104735	0.00894557
Os03g0333601	Non-protein coding transcript.	70.242	0.719737	0.391224	0.00928755	0.0473545
Os02g0244700	Similar to Phosphoenolpyruvate carboxylase 1 (EC 4.1.1.31) (PEPCase 1) (CP21).	9559.89	0.719661	0.181559	1.54037e-05	0.000297144
Os02g0631000	Similar to H0322F07.6 protein.	2805.79	0.718811	0.193874	4.16572e-05	0.000676754
Os04g0527700	CHCH domain containing protein.	1446.6	0.718229	0.30591	0.00313959	0.0208256
Os11g0213700	Leucine-rich repeat, typical subtype containing protein.	4437.86	0.717634	0.390141	0.0097715	0.0492299
Os03g0139200	Cytochrome c region domain containing protein.	2747.54	0.717188	0.207618	0.000106442	0.00144826
Os10g0126500	Cyclin-like F-box domain containing protein.	155.699	0.717135	0.254607	0.000886903	0.00792885
Os10g0112850	Non-protein coding transcript.	251.557	0.716576	0.373515	0.00804525	0.0425236
Os01g0160100	Similar to Pyruvate decarboxylase isozyme 2 (EC 4.1.1.1) (PDC) (Fragment).	1769.7	0.716454	0.16156	1.93714e-06	5.45963e-05
Os02g0232000	Similar to Heat shock transcription factor 29 (Fragment).	2942.87	0.716282	0.311814	0.00353043	0.0228024
Os03g0159100	Similar to Protein kinase APK1B, chloroplast precursor (EC 2.7.1.-).	3125.82	0.716178	0.25524	0.00092459	0.00818429
Os10g0462200	Conserved hypothetical protein.	466.515	0.715996	0.379015	0.00852674	0.0444284
Os09g0456800	Similar to Heat stress transcription factor Spl7 (Heat shock transcription factor) (Heat shock factor RHSF10).	1785.35	0.715656	0.256413	0.000960277	0.00838335
Os05g0414300	NB-ARC domain containing protein.	3445.06	0.7156	0.250959	0.000809189	0.00739119
Os10g0475900	Ubiquitin domain containing protein.	244.091	0.715099	0.279523	0.00184317	0.013881
Os07g0481300	Hypothetical conserved gene.	833.819	0.714614	0.263067	0.00117785	0.00981553
Os08g0384000	Cytochrome b561 family protein.	1024.34	0.714474	0.262334	0.00116701	0.00974565
Os01g0728300	Similar to Cytochrome P450 monooxygenase CYP72A5 (Fragment).	5917.73	0.714419	0.251875	0.000841662	0.00762385
Os02g0489400	Similar to 40S ribosomal protein S8.	3518.34	0.713794	0.227673	0.000297586	0.00332178
Os05g0220100	Per1-like family protein.	3616.71	0.713487	0.16694	4.02848e-06	9.84143e-05
Os02g0806300	Hypothetical protein.	470.208	0.713435	0.318461	0.00406936	0.0253405
Os06g0349800	Conserved hypothetical protein.	118.962	0.713098	0.342202	0.00584275	0.0333385
Os03g0297700	Pentatricopeptide repeat domain containing protein.	599.882	0.712267	0.229004	0.000359575	0.00386529
Os03g0803700	Hypothetical conserved gene.	4594	0.711851	0.189409	3.50773e-05	0.000587072
Os05g0462301	Similar to predicted protein.	4134.71	0.710695	0.20922	0.00013623	0.00176503
Os07g0593400	Similar to golgi transport 1 protein B.	176.706	0.710518	0.313138	0.00387172	0.0244727
Os01g0777200	Peptidase aspartic, catalytic domain containing protein.	247.234	0.708836	0.389268	0.00985369	0.0495195
Os01g0934400	Mog1/PsbP, alpha/beta/alpha sandwich domain containing protein.	1611.72	0.708643	0.381559	0.00939622	0.0478122
Os01g0784500	Conserved hypothetical protein.	118.849	0.708459	0.366129	0.00801404	0.0424104
Os03g0410900	Like-Sm ribonucleoprotein, core family protein.	463.209	0.708345	0.26975	0.00159102	0.0124155
Os01g0860300	Similar to Ribosomal protein L1.	1148.91	0.707929	0.229053	0.000385976	0.00409267
Os05g0179800	Similar to BRI1-KD interacting protein 128 (Fragment).	759.863	0.707056	0.242233	0.000666331	0.00635161
Os12g0167900	Ribosomal protein L3A	7154.94	0.706929	0.221697	0.000287194	0.00323211
Os05g0408300	Similar to Lipase.	4014.35	0.706796	0.295686	0.00291978	0.0197089
Os01g0125800	Actin-interacting, WD40-repeat protein, Actin turnover	2872.13	0.706314	0.14387	2.10893e-07	8.74534e-06
Os10g0135600	Alpha/beta hydrolase family protein.	2639.62	0.706269	0.194268	5.67926e-05	0.000866428
Os04g0648900	Similar to Dehydration responsive element binding protein 2F (DREB2F protein).	1507.37	0.705996	0.296934	0.00302293	0.0202425
Os06g0643900	Purple acid phosphatase (EC:3.1.3.2), Regulation of phosphate remobilization, Utilization of organic phosphorus	4927.06	0.705919	0.231262	0.000446335	0.00459893
Os10g0345701	Hypothetical conserved gene.	369.896	0.704756	0.350122	0.00691521	0.0378889
Os04g0679200	Similar to H0801D08.12 protein.	1848.93	0.70425	0.181587	2.27537e-05	0.000405857
Os02g0718900	ADP, ATP carrier protein, mitochondrial precursor (ADP/ATP translocase) (Adenine nucleotide translocator) (ANT).	27661.6	0.703883	0.174061	1.13443e-05	0.000231794
Os03g0109300	Similar to Lysine decarboxylase-like protein.	1652.67	0.703473	0.283799	0.00243765	0.0171618
Os03g0567600	Glycosyltransferase AER61, uncharacterized domain containing protein.	4088.95	0.703312	0.256121	0.00113528	0.0095431
Os09g0488700	Conserved hypothetical protein.	1744.8	0.703087	0.15379	1.04815e-06	3.26898e-05
Os04g0600000	Similar to Transfactor-like protein.	184.909	0.702707	0.308212	0.00386176	0.0244271
Os06g0259901	Non-protein coding transcript.	639.911	0.702187	0.274722	0.00192223	0.0143353
Os04g0661200	Inositol-pentakisphosphate 2-kinase, metazoa domain containing protein.	930.798	0.701674	0.27302	0.00187136	0.0140323
Os06g0493800	Conserved hypothetical protein.	54.8179	0.701018	0.372764	0.00913993	0.0467627
Os01g0677900	Protein of unknown function DUF2921 domain containing protein.	842.279	0.700032	0.253065	0.00107605	0.00914869
Os12g0510000	Conserved hypothetical protein.	170.921	0.700031	0.308929	0.00401987	0.0251225
Os02g0720500	Peptidase A1 domain containing protein.	262.09	0.699849	0.271596	0.00182547	0.0137834
Os06g0231050	Uncharacterised protein family UPF0497, trans-membrane plant subgroup domain containing protein.	85.6423	0.699153	0.315041	0.00450896	0.0273266
Os08g0550400	Similar to RING-H2 finger protein ATL5P.	2060	0.698933	0.278572	0.00219983	0.0159045
Os04g0482700	Similar to H0525D09.10 protein.	387.648	0.697312	0.307604	0.0040436	0.0252405
Os10g0552400	U-box E3 ubiquitin ligase, Drought tolerance	3094.8	0.69702	0.295938	0.00327381	0.0215186
Os07g0660100	Similar to predicted protein.	291.582	0.696929	0.267643	0.00171284	0.0131387
Os03g0367900	Peptidase C15, pyroglutamyl peptidase I family protein.	4638.05	0.696671	0.1841	3.27349e-05	0.00055392
Os03g0582200	SCAMP family protein.	4323.62	0.696217	0.201547	0.000114498	0.00153527
Os03g0152400	Similar to 4-coumarate--CoA ligase-like 1.	2871.69	0.695606	0.193046	6.59091e-05	0.000979124
Os09g0486500	A20/AN1 zinc-finger protein, Response to multiple biotic stresses, Regulation of abiotic stress responses	7718.96	0.695174	0.35254	0.00798349	0.0422917
Os08g0490000	Helix-loop-helix DNA-binding domain containing protein.	686.912	0.6948	0.28282	0.00254879	0.0178046
Os03g0321800	Similar to WRKY transcription factor 55.	296.64	0.694026	0.276254	0.00219217	0.0158623
Os01g0625200	Similar to kinesin motor family protein.	291.45	0.693991	0.212653	0.000225668	0.00266192
Os03g0411100	Heme activator protein, CCAAT-binding transcription factor, Biotic and abiotic resistances	2478.94	0.693106	0.260588	0.00148783	0.0117769
Os07g0225100	Tryptophan/tyrosine permease domain containing protein.	157.795	0.692985	0.36512	0.00897298	0.0461898
Os01g0793701	Hypothetical protein.	323.483	0.69217	0.267085	0.00179626	0.0136369
Os10g0441800	Similar to RAB5B.	2092.03	0.690904	0.157012	2.41819e-06	6.4722e-05
Os02g0551700	Protein of unknown function DUF668 domain containing protein.	171.793	0.690855	0.292168	0.00325196	0.0214161
Os03g0410300	Protein of unknown function DUF1313 family protein.	2190.46	0.690769	0.286211	0.0028772	0.0194774
Os02g0806400	Similar to Gata zn finger family protein.	1416.81	0.690357	0.325091	0.00571618	0.0327671
Os08g0513600	Hypothetical conserved gene.	306.027	0.690146	0.210204	0.000213109	0.00254227
Os01g0112500	Similar to Plakoglobin/armadillo/beta-catenin-like protein (Fragment).	3309.4	0.689701	0.192319	7.14818e-05	0.00104757
Os03g0390000	Similar to Ribosomal protein s6 RPS6-2.	5351.19	0.688922	0.211543	0.000203755	0.00245203
Os02g0767150	Hypothetical gene.	610.68	0.688103	0.162868	5.32016e-06	0.000122989
Os03g0692700	Similar to Pherophorin-S precursor.	3212.06	0.687813	0.193622	8.15589e-05	0.00117022
Os05g0389400	Biopterin transport-related protein BT1 family protein.	3927.18	0.685424	0.303741	0.004307	0.0264286
Os06g0694200	Esterase, SGNH hydrolase-type domain containing protein.	6499.54	0.685212	0.252594	0.0013472	0.010899
Os08g0101800	Protein of unknown function DUF821, CAP10-like family protein.	4934.49	0.684052	0.231138	0.000633312	0.00609487
Os03g0802200	Non-protein coding transcript.	1065.12	0.683771	0.189806	6.83156e-05	0.00100797
Os08g0105000	Homeodomain (PHD) transcriptional regulator, Flowering promoter	804.559	0.683739	0.345564	0.00789576	0.041955
Os08g0440200	Ribonuclease CAF1 family protein.	510.955	0.683713	0.196256	0.000106391	0.00144826
Os01g0959750	Conserved hypothetical protein.	4656.42	0.68296	0.250682	0.00120294	0.00997358
Os02g0645600	Similar to AG-motif binding protein-3.	2086.05	0.681844	0.306498	0.00474297	0.028388
Os10g0531400	Glutathione S-transferase GST 30 (EC 2.5.1.18).	1448.86	0.681616	0.260965	0.00176614	0.0134524
Os07g0668900	Similar to Serine/threonine-protein kinase PBS1 (EC 2.7.1.37) (AvrPphB susceptible protein 1).	3476.74	0.681192	0.277273	0.00266458	0.0184257
Os07g0605350	Similar to Protein EGG APPARATUS-1.	452.833	0.681109	0.273564	0.0024319	0.0171398
Os01g0105900	Carbohydrate/purine kinase domain containing protein.	10713.6	0.681073	0.187033	5.99263e-05	0.000905221
Os03g0748900	Aldo/keto reductase domain containing protein.	1525.68	0.680546	0.222158	0.00045043	0.00463457
Os10g0183500	Conserved hypothetical protein.	277.718	0.680501	0.247872	0.001205	0.00998419
Os04g0439100	Similar to H0525C06.4 protein.	23711.7	0.679943	0.250306	0.00127173	0.0104409
Os01g0136400	Protein kinase, core domain containing protein.	5779.99	0.679405	0.140977	3.61949e-07	1.35855e-05
Os02g0734600	Similar to EFA27 for EF hand, abscisic acid, 27kD.	1982.89	0.679192	0.256595	0.00163565	0.012681
Os02g0152400	Rubisco small subunit 1, Reguration of Rubisco catalytic activity	102.486	0.679066	0.316258	0.0056347	0.0324213
Os02g0711400	Conserved hypothetical protein.	908.369	0.677727	0.209096	0.000253827	0.00293004
Os02g0517300	Topoisomerase II-associated protein PAT1 domain containing protein.	10990.3	0.677539	0.196192	0.000121669	0.00161083
Os05g0462500	Transmembrane receptor, eukaryota domain containing protein.	194.659	0.677038	0.307257	0.00497337	0.0294222
Os02g0689200	Protein of unknown function DUF250 domain containing protein.	3197.14	0.676749	0.249088	0.0013671	0.0110165
Os08g0130300	Hypothetical conserved gene.	96.1173	0.676637	0.33306	0.00726217	0.0393288
Os01g0830500	2OG-Fe(II) oxygenase domain containing protein.	1024.38	0.676551	0.207217	0.000234637	0.00274996
Os09g0513100	Similar to Phospholipase A1.	3798.75	0.676341	0.345988	0.00875606	0.0453782
Os03g0419200	Conserved hypothetical protein.	360.806	0.676195	0.254361	0.00156223	0.0122467
Os11g0666200	Similar to Protein kinase domain containing protein.	355.768	0.67616	0.350222	0.00889033	0.0458703
Os02g0520750	Similar to H0209H04.3 protein.	3978.77	0.676079	0.222304	0.000439759	0.00454814
Os11g0537400	Similar to respiratory burst oxidase-like protein D.	101.777	0.67606	0.309548	0.00522388	0.0305228
Os04g0611400	Similar to Vacuolar sorting receptor 7 precursor (AtVSR7) (Epidermal growth factor receptor-like protein 3) (AtELP3) (BP80-like protein f) (AtBP80f).	2463.81	0.675441	0.317941	0.00597511	0.0338417
Os02g0218200	Peptidase M1, membrane alanine aminopeptidase family protein.	6486.87	0.674955	0.292289	0.00395604	0.0248428
Os07g0497400	Transglutaminase-like domain containing protein.	5451.21	0.674183	0.191343	9.40913e-05	0.00130938
Os04g0605900	Similar to 60S ribosomal protein L7-2.	5756.81	0.674108	0.210947	0.000249792	0.00290147
Os10g0456000	Hypothetical protein.	211.265	0.673975	0.233818	0.000817333	0.00745238
Os03g0142900	Protein of unknown function DUF946, plant family protein.	9567.35	0.672646	0.24124	0.00110536	0.00936428
Os12g0294100	WD40 repeat-like domain containing protein.	542.552	0.672514	0.183158	5.4358e-05	0.00083565
Os11g0147000	Similar to Long chain acyl-CoA synthetase 6 (EC 6.2.1.3).	1176.72	0.671498	0.35712	0.00991921	0.0497606
Os05g0541000	Hypothetical protein.	3824.07	0.671048	0.219874	0.000454765	0.00466995
Os09g0557800	Similar to transmembrane 9 superfamily protein member 4.	3546.84	0.670688	0.20736	0.000266313	0.00304716
Os10g0411700	Similar to S28 ribosomal protein (Fragment).	6925.44	0.670374	0.241095	0.00101555	0.00873703
Os07g0693500	Similar to AMP deaminase 2 (EC 3.5.4.6) (AMP deaminase isoform L). Splice isoform Ex1A-3.	3223.22	0.670165	0.192135	0.000108392	0.00147019
Os04g0577200	Similar to Rac GTPase activating protein 1.	960.035	0.669784	0.171413	2.1296e-05	0.000383534
Os05g0564400	Similar to GTP-binding protein.	1425.39	0.669594	0.275038	0.00298191	0.0200296
Os12g0141400	Conserved hypothetical protein.	159.678	0.668988	0.293527	0.0042766	0.0262792
Os12g0621100	Similar to Filamentous flower-like yabby protein (Fragment).	460.348	0.668579	0.243842	0.00126014	0.010362
Os06g0665000	Protein of unknown function DUF284, transmembrane eukaryotic family protein.	4425.88	0.668504	0.202315	0.000209687	0.00250949
Os07g0575600	Similar to Lectin receptor-type kinase.	2992.79	0.667942	0.278778	0.00323402	0.0213378
Os10g0544950	Hypothetical gene.	381.382	0.667634	0.213847	0.000389441	0.00412437
Os01g0626300	Similar to Mitochondrial import receptor subunit TOM7-1 (Translocase of outer membrane 7 kDa subunit 1).	1429.45	0.667633	0.262237	0.00218235	0.0158001
Os07g0557100	Delayed-early response protein/equilibrative nucleoside transporter family protein.	1713.87	0.667591	0.207474	0.000283215	0.00319978
Os09g0542800	Pentatricopeptide repeat domain containing protein.	161.932	0.667435	0.247802	0.00145525	0.0115647
Os07g0124600	Nucleotide-binding, alpha-beta plait domain containing protein.	935.175	0.667137	0.302233	0.0050769	0.0298516
Os05g0540000	EXTL2, alpha-1, 4-N-acetylhexosaminyltransferase domain containing protein.	2295.3	0.666817	0.239437	0.00108519	0.00921437
Os01g0809300	Extracellular leucine-rich repeat (eLRR) domain protein, XB21 interacting protein, XA21-mediated immune response, Regulation of plant responses against pathogen	10761.6	0.666451	0.201155	0.000186044	0.00227356
Os11g0557300	BSD domain containing protein.	806.571	0.666036	0.19585	0.00015101	0.00192276
Os01g0674000	Homeodomain-like containing protein.	2011.74	0.665663	0.319422	0.00671233	0.0370501
Os04g0614600	Similar to Viroid RNA-binding protein (Fragment).	7855.81	0.66558	0.255044	0.0018501	0.0139129
Os09g0322000	Similar to PaMst-1.	616.599	0.665055	0.324053	0.00718168	0.0390368
Os12g0639100	Major facilitator superfamily MFS_1 protein.	3895.81	0.664429	0.226669	0.000677896	0.00642656
Os02g0796600	Esterase/lipase/thioesterase domain containing protein.	89.857	0.664203	0.314442	0.00636449	0.0355805
Os03g0190900	Similar to F12K21.3.	2708.44	0.664178	0.190004	0.00010699	0.0014542
Os01g0623550	Hypothetical protein.	1827.61	0.664147	0.16647	1.56338e-05	0.000300469
Os01g0243400	Hypothetical conserved gene.	129.07	0.663207	0.267659	0.0026499	0.0183387
Os06g0133900	5-enolpyruvylshikimate-3-phosphate synthase	2419.34	0.662818	0.258983	0.00213699	0.0155738
Os05g0257333	Non-protein coding transcript.	422.126	0.662605	0.176132	3.91822e-05	0.000642735
Os05g0576500	Hypothetical conserved gene.	801.64	0.661868	0.267547	0.00268088	0.0185031
Os07g0231400	Similar to aromatic and neutral amino acid transporter.	263.769	0.660858	0.207264	0.000318906	0.00351756
Os01g0866800	Similar to F24P17.15 protein (Tubby-like protein TULP9).	4695.41	0.660498	0.160902	9.64113e-06	0.000202643
Os08g0540500	Bicoid-interacting 3 domain containing protein.	270.662	0.659786	0.205523	0.000297126	0.00331808
Os05g0549800	Similar to DNA-binding protein RAV1.	3422.94	0.659473	0.298605	0.00519367	0.030394
Os03g0374400	SNARE associated Golgi protein domain containing protein.	2251.33	0.658767	0.206833	0.00032481	0.00356006
Os04g0300600	Hypothetical conserved gene.	570.796	0.65865	0.193194	0.000148744	0.00190069
Os04g0487300	Similar to DNA-directed RNA polymerases II 24 kDa polypeptide.	695.574	0.657563	0.307774	0.00613748	0.0345584
Os03g0815800	Similar to Ethylene-responsive transcription factor 5 (Ethylene-responsive element binding factor 5) (EREBP-5) (AtERF5).	10684.2	0.657033	0.184001	8.2535e-05	0.00118033
Os06g0731750	Hypothetical gene.	714.547	0.65617	0.258283	0.00228914	0.0163954
Os11g0105400	Ribosomal protein L10 family protein.	485.119	0.655767	0.184384	8.76859e-05	0.00124239
Os09g0418000	Similar to CBL-interacting protein kinase 16.	3102.91	0.655475	0.224487	0.000739636	0.0068816
Os03g0137050	Non-protein coding transcript.	174.49	0.6551	0.315352	0.00703251	0.0383862
Os05g0508300	Similar to Papain-like cysteine peptidase XBCP3.	2678.77	0.654723	0.192149	0.000151062	0.00192276
Os05g0557000	Similar to 60S ribosomal protein L37a.	2869.82	0.654064	0.238206	0.00126978	0.0104282
Os01g0250600	Conserved hypothetical protein.	1330.93	0.654047	0.250444	0.00190703	0.0142628
Os05g0552100	Conserved hypothetical protein.	1952.1	0.653818	0.198859	0.000231457	0.00271881
Os04g0486900	Acid phosphatase/vanadium-dependent haloperoxidase related family protein.	375.269	0.653317	0.228689	0.000936566	0.00825662
Os03g0188900	Similar to HAHB-7 (Fragment).	643.386	0.653204	0.234899	0.00117389	0.00978571
Os04g0414300	Similar to H0622F05.1 protein.	213.422	0.652789	0.281328	0.00406277	0.0253265
Os04g0653400	Similar to NADPH-cytochrome P450 reductase (Fragment).	10528	0.652373	0.167903	2.49632e-05	0.000438067
Os03g0239200	Similar to CONSTANS interacting protein 6.	3274.93	0.652199	0.234061	0.00115257	0.00964786
Os01g0136700	Conserved hypothetical protein.	170.055	0.651959	0.333229	0.0091079	0.0466153
Os06g0178650	Similar to leucoanthocyanidin dioxygenase.	795.364	0.651812	0.28218	0.00417826	0.0258315
Os02g0625100	Hypothetical conserved gene.	177.729	0.651365	0.33076	0.00890164	0.0458952
Os03g0326100	Phospholipid-transporting ATPase 1 (EC 3.6.3.1) (Aminophospholipid flippase 1).	641.79	0.651271	0.229446	0.000998489	0.00863008
Os07g0669250	Similar to predicted protein.	721.967	0.650604	0.324544	0.00831851	0.0435701
Os03g0448600	WD40 repeat-like domain containing protein.	2068.47	0.650153	0.239166	0.00139129	0.0111723
Os02g0173800	Protein of unknown function DUF284, transmembrane eukaryotic family protein.	3802.17	0.650006	0.238673	0.00137683	0.0110768
Os12g0578500	Glycosyl transferase, family 8 protein.	1696.36	0.649712	0.199699	0.000262781	0.00302134
Os03g0406250	Non-protein coding transcript.	215.004	0.649619	0.311503	0.00703853	0.038411
Os10g0389000	Centrin.	1877.56	0.649308	0.149745	3.62652e-06	9.07223e-05
Os03g0210600	Conserved hypothetical protein.	3891.6	0.648943	0.189748	0.00014717	0.00188427
Os03g0125300	D111/G-patch domain containing protein.	4211.62	0.648893	0.172853	4.20888e-05	0.00068164
Os02g0174800	Protein of unknown function DUF581 family protein.	528.592	0.64847	0.295818	0.0055751	0.0321494
Os04g0169666	Hypothetical protein.	697.504	0.646747	0.225792	0.000938846	0.00826274
Os06g0291600	Similar to Protein kinase G11A (EC 2.7.1.-) (Fragment).	178.856	0.646668	0.279134	0.00417939	0.0258315
Os11g0433101	Pentatricopeptide repeat domain containing protein.	152.467	0.646551	0.25439	0.00235234	0.0167157
Os08g0398000	ABC transporter-like domain containing protein.	2403.1	0.646382	0.197976	0.000255867	0.00295074
Os01g0131600	Hypothetical conserved gene.	4696.54	0.646254	0.246376	0.00183895	0.013865
Os08g0359300	Uncharacterised conserved protein UCP031088, alpha/beta hydrolase, At1g15070 domain containing protein.	667.856	0.645897	0.237866	0.00146329	0.0116109
Os10g0544900	Similar to Protein phosphatase 2C-like protein.	1808.7	0.64575	0.160121	1.36283e-05	0.000269688
Os04g0513550	Hypothetical protein.	1754.49	0.645156	0.206311	0.000407857	0.00427593
Os01g0178700	Similar to Protein binding protein.	413.771	0.644961	0.237643	0.00146122	0.0116015
Os07g0118300	Similar to predicted protein.	486.795	0.6448	0.297821	0.00598894	0.0338806
Os04g0615100	Similar to Lecithine cholesterol acyltransferase-like protein.	10159.4	0.644772	0.230404	0.00112873	0.00950801
Os03g0321500	Protein of unknown function DUF632 domain containing protein.	5051.67	0.644559	0.160179	1.43721e-05	0.0002812
Os09g0392000	Similar to mRNA, clone: RTFL01-05-M08.	9007.45	0.644497	0.22569	0.000787535	0.00723421
Os08g0205100	Disease resistance protein domain containing protein.	1763.79	0.644175	0.203199	0.000355337	0.00382858
Os07g0616600	Similar to 40S ribosomal protein SA (p40) (Laminin receptor homolog).	2489.31	0.643936	0.276462	0.00409083	0.0254499
Os10g0542800	Brassinosteroid-signaling kinase, A member of the receptor-like cytoplasmic kinase (RLCK)-XII sub group, Major regulator in rice immunity	1399.9	0.64287	0.288758	0.00524297	0.0306069
Os07g0274700	HvB12D protein (B12Dg1 protein).	2031.66	0.642861	0.289064	0.00525899	0.0306867
Os03g0307000	Conserved hypothetical protein.	4648.86	0.642188	0.189825	0.000171533	0.00212717
Os03g0808300	Remorin, C-terminal region domain containing protein.	17474.1	0.642111	0.238256	0.00159864	0.0124535
Os07g0274800	Similar to Protein phosphatase 2A B' regulatory subunit.	1432.55	0.642101	0.176524	6.70679e-05	0.000992425
Os05g0486200	Protein of unknown function KRTCAP2 domain containing protein.	1385.91	0.642003	0.24484	0.00191601	0.0143012
Os09g0493700	NUE (nitrogen use efficiency)-related transcription factor	1816.51	0.641594	0.22933	0.00115392	0.00965316
Os03g0336600	Reticulon family protein.	775.354	0.640873	0.175614	6.41789e-05	0.000959442
Os05g0381700	Calmodulin-binding protein, plant domain containing protein.	4793.97	0.640459	0.178563	8.18215e-05	0.00117335
Os04g0432500	Similar to Protein disulfide isomerase.	4223.86	0.640327	0.213041	0.000611802	0.00591628
Os03g0851100	Similar to Translational elongation factor EF-TuM.	1200.18	0.639738	0.263997	0.00327555	0.0215246
Os05g0121000	Protein of unknown function DUF1218 family protein.	9204.43	0.639691	0.180026	9.31776e-05	0.00130039
Os07g0187200	FAD linked oxidase, N-terminal domain containing protein.	2014.4	0.639551	0.269047	0.00374794	0.0238569
Os05g0163700	Similar to Acyl-coenzyme A oxidase 4, peroxisomal (EC 1.3.3.6) (AOX 4) (Short- chain acyl-CoA oxidase) (SAOX) (AtCX4) (G6p) (AtG6).	7817.08	0.639277	0.210589	0.000652852	0.00625058
Os04g0456700	Similar to TMV induced protein 1-2.	518.471	0.639236	0.258153	0.00285762	0.0193696
Os04g0584300	Similar to Catalytic/ protein phosphatase type 2C.	162.58	0.639063	0.284162	0.00503646	0.0296942
Os08g0517700	Oxysterol-binding protein family protein.	362.962	0.638682	0.29586	0.00619157	0.0348269
Os11g0537300	Similar to DedA.	2266.38	0.638035	0.221375	0.000902773	0.00804314
Os05g0429400	Phosphatidylinositol transfer protein-like, N-terminal domain containing protein.	161.252	0.637898	0.234722	0.00147948	0.0117245
Os03g0247900	F5O11.14 (ACR8).	1965.33	0.637773	0.281188	0.00489095	0.02906
Os12g0168900	Similar to Vacuolar ATP synthase 16 kDa proteolipid subunit (EC 3.6.3.14) (V- ATPase 16 kDa proteolipid subunit) (Fragment).	15145.1	0.636807	0.218588	0.000806054	0.00736794
Os06g0115100	Similar to ATOZI1 protein (Stress-induced protein OZI1) (AT0ZI1 protein).	5360.67	0.636483	0.165775	3.15651e-05	0.000537456
Os06g0319700	Similar to 60S ribosomal protein L31.	862.465	0.636125	0.220433	0.000902776	0.00804314
Os06g0701100	Eukaryotic initiation factor 4A (eIF4A) (eIF-4A).	5324.89	0.635022	0.193683	0.000252456	0.00292243
Os03g0310400	Crotonase, core domain containing protein.	1988.78	0.634862	0.223887	0.0010262	0.00881701
Os04g0462500	Similar to 14-3-3-like protein GF14-6.	5402.9	0.634379	0.235599	0.00163877	0.0126977
Os02g0636300	DEAD-like helicase, N-terminal domain containing protein.	513.628	0.634371	0.224515	0.0010883	0.00923475
Os05g0153400	Pentatricopeptide repeat domain containing protein.	117.341	0.634244	0.259849	0.00318993	0.0210897
Os01g0183100	Cytochrome cd1-nitrite reductase-like, C-terminal haem d1 domain containing protein.	731.504	0.634154	0.230754	0.00136723	0.0110165
Os02g0517900	Aminotransferase-like, plant mobile domain domain containing protein.	2967	0.633837	0.326412	0.00987033	0.0495935
Os03g0224200	B-type response regulator, Cytokinin signaling	6554.6	0.63265	0.146723	4.22988e-06	0.000102469
Os07g0224000	Similar to 60S ribosomal protein L24.	1243.01	0.632144	0.194934	0.000283895	0.00320607
Os09g0129500	Conserved hypothetical protein.	256.505	0.631987	0.289144	0.00595767	0.0337943
Os06g0589300	ABC transporter-like domain containing protein.	156.712	0.631747	0.261625	0.00342865	0.0223
Os04g0459700	Similar to H0219H12.3 protein.	348.98	0.631244	0.293459	0.00645518	0.0359507
Os06g0155300	IQ calmodulin-binding region domain containing protein.	4777.49	0.631033	0.20499	0.000492797	0.00497743
Os02g0701900	NAD(P)-binding domain containing protein.	722.159	0.630156	0.213895	0.000762174	0.00705349
Os02g0324700	Similar to senescence-associated protein.	3296.42	0.630104	0.236284	0.00181428	0.0137191
Os10g0479100	Non-protein coding transcript.	2568.04	0.629992	0.244994	0.00228114	0.0163471
Os04g0512900	NB-ARC domain containing protein.	398.443	0.629938	0.219615	0.000971386	0.00845483
Os04g0623300	Polyamine oxidase, Seed germination	11649.2	0.629822	0.310048	0.00796841	0.0422462
Os06g0608800	Zinc finger, RING/FYVE/PHD-type domain containing protein.	3563.97	0.629715	0.281188	0.00530604	0.0309128
Os02g0822000	Conserved hypothetical protein.	6899.97	0.629544	0.190089	0.000221385	0.00262417
Os02g0167200	Pentatricopeptide repeat domain containing protein.	215.243	0.628952	0.277946	0.00503164	0.0296793
Os05g0490000	KRR1 interacting protein 1 domain containing protein.	720.598	0.628842	0.225342	0.00122777	0.0101346
Os12g0632800	Protein kinase, catalytic domain domain containing protein.	2633.99	0.628586	0.202385	0.000460501	0.00471583
Os12g0163600	Pentatricopeptide repeat protein, Organellar RNA editing	237.691	0.628396	0.280801	0.00533702	0.0310377
Os02g0508100	Similar to OSIGBa0075F02.3 protein.	310.095	0.628356	0.284165	0.00568314	0.0326207
Os03g0194500	Similar to Protein translocase/ protein transporter.	2520.88	0.628328	0.194108	0.000295871	0.00330689
Os02g0697300	ENTH/VHS domain containing protein.	18941.9	0.627629	0.192268	0.00026937	0.00307269
Os07g0622100	Similar to Ribosomal protein s6 RPS6-2.	5034.32	0.626947	0.222696	0.00108886	0.00923651
Os01g0806200	Cyclin-like F-box domain containing protein.	346.894	0.625727	0.195429	0.000336682	0.00366244
Os11g0168600	Protein kinase, core domain containing protein.	395.46	0.625271	0.307312	0.00847611	0.0442
Os09g0502000	Similar to Ribosomal L32.	1509.36	0.62518	0.280873	0.00555285	0.0320566
Os07g0565000	Similar to 40S ribosomal protein S11.	1370.96	0.625122	0.240582	0.0021479	0.0156288
Os08g0157500	Caffeic acid O-methyltransferase, Flavonoid 3'-O-methyltransferase, Melatonin biosynthesis, Tricin biosynthesis	4866.09	0.624912	0.20119	0.000464869	0.00474377
Os11g0100200	Similar to ALY protein.	382.123	0.624241	0.215694	0.000912407	0.00810123
Os01g0276700	Similar to Pyruvate kinase, cytosolic isozyme (EC 2.7.1.40) (PK).	919.345	0.624188	0.263571	0.00396207	0.0248674
Os03g0135400	Cyclin-like F-box domain containing protein.	2080.44	0.623702	0.157717	2.00497e-05	0.000364093
Os04g0609200	Major facilitator superfamily protein.	1032.78	0.623579	0.182816	0.000163671	0.00204722
Os07g0659500	Non-SMC condensin subunit, XCAP-D2/Cnd1 family protein.	270.819	0.623552	0.271732	0.00473291	0.0283409
Os02g0591700	Similar to Candida glabrata strain CBS138 chromosome L complete sequence.	4887.14	0.622818	0.262413	0.00392196	0.0246704
Os02g0185200	Cytochrome P450 family protein.	956.116	0.622547	0.181112	0.000149253	0.00190531
Os04g0604500	Similar to OSIGBa0118P15.9 protein.	376.18	0.622425	0.285988	0.00627437	0.0351921
Os01g0314100	Catalytic domain of components of various dehydrogenase complexes containing protein.	1861.09	0.622357	0.16941	6.23268e-05	0.000934435
Os11g0620450	Hypothetical protein.	495.583	0.621887	0.217159	0.00100671	0.00867241
Os03g0843300	Late embryogenesis abundant protein 2 family protein.	5502.75	0.621874	0.1867	0.000220784	0.00262062
Os01g0243200	Similar to integral membrane transporter family protein.	4880.14	0.621818	0.187166	0.000226468	0.00266985
Os04g0541700	Similar to Homeobox-leucine zipper protein HOX22.	14165.6	0.621252	0.256043	0.00351084	0.0227097
Os12g0104200	Conserved hypothetical protein.	1161.77	0.621007	0.185535	0.000206805	0.00248414
Os05g0565000	Similar to 60S ribosomal protein L18a-1.	5668.95	0.62031	0.25833	0.00368964	0.0235793
Os08g0110600	Protein of unknown function DUF1442 domain containing protein.	1189.09	0.620273	0.299871	0.0080297	0.0424588
Os04g0504800	Similar to Poly(A)-binding protein.	9116.4	0.619486	0.204315	0.000602383	0.00584828
Os11g0134500	WD40 repeat-like domain containing protein.	1609.31	0.618444	0.157113	2.23447e-05	0.000399932
Os02g0699600	Similar to 60S ribosomal protein L12.	5791.52	0.618114	0.27719	0.0056468	0.0324696
Os01g0742200	Similar to Elongation factor EF-2 (Fragment).	158.009	0.617694	0.291269	0.00721899	0.0391696
Os02g0624400	Glycosyl transferase, family 8 protein.	1837.6	0.617599	0.240648	0.00238268	0.0168798
Os02g0111700	Similar to 60S ribosomal protein L37-A (L37-1).	1667.1	0.617581	0.283911	0.00639717	0.035703
Os01g0945600	Similar to amino acid permease family protein.	354.874	0.617523	0.286335	0.00666658	0.0368836
Os02g0721800	Similar to Phosphatidylinositol transfer-like protein IV.	1316.92	0.617208	0.234202	0.00192896	0.0143772
Os03g0648400	Similar to DnaJ protein.	26148.8	0.616576	0.126586	2.90174e-07	1.12955e-05
Os06g0297800	Similar to protein binding / zinc ion binding.	2953.4	0.616184	0.185124	0.000224118	0.00264814
Os02g0782100	Uncharacterised domain NUC173 domain containing protein.	821.261	0.615615	0.153819	1.67513e-05	0.000318655
Os04g0244800	Heavy metal transport/detoxification protein domain containing protein.	17455.3	0.614048	0.162886	4.22124e-05	0.000683216
Os05g0519200	Similar to protein kinase.	3107.97	0.613566	0.138245	2.73424e-06	7.18518e-05
Os03g0796501	Similar to 60S ribosomal protein L4 (L1).	3910.16	0.612675	0.265993	0.00481122	0.0287004
Os09g0115400	Similar to Poly(A)-binding protein.	12535.4	0.612662	0.213451	0.000905664	0.00805784
Os09g0370500	VQ domain containing protein.	723.539	0.612372	0.297931	0.00848971	0.0442621
Os01g0100700	Similar to 40S ribosomal protein S5-1.	1510.96	0.612304	0.260993	0.00433813	0.0265445
Os03g0389100	Peptidase C14, caspase catalytic domain containing protein.	1583.33	0.612076	0.166113	6.11541e-05	0.000920032
Os02g0197500	Regulator of chromosome condensation, RCC1 domain containing protein.	472.147	0.61198	0.253696	0.00366774	0.0234849
Os01g0550300	Similar to Gda-1 protein.	56098.4	0.611872	0.212936	0.00100188	0.00864799
Os03g0278200	NAD(P)-binding domain containing protein.	8191.24	0.611395	0.178005	0.000157063	0.00197883
Os07g0678300	Similar to CBL-interacting protein kinase 29.	3196.36	0.610591	0.262836	0.00463988	0.0279509
Os04g0503600	Similar to OSIGBa0112M24.5 protein.	3473.25	0.609684	0.23141	0.00196949	0.0146041
Os01g0615300	Transferase family protein.	2130.82	0.609417	0.182305	0.000219773	0.00260981
Os06g0176850	Similar to leucoanthocyanidin dioxygenase.	553.495	0.609301	0.280749	0.00665318	0.0368637
Os01g0906000	Similar to Ceramide glucosyltransferase.	320.274	0.609014	0.248257	0.0033319	0.0218287
Os02g0106001	Conserved hypothetical protein.	3008.34	0.608976	0.271003	0.00557053	0.0321444
Os07g0613200	Similar to 60S ribosomal protein L27a-3.	2043.95	0.60767	0.240047	0.00267639	0.0184827
Os09g0568400	Similar to 60S ribosomal protein L40 (CEP52).	420.801	0.606942	0.263437	0.0048861	0.0290445
Os02g0287000	Similar to 40S ribosomal protein S3a (CYC07 protein).	3425.71	0.606863	0.20446	0.000762497	0.00705398
Os12g0131100	Similar to Glucosamine--fructose-6-phosphate aminotransferase [isomerizing] (EC 2.6.1.16) (Hexosephosphate aminotransferase) (D-fructose-6- phosphate amidotransferase) (GFAT).	1349.05	0.606797	0.276515	0.00633515	0.0354643
Os01g0131450	Hypothetical protein.	6292.77	0.605932	0.206007	0.000794344	0.00728122
Os04g0394200	Similar to 2-oxoglutarate dehydrogenase E2 subunit.	7472.11	0.605691	0.171381	0.000111256	0.00150189
Os07g0406300	Similar to Glucose-6-phosphate 1-dehydrogenase.	1658.52	0.605085	0.221899	0.00157656	0.0123331
Os03g0741700	Hypothetical conserved gene.	351.538	0.6049	0.197693	0.000573361	0.00563027
Os09g0572700	Similar to Blue copper-binding protein.	5037.34	0.603804	0.221259	0.00159256	0.0124155
Os04g0490100	Similar to protoporphyrinogen IX oxidase (mitochondrial)2.	339.069	0.603176	0.266054	0.00540851	0.0313763
Os01g0210600	Protein of unknown function DUF538 family protein.	6251.88	0.602865	0.215747	0.00131688	0.0107136
Os03g0424800	Similar to 40S ribosomal protein S19-3.	4397.09	0.6025	0.269247	0.00583167	0.0332899
Os07g0173501	Similar to 40S ribosomal protein S18.	2405.2	0.60176	0.27499	0.00654129	0.0363588
Os07g0150700	Serine/threonine protein kinase, Pollination and drought stress responses, Reguration of potassium uptake by CBL1-CIPK23 complex	2987.02	0.601007	0.292473	0.00883515	0.0456699
Os11g0634500	40S ribosomal protein S29.	2031.92	0.600804	0.221298	0.00162637	0.0126129
Os11g0220800	Similar to 60S ribosomal protein L10 (QM protein homolog).	8983.82	0.600495	0.228009	0.00212225	0.0154985
Os02g0135500	Similar to glycosyltransferase.	3403.32	0.600162	0.213257	0.00125165	0.0102987
Os04g0632600	Bulb-type lectin domain domain containing protein.	14302.7	0.600129	0.194502	0.000537101	0.00535908
Os09g0439400	Pectin lyase fold/virulence factor domain containing protein.	2102.39	0.600123	0.229644	0.00222233	0.0160449
Os08g0555300	Nonaspanin (TM9SF) domain containing protein.	718.213	0.599241	0.264448	0.00548859	0.031749
Os06g0699400	MAP kinase 2.	2660.07	0.59924	0.151237	2.08423e-05	0.000376765
Os10g0564300	Similar to 60S ribosomal protein L27.	2582.59	0.599191	0.262432	0.00527474	0.0307648
Os07g0674700	Similar to 60S ribosomal protein L18.	1068.35	0.599125	0.260938	0.0051078	0.0299994
Os02g0804100	Similar to predicted protein.	2383.44	0.599024	0.233318	0.0024807	0.0174131
Os06g0731400	Hypothetical conserved gene.	2035.55	0.59868	0.166087	8.617e-05	0.00122224
Os06g0496800	Similar to S-locus receptor kinase precursor.	1177.63	0.59851	0.259444	0.0049855	0.0294739
Os04g0457400	Conserved hypothetical protein.	629.031	0.598318	0.271228	0.00634811	0.0355292
Os06g0176801	Hypothetical protein.	1596.58	0.598311	0.258039	0.00487264	0.0289859
Os01g0567400	Protein of unknown function DUF3511 domain containing protein.	382.893	0.598288	0.293482	0.00919805	0.0470231
Os04g0628000	Protein of unknown function DUF794, plant family protein.	580.375	0.597048	0.206613	0.0010312	0.00885118
Os12g0210300	Similar to Glutathione S-transferase GST 18 (EC 2.5.1.18).	1184.56	0.596568	0.238542	0.00295671	0.019886
Os03g0808600	Similar to Calcium-dependent protein kinase.	6396.35	0.596241	0.154205	3.14753e-05	0.000536792
Os01g0934000	WD40 repeat-like domain containing protein.	2978.46	0.596032	0.227432	0.00214865	0.0156299
Os07g0635900	Hydrophobic protein LTI6A (Low temperature-induced protein 6A).	1419.68	0.595556	0.208633	0.00112644	0.00950271
Os09g0482720	Similar to lipid binding protein.	1633.48	0.595446	0.147517	1.5445e-05	0.00029772
Os12g0172400	Hypothetical conserved gene.	263.704	0.595293	0.214893	0.00144588	0.0115114
Os09g0507800	60S ribosomal protein L7a.	6334.21	0.595084	0.273087	0.00700071	0.0382447
Os03g0337900	Similar to predicted protein.	3298.71	0.595075	0.182177	0.000296024	0.00330719
Os05g0120100	Similar to Splicing factor RSZ33.	4321.63	0.594454	0.124362	4.99127e-07	1.75179e-05
Os02g0745400	Glycosyl transferase, family 8 protein.	387.355	0.594422	0.191429	0.000510491	0.00513091
Os01g0209200	Similar to 14-3-3 protein 7.	213.926	0.594288	0.234429	0.00281412	0.0191396
Os02g0191700	EF-HAND 2 domain containing protein.	1318.84	0.59359	0.264341	0.00586564	0.0334398
Os05g0510400	Cyclin-like F-box domain containing protein.	1294.36	0.592692	0.14631	1.42804e-05	0.000280037
Os01g0605700	MtN3 and saliva related transmembrane protein family protein.	707.247	0.591862	0.222104	0.00198019	0.0146667
Os01g0778800	Peptidase M16, core domain containing protein.	3955.69	0.591715	0.198849	0.000779832	0.00717104
Os05g0558000	Ribosomal protein L1 family protein.	835.89	0.590944	0.250097	0.00445104	0.0270822
Os02g0198600	Similar to DNA-damage inducible protein DDI1-like.	2642.31	0.590912	0.195629	0.000677476	0.00642492
Os01g0654500	Similar to NADP-isocitrate dehydrogenase.	14212.3	0.590888	0.23455	0.00296913	0.0199644
Os03g0806500	Thioredoxin domain 2 containing protein.	3844.18	0.590805	0.200725	0.000868187	0.00779363
Os03g0574900	Similar to Potassium transporter 1 (OsHAK1). Splice isoform 2.	31066	0.590441	0.14023	1.21693e-05	0.00024513
Os05g0419600	Conserved hypothetical protein.	3255.45	0.590168	0.192501	0.000587171	0.0057313
Os09g0453400	Peptidase S26A, signal peptidase I family protein.	6510.57	0.590129	0.226805	0.00243847	0.0171625
Os03g0424500	Similar to 40S ribosomal protein S19-3.	5732.89	0.589824	0.224715	0.00217058	0.0157455
Os06g0602800	Similar to Acetylglucosaminyltransferase.	3570.74	0.589439	0.163459	8.8345e-05	0.00124728
Os11g0659400	Hypothetical conserved gene.	769.698	0.588262	0.225191	0.00232202	0.0165688
Os03g0648300	Similar to Calmodulin binding protein.	1015.44	0.587772	0.161743	7.95243e-05	0.00114482
Os02g0692700	Similar to PLATZ transcription factor.	8024.99	0.587453	0.130514	2.34546e-06	6.35574e-05
Os11g0246300	Conserved hypothetical protein.	283.506	0.587185	0.222565	0.00216444	0.0157156
[truncated: 3,100 more rows]

## Sheet: DEGs_Genotype_by_treatment
		baseMean	log2FoldChange	lfcSE	pvalue	padj
Os09g0478000	Hypothetical conserved gene.	24.7899	4.0804	0.979742	2.24317e-06	0.00265015
Os07g0503200	Hypothetical protein.	90.0245	3.81101	1.05855	1.16665e-05	0.00717551
Os04g0352400	Peptidyl-prolyl cis-trans isomerase, FKBP-type domain containing protein.	6826.95	3.71839	0.720501	1.06064e-08	6.36038e-05
Os08g0156900	Spo11/DNA topoisomerase VI, subunit A family protein.	595.1	2.20028	0.494066	3.51365e-07	0.000690112
Os10g0567850	Hypothetical protein.	20.1084	2.19185	0.876411	0.000391469	0.0405116
Os01g0676200	Conserved hypothetical protein.	525.604	1.81395	0.511254	1.41108e-05	0.008031
Os02g0491400	Similar to Peptidylprolyl isomerase.	4188.1	1.79573	0.577617	6.75651e-05	0.0182099
Os01g0524700	Armadillo-like helical domain containing protein.	3517.38	1.78172	0.532021	3.05873e-05	0.0113745
Os07g0514550	Hypothetical gene.	62.8429	1.75006	0.715479	0.000447425	0.0420878
Os06g0253100	Heat shock protein Hsp20 domain containing protein.	1676.95	1.70243	0.423672	2.62973e-06	0.00286725
Os03g0266300	Class I low-molecular-weight heat shock protein 17.9.	3661.04	1.57237	0.493192	5.42217e-05	0.0155487
Os06g0198500	RmlC-like jelly roll fold domain containing protein.	518.449	1.56372	0.456678	2.46063e-05	0.0101764
Os06g0592500	Similar to Ethylene-responsive transcriptional coactivator.	1783.51	1.56162	0.564468	0.000195779	0.0287866
Os02g0778500	Chalcone isomerase domain containing protein.	576.388	1.55165	0.503717	7.61117e-05	0.019126
Os06g0476200	Similar to Phosphoglucomutase precursor (EC 5.4.2.2).	2012.88	1.54854	0.527372	0.0001137	0.0237158
Os01g0757500	CS domain domain containing protein.	3131.67	1.52888	0.450128	2.68973e-05	0.0106094
Os06g0152550	Conserved hypothetical protein.	1389.74	1.51679	0.305805	3.29354e-08	0.000100094
Os03g0283100	Similar to In2-1 protein.	28236.4	1.47855	0.445631	3.56342e-05	0.01257
Os11g0107425	Hypothetical protein.	381.247	1.46994	0.514361	0.000153091	0.0260407
Os05g0365300	Nucleotide-binding site leucine-rich repeat (NBS-LRR) protein, Bacterial blight resistance	210.943	1.46806	0.457146	5.1475e-05	0.0152466
Os03g0267000	Small heat shock protein, Heavy metal resistance, Regulation of Cu tolerance	1665.62	1.42081	0.536797	0.000281426	0.0348409
Os01g0323300	RNA-binding, CRM domain domain containing protein.	556.988	1.40702	0.572786	0.000463489	0.0429583
Os07g0548300	Hypothetical conserved gene.	2096.96	1.40201	0.545311	0.000346139	0.039017
Os06g0131100	Similar to guanine nucleotide-binding protein beta subunit-like protein 1.	2130.91	1.38499	0.335103	1.58706e-06	0.00209793
Os11g0526900	Non-protein coding transcript.	80.5984	1.3688	0.524612	0.000317977	0.037806
Os07g0188233	Conserved hypothetical protein.	271.42	1.36444	0.466753	0.000130362	0.0252176
Os08g0379300	Protein-tyrosine phosphatase, dual specificity domain containing protein.	20682.6	1.32091	0.261308	2.10445e-08	0.000100094
Os01g0581400	Serine/threonine protein kinase-related domain containing protein.	116.881	1.26727	0.463041	0.000231153	0.031446
Os10g0567800	Similar to Dynamin-related protein 1E (Dynamin-like protein E) (Dynamin-like protein 4) (Dynamin-like protein DLP2).	1162.65	1.22867	0.496003	0.000468011	0.0429583
Os05g0530350	Hypothetical protein.	228.884	1.20824	0.216332	1.22418e-09	1.40379e-05
Os09g0546400	Similar to Auxin induced protein.	165.905	1.17653	0.366397	5.62242e-05	0.0158665
Os03g0129300	Similar to Glyceraldehyde-3-phosphate dehydrogenase (EC 1.2.1.13) (Fragment).	104491	1.17339	0.329916	1.66928e-05	0.00817165
Os01g0151700	Similar to Short-chain dehydrogenase Tic32.	4063.81	1.16592	0.412987	0.000204857	0.0296019
Os12g0514500	Similar to Heat-shock protein precursor.	5881.52	1.15373	0.387165	0.00012543	0.0246614
Os07g0142900	Aldo/keto reductase family protein.	13449.2	1.14767	0.38543	0.000118489	0.0242922
Os02g0181900	Similar to ClpB.	8257.1	1.12966	0.372152	9.98374e-05	0.0223813
Os02g0227000	HAD superfamily hydrolase-like, type 3 domain containing protein.	1451.27	1.1163	0.346044	5.44499e-05	0.0155487
Os03g0750100	Similar to TPR Domain containing protein, expressed.	2527.78	1.10265	0.390966	0.000196673	0.0287866
Os11g0197600	Transcriptional factor B3 family protein.	1234.91	1.10077	0.40127	0.000241024	0.0321192
Os09g0538600	Similar to Peroxisome type ascorbate peroxidase.	253.1	1.08295	0.315653	2.74225e-05	0.0106094
Os05g0325400	Conserved hypothetical protein.	451.685	1.06687	0.400609	0.00030374	0.036886
Os08g0483200	Nucleotide-binding, alpha-beta plait domain containing protein.	273.145	1.0625	0.428093	0.000493056	0.0438861
Os09g0294000	Similar to Bifunctional aspartokinase/homoserine dehydrogenase 2, chloroplast precursor (AK-HD 2) (AK-HSDH 2) [Includes: Aspartokinase (EC 2.7.2.4); Homoserine dehydrogenase (EC 1.1.1.3)].	273.759	1.05992	0.31974	4.17478e-05	0.0136251
Os08g0512500	Similar to Thylakoid lumen protein, chloroplast.	3895.69	1.05978	0.353091	0.000110486	0.0237158
Os03g0161900	Similar to Isoform 2 of Heat stress transcription factor A-2d.	21307.3	1.04967	0.322692	4.82017e-05	0.0148233
Os03g0381300	CS domain domain containing protein.	5699.8	1.03127	0.261944	4.19036e-06	0.00418809
Os04g0340800	Conserved hypothetical protein.	3088.47	1.03102	0.39555	0.000382015	0.0405116
Os06g0199100	Helix-turn-helix, AraC type, subdomain 2 domain containing protein.	672.282	1.02791	0.306338	3.6744e-05	0.0127736
Os01g0229600	Conserved hypothetical protein.	658.259	1.0169	0.348817	0.000155243	0.0260407
Os03g0284100	Similar to Two-component response regulator-like PRR73.	29345.2	1.00345	0.255334	4.00292e-06	0.0041747
Os12g0225200	Conserved hypothetical protein.	1318.16	0.999888	0.343873	0.000171635	0.0270855
Os08g0525600	Similar to Peptidylprolyl isomerase; FK506-binding protein.	25066.3	0.980327	0.374966	0.000363664	0.0400147
Os03g0701100	Similar to Prp18 domain containing protein, expressed.	4600.68	0.973201	0.341681	0.000170419	0.0270718
Os11g0647866	Similar to NB-ARC domain containing protein.	138.689	0.958906	0.328035	0.00015634	0.0260426
Os01g0919700	Alpha/beta hydrolase fold-1 domain containing protein.	2304.49	0.936108	0.311464	0.000107694	0.0234841
Os11g0462500	Similar to NB-ARC domain containing protein.	249.232	0.935451	0.350124	0.000341588	0.039017
Os03g0729000	Similar to Peptidase, M50 family.	28064.7	0.904839	0.307837	0.000152479	0.0260407
Os12g0485000	Similar to O-sialoglycoprotein endopeptidase.	1553.87	0.895479	0.263356	3.29635e-05	0.0119802
Os06g0116800	Similar to GFA2.	9255.25	0.894503	0.317707	0.0002217	0.0305627
Os09g0491756	U2 snRNP auxiliary factor, small subunit.	47923.8	0.89045	0.306162	0.000169145	0.0270718
Os01g0764050	Hypothetical gene.	570.844	0.889361	0.240298	1.15219e-05	0.00717551
Os01g0589000	Nucleic acid-binding, OB-fold domain containing protein.	1183.09	0.874185	0.287	0.000113186	0.0237158
Os01g0840100	Heat shock protein Hsp70 family protein.	75867.8	0.873055	0.338959	0.000435358	0.0417718
Os01g0142100	Peptidase M50 family protein.	6305.36	0.866661	0.32299	0.000328773	0.0386583
Os10g0577900	Similar to Glycerol-3-phosphate acyltransferase (Fragment).	1580.86	0.859645	0.291236	0.00015296	0.0260407
Os01g0265400	Conserved hypothetical protein.	831.016	0.852244	0.327796	0.00042248	0.041643
Os09g0448900	Conserved hypothetical protein.	1233.19	0.849015	0.318293	0.000344661	0.039017
Os02g0122900	Similar to Dimethyladenosine transferase.	561.984	0.830386	0.327593	0.000504021	0.0442758
Os02g0117600	Peptidyl-prolyl cis-trans isomerase, FKBP-type domain containing protein.	1950.28	0.82762	0.313993	0.000387535	0.0405116
Os08g0499532	Hypothetical protein.	1198.87	0.811853	0.275664	0.000142184	0.0260407
Os02g0187500	Uncharacterised protein family UPF0047 domain containing protein.	2998.92	0.800792	0.169322	1.35352e-07	0.000333319
Os06g0225100	Mitochodrial transcription termination factor-related family protein.	495.893	0.797168	0.238159	4.23604e-05	0.0136251
Os04g0615500	Similar to H0525G02.2 protein.	2507	0.778238	0.281495	0.000285887	0.0351671
Os01g0918400	Conserved hypothetical protein.	771.468	0.769632	0.300379	0.000505756	0.0442758
Os11g0104150	Conserved hypothetical protein.	2011.22	0.766551	0.292282	0.00043519	0.0417718
Os05g0129900	Tetratricopeptide-like helical domain containing protein.	1994.29	0.740192	0.219512	4.64267e-05	0.0146531
Os09g0535000	Similar to Triosephosphate isomerase.	30177.6	0.736392	0.279706	0.000318373	0.037806
Os02g0805800	Aminoglycoside phosphotransferase domain containing protein.	8508.93	0.731105	0.290596	0.000592568	0.0498735
Os01g0886600	Similar to CLP protease regulatory subunit CLPX precursor.	927.996	0.694898	0.228894	0.000145748	0.0260407
Os08g0215200	Conserved hypothetical protein.	4676.11	0.693733	0.202346	3.99723e-05	0.0133712
Os02g0817800	Similar to Telomere binding protein-1.	2710.21	0.692812	0.256955	0.000387431	0.0405116
Os04g0496400	RNA recognition motif, RNP-1 domain containing protein.	3342.05	0.684474	0.260958	0.000433775	0.0417718
Os07g0513000	Similar to ATP synthase gamma chain, chloroplast (EC 3.6.1.34) (Fragment).	2882.21	0.684426	0.200722	4.01353e-05	0.0133712
Os01g0182600	Orthologue of the Arabidopsis GIGANTEA, Regulation of circadian rhythm and flowering time, Photoperiodic control of flowering, Osmotic stress response	61345.8	0.683823	0.231345	0.000188983	0.0284816
Os01g0909500	Hypothetical conserved gene.	1649.25	0.637819	0.207609	0.000152959	0.0260407
Os03g0805600	Similar to pheophorbide a oxygenase.	7456.72	0.621595	0.226232	0.000388132	0.0405116
Os04g0386500	Similar to OSIGBa0148P16.4 protein.	3270.59	0.592253	0.15662	1.14516e-05	0.00717551
Os08g0360100	RNA-binding, CRM domain domain containing protein.	1447.95	0.592027	0.187755	0.000116429	0.0240757
Os01g0970700	Peptidase M48, Ste24p family protein.	71202.5	0.574265	0.205911	0.0003716	0.0405116
Os02g0744700	Similar to Starch synthase isoform zSTSII-2 (EC 2.4.1.21).	20999.6	0.571632	0.217568	0.000586217	0.0495126
Os02g0313400	Apoptosis inhibitory 5 family protein.	3618.03	0.539859	0.164446	8.24416e-05	0.0193875
Os07g0102000	Tetraacyldisaccharide 4'-kinase domain containing protein.	667.302	0.516191	0.189013	0.000487761	0.0438861
Os01g0895100	Similar to Membrane-associated 30 kDa protein, chloroplast precursor (M30).	14645.8	0.427668	0.149602	0.000468337	0.0429583
Os03g0745000	Similar to Heat stress transcription factor A-2a.	254.944	0.132055	0.258526	0.000134618	0.0258327
Os01g0152850	Hypothetical protein.	34.6537	0.0853054	0.206401	1.38958e-07	0.000333319
Os10g0578700	Hypothetical protein.	23.5302	0.0804095	0.201861	8.34698e-05	0.0194387
Os04g0394766	Non-protein coding transcript.	29.1609	0.0460524	0.182315	6.38239e-06	0.00567017
Os03g0798101	Similar to Aldehyde oxidase.	17.0667	0.029026	0.17674	4.26015e-05	0.0136251
Os02g0264501	Hypothetical gene.	19.2643	0.0285668	0.176615	0.000123845	0.0246539
Os06g0494250	Hypothetical protein.	37.5455	0.00818599	0.173378	6.68455e-06	0.00572651
Os04g0446050	Hypothetical gene.	26.582	0.00520983	0.173244	5.94798e-07	0.000891714
Os01g0777500	Similar to acid phosphatase/ oxidoreductase/ transition metal ion binding.	76.0822	0.00506575	0.173233	7.73429e-05	0.019126
Os02g0603100	Similar to fasciated ear2.	123.679	0.00484746	0.173223	0.000112417	0.0237158
Os02g0826016	Hypothetical protein.	34.3153	0.00483709	0.173219	0.000255538	0.0336791
Os04g0635201	Non-protein coding transcript.	58.6721	0.00480127	0.173216	0.000345486	0.039017
Os02g0689066	Conserved hypothetical protein.	20.4618	0.0047759	0.173218	0.000147577	0.0260407
Os08g0543100	Similar to NBS-LRR type resistance protein (Fragment).	29.9571	-0.0342364	0.178108	0.000189981	0.0284816
Os03g0235000	Similar to Peroxidase.	162.256	-0.0411294	0.180375	9.18524e-05	0.0207855
Os09g0365900	Apoplastic protein, Ascorbate oxidase, Induction of cell death in ozone stress, Abiotic stress response	51.7101	-0.0453975	0.181973	3.96979e-05	0.0133712
Os03g0222600	Similar to caleosin.	16.7415	-0.0474478	0.182675	0.000444975	0.0420406
Os02g0676400	Multi antimicrobial extrusion protein MatE family protein.	160.004	-0.0477148	0.182828	0.000277543	0.0348409
Os01g0162300	Leucine-rich repeat, plant specific containing protein.	39.303	-0.0576413	0.187308	0.000146009	0.0260407
Os01g0124650	Hypothetical conserved gene.	349.9	-0.0635858	0.190431	0.000526676	0.0456079
Os11g0133001	Similar to Ser/Thr protein kinase (Fragment).	25.0644	-0.0784129	0.199877	0.000379457	0.0405116
Os08g0508000	Cytochrome P450 family protein.	64.2162	-0.0822706	0.203595	7.43176e-06	0.00594219
Os02g0207900	Similar to esterase/lipase/thioesterase family protein.	43.8597	-0.0834663	0.204251	1.55522e-05	0.00804672
Os11g0587600	Similar to PDR-like ABC transporter.	77.5654	-0.0898506	0.208837	0.000390027	0.0405116
Os05g0163050	Hypothetical protein.	20.207	-0.0968539	0.215	0.000405593	0.0407069
Os10g0416800	Similar to Chitinase 2 (EC 3.2.1.14) (Tulip bulb chitinase-2) (TBC-2).	28.3433	-0.0971238	0.216077	6.07402e-05	0.0167468
Os02g0802500	Similar to H(+)-translocating (Pyrophosphate-ENERGIZED) inorganic pyrophosphatase beta-1 polypeptide (EC 3.6.1.1) (Fragment).	30.094	-0.109148	0.227433	0.000445171	0.0420406
Os09g0418250	Hypothetical conserved gene.	18.818	-0.114833	0.234428	0.000275242	0.0348409
Os07g0142200	Conserved hypothetical protein.	49.4057	-0.131672	0.259073	3.45734e-05	0.0123778
Os12g0586600	Similar to Plasma membrane Ca2+-ATPase.	8108.4	-0.461412	0.164122	0.000485872	0.0438861
Os11g0686400	Similar to WRKY transcription factor 41.	1393.93	-0.483893	0.152824	0.000147094	0.0260407
Os06g0560400	Protein of unknown function DUF862, eukaryotic domain containing protein.	663.221	-0.501882	0.177684	0.00041604	0.0414089
Os11g0108932	Similar to Leucine Rich Repeat family protein, expressed.	1818.42	-0.50481	0.173715	0.000309035	0.0372504
Os09g0127800	Similar to Coatomer alpha subunit.	3398.67	-0.507353	0.183254	0.000461248	0.0429583
Os03g0852200	Der1-like domain containing protein.	1796.69	-0.561832	0.169911	7.6553e-05	0.019126
Os03g0574900	Similar to Potassium transporter 1 (OsHAK1). Splice isoform 2.	30007.1	-0.564941	0.199784	0.000343327	0.039017
Os05g0220100	Per1-like family protein.	3333.64	-0.576684	0.199725	0.000281053	0.0348409
Os12g0443600	Similar to UDP-glucose 6-dehydrogenase (EC 1.1.1.22) (UDP-Glc dehydrogenase) (UDP-GlcDH) (UDPGDH).	2855.34	-0.614318	0.226072	0.000409182	0.040896
Os03g0307000	Conserved hypothetical protein.	4371.64	-0.629518	0.226716	0.000339706	0.039017
Os02g0534400	Cell wall invertase (EC 3.2.1.26).	10891.3	-0.632216	0.228833	0.000360109	0.0399904
Os02g0697300	ENTH/VHS domain containing protein.	18574.6	-0.63379	0.237798	0.000471006	0.0429583
Os08g0542000	Similar to Methionine aminopeptidase.	1894.17	-0.653005	0.231021	0.000276379	0.0348409
Os12g0122000	Transcription factor, Asymmetric division of the cortex/endodermis progenitor cell in the root, Formation of root endodermis and leaf stomata	653.306	-0.654636	0.245747	0.00046412	0.0429583
Os04g0609200	Major facilitator superfamily protein.	972.114	-0.655233	0.232414	0.00030066	0.0367955
Os03g0278200	NAD(P)-binding domain containing protein.	8067.38	-0.668728	0.247828	0.000383743	0.0405116
Os02g0600400	Similar to Glucose-6-phosphate dehydrogenase.	981.37	-0.677008	0.260345	0.000519506	0.04515
Os06g0665000	Protein of unknown function DUF284, transmembrane eukaryotic family protein.	4223.53	-0.68384	0.245626	0.000324753	0.0383737
Os05g0461000	Clathrin adaptor, sigma subunit/coatomer, zeta subunit domain containing protein.	2939.53	-0.695202	0.183205	9.12204e-06	0.00625173
Os09g0488700	Conserved hypothetical protein.	1583.91	-0.697143	0.267101	0.00049027	0.0438861
Os01g0649200	Similar to Esterase.	1437.27	-0.700604	0.195892	2.32519e-05	0.0101764
Os08g0398000	ABC transporter-like domain containing protein.	2303.35	-0.705623	0.268404	0.000427954	0.0417718
Os06g0297800	Similar to protein binding / zinc ion binding.	2718.82	-0.712205	0.245938	0.000206159	0.0296116
Os02g0186500	Similar to Protein kinase-like protein.	1569.95	-0.722511	0.274978	0.000454579	0.0425937
Os06g0194900	Sucrose synthase 2 (EC 2.4.1.13).	5484.49	-0.729475	0.228569	7.91088e-05	0.0191483
Os03g0687000	Similar to predicted protein.	1673.41	-0.749259	0.212075	2.45981e-05	0.0101764
Os03g0194100	C2 calcium-dependent membrane targeting domain containing protein.	562.056	-0.780577	0.295475	0.000403064	0.0406909
Os01g0866800	Similar to F24P17.15 protein (Tubby-like protein TULP9).	4440.84	-0.784136	0.258253	0.000123497	0.0246539
Os01g0623500	ATPase, AAA-type, core domain containing protein.	9336.4	-0.786948	0.262774	0.000145556	0.0260407
Os06g0149900	Similar to Cysteine synthase (EC 4.2.99.8).	7573.45	-0.80387	0.223987	1.80801e-05	0.00850367
Os03g0741400	Similar to SUSIBA2.	2607.57	-0.829478	0.233109	2.06845e-05	0.00952811
Os05g0168500	Nonaspanin (TM9SF) family protein.	6080.78	-0.837779	0.287113	0.000167646	0.0270718
Os03g0214200	Mediator of OsbZIP46 deactivation and degradation, Negative regulation of ABA signaling and drought tolerance	2606.44	-0.840356	0.329551	0.000496596	0.0439552
Os05g0519200	Similar to protein kinase.	2786.49	-0.843765	0.223519	9.12194e-06	0.00625173
Os11g0209200	Similar to Ribosomal RNA apurinic site specific lyase.	381.262	-0.858592	0.308854	0.000254	0.0336613
Os04g0543900	Similar to glutamic dehydrogenase1.	1134.36	-0.864973	0.338632	0.000470418	0.0429583
Os02g0745400	Glycosyl transferase, family 8 protein.	390.918	-0.868291	0.271332	6.96992e-05	0.0185764
Os02g0222500	Hypothetical protein.	634.359	-0.869033	0.284053	0.000111979	0.0237158
Os04g0531900	Short-chain dehydrogenase/reductase SDR domain containing protein.	1687.08	-0.873137	0.332078	0.000383413	0.0405116
Os01g0551100	Ribonuclease III domain containing protein.	1668.08	-0.874179	0.304841	0.000196815	0.0287866
Os01g0136400	Protein kinase, core domain containing protein.	5356.47	-0.892344	0.160804	1.75569e-09	1.40379e-05
Os12g0226700	Similar to Allyl alcohol dehydrogenase.	4269.98	-0.895302	0.279711	7.52263e-05	0.019126
Os10g0577500	Concanavalin A-like lectin/glucanase, subgroup domain containing protein.	1078.34	-0.896894	0.307334	0.000164058	0.0269539
Os04g0300600	Hypothetical conserved gene.	480.162	-0.908005	0.343018	0.00035674	0.0398005
Os02g0735200	Glutamine synthetase shoot isozyme (EC 6.3.1.2) (Glutamate--ammonia ligase) (Clone lambda-GS28).	51247.3	-0.920938	0.35452	0.000403737	0.0406909
Os10g0189600	Pyridoxal phosphate-dependent transferase, major region, subdomain 1 domain containing protein.	2107.54	-0.946458	0.259908	1.43967e-05	0.008031
Os07g0117300	NB-ARC domain containing protein.	2989.77	-0.953164	0.370995	0.000423078	0.041643
Os08g0104900	Protein of unknown function DUF6, transmembrane domain containing protein.	3591.33	-0.957937	0.266017	1.61323e-05	0.00806177
Os04g0655300	Protein kinase, core domain containing protein.	6250.83	-0.965569	0.342262	0.000184986	0.0282242
Os06g0470000	Glycosyltransferase AER61, uncharacterized domain containing protein.	1788.98	-0.970112	0.393587	0.000546777	0.0468412
Os02g0745100	Aquaporin NIP III subfamily protein, Aquaporin, Silicon influx transporter, Arsenic species (As) uptake, Arsenite efflux, Selenite (Se) uptake, Water transport	5068.95	-0.970357	0.361348	0.000304474	0.036886
Os01g0678000	Protein of unknown function DUF2921 domain containing protein.	2073.99	-0.975806	0.368934	0.000342162	0.039017
Os01g0815400	Conserved hypothetical protein.	6814.67	-0.990324	0.34034	0.000155205	0.0260407
Os05g0402700	Similar to Fructose-bisphosphate aldolase, cytoplasmic isozyme (EC 4.1.2.13).	3645.49	-1.00011	0.223451	4.02784e-07	0.000690112
Os01g0541800	MtN3 and saliva related transmembrane protein family protein.	143.004	-1.01701	0.322881	7.46019e-05	0.019126
Os05g0567100	Aspartic proteinase oryzasin 1 precursor (EC 3.4.23.-).	3271.28	-1.02658	0.301454	3.05598e-05	0.0113745
Os03g0411100	Heme activator protein, CCAAT-binding transcription factor, Biotic and abiotic resistances	2140.84	-1.02724	0.399449	0.000398836	0.0406909
Os04g0127500	Serine/threonine protein kinase-related domain containing protein.	2039.31	-1.03793	0.356854	0.000154108	0.0260407
Os02g0175000	Ion transporter , Na+ transport	2932.97	-1.03828	0.348032	0.000121277	0.0246532
Os09g0323000	Similar to UDP-galactose 4-epimerase-like protein.	2190.89	-1.04888	0.320761	4.77212e-05	0.0148233
Os09g0482640	Serine/threonine protein kinase-related domain containing protein.	488.066	-1.06718	0.382795	0.000218071	0.030412
Os02g0730350	Non-protein coding transcript.	261.375	-1.09424	0.367736	0.000124364	0.0246539
Os07g0446600	Similar to OSIGBa0102I15.5 protein.	2460.85	-1.12137	0.254274	5.11299e-07	0.000817635
Os03g0218400	Similar to Hexose transporter.	78524.4	-1.12307	0.415549	0.000271824	0.0348409
Os09g0347300	Exo70 exocyst complex subunit family protein.	1075.95	-1.1396	0.411794	0.000221209	0.0305627
Os02g0820900	Similar to Ethylene receptor-like protein 2.	560.059	-1.15161	0.455855	0.0004236	0.041643
Os05g0153000	Gelsolin family protein.	58.6752	-1.15321	0.472633	0.000540049	0.0465977
Os01g0841000	ENTH/VHS domain containing protein.	499.875	-1.15784	0.422235	0.00023204	0.031446
Os08g0130900	Similar to galactosyltransferase family.	202.543	-1.16077	0.311158	8.96084e-06	0.00625173
Os04g0491100	NB-ARC domain containing protein.	260.872	-1.16591	0.338766	2.56307e-05	0.0104204
Os01g0226300	Reticulon family protein.	264.048	-1.18603	0.438341	0.00026091	0.0340133
Os05g0576500	Hypothetical conserved gene.	698.56	-1.18704	0.41951	0.00018394	0.0282242
Os01g0130100	Hypothetical gene.	334.081	-1.19609	0.499732	0.000580995	0.049245
Os08g0472800	Cytochrome P450 family protein.	2821.93	-1.20241	0.420841	0.000169419	0.0270718
Os05g0198200	Thioredoxin fold domain containing protein.	7716.11	-1.22449	0.346055	1.77825e-05	0.00850367
Os10g0468500	Serine/threonine protein kinase-related domain containing protein.	1290.83	-1.22831	0.482023	0.000391824	0.0405116
Os03g0364700	Transcription elongation factor, TFIIS/CRSP70, N-terminal domain containing protein.	342.94	-1.22989	0.459062	0.000276619	0.0348409
Os07g0122200	Protein of unknown function DUF1719, Oryza sativa family protein.	1775.7	-1.25212	0.456246	0.000217063	0.030412
Os10g0456000	Hypothetical protein.	160.944	-1.25462	0.494368	0.00039801	0.0406909
Os08g0509100	Similar to Lipoxygenase, chloroplast precursor (EC 1.13.11.12).	8360.8	-1.26183	0.460046	0.000231168	0.031446
Os10g0344500	Similar to cDNA clone:001-128-E01, full insert sequence.	138.054	-1.27343	0.45628	0.00020145	0.029286
Os03g0194900	Uncharacterised conserved protein UCP037471 domain containing protein.	1482.64	-1.30038	0.513471	0.000393601	0.0405206
Os04g0617050	Similar to H0313F03.1 protein.	166.392	-1.3126	0.323476	2.32014e-06	0.00265015
Os02g0620400	RmlC-like jelly roll fold domain containing protein.	1063.09	-1.32163	0.469424	0.000183946	0.0282242
Os08g0387700	NB-ARC domain containing protein.	122.458	-1.32962	0.534446	0.000443243	0.0420406
Os02g0771600	Similar to 1-aminocyclopropane-1-carboxylate oxidase (Fragment).	4111.86	-1.33546	0.51707	0.000346463	0.039017
Os02g0806900	Pyridoxal phosphate-dependent transferase, major region, subdomain 1 domain containing protein.	2035.94	-1.34116	0.439937	9.08935e-05	0.0207644
Os01g0135900	Similar to Cytosolic class I small heat shock protein 3C (Fragment).	10623.7	-1.34593	0.486441	0.000210098	0.0298282
Os04g0206500	UDP-glucuronosyl/UDP-glucosyltransferase family protein.	301.637	-1.35125	0.475964	0.000168385	0.0270718
Os07g0123800	Uncharacterised conserved protein UCP031279 domain containing protein.	191.858	-1.37245	0.47348	0.000145844	0.0260407
Os03g0319000	Similar to VQ motif family protein, expressed.	2337.24	-1.37309	0.541645	0.0003848	0.0405116
Os09g0371000	Major facilitator superfamily protein.	1308.01	-1.38557	0.471671	0.000129993	0.0252176
Os01g0949750	Similar to Glutathione S-transferase GST 28 (Fragment).	1330.03	-1.39911	0.562727	0.000434591	0.0417718
Os02g0251900	Similar to Tobacco rattle virus-induced protein variant 2.	232.713	-1.39951	0.547512	0.000361935	0.040008
Os07g0582400	Similar to Proton myo-inositol cotransporter.	125938	-1.40167	0.46612	0.000102417	0.0225384
Os10g0389500	Conserved hypothetical protein.	275.776	-1.40182	0.502855	0.000195707	0.0287866
Os01g0795000	Subtilase.	338.294	-1.41416	0.386337	1.08188e-05	0.00717551
Os10g0559450	Conserved hypothetical protein.	42.668	-1.42993	0.552325	0.000341184	0.039017
Os04g0204000	Similar to H0825G02.2 protein.	54.518	-1.45139	0.498905	0.000137795	0.0260407
Os11g0246200	Kelch-type beta propeller domain containing protein.	183.564	-1.45624	0.609279	0.000548937	0.0468589
Os09g0571200	C2 domain-containing protein, Salt tolerance	2990.75	-1.46333	0.539373	0.000235686	0.0317607
Os05g0565900	DNA-binding WRKY domain containing protein.	319.965	-1.46823	0.604728	0.000493986	0.0438861
Os05g0322900	WRKY transcription factor, Benzothiadiazole (BTH)-inducible blast resistance	2307.42	-1.47501	0.55155	0.000264097	0.0342427
Os02g0715300	Conserved hypothetical protein.	342.407	-1.48052	0.392275	6.94645e-06	0.00574568
Os11g0135000	Efflux transporter of phytosiderophores, Metal transport	106.429	-1.52231	0.480974	6.06758e-05	0.0167468
Os01g0945100	Similar to amino acid transporter.	338.43	-1.53874	0.447107	2.38024e-05	0.0101764
Os09g0322100	Hypothetical protein.	147.241	-1.54375	0.501657	7.98278e-05	0.0191483
Os05g0550800	Serine/threonine protein kinase domain containing protein.	594.336	-1.55412	0.538436	0.000141835	0.0260407
Os03g0682100	Similar to nitrate and chloride transporter.	4362.46	-1.58856	0.62931	0.000381786	0.0405116
Os06g0125800	Zinc finger, RING/FYVE/PHD-type domain containing protein.	1077.24	-1.59336	0.321517	3.33827e-08	0.000100094
Os12g0610600	NAC transcription factor, Negative regulation of drought tolerance	3733.59	-1.59631	0.692635	0.000485819	0.0438861
Os10g0536450	Hypothetical protein.	8937.89	-1.59949	0.561919	0.000158521	0.0262238
Os07g0191250	Hypothetical protein.	272.481	-1.60068	0.360638	3.93036e-07	0.000690112
Os06g0670300	MYB-like transcription factor, Regulation of plant height, Tolerance to cadmium stress	1741.82	-1.63302	0.525154	7.06625e-05	0.0186262
Os12g0502800	Similar to Ureide permease 2.	14475.8	-1.639	0.1892	2.42342e-19	5.81305e-15
Os07g0680400	WRKY transcription factor, Drought tolerance	682.742	-1.64864	0.490885	3.08226e-05	0.0113745
Os01g0588400	Band 7 protein family protein.	105.832	-1.66824	0.65994	0.000374863	0.0405116
Os11g0684000	Similar to Transcription factor MYB21 (Myb-related protein 21) (AtMYB21) (Myb homolog 3) (AtMyb3).	270.6	-1.6749	0.583888	0.00014591	0.0260407
Os07g0603600	Similar to esterase PIR7B.	261.774	-1.68843	0.475348	1.54287e-05	0.00804672
Os07g0582450	Hypothetical gene.	824.698	-1.71708	0.629472	0.000213602	0.0301393
Os10g0555100	Similar to DNA chromosome 4, ESSA I CONTIG fragment NO. 6 (Glucosyltransferase like protein).	1387.24	-1.73516	0.682802	0.000355728	0.0398005
Os04g0202800	Similar to H0512B01.12 protein.	185.503	-1.75573	0.666797	0.000281784	0.0348409
Os06g0671600	Beta tubulin, autoregulation binding site domain containing protein.	196.081	-1.82583	0.733788	0.00040318	0.0406909
Os12g0147800	Phytosulphokine precursor, osa-miR164c target gene, Regulation of seed vigor	4232.36	-1.84092	0.438273	1.1408e-06	0.00160967
Os02g0530300	Zinc finger, AN1-type domain containing protein.	123.713	-1.84774	0.581124	5.35771e-05	0.0155487
Os07g0538200	Serine/threonine protein kinase-related domain containing protein.	128.24	-1.85212	0.576206	4.9079e-05	0.014902
Os02g0626100	Similar to Phenylalanine ammonia-lyase.	672.604	-1.87895	0.599958	6.37703e-05	0.0173825
Os03g0811400	Similar to DNA binding protein.	129.794	-1.9039	0.792404	0.000490835	0.0438861
Os07g0209201	Hypothetical protein.	29.5773	-1.9115	0.810327	0.000561931	0.047798
Os07g0683200	Similar to NAC domain transcription factor.	17276.4	-1.96342	0.802137	0.000433164	0.0417718
Os03g0142500	Zinc finger, RING/FYVE/PHD-type domain containing protein.	181.49	-1.98407	0.830083	0.000498974	0.0440033
Os01g0170051	Hypothetical protein.	462.037	-2.00344	0.719645	0.000178699	0.027834
Os02g0208300	ABC-2 type transporter domain containing protein.	634.186	-2.01035	0.736792	0.000210154	0.0298282
Os03g0153500	Similar to FAD binding domain containing protein, expressed.	344.208	-2.01546	0.595862	2.7223e-05	0.0106094
Os07g0442900	Uncharacterised protein family UPF0497, trans-membrane plant subgroup domain containing protein.	308.496	-2.06075	0.877015	0.000543222	0.0467035
Os06g0637400	Conserved hypothetical protein.	373.38	-2.06997	0.676666	7.87767e-05	0.0191483
Os01g0855600	Similar to Hs1pro-1 protein.	240.075	-2.30041	0.89628	0.000312218	0.0374459
Os10g0527400	Similar to Tau class GST protein 3.	94.5037	-2.31653	0.818481	0.000152843	0.0260407
Os09g0539000	Hypothetical conserved gene.	95.1943	-2.33822	0.678135	2.10527e-05	0.00952811
Os08g0446301	Similar to Isoform INRPK1c of Receptor-like protein kinase.	41.8262	-2.34038	0.65705	1.51491e-05	0.00804672
Os09g0425500	Hypothetical gene.	30.3725	-2.36777	0.971561	0.000441913	0.0420406
Os06g0726200	Similar to Chitinase 1.	287.939	-2.38863	0.667592	1.3162e-05	0.00789295
Os06g0675600	NAC transcription factor, Positive regulator of heading and senescence during the reproductive phase	2189.01	-2.38992	0.646201	8.48122e-06	0.00625173
Os03g0122300	Flavanone 3-hydroxylase, Positive regulation of flavonoid biosynthesis, Resistance to brown planthopper (BPH)	429.077	-2.40345	0.865913	0.000176953	0.0277423
Os10g0133133	Non-protein coding transcript.	1292.66	-2.4056	0.913508	0.000259229	0.0339788
Os05g0382200	Similar to Cation/H+ exchanger (Fragment).	174.286	-2.51032	0.736769	2.39922e-05	0.0101764
Os10g0524300	LysM domain-containing protein, Embryo sac development	124.164	-2.63373	0.888854	0.000101644	0.0225384
Os04g0688300	Haem peroxidase, plant/fungal/bacterial family protein.	34.937	-2.68114	0.840943	5.14851e-05	0.0152466
Os07g0592600	Indole-3-acetic acid (IAA)-amido synthetase, Auxin signaling and defense signaling in a pathogen-nonspecific manner	840.735	-2.70531	0.883188	7.39186e-05	0.019126
Os09g0472100	Similar to ABC transporter.	357.5	-2.73165	0.666258	1.66176e-06	0.00209793
Os01g0868400	Hypothetical protein.	16.9803	-2.77452	0.980681	0.00018591	0.0282242
Os10g0528400	Glutathione S-transferase, C-terminal-like domain containing protein.	66.1775	-2.83616	0.804783	1.57667e-05	0.00804672
Os04g0654500	Conserved hypothetical protein.	212.853	-2.90264	1.11271	0.000266766	0.0344027
Os01g0128000	Myb transcription factor domain containing protein.	122.943	-2.93082	0.965868	8.07077e-05	0.0191677
Os02g0578201	Hypothetical protein.	145.591	-3.0049	1.00208	8.82896e-05	0.0203635
Os03g0285300	Conserved hypothetical protein.	23.6583	-3.02856	1.12902	0.000237382	0.0318105
Os02g0771400	Protein-tyrosine phosphatase, SIW14-like domain containing protein.	34.8319	-5.15224	1.10848	1.80152e-07	0.000392846
Os07g0107100	Plant disease resistance response protein family protein.	17.3979	-6.334	2.63509	8.90382e-06	0.00625173

## Sheet: 4610_unique_upregulated
Os01g0105800	Similar to Iron sulfur assembly protein 1.
Os01g0110400	Similar to Acetyl-CoA C-acetyltransferase.
Os01g0133500	Beta-lactamase-like domain containing protein.
Os01g0133600	Hypothetical conserved gene.
Os01g0152850	Hypothetical protein.
Os01g0184050	Hypothetical protein.
Os01g0218900	Zinc finger, PHD-type domain containing protein.
Os01g0227250	Hypothetical gene.
Os01g0229600	Conserved hypothetical protein.
Os01g0233900	Similar to cDNA clone:J013003E06, full insert sequence.
Os01g0269000	Similar to Hydroxymethylglutaryl-CoA lyase.
Os01g0357100	Ferredoxin-nitrite reductase, Nitrate reduction (assimilation), Determination of regeneration ability
Os01g0368900	Similar to Glutaredoxin-C1.
Os01g0391100	Hypothetical gene.
Os01g0603800	Similar to Triticum sp. (pAWJL3) leucine rich repeat region mRNA (Fragment).
Os01g0631200	Similar to siroheme uroporphyrinogen methyltransferase1.
Os01g0665750	Similar to WRKY transcription factor 16.
Os01g0667200	Mitochondrial sulfur dioxygenase, Abiotic stress response
Os01g0719100	Similar to RING finger and CHY zinc finger domain-containing protein 1.
Os01g0743500	Cytosolic NADP malic enzyme.
Os01g0757900	Haloacid dehalogenase/epoxide hydrolase domain containing protein.
Os01g0777700	Similar to acid phosphatase/ oxidoreductase/ transition metal ion binding.
Os02g0129000	Hypothetical conserved gene.
Os02g0134100	Hypothetical gene.
Os02g0187300	Similar to predicted protein.
Os02g0196800	Similar to Fumarylacetoacetase (Fragment).
Os02g0244600	Nucleotide-binding, alpha-beta plait domain containing protein.
Os02g0244650	Non-protein coding transcript.
Os02g0247800	Similar to calcium ion binding protein.
Os02g0259850	Hypothetical gene.
Os02g0259900	Conserved hypothetical protein.
Os02g0264501	Hypothetical gene.
Os02g0313400	Apoptosis inhibitory 5 family protein.
Os02g0489525	Hypothetical protein.
Os02g0566300	Conserved hypothetical protein.
Os02g0596100	GLE1-like domain containing protein.
Os02g0761400	Similar to ATPREP2.
Os02g0765900	Similar to Ferredoxin-nitrite reductase.
Os03g0131800	Similar to H0211B05.1 protein.
Os03g0144200	Non-protein coding transcript.
Os03g0146800	Non-protein coding transcript.
Os03g0218500	Similar to 70kD heat shock protein.
Os03g0266300	Class I low-molecular-weight heat shock protein 17.9.
Os03g0267000	Small heat shock protein, Heavy metal resistance, Regulation of Cu tolerance
Os03g0267100	Hypothetical protein.
Os03g0395900	Hypothetical conserved gene.
Os03g0412900	DEK, C-terminal domain containing protein.
Os03g0423300	Similar to Stearoyl-acyl carrier protein desaturse (EC 1.14.99.6) (Fragment).
Os03g0727900	GTP1/OBG domain containing protein.
Os03g0729000	Similar to Peptidase, M50 family.
Os03g0796000	Hypothetical conserved gene.
Os03g0796301	Similar to WW domain-binding protein 11.
Os03g0803066	Non-protein coding transcript.
Os03g0833800	Pectin lyase fold/virulence factor domain containing protein.
Os04g0107900	Similar to Heat shock protein 82.
Os04g0108101	Hypothetical protein.
Os04g0132300	Similar to cePP protein.
Os04g0182701	Non-protein coding transcript.
Os04g0352400	Peptidyl-prolyl cis-trans isomerase, FKBP-type domain containing protein.
Os04g0394766	Non-protein coding transcript.
Os04g0434300	MiaB-like tRNA modifying enzyme, archaeal-type domain containing protein.
Os04g0435500	Glutathione S-transferase, C-terminal-like domain containing protein.
Os04g0461400	Conserved hypothetical protein.
Os04g0486950	Similar to Malate synthase.
Os04g0576800	Similar to predicted protein.
Os04g0663700	Similar to OSIGBa0099L20.7 protein.
Os04g0687300	Molecular chaperone, heat shock protein, Hsp40, DnaJ domain containing protein.
Os05g0103800	Conserved hypothetical protein.
Os05g0169200	WD40 repeat-like domain containing protein.
Os05g0179000	Zinc finger, RING/FYVE/PHD-type domain containing protein.
Os05g0220600	Peptidase S54, rhomboid domain containing protein.
Os05g0345500	BTB/POZ domain containing protein.
Os05g0399800	Leucine-rich repeat, N-terminal domain containing protein.
Os05g0446900	Starch-binding domain-containing protein, Starch biosynthesis
Os05g0554400	Phosphatidylserine synthase, Control of leaf senescence
Os05g0588700	Paired amphipathic helix domain containing protein.
Os06g0134400	Protein of unknown function DUF3615 domain containing protein.
Os06g0204400	Similar to Aminoalcoholphosphotransferase.
Os06g0320801	Hypothetical gene.
Os06g0325500	Uncharacterised conserved protein UCP030210 domain containing protein.
Os06g0624100	Similar to predicted protein.
Os06g0668200	Similar to Phosphoglycerate kinase, cytosolic (EC 2.7.2.3).
Os06g0682900	Heat stress associated protein, Long-term acquired thermotolerance
Os06g0703800	Activator of Hsp90 ATPase, N-terminal domain containing protein.
Os07g0105900	NB-ARC domain containing protein.
Os07g0106000	Metallophosphoesterase domain containing protein.
Os07g0212400	Transposase, Ptta/En/Spm, plant domain containing protein.
Os07g0503200	Hypothetical protein.
Os07g0529000	Similar to Isocitrate lyase (Fragment).
Os07g0661000	Adenosine/AMP deaminase domain containing protein.
Os07g0689600	Nicotianamine synthase 3 (EC 2.5.1.43) (S-adenosyl-L-methionine:S- adenosyl-L-methionine:S-adenosyl-methionine 3-amino-3- carboxypropyltransferase 3) (OsNAS3).
Os08g0110700	Phospholipase-like protein homologous to phosphatidic acid-preferring phospholipaseA1, Glycerolipid metabolism, Amyloplast development
Os08g0117900	Myeloid leukemia factor domain containing protein.
Os08g0238200	Dienelactone hydrolase domain containing protein.
Os08g0287200	Hypothetical conserved gene.
Os08g0485400	Similar to Oxidoreductase.
Os08g0544700	Hypothetical protein.
Os08g0559501	Conserved hypothetical protein.
Os09g0421100	Similar to deoxyhypusine synthase 1.
Os09g0493600	Similar to IojAP protein-like (Expressed protein).
Os09g0511700	Similar to Prunasin hydrolase isoform PH C precursor (EC 3.2.1.118).
Os09g0538600	Similar to Peroxisome type ascorbate peroxidase.
Os10g0101100	Peptidase S10, serine carboxypeptidase family protein.
Os10g0516300	Similar to ETFQO (electron-transfer flavoprotein:ubiquinone oxidoreductase); catalytic/ electron carrier/ electron-transferring-flavoprotein dehydrogenase.
Os10g0564400	Similar to Phospho-2-dehydro-3-deoxyheptonate aldolase 2, chloroplast precursor (EC 2.5.1.54) (Phospho-2-keto-3-deoxyheptonate aldolase 2) (DAHP synthetase 2) (3-deoxy-D-arabino-heptulosonate 7-phosphate synthase 2).
Os10g0578700	Hypothetical protein.
Os11g0110066	Hypothetical conserved gene.
Os11g0175500	RING finger E3 ligase, Negative regulator in response to salinity
Os11g0438700	Similar to Tropinone reductase-I (EC 1.1.1.206) (TR-I) (Tropine dehydrogenase).
Os11g0454000	Dehydrin RAB 16C.
Os11g0544300	Peptidase C12, ubiquitin carboxyl-terminal hydrolase 1 domain containing protein.

## Sheet: Rondo_unique_upregulated
Os01g0100700	Similar to 40S ribosomal protein S5-1.
Os01g0103100	Nitrate transporter, Regulation of nitrogen use efficiency (NUE)
Os01g0103600	Similar to sterol-8, 7-isomerase.
Os01g0104800	Sas10/Utp3 family protein.
Os01g0105900	Carbohydrate/purine kinase domain containing protein.
Os01g0112500	Similar to Plakoglobin/armadillo/beta-catenin-like protein (Fragment).
Os01g0114100	Similar to Protein kinase RLK17.
Os01g0114150	Non-protein coding transcript.
Os01g0118000	Similar to Fructose-bisphosphate aldolase (EC 4.1.2.13) (Fragment).
Os01g0120700	Similar to sarcoplasmic reticulum histidine-rich calcium-binding protein.
Os01g0120800	Similar to Eukaryotic translation initiation factor 3 subunit 10 (eIF-3 theta) (Eukaryotic translation initiation factor 3 large subunit) (eIF3a).
Os01g0123500	Conserved hypothetical protein.
Os01g0124650	Hypothetical conserved gene.
Os01g0124700	Hypothetical protein.
Os01g0125800	Actin-interacting, WD40-repeat protein, Actin turnover
Os01g0127700	Conserved hypothetical protein.
Os01g0127900	Mannose-6-phosphate isomerase domain containing protein.
Os01g0128000	Myb transcription factor domain containing protein.
Os01g0128300	Similar to predicted protein.
Os01g0130000	Cation efflux protein family protein.
Os01g0130100	Hypothetical gene.
Os01g0131450	Hypothetical protein.
Os01g0131600	Hypothetical conserved gene.
Os01g0134200	Similar to Universal stress protein family protein.
Os01g0134700	Calmodulin binding protein-like family protein.
Os01g0135900	Similar to Cytosolic class I small heat shock protein 3C (Fragment).
Os01g0136400	Protein kinase, core domain containing protein.
Os01g0136700	Conserved hypothetical protein.
Os01g0137950	Similar to predicted protein.
Os01g0138350	Non-protein coding transcript.
Os01g0139200	Octicosapeptide/Phox/Bem1p domain containing protein.
Os01g0142600	Conserved hypothetical protein.
Os01g0142800	Putative peptide transporter, Long-distance translocation of dimethylarsinate to rice grain
Os01g0151600	Conserved hypothetical protein.
Os01g0155800	Conserved hypothetical protein.
Os01g0158200	Similar to Serine carboxypeptidase II-1 precursor (EC 3.4.16.6) (CP-MII.1) (Fragment).
Os01g0159200	Similar to Fasciclin-like protein FLA18.
Os01g0159400	Similar to Acyl-coenzyme A oxidase 4, peroxisomal (EC 1.3.3.6) (AOX 4) (Short- chain acyl-CoA oxidase) (SAOX) (AtCX4) (G6p) (AtG6).
Os01g0159800	Similar to DNA binding protein.
Os01g0160100	Similar to Pyruvate decarboxylase isozyme 2 (EC 4.1.1.1) (PDC) (Fragment).
Os01g0162500	Leucine-rich repeat-containing N-terminal, type 2 domain containing protein.
Os01g0163000	Leucine-rich repeat, N-terminal domain containing protein.
Os01g0165000	Transcription factor, Dehydration and salt stress tolerance
Os01g0166100	Similar to Ca(2+)-dependent nuclease.
Os01g0170000	Raffinose synthase family protein.
Os01g0170051	Hypothetical protein.
Os01g0178700	Similar to Protein binding protein.
Os01g0178900	Similar to Symbiosis-related disease resistance protein (Fragment).
Os01g0182400	Conserved hypothetical protein.
Os01g0183100	Cytochrome cd1-nitrite reductase-like, C-terminal haem d1 domain containing protein.
Os01g0183300	Endonuclease/exonuclease/phosphatase domain containing protein.
Os01g0185300	Transferase family protein.
Os01g0185350	Non-protein coding transcript.
Os01g0185400	WD40 repeat domain containing protein.
Os01g0186900	Similar to cDNA clone:001-117-G12, full insert sequence.
Os01g0191700	Similar to Pyrophosphate-fructose-6-phosphate 1-phosphotransferase-like protein (Pyrophosphate-dependent phosphofructo-1-kinase-like protein).
Os01g0192300	Similar to I-box binding factor (Fragment).
Os01g0195400	Harpin-induced 1 domain containing protein.
Os01g0196300	Basic helix-loop-helix (bHLH) transcription factor, Diterpenoid phytoalexin factor, Biosynthesis of diterpenoid phytoalexins, Stress response
Os01g0199300	Similar to lachrymatory factor synthase.
Os01g0206300	Similar to CBL-interacting protein kinase 18.
Os01g0209200	Similar to 14-3-3 protein 7.
Os01g0209700	Similar to GA 2-oxidase 5.
Os01g0210600	Protein of unknown function DUF538 family protein.
Os01g0211600	Cytochrome P450 family protein.
Os01g0214200	Esterase, SGNH hydrolase-type, subgroup domain containing protein.
Os01g0218100	Helix-loop-helix DNA-binding domain containing protein.
Os01g0218500	Similar to ZCN14 protein.
Os01g0224400	Similar to Mitochondrial carrier protein.
Os01g0230200	Basic helix-loop-helix dimerisation region bHLH domain containing protein.
Os01g0233000	DREPP plasma membrane polypeptide family protein.
Os01g0242600	C2 calcium-dependent membrane targeting domain containing protein.
Os01g0243000	Similar to triacylglycerol lipase.
Os01g0243200	Similar to integral membrane transporter family protein.
Os01g0243400	Hypothetical conserved gene.
Os01g0250600	Conserved hypothetical protein.
Os01g0254200	Conserved hypothetical protein.
Os01g0264700	Cellular retinaldehyde binding/alpha-tocopherol transport family protein.
Os01g0265100	Similar to ADP-ribosylation factor.
Os01g0269800	NB-ARC domain containing protein.
Os01g0275600	Similar to Argonaute 4 protein.
Os01g0276000	Similar to 60S ribosomal protein L30.
Os01g0276100	Similar to 3-isopropylmalate dehydrogenase, chloroplast precursor (EC 1.1.1.85) (Beta-IPM dehydrogenase) (IMDH) (3-IPM-DH).
Os01g0276700	Similar to Pyruvate kinase, cytosolic isozyme (EC 2.7.1.40) (PK).
Os01g0279300	Similar to Calmodulin 1 (Fragment).
Os01g0281600	Cupredoxin domain containing protein.
Os01g0282800	Similar to Tubulin beta-5 chain (Beta-5 tubulin).
Os01g0283300	Conserved hypothetical protein.
Os01g0284900	Conserved hypothetical protein.
Os01g0296166	Hypothetical protein.
Os01g0296200	Similar to polygalacturonase.
Os01g0303300	Similar to Stress-inducible membrane pore protein.
Os01g0303800	UspA domain containing protein.
Os01g0304000	Similar to Ribosomal protein L29.
Os01g0305200	Lg106-like family protein.
Os01g0305300	Non-protein coding transcript.
Os01g0307686	Similar to embryonic abundant protein-like.
Os01g0311100	Similar to RING-H2 finger protein ATL2L.
Os01g0311800	Similar to Pectin methylesterase 8 (Fragment).
Os01g0314000	Protein of unknown function DUF3615 domain containing protein.
Os01g0314100	Catalytic domain of components of various dehydrogenase complexes containing protein.
Os01g0326300	Haem peroxidase, plant/fungal/bacterial family protein.
Os01g0327100	Haem peroxidase family protein.
Os01g0327400	Similar to Peroxidase (Fragment).
Os01g0328400	Ubiquitin.
Os01g0329400	Mitochondrial substrate carrier family protein.
Os01g0329800	YT521-B-like protein family protein.
Os01g0335700	NB-ARC domain containing protein.
Os01g0348700	Similar to 60S ribosomal protein L23a (L25).
Os01g0350100	Hypothetical protein.
Os01g0350300	Disease resistance protein domain containing protein.
Os01g0367700	Similar to Cyclin-dependent protein kinase-like protein.
Os01g0371200	Similar to Glutathione-S-transferase 19E50.
Os01g0371300	Hypothetical protein.
Os01g0373700	Conserved hypothetical protein.
Os01g0373800	Non-protein coding transcript.
Os01g0374900	Zinc finger, RING/FYVE/PHD-type domain containing protein.
Os01g0375000	GTP1/OBG domain containing protein.
Os01g0375200	Similar to shikimate biosynthesis protein aroDE.
Os01g0384800	Conserved hypothetical protein.
Os01g0385400	C4-dicarboxylate transporter/malic acid transport protein family protein.
Os01g0388200	Conserved hypothetical protein.
Os01g0389200	Protein of unknown function DUF679 family protein.
Os01g0389700	Protein of unknown function DUF679 family protein.
Os01g0507700	Heavy metal transport/detoxification protein domain containing protein.
Os01g0508100	Ferritin/ribonucleotide reductase-like family protein.
Os01g0516600	Similar to Stable protein 1.
Os01g0516700	Similar to glycosyltransferase family 28 C-terminal domain containing protein.
Os01g0530500	Protein of unknown function DUF295 domain containing protein.
Os01g0541800	MtN3 and saliva related transmembrane protein family protein.
Os01g0543000	Hypothetical gene.
Os01g0543600	Cytochrome P450 domain containing protein.
Os01g0548600	Protein kinase, catalytic domain domain containing protein.
Os01g0548750	Gnk2-homologous domain domain containing protein.
Os01g0548900	Hypothetical conserved gene.
Os01g0550300	Similar to Gda-1 protein.
Os01g0558600	Ras-related protein RIC1.
Os01g0559600	Similar to C13 endopeptidase NP1 precursor.
Os01g0560200	Similar to Vesicle transport v-SNARE 13 (AtVTI13) (Vesicle transport v-SNARE protein VTI13) (Vesicle soluble NSF attachment protein receptor 13).
Os01g0566050
Os01g0567400	Protein of unknown function DUF3511 domain containing protein.
Os01g0583100	Similar to Protein phosphatase 2C.
Os01g0584100	Similar to hydroxyproline-rich glycoprotein family protein.
Os01g0588400	Band 7 protein family protein.
Os01g0592500	Protein of unknown function DUF1070 family protein.
Os01g0595600	Alpha/beta hydrolase fold-1 domain containing protein.
Os01g0597800	UDP-glucuronosyl/UDP-glucosyltransferase family protein.
Os01g0600500	Similar to Phosphoethanolamine/phosphocholine phosphatase.
Os01g0601651	Plant disease resistance response protein domain containing protein.
Os01g0602466	Hypothetical protein.
Os01g0605700	MtN3 and saliva related transmembrane protein family protein.
Os01g0606000	MtN3 and saliva related transmembrane protein family protein.
Os01g0607200	Amino acid permease subfamily protein.
Os01g0607250	Hypothetical protein.
Os01g0608400	Hypothetical conserved gene.
Os01g0609300	Similar to Pleiotropic drug resistance protein 3.
Os01g0609900	Similar to Pleiotropic drug resistance protein 4.
Os01g0615050	Proteinase inhibitor I13, potato inhibitor I family protein.
Os01g0615100	Chymotrypsin protease inhibitor, Salt and osmotic stress tolerance
Os01g0615300	Transferase family protein.
Os01g0618000	Exonuclease domain containing protein.
Os01g0618500	Similar to RNA helicase (Fragment).
Os01g0621700	Myosin tail 2 domain containing protein.
Os01g0623500	ATPase, AAA-type, core domain containing protein.
Os01g0623550	Hypothetical protein.
Os01g0625200	Similar to kinesin motor family protein.
Os01g0626300	Similar to Mitochondrial import receptor subunit TOM7-1 (Translocase of outer membrane 7 kDa subunit 1).
Os01g0626500	Conserved hypothetical protein.
Os01g0627600	Similar to Cytochrome P450 monooxygenase.
Os01g0628700	Cytochrome P450.
Os01g0628900	Cytochrome P450 family protein.
Os01g0629900	Similar to Blast and wounding induced mitogen-activated protein kinase.
Os01g0631100	Cas1p-like family protein.
Os01g0631800	Conserved hypothetical protein.
Os01g0633400	Cystathionine beta-synthase, core domain containing protein.
Os01g0646000	Pentatricopeptide repeat domain containing protein.
Os01g0649000	WD40 repeat-like domain containing protein.
Os01g0652300	Similar to Phospholipase A1-II 7.
Os01g0652450	Hypothetical gene.
Os01g0654100	Similar to CTP synthase (EC 6.3.4.2) (UTP--ammonia ligase) (CTP synthetase).
Os01g0654500	Similar to NADP-isocitrate dehydrogenase.
Os01g0659200	Similar to Vacuolar ATP synthase subunit E (EC 3.6.3.14) (V-ATPase E subunit) (Vacuolar proton pump E subunit).
Os01g0661500	Mov34/MPN/PAD-1 family protein.
Os01g0665500	Similar to WRKY transcription factor 16.
Os01g0667900	CC-type glutaredoxin, Homeostatic regulation of nitrogen use, Hormone signaling
Os01g0672100	No apical meristem (NAM) protein domain containing protein.
Os01g0674000	Homeodomain-like containing protein.
Os01g0674450	Non-protein coding transcript.
Os01g0677900	Protein of unknown function DUF2921 domain containing protein.
Os01g0678000	Protein of unknown function DUF2921 domain containing protein.
Os01g0678900	Non-protein coding transcript.
Os01g0681000	Uncharacterised protein family UPF0089 domain containing protein.
Os01g0681800	Conserved hypothetical protein.
Os01g0681900	Non-protein coding transcript.
Os01g0686700	Similar to protein binding protein.
Os01g0686800	Protein containing the WD-40 repeat, Innate immunuty
Os01g0692050	Conserved hypothetical protein.
Os01g0692100	Glutathione S-transferase, C-terminal-like domain containing protein.
Os01g0693300	Similar to Lipid phosphate phosphatase 2 (EC 3.1.3.-) (AtLPP2) (Phosphatidic acid phosphatase 2) (AtPAP2) (Prenyl diphosphate phosphatase).
Os01g0693400	Pathogenesis-related transcriptional factor and ERF, DNA-binding domain containing protein.
Os01g0695800	Similar to MDR-like ABC transporter.
Os01g0699100	Serine/threonine protein kinase domain containing protein.
Os01g0699400	Serine/threonine protein kinase domain containing protein.
Os01g0699500	Serine/threonine protein kinase domain containing protein.
Os01g0699600	Mitogen-activated protein kinase kinase kinase (MAPKKK), Negative regulation of seed dormancy
Os01g0701900	Similar to Phosphatidylinositol transfer-like protein III.
Os01g0702450	Similar to Chaperone protein dnaJ 10.
Os01g0706600	Conserved hypothetical protein.
Os01g0713200	Similar to Beta-glucanase.
Os01g0716500	Methyltransferase type 12 domain containing protein.
Os01g0718500	Protein of unknown function DUF1070 domain containing protein.
Os01g0719000	Protein of unknown function DUF581 family protein.
Os01g0719150	Conserved hypothetical protein.
Os01g0721300	Similar to cDNA clone:J013002N02, full insert sequence.
Os01g0723200	Similar to 40S ribosomal protein S19-like.
Os01g0723400	NADP-malic enzyme, Splicing variant
Os01g0725400	Uncharacterised protein family UPF0497, trans-membrane plant subgroup domain containing protein.
Os01g0725600	Regulator of chromosome condensation, RCC1 domain containing protein.
Os01g0727600	Conserved hypothetical protein.
Os01g0727800	Peptidase S8, subtilisin-related domain containing protein.
Os01g0727820	Hypothetical protein.
Os01g0728300	Similar to Cytochrome P450 monooxygenase CYP72A5 (Fragment).
Os01g0730900	DNA polymerase III, subunits gamma and tau domain containing protein.
Os01g0731100	Similar to Pathogen-related protein.
Os01g0731150	Hypothetical protein.
Os01g0731600	Similar to pathogen-related protein.
Os01g0731700	Hypothetical protein.
Os01g0733001	Similar to NRAMP3 (NRAMP metal ion transporter 3); manganese ion transmembrane transporter/ metal ion transmembrane transporter.
Os01g0733200	Similar to Heat shock transcription factor 29 (Fragment).
Os01g0734000	Similar to WRKY DNA binding protein.
Os01g0736400	Similar to 8-amino-7-oxononanoate synthase.
Os01g0736500	Similar to harpin-induced protein.
Os01g0740500	Similar to glutamate carboxypeptidase 2.
Os01g0742200	Similar to Elongation factor EF-2 (Fragment).
Os01g0747300	Similar to Plant-specific domain TIGR01615 family protein.
Os01g0750000	Similar to ras-related protein RIC2.
Os01g0750300	Cellulose synthase catalytic subunit, Secondary cell wall formation
Os01g0752300	Similar to 60S ribosomal protein L18a-1.
Os01g0752400	Hypothetical conserved gene.
Os01g0755700	RING-type E3 ubiquitin ligase, Regulation of phosphate and nitrate signalling
Os01g0757200	GA 2-oxidase3, GA metabolism
Os01g0757301	Non-protein coding transcript.
Os01g0758200	Similar to Dof2 (Fragment).
Os01g0760400	Toll-Interleukin receptor domain containing protein.
Os01g0760600	Aspartate aminotransferase, cytoplasmic (EC 2.6.1.1) (Transaminase A).
Os01g0764800	Indole-3-acetic acid (IAA)-amido synthetase, Disease resistance, Abiotic stress tolerance
Os01g0764850	Hypothetical protein.
Os01g0766200	Similar to RING finger protein 5.
Os01g0768333	Auxin responsive SAUR protein family protein.
Os01g0769000	Topoisomerase II-associated protein PAT1 domain containing protein.
Os01g0772400	Streptomyces cyclase/dehydrase family protein.
Os01g0772800	Similar to Signal recognition particle 54 kDa protein 2 (SRP54).
Os01g0775200	Conserved hypothetical protein.
Os01g0775400	Similar to Cytokinin dehydrogenase 5 precursor (EC 1.5.99.12) (Cytokinin oxidase 5) (CKO5) (AtCKX5) (AtCKX6).
Os01g0777200	Peptidase aspartic, catalytic domain containing protein.
Os01g0777800	Hypothetical conserved gene.
Os01g0778800	Peptidase M16, core domain containing protein.
Os01g0783500	Rossmann-like alpha/beta/alpha sandwich fold domain containing protein.
Os01g0784500	Conserved hypothetical protein.
Os01g0784800	Flavodoxin/nitric oxide synthase domain containing protein.
Os01g0788400	Similar to Pectinesterase (EC 3.1.1.11) (Fragment).
Os01g0788500	Disease resistance protein domain containing protein.
Os01g0793500	Similar to mRNA, clone: RTFL01-05-M08.
Os01g0793701	Hypothetical protein.
Os01g0793800	Conserved hypothetical protein.
Os01g0793900	Conserved hypothetical protein.
Os01g0794100	Conserved hypothetical protein.
Os01g0794400	Thioredoxin domain 2 containing protein.
Os01g0794800	Similar to Subtilase.
Os01g0795000	Subtilase.
Os01g0795700	Non-protein coding transcript.
Os01g0795900	Hypothetical protein.
Os01g0796000	Conserved hypothetical protein.
Os01g0796400	NAD(P)-binding domain containing protein.
Os01g0801600	Similar to Glycerol-3-phosphate dehydrogenase.
Os01g0802600	Similar to Circadian clock coupling factor ZGT.
Os01g0802900	Hypothetical protein.
Os01g0805700	Similar to plectin-related.
Os01g0806200	Cyclin-like F-box domain containing protein.
Os01g0809300	Extracellular leucine-rich repeat (eLRR) domain protein, XB21 interacting protein, XA21-mediated immune response, Regulation of plant responses against pathogen
Os01g0812900	Similar to alphavirus core protein family.
Os01g0815400	Conserved hypothetical protein.
Os01g0815800	Similar to 60S ribosomal protein L24-A (L30A) (RP29) (YL21).
Os01g0816100	Plant-specific transcription factor, Regulation of hypersensitive response (HR) cell death
Os01g0817100	TRAM, LAG1 and CLN8 homology domain containing protein.
Os01g0819000	Similar to transposon protein CACTA, En/Spm sub-class.
Os01g0823400	Hypothetical conserved gene.
Os01g0824600	Serine/threonine protein kinase domain containing protein.
Os01g0824700	Cyclin-like F-box domain containing protein.
Os01g0827300	Putative laccase precursor, Abiotic stress response
Os01g0827400	Prenylated rab acceptor PRA1 family protein.
Os01g0830500	2OG-Fe(II) oxygenase domain containing protein.
Os01g0830700	Protein of unknown function DUF231, plant domain containing protein.
Os01g0832600	Similar to Leucoanthocyanidin dioxygenase-like protein.
Os01g0833400	Conserved hypothetical protein.
Os01g0836800	Transmembrane receptor, eukaryota domain containing protein.
Os01g0841000	ENTH/VHS domain containing protein.
Os01g0841700	Similar to Isoform ERG1b of Elicitor-responsive protein 1.
Os01g0842400	Similar to Laccase (EC 1.10.3.2).
Os01g0842500	Similar to Laccase (EC 1.10.3.2).
Os01g0843800	Similar to L-ascorbate oxidase.
Os01g0845000	Hypothetical conserved gene.
Os01g0845100	Protein of unknown function DUF668 family protein.
Os01g0847800	Similar to Aldose reductase (EC 1.1.1.21) (AR) (Aldehyde reductase) (20-alpha- hydroxysteroid dehydrogenase) (EC 1.1.1.149) (20-alpha-HSD).
Os01g0848700	Similar to Ras-related protein Rab11C.
Os01g0848900	Conserved hypothetical protein.
Os01g0850100	Similar to Phosphatidic acid phosphatase-like protein.
Os01g0850550	Similar to Laccase-6.
Os01g0855600	Similar to Hs1pro-1 protein.
Os01g0858700	Conserved hypothetical protein.
Os01g0859100	Similar to WIP1 protein (Fragment).
Os01g0859400	Protein-tyrosine phosphatase, dual specificity domain containing protein.
Os01g0860300	Similar to Ribosomal protein L1.
Os01g0860450	Hypothetical protein.
Os01g0862600	A member of S40 gene family, Leaf senescence
Os01g0862800	NAC (NAM ATAF1/2 CUC2) transcription factor, Early and transient regulator of abiotic stress responses
Os01g0862850	Hypothetical protein.
Os01g0863300	Similar to MCB2 protein.
Os01g0864200	Conserved hypothetical protein.
Os01g0864500	Harpin-induced 1 domain containing protein.
Os01g0865100	Similar to Uricase (Fragment).
Os01g0866000	Similar to E3 ubiquitin ligase EL5 (EC 6.3.2.-).
Os01g0866100	Similar to Actin 4.
Os01g0866133	Hypothetical gene.
Os01g0866500	Similar to Soluble inorganic pyrophosphatase (EC 3.6.1.1) (Pyrophosphate phospho- hydrolase) (PPase).
Os01g0866800	Similar to F24P17.15 protein (Tubby-like protein TULP9).
Os01g0867300	bZIP transcription factor, Abiotic stress response, ABA signaling, Suppressor of floral transition upon drought stress
Os01g0867400	Non-protein coding transcript.
Os01g0867600	Similar to UDP-glucose:sterol glucosyltransferase (EC 2.4.1.173).
Os01g0868200	Zinc finger, DHHC-type domain containing protein.
Os01g0868400	Hypothetical protein.
Os01g0869450	Hypothetical protein.
Os01g0871350	Conserved hypothetical protein.
Os01g0873900	Similar to F23M19.3.
Os01g0874300	Similar to MybHv5 (Fragment).
Os01g0874700	GOLD domain containing protein.
Os01g0880200	Glycosyl transferase, family 8 protein.
Os01g0880300	Similar to Pectin methylesterase-like protein.
Os01g0881300	Non-protein coding transcript.
Os01g0883100	Similar to PISTILLATA-like MADS box protein.
Os01g0884400	Armadillo domain containing protein.
Os01g0885700	Protein kinase-like domain containing protein.
Os01g0888700	RIO-like kinase domain containing protein.
Os01g0896200	Similar to SF16 protein.
Os01g0896800	Ribosomal protein L18/L5 domain containing protein.
Os01g0897200	Similar to Ribonuclease 2 precursor (EC 3.1.27.1).
Os01g0905800	Aldolase C-1.
Os01g0908700	Similar to Hnrpa2b1-prov protein.
Os01g0910800	Conserved hypothetical protein.
Os01g0913800	Hypothetical conserved gene.
Os01g0914000	Conserved hypothetical protein.
Os01g0914200	Hypothetical protein.
Os01g0915800	Similar to FK506-binding protein 2-2 precursor (EC 5.2.1.8) (Peptidyl-prolyl cis- trans isomerase) (PPIase) (Rotamase) (15 kDa FKBP) (FKBP-15-2).
Os01g0916600	RNA recognition motif, glycine rich protein domain containing protein.
Os01g0920100	Conserved hypothetical protein.
Os01g0921000	Nucleotide-diphospho-sugar transferase domain containing protein.
Os01g0921400	Conserved hypothetical protein.
Os01g0922700	Conserved hypothetical protein.
Os01g0923000	Conserved hypothetical protein.
Os01g0923700	Similar to Histidine kinase.
Os01g0925700	Similar to predicted protein.
Os01g0926300	Similar to Transaldolase (EC 2.2.1.2).
Os01g0926700	Similar to secondary cell wall-related glycosyltransferase family 47.
Os01g0927300	Heavy metal transport/detoxification protein domain containing protein.
Os01g0928300	Prefoldin domain containing protein.
Os01g0933500	Similar to FLP1.
Os01g0934000	WD40 repeat-like domain containing protein.
Os01g0934400	Mog1/PsbP, alpha/beta/alpha sandwich domain containing protein.
Os01g0936100	Similar to Protein kinase.
Os01g0940800	Similar to Beta-1, 3-glucanase precursor.
Os01g0944100	Conserved hypothetical protein.
Os01g0944900	Similar to Glucan endo-1, 3-beta-D-glucosidase.
Os01g0945100	Similar to amino acid transporter.
Os01g0945150	Hypothetical protein.
Os01g0945600	Similar to amino acid permease family protein.
Os01g0945650	Hypothetical protein.
Os01g0948500	Armadillo-like helical domain containing protein.
Os01g0949300	EF-Hand type domain containing protein.
Os01g0949700	Glutathione S-transferase, C-terminal domain containing protein.
Os01g0949750	Similar to Glutathione S-transferase GST 28 (Fragment).
Os01g0953600	NADPH-dependent FMN reductase family protein.
Os01g0954000	NADPH-dependent FMN reductase family protein.
Os01g0955100	Similar to Calmodulin-like protein (Fragment).
Os01g0955550	Hypothetical conserved gene.
Os01g0955600	Conserved hypothetical protein.
Os01g0955700	CRT-like transporter, Glutathione homeostasis, Arsenic tolerance
Os01g0956200	Glycosyltransferase AER61, uncharacterized domain containing protein.
Os01g0956800	Hypothetical conserved gene.
Os01g0957000	ATP-NAD kinase, PpnK-type, all-beta domain containing protein.
Os01g0958700	Membrane attack complex component/perforin/complement C9 family protein.
Os01g0959100	Similar to Abscisic stress ripening protein 1.
Os01g0959750	Conserved hypothetical protein.
Os01g0960200	Hypothetical conserved gene.
Os01g0960500	Zinc finger, RING/FYVE/PHD-type domain containing protein.
Os01g0961200	Cystathionine beta-synthase, core domain containing protein.
Os01g0962100	Conserved hypothetical protein.
Os01g0962600	Similar to 40S ribosomal protein S10-1.
Os01g0962700	Similar to Peroxidase 12 precursor (EC 1.11.1.7) (Atperox P12) (PRXR6) (ATP4a).
Os01g0965900	Conserved hypothetical protein.
Os01g0971000	Conserved hypothetical protein.
Os01g0976300	Heavy metal transport/detoxification protein domain containing protein.
Os01g0977400	Pentatricopeptide repeat domain containing protein.
Os02g0104100	Similar to MADS-box transcription factor TaAGL18.
Os02g0106001	Conserved hypothetical protein.
Os02g0110400	Sugar transporter, conserved site domain containing protein.
Os02g0111700	Similar to 60S ribosomal protein L37-A (L37-1).
Os02g0114200	Serine carboxypeptidase III precursor (EC 3.4.16.5).
Os02g0114700	Similar to Phosphorylation regulatory protein HP-10.
Os02g0116100	Hypothetical conserved gene.
Os02g0118200	Similar to Protein kinase APK1B, chloroplast precursor (EC 2.7.1.-).
Os02g0119400	Similar to Syntaxin 52 (AtSYP52).
Os02g0119600	Conserved hypothetical protein.
Os02g0121100	Zinc finger, CCHC-type domain containing protein.
Os02g0134300	Protein of unknown function DUF701, zinc-binding putative family protein.
Os02g0135200	Similar to Mitogen-activated protein kinase 13.
Os02g0135500	Similar to glycosyltransferase.
Os02g0136800	Protein of unknown function DUF1677, Oryza sativa family protein.
Os02g0140800	Conserved hypothetical protein.
Os02g0146600	Similar to Eukaryotic initiation factor 4A (eIF4A) (eIF-4A).
Os02g0148100	MAP kinase MAPK2 (MAP kinase 3).
Os02g0150900	Protein of unknown function DUF1644 family protein.
Os02g0152400	Rubisco small subunit 1, Reguration of Rubisco catalytic activity
Os02g0153700	Leucine-rich repeat receptor-like kinase
Os02g0154200	Leucine-rich repeat receptor kinase, Regulation of grain yield
Os02g0158900	Similar to SNF4.
Os02g0161000	Similar to Serine/threonine protein kinase-like protein.
Os02g0161900	Similar to polyubiquitin containing 7 ubiquitin monomers.
Os02g0165100	Protein kinase, core domain containing protein.
Os02g0167200	Pentatricopeptide repeat domain containing protein.
Os02g0167300	Tubulin beta-3 chain (Beta-3 tubulin).
Os02g0168200	Similar to Transfactor-like protein.
Os02g0168600	Ovarian tumour, otubain domain containing protein.
Os02g0173200	VQ domain containing protein.
Os02g0173800	Protein of unknown function DUF284, transmembrane eukaryotic family protein.
Os02g0174800	Protein of unknown function DUF581 family protein.
Os02g0175000	Ion transporter , Na+ transport
Os02g0175600	Similar to 60S ribosomal protein L27a (Fragment).
Os02g0177600	4-coumarate:coenzyme A ligase, Lignin biosynthesis, Defense against wounding
Os02g0177633	Hypothetical protein.
Os02g0179300	Similar to RAD23 protein, isoform II.
Os02g0181300	WRKY transcription factor, Defense response
Os02g0185200	Cytochrome P450 family protein.
Os02g0185300	Cytochrome P450 family protein.
Os02g0187700	Similar to Myb-related protein B (B-Myb) (Myb-related protein 1) (XMYB1).
Os02g0188400	Hypothetical protein.
Os02g0189500	Non-protein coding transcript.
Os02g0191600	Basic-leucine zipper (bZIP) transcription factor domain containing protein.
Os02g0191700	EF-HAND 2 domain containing protein.
Os02g0193800	Similar to cDNA clone:002-103-F09, full insert sequence.
Os02g0196600	Heavy metal P1B-type ATPase, Cu-transporting ATPase, Control of Cu accumulation in rice grain
Os02g0197500	Regulator of chromosome condensation, RCC1 domain containing protein.
Os02g0198200	EF-Hand type domain containing protein.
Os02g0198600	Similar to DNA-damage inducible protein DDI1-like.
Os02g0201300	Conserved hypothetical protein.
Os02g0202200	SPX domain-containing protein, Pi-dependent inhibition of phosphate starvation responses, Negative regulation of leaf inclination
Os02g0205700	Hypothetical protein.
Os02g0208300	ABC-2 type transporter domain containing protein.
Os02g0208400	Hypothetical gene.
Os02g0209300	Hypothetical conserved gene.
Os02g0209400	Conserved hypothetical protein.
Os02g0218200	Peptidase M1, membrane alanine aminopeptidase family protein.
Os02g0219800	Tetraspanin domain containing protein.
Os02g0220500	Elongation factor 1-gamma (EF-1-gamma) (eEF-1B gamma).
Os02g0220600	Similar to Elongation factor 1-gamma.
Os02g0221600	Similar to predicted protein.
Os02g0222500	Hypothetical protein.
Os02g0226300	Mitochondrial carrier protein domain containing protein.
Os02g0227200	Early nodulin.
Os02g0227700	Serine/threonine protein kinase-related domain containing protein.
Os02g0231700	Protein kinase, catalytic domain domain containing protein.
Os02g0232000	Similar to Heat shock transcription factor 29 (Fragment).
Os02g0235000	Similar to Actin-related protein 2/3 complex subunit 3.
Os02g0241100	Protein kinase, core domain containing protein.
Os02g0244700	Similar to Phosphoenolpyruvate carboxylase 1 (EC 4.1.1.31) (PEPCase 1) (CP21).
Os02g0244850	Hypothetical protein.
Os02g0247000	Protein of unknown function DUF605 domain containing protein.
Os02g0247500	Conserved hypothetical protein.
Os02g0247600	Conserved hypothetical protein.
Os02g0256200	Similar to Histidine-rich protein.
Os02g0274100	3-hydroxyacyl-CoA dehydrogenase, Multifunctional protein, RNA- and microtubule-binding protein, Salicylic acid (SA) biosynthesis, Maintenance of root meristem activity, Beta -oxidation of fatty acids
Os02g0282000	NB-ARC domain containing protein.
Os02g0284600	Similar to 60S ribosomal protein L27.
Os02g0287000	Similar to 40S ribosomal protein S3a (CYC07 protein).
Os02g0297132	Similar to heat-shock protein 101.
Os02g0302200	Similar to aminotransferase family protein.
Os02g0306250	EKC/KEOPS complex, subunit Pcc1 domain containing protein.
Os02g0313700	Similar to NTMC2T6.1/NTMC2TYPE6.1.
Os02g0314600	Peptidase A1 domain containing protein.
Os02g0321000	Pentatricopeptide repeat domain containing protein.
Os02g0321900	Similar to Ribosomal protein L1.
Os02g0324700	Similar to senescence-associated protein.
Os02g0325600	Nitrate-inducible and autorepressible transcriptional repressor, Nitrogen response
Os02g0326100	Hypothetical gene.
Os02g0327000	C2 domain containing protein.
Os02g0327500	Protein of unknown function DUF266, plant family protein.
Os02g0329800	Glycosyltransferase, Xylan biosynthesis
Os02g0332200	Similar to T-complex protein 1 delta subunit.
Os02g0332450	Hypothetical conserved gene.
Os02g0435000	Translocation protein Sec62 family protein.
Os02g0438200	Transcription regulator cyclin domain containing protein.
Os02g0469300	Similar to OSIGBa0148D14.7 protein.
Os02g0478600	Similar to 40S ribosomal protein S15A.
Os02g0480900	LsmAD domain domain containing protein.
Os02g0483500	Transferase family protein.
Os02g0489400	Similar to 40S ribosomal protein S8.
Os02g0503350	Hypothetical conserved gene.
Os02g0503900	Cytochrome P450 family protein.
Os02g0504200	NBS-LRR protein (Fragment).
Os02g0505400	Component of Exo70 exocyst complex
Os02g0508100	Similar to OSIGBa0075F02.3 protein.
Os02g0509500	Protein of unknown function DUF3339 domain containing protein.
Os02g0509600	Conserved hypothetical protein.
Os02g0512200	Non-protein coding transcript.
Os02g0517300	Topoisomerase II-associated protein PAT1 domain containing protein.
Os02g0517900	Aminotransferase-like, plant mobile domain domain containing protein.
Os02g0519900	Similar to Elongation factor EF-2 (Fragment).
Os02g0523100	Hypothetical conserved gene.
Os02g0525600	Similar to H0502B11.1 protein.
Os02g0525900	Similar to Acetyl-coenzyme A synthetase 2 (EC 6.2.1.1) (Acetate--CoA ligase 2) (Acyl-activating enzyme 2).
Os02g0526000	Similar to H0502B11.6 protein.
Os02g0527200	Similar to OSIGBa0142C11.2 protein.
Os02g0528900	Similar to PDR-like ABC transporter.
Os02g0530300	Zinc finger, AN1-type domain containing protein.
Os02g0532300	Hypothetical conserved gene.
Os02g0536500	Similar to H0622F05.5 protein.
Os02g0539100	Similar to Digalactosyldiacylglycerol synthase 1.
Os02g0540400	Similar to Yarrowia lipolytica chromosome C of strain CLIB99 of Yarrowia lipolytica.
Os02g0541325	Similar to Serine decarboxylase.
Os02g0545000	Similar to Myosin.
Os02g0551100	Serine/threonine protein kinase, Dehydration-inducible SNF1-related protein kinase 2, Hyperosmotic stress response, Abscisic acid (ABA) signaling
Os02g0551700	Protein of unknown function DUF668 domain containing protein.
Os02g0554300	Suppressor of actin (SAC) domain-containing phosphatase, Control of rice development via hydrolyzing phosphoinositides (PIs)
Os02g0555100	Pentatricopeptide repeat domain containing protein.
Os02g0556400	tRNA guanosine-2'-O-methyltransferase, TRM11 domain containing protein.
Os02g0558500	Conserved hypothetical protein.
Os02g0564700	Similar to BHLH transcription factor.
Os02g0566000	Similar to stem-specific protein TSJT1.
Os02g0566400	Similar to OSIGBa0152K17.7 protein.
Os02g0566450	Hypothetical protein.
Os02g0566800	Similar to Avr9 elicitor response protein.
Os02g0568600	Hypothetical conserved gene.
Os02g0572900	Zinc finger, C2H2-type domain containing protein.
Os02g0574500	General substrate transporter domain containing protein.
Os02g0574900	Kelch-type beta propeller domain containing protein.
Os02g0575000	Conserved hypothetical protein.
Os02g0576700	Nucleosome assembly protein (NAP) family protein, H3/H4 histone chaperone, Abiotic stress response and adaptation
Os02g0578000	Hypothetical protein.
Os02g0578201	Hypothetical protein.
Os02g0578300	Similar to H0815C01.4 protein.
Os02g0579000	No apical meristem (NAM) protein domain containing protein.
Os02g0580900	TGF-beta receptor, type I/II extracellular region family protein.
Os02g0580966	Hypothetical protein.
Os02g0581300	TRAM, LAG1 and CLN8 homology domain containing protein.
Os02g0582200	Conserved hypothetical protein.
Os02g0582300	Pentatricopeptide repeat domain containing protein.
Os02g0582600	Heavy metal transport/detoxification protein domain containing protein.
Os02g0582800	Conserved hypothetical protein.
Os02g0584800	Heavy metal transport/detoxification protein domain containing protein.
Os02g0586400	Similar to Small GTP-binding protein.
Os02g0586800	Homolog of fluorescent (FLU) in Arabidopsis thaliana, Tetratricopeptide repeat (TPR)-containing protein
Os02g0591700	Similar to Candida glabrata strain CBS138 chromosome L complete sequence.
Os02g0592400	Hypoxia induced protein conserved region family protein.
Os02g0593600	Leucine-rich repeat, typical subtype containing protein.
Os02g0596500	Similar to Charged multivesicular body protein 6.
Os02g0598350	Hypothetical gene.
Os02g0610400	Lupus La protein family protein.
Os02g0614800	Hypothetical protein.
Os02g0620400	RmlC-like jelly roll fold domain containing protein.
Os02g0622300	Ribosomal protein L14 family protein.
Os02g0624400	Glycosyl transferase, family 8 protein.
Os02g0625000	Cryptochrome 2, blue light photoreceptor, Promotion of flowering time
Os02g0625100	Hypothetical conserved gene.
Os02g0625300	Similar to PEPC kinase.
Os02g0626100	Similar to Phenylalanine ammonia-lyase.
Os02g0628800	Similar to Ubiquitin-like protein 5 (Fragment).
Os02g0629000	Protein of unknown function DUF584 family protein.
Os02g0629400	Phytosulfokine (PSK) receptor, Regulation of resistance to Xoc
Os02g0631000	Similar to H0322F07.6 protein.
Os02g0633300	EspB-like protein.
Os02g0634600	Conserved hypothetical protein.
Os02g0636300	DEAD-like helicase, N-terminal domain containing protein.
Os02g0636700	GRAM domain containing protein.
Os02g0638650	Pathogenesis-related transcriptional factor and ERF domain containing protein.
Os02g0640300	Similar to Membrane steroid binding protein 1 (AtMP1).
Os02g0644600	Pentatricopeptide repeat domain containing protein.
Os02g0644650	Non-protein coding transcript.
Os02g0645600	Similar to AG-motif binding protein-3.
Os02g0649300	HD-ZIP I protein, Transcription activator, Stress response, Panicle development
Os02g0649900	Metal-nicotianamine (NA) transporter, Fe and Mn transport to the endosperm
Os02g0650900	Similar to Glutamate dehydrogenase 2 (EC 1.4.1.3) (GDH 2).
Os02g0655100	Uncharacterised protein family UPF0565 domain containing protein.
Os02g0655200	Similar to Ap25.
Os02g0656500	DnaJ-like protein.
Os02g0666700	Permease for cytosine/purines, uracil, thiamine, allantoin family protein.
Os02g0668000	Membrane protein, At2g17000, predicted domain containing protein.
Os02g0669100	Dehydrin family protein.
Os02g0670900	Similar to amino acid transport protein.
Os02g0673600	ORMDL family protein.
Os02g0676000	Membrane bound O-acyl transferase, MBOAT family protein.
Os02g0676400	Multi antimicrobial extrusion protein MatE family protein.
Os02g0677300	Similar to CRT/DRE binding factor 1.
Os02g0682300	RING-type E3 ligase, Negative regulation of cuticular wax biosynthesis, Drought stress response
Os02g0686400	Similar to Aspartyl-tRNA synthetase (EC 6.1.1.12) (Aspartate--tRNA ligase) (AspRS).
Os02g0686700	Protein of unknown function DUF581 family protein.
Os02g0686800	Protein of unknown function DUF581 family protein.
Os02g0687200	Protein of unknown function DUF581 family protein.
Os02g0689200	Protein of unknown function DUF250 domain containing protein.
Os02g0690200	Conserved hypothetical protein.
Os02g0690700	Clathrin coat associated protein AP-50 domain containing protein.
Os02g0692700	Similar to PLATZ transcription factor.
Os02g0693400	Peptidase C19, ubiquitin carboxyl-terminal hydrolase 2 family protein.
Os02g0697300	ENTH/VHS domain containing protein.
Os02g0699600	Similar to 60S ribosomal protein L12.
Os02g0701700	Conserved hypothetical protein.
Os02g0701900	NAD(P)-binding domain containing protein.
Os02g0703600	Similar to Abscisic acid 8'-hydroxylase 1.
Os02g0705400	Similar to Pathogen induced protein 2-4.
Os02g0711400	Conserved hypothetical protein.
Os02g0712500	Protein of unknown function DUF23 family protein.
Os02g0713250	Hypothetical conserved gene.
Os02g0717800	Similar to 60S ribosomal protein l31 (Fragment).
Os02g0718100	Non-protein coding transcript.
Os02g0718600	Conserved hypothetical protein.
Os02g0718900	ADP, ATP carrier protein, mitochondrial precursor (ADP/ATP translocase) (Adenine nucleotide translocator) (ANT).
Os02g0720300	Protein-tyrosine phosphatase, dual specificity domain containing protein.
Os02g0720500	Peptidase A1 domain containing protein.
Os02g0720600	Peptidase A1 domain containing protein.
Os02g0720900	Peptidase A1 domain containing protein.
Os02g0721800	Similar to Phosphatidylinositol transfer-like protein IV.
Os02g0722500	Arf GTPase activating protein family protein.
Os02g0730300	Similar to Potassium transporter HAK3p (Fragment).
Os02g0730350	Non-protein coding transcript.
Os02g0730700	Peptidase A1 domain containing protein.
Os02g0730725	Hypothetical protein.
Os02g0731500	Similar to cDNA, clone: J065098J18, full insert sequence.
Os02g0732600	Similar to Typical P-type R2R3 Myb protein (Fragment).
Os02g0733900	Conserved hypothetical protein.
Os02g0734300	Similar to Nudix hydrolase 18, mitochondrial precursor (EC 3.6.1.-) (AtNUDT18).
Os02g0734600	Similar to EFA27 for EF hand, abscisic acid, 27kD.
Os02g0734900	Similar to Erwinia induced protein 2.
Os02g0735200	Glutamine synthetase shoot isozyme (EC 6.3.1.2) (Glutamate--ammonia ligase) (Clone lambda-GS28).
Os02g0736300	Membrane attack complex component/perforin/complement C9 family protein.
Os02g0736800	Conserved hypothetical protein.
Os02g0736900	Conserved hypothetical protein.
Os02g0737401	Hypothetical conserved gene.
Os02g0738100	Conserved hypothetical protein.
Os02g0739400	Similar to Avr9/Cf-9 rapidly elicited protein 231 precursor.
Os02g0740500	Conserved hypothetical protein.
Os02g0740700	Matrix metalloproteinase, Plant development, Symplastic apoplastic transport
Os02g0741100	Similar to Chaperone protein dnaJ 16 (Protein ARG1-LIKE1) (AtARL1) (AtJ16) (AtDjB16).
Os02g0745100	Aquaporin NIP III subfamily protein, Aquaporin, Silicon influx transporter, Arsenic species (As) uptake, Arsenite efflux, Selenite (Se) uptake, Water transport
Os02g0745400	Glycosyl transferase, family 8 protein.
Os02g0747500	Similar to HVA22-like protein e (AtHVA22e).
Os02g0748100	RINT-1/TIP-1 family protein.
Os02g0748300	Similar to VMP3 protein.
Os02g0750600	Membrane-anchored ubiquitin-fold protein, HCG-1 domain containing protein.
Os02g0753700	VQ domain containing protein.
Os02g0753800	Calcium-binding protein, Annexin, Heat and drought stress tolerance
Os02g0755000	Putative methyltransferase, Pectin synthesis and methylesterification, Root development, Cellular adhesion
Os02g0755400	Similar to RNA recognition motif-containing protein SEB-4.
Os02g0758200	Conserved hypothetical protein.
Os02g0759400	Zinc finger, RING/FYVE/PHD-type domain containing protein.
Os02g0761300	Protein of unknown function DUF1645 family protein.
Os02g0763200	Similar to Galactoside 2-alpha-L-fucosyltransferase (EC 2.4.1.69) (Xyloglucan alpha-(1, 2)-fucosyltransferase) (AtFUT1).
Os02g0763900	Similar to Galactoside 2-alpha-L-fucosyltransferase (EC 2.4.1.69) (Xyloglucan alpha-(1, 2)-fucosyltransferase) (AtFUT1).
Os02g0764400	Similar to Galactoside 2-alpha-L-fucosyltransferase (EC 2.4.1.69) (Xyloglucan alpha-(1, 2)-fucosyltransferase) (PsFT1).
Os02g0766700	bZIP transcription factor, Regulation of ABA signaling and biosynthesis, Drought resistance
Os02g0767100	Similar to Cold-induced protein.
Os02g0767150	Hypothetical gene.
Os02g0767200	Lipase, class 3 family protein.
Os02g0769800	Similar to Mitogen-activated protein kinase kinase kinase 1 (EC 2.7.1.-) (Arabidospsis NPK1-related protein kinase 1). Splice isoform 1S.
Os02g0771400	Protein-tyrosine phosphatase, SIW14-like domain containing protein.
Os02g0771600	Similar to 1-aminocyclopropane-1-carboxylate oxidase (Fragment).
Os02g0773200	UspA domain containing protein.
Os02g0773700	Hypothetical gene.
Os02g0773732	Hypothetical conserved gene.
Os02g0774200	Conserved hypothetical protein.
Os02g0781000	Pectin lyase fold/virulence factor domain containing protein.
Os02g0782100	Uncharacterised domain NUC173 domain containing protein.
Os02g0787300	Mitogen-activated protein kinase kinase 4, Defense response, Cell proliferation, Grain growth
Os02g0788400	Similar to Eukaryotic translation initiation factor 3 subunit-like protein.
Os02g0788600	Hypothetical conserved gene.
Os02g0790500	Hypothetical protein.
Os02g0793800	Conserved hypothetical protein.
Os02g0793850	Non-protein coding transcript.
Os02g0795100	Eukaryotic transcription factor, DNA-binding domain containing protein.
Os02g0795900	Similar to DEAD box-like RNA helicase (Fragment).
Os02g0796500	B-type response regulator, Cytokinin signaling
Os02g0796600	Esterase/lipase/thioesterase domain containing protein.
Os02g0797700	Nonaspanin (TM9SF) family protein.
Os02g0798100	Similar to predicted protein.
Os02g0802400	Similar to calcineurin subunit B.
Os02g0802500	Similar to H(+)-translocating (Pyrophosphate-ENERGIZED) inorganic pyrophosphatase beta-1 polypeptide (EC 3.6.1.1) (Fragment).
Os02g0802700	Similar to MGDG synthase type A.
Os02g0804100	Similar to predicted protein.
Os02g0805250	Basic helix-loop-helix transcription factor, Regulation of grain size
Os02g0806300	Hypothetical protein.
Os02g0806400	Similar to Gata zn finger family protein.
Os02g0806600	ENTH/VHS domain containing protein.
Os02g0806900	Pyridoxal phosphate-dependent transferase, major region, subdomain 1 domain containing protein.
Os02g0807800	Hypothetical conserved gene.
Os02g0811200	Protein kinase, core domain containing protein.
Os02g0813600	Thiolase-like, subgroup domain containing protein.
Os02g0815000	Similar to 60S ribosomal protein L37 (G1.16).
Os02g0817400	Conserved hypothetical protein.
Os02g0817500	Potassium channel, voltage-dependent, beta subunit, KCNAB-related domain containing protein.
Os02g0821900	Conserved hypothetical protein.
Os02g0822000	Conserved hypothetical protein.
Os02g0822900	Hypothetical conserved gene.
Os02g0824700	Similar to Vacuolar ATP synthase subunit F (EC 3.6.3.14) (V-ATPase F subunit) (Vacuolar proton pump F subunit) (V-ATPase 14 kDa subunit).
Os02g0827900	Similar to Microsomal signal peptidase 21 kDa subunit.
Os03g0109300	Similar to Lysine decarboxylase-like protein.
Os03g0111400	Heavy metal transport/detoxification protein domain containing protein.
Os03g0112700	Zinc finger CCCH domain-containing protein
Os03g0114800	Major facilitator superfamily protein, Cd uptake, Grain Cd accumulation
Os03g0116000	Similar to 60Kd inner membrane protein, expressed.
Os03g0122300	Flavanone 3-hydroxylase, Positive regulation of flavonoid biosynthesis, Resistance to brown planthopper (BPH)
Os03g0125100	Beta-carotene hydroxylase, Drought and oxidative stress resistance
Os03g0125300	D111/G-patch domain containing protein.
Os03g0126800	Similar to CBL-interacting protein kinase 9.
Os03g0126825	Hypothetical gene.
Os03g0129100	Seven transmembrane protein MLO2.
Os03g0130400	Adenylate kinase, subfamily protein.
Os03g0132200	Expansin-like protein A.
Os03g0132250	Hypothetical protein.
Os03g0132800	Similar to protein kinase-like protein [Oryza sativa (japonica cultivar-group)].
Os03g0133300	Similar to F7F22.5.
Os03g0133400	Peptidoglycan-binding Lysin subgroup domain containing protein.
Os03g0135400	Cyclin-like F-box domain containing protein.
Os03g0136500	Similar to protein-methionine-s-oxide reductase.
Os03g0136900	Similar to Aconitate hydratase, cytoplasmic (EC 4.2.1.3) (Citrate hydro-lyase) (Aconitase).
Os03g0137050	Non-protein coding transcript.
Os03g0137500	Similar to VDAC3.1.
Os03g0138700	TGF-beta receptor, type I/II extracellular region family protein.
Os03g0139200	Cytochrome c region domain containing protein.
Os03g0141000	60S ribosomal protein L21.
Os03g0142500	Zinc finger, RING/FYVE/PHD-type domain containing protein.
Os03g0142900	Protein of unknown function DUF946, plant family protein.
Os03g0145700	Hypothetical conserved gene.
Os03g0145900	Similar to CHY zinc finger family protein, expressed.
Os03g0146000	Similar to RAB1X.
Os03g0146100	Tonoplast intrinsic protein (Tonoplast water channel).
Os03g0146200	Conserved hypothetical protein.
Os03g0152400	Similar to 4-coumarate--CoA ligase-like 1.
Os03g0153500	Similar to FAD binding domain containing protein, expressed.
Os03g0153900	Aromatic-ring hydroxylase family protein.
Os03g0156700	Nickel/cobalt transporter, high-affinity domain containing protein.
Os03g0158600	Hypothetical conserved gene.
Os03g0158800	Similar to P69C protein.
Os03g0159100	Similar to Protein kinase APK1B, chloroplast precursor (EC 2.7.1.-).
Os03g0160900	Conserved hypothetical protein.
Os03g0161200	Similar to Sulphate transporter.
Os03g0161302	Hypothetical protein.
Os03g0161500	EGF domain containing protein.
Os03g0168100	Late embryogenesis abundant protein repeat containing protein.
Os03g0168300	Protein of unknown function DUF1997 domain containing protein.
Os03g0170900	Sucrose transporter, Required for apoplastic phloem sucrose loading, Essential for normal pollen germination
Os03g0171900	Similar to Alanine:glyoxylate aminotransferase-like protein (Fragment).
Os03g0177400	EF-1 alpha.
Os03g0177500	EF-1 alpha.
Os03g0177900	EF-1 alpha.
Os03g0177966	Hypothetical gene.
Os03g0178000	EF-1 alpha.
Os03g0180000	Sodium/calcium exchanger membrane region domain containing protein.
Os03g0180800	TIFY domain-containing transcriptional regulator, Salt and dehydration stress tolerance
Os03g0180900	Tify domain containing protein.
Os03g0182800	Similar to Ethylene responsive element binding factor3 (OsERF3).
Os03g0183500	Protein of unknown function DUF581 family protein.
Os03g0184300	Conserved hypothetical protein.
Os03g0184550	Similar to Dihydroflavonol-4-reductase.
Os03g0188500	Glutelin family protein.
Os03g0188900	Similar to HAHB-7 (Fragment).
Os03g0189400	Similar to Alcohol dehydrogenase ADH.
Os03g0190900	Similar to F12K21.3.
Os03g0191400	Small GTPase, Regulation of iron homeostasis
Os03g0191850	Hypothetical gene.
Os03g0191900	Pathogenesis-related transcriptional factor and ERF domain containing protein.
Os03g0194100	C2 calcium-dependent membrane targeting domain containing protein.
Os03g0194500	Similar to Protein translocase/ protein transporter.
Os03g0194600	Protein of unknown function DUF568, DOMON-like domain containing protein.
Os03g0194900	Uncharacterised conserved protein UCP037471 domain containing protein.
Os03g0197200	Similar to Sorbitol transporter.
Os03g0197300	Similar to Cupin family protein, expressed.
Os03g0200000	Similar to Haemolysin-III related family protein, expressed.
Os03g0200200	Conserved hypothetical protein.
Os03g0203100	Nucleolar 27S pre-rRNA processing, Urb2/Npa2, C-terminal domain containing protein.
Os03g0203700	Similar to Calcium-transporting ATPase 2, plasma membrane-type (EC 3.6.3.8) (Ca(2+)-ATPase isoform 2).
Os03g0205000	CUE (coupling of ubiquitin conjugation to ER degradation) domain-containing protein, Regulation of cell death and defense response
Os03g0208500	Integral membrane protein.
Os03g0210600	Conserved hypothetical protein.
Os03g0212400	Similar to SNAP25 homologous protein SNAP29.
Os03g0212700	Similar to Cytochrome C reductase-processing peptidase subunit I, MPP subunit I, P55.
Os03g0214200	Mediator of OsbZIP46 deactivation and degradation, Negative regulation of ABA signaling and drought tolerance
Os03g0214600	Similar to 26S proteasome subunit-like protein (26S proteasome subunit RPN9a).
Os03g0215000	Similar to integral membrane family protein.
Os03g0218400	Similar to Hexose transporter.
Os03g0221200	Similar to Homocysteine S-methyltransferase 1 (EC 2.1.1.10) (S- methylmethionine:homocysteine methyltransferase 1) (SMM:Hcy S- methyltransferase 1) (ZmHMT-1).
Os03g0222600	Similar to caleosin.
Os03g0224200	B-type response regulator, Cytokinin signaling
Os03g0225700	Wall-associated kinase, Biotic stress response
Os03g0225900	Allene oxide synthase (CYP74A2), Biosynthesis of jasmonic acid (JA)
Os03g0231150	Similar to Hox19 (Fragment).
Os03g0232900	Hly-III related domain containing protein.
Os03g0235000	Similar to Peroxidase.
Os03g0235200	Pentatricopeptide repeat domain containing protein.
Os03g0235700	Similar to Peptide transporter 1.
Os03g0236200	Similar to Glutamate decarboxylase isozyme 3 (EC 4.1.1.15).
Os03g0237000	Nonaspanin (TM9SF) family protein.
Os03g0239200	Similar to CONSTANS interacting protein 6.
Os03g0241300	Conserved hypothetical protein.
Os03g0241400	Hypothetical protein.
Os03g0242300	Hypothetical protein.
Os03g0242900	Similar to SBT2 protein (Subtilisin-like protease).
Os03g0243100	Similar to Actin-depolymerizing factor 5 (ADF-5) (AtADF5).
Os03g0243600	Acyl-CoA-binding protein , Stress response
Os03g0245700	Thiolase-like, subgroup domain containing protein.
Os03g0247900	F5O11.14 (ACR8).
Os03g0250000	Conserved hypothetical protein.
Os03g0255100	Similar to Relative to SR12 protein (Fragment).
Os03g0255500	Similar to Phosphoenolpyruvate carboxykinase 4 (EC 4.1.1.49) (Fragment).
Os03g0257600	Hypothetical conserved gene.
Os03g0257700	Hypothetical protein.
Os03g0258200	Alpha/beta hydrolase fold-3 domain containing protein.
Os03g0261900	Similar to HEAT repeat family protein, expressed.
Os03g0264000	ASC1-like protein 3 (Alternaria stem canker resistance-like protein 3).
Os03g0264150	Hypothetical gene.
Os03g0264300	Similar to Protein kinase domain containing protein, expressed.
Os03g0268400	Similar to Mannose-1-phosphate guanyltransferase (EC 2.7.7.13) (ATP-mannose-1- phosphate guanylyltransferase) (GDP-mannose pyrophosphorylase) (NDP- hexose pyrophosphorylase).
Os03g0268600	Similar to Protein phosphatase type 2C.
Os03g0270500	Protein of unknown function DUF668 family protein.
Os03g0270700	Conserved hypothetical protein.
Os03g0274800	Similar to Protein kinase APK1A, chloroplast precursor (EC 2.7.1.-).
Os03g0278200	NAD(P)-binding domain containing protein.
Os03g0281900	ATP-binding cassette (ABC) transporter, Hypodermal suberization of roots, Salt stress tolerance
Os03g0284000	Hypothetical conserved gene.
Os03g0285100	Conserved hypothetical protein.
Os03g0285133	Hypothetical conserved gene.
Os03g0285166	Non-protein coding transcript.
Os03g0285300	Conserved hypothetical protein.
Os03g0285800	MAP Kinase.
Os03g0287100	Similar to Phosphatidylinositol transfer protein, expressed.
Os03g0288000	Similar to Metallothionein.
Os03g0288700	Phosphatidic acid phosphatase type 2/haloperoxidase domain containing protein.
Os03g0289800	Similar to Leucoanthocyanidin dioxygenase-like protein.
Os03g0292100	Hypothetical conserved gene.
Os03g0294032	Hypothetical gene.
Os03g0294650	Hypothetical protein.
Os03g0294975	Hypothetical protein.
Os03g0295400	Similar to Ferredoxin.
Os03g0296200	Conserved hypothetical protein.
Os03g0297700	Pentatricopeptide repeat domain containing protein.
Os03g0299600	Wound-induced protein, Wun1 domain containing protein.
Os03g0299800	Protein of unknown function Cys-rich family protein.
Os03g0300400	Pathogen-related protein (JIOsPR10).
Os03g0301200	COBRA-like protein 7 precursor.
Os03g0302000	Peroxisomal protein, Peroxisomal biogenesis factor 11, Salt stress tolerance, Antioxidant defense
Os03g0302100	Non-protein coding transcript.
Os03g0302200	Zinc finger, RING/FYVE/PHD-type domain containing protein.
Os03g0302900	Conserved hypothetical protein.
Os03g0303100	Protein of unknown function DUF1645 family protein.
Os03g0306700	Conserved hypothetical protein.
Os03g0307000	Conserved hypothetical protein.
Os03g0308000	Ubiquitin-conjugating enzyme/RWD-like domain containing protein.
Os03g0308500	DEAD-like helicase, N-terminal domain containing protein.
Os03g0309000	Virulence factor, pectin lyase fold family protein.
Os03g0310400	Crotonase, core domain containing protein.
Os03g0310600	Protein of unknown function DUF247, plant family protein.
Os03g0310666	Hypothetical protein.
Os03g0316200	Galactinol synthase
Os03g0318600	TGA transcription factor, bZIP transcription factor, Defense response
Os03g0319000	Similar to VQ motif family protein, expressed.
Os03g0319050	Hypothetical gene.
Os03g0319100	Similar to SNF1-related protein kinase regulatory subunit beta-1.
Os03g0319300	Calmodulin, Ca<sup>2+</sup> sensor, Ca<sup>2+</sup> signalling, Thermotolerance
Os03g0321500	Protein of unknown function DUF632 domain containing protein.
Os03g0321700	Similar to WRKY transcription factor 55.
Os03g0321800	Similar to WRKY transcription factor 55.
Os03g0322200	Similar to serine-rich protein-related.
Os03g0322900	Late embryogenesis abundant (LEA) protein, Abiotic stress tolerance
Os03g0324900	Zinc finger, RING/FYVE/PHD-type domain containing protein.
Os03g0326000	Phospholipid-transporting ATPase 1 (EC 3.6.3.1) (Aminophospholipid flippase 1).
Os03g0326100	Phospholipid-transporting ATPase 1 (EC 3.6.3.1) (Aminophospholipid flippase 1).
Os03g0326200	Similar to aminophospholipid ATPase.
Os03g0327100	Similar to CUC1.
Os03g0327600	Ricin B-related lectin domain containing protein.
Os03g0327800	NAC Family transcriptional activator, Abiotic stress response, Positive regulator of leaf senescence
Os03g0330200	2, 3-bisphosphoglycerate-independent phosphoglycerate mutase (EC 5.4.2.1) (Phosphoglyceromutase) (BPG-independent PGAM) (PGAM-I).
Os03g0333000	Conserved hypothetical protein.
Os03g0333500	Similar to Serine/threonine-protein kinase AtPK19.
Os03g0333601	Non-protein coding transcript.
Os03g0334250	Hypothetical protein.
Os03g0334300	Similar to predicted protein.
Os03g0335200	Similar to WRKY1 (WRKY transcription factor 17).
Os03g0335300	Similar to Vacuolar sorting receptor homolog (Fragment).
Os03g0336600	Reticulon family protein.
Os03g0336700	PAP/25A core domain containing protein.
Os03g0337900	Similar to predicted protein.
Os03g0340601	Hypothetical protein.
Os03g0340700	Tetratricopeptide-like helical domain containing protein.
Os03g0341100	Similar to 60S ribosomal protein L18.
Os03g0343500	Similar to 60S ribosomal protein L22-2.
Os03g0348900	Similar to CHY zinc finger family protein, expressed.
Os03g0356414	Similar to Ubiquitin ligase SINAT5 (EC 6.3.2.-) (Seven in absentia homolog 5). Splice isoform 2.
Os03g0358200	Similar to transmembrane protein 115.
Os03g0362200	Armadillo-like helical domain containing protein.
Os03g0364700	Transcription elongation factor, TFIIS/CRSP70, N-terminal domain containing protein.
Os03g0367900	Peptidase C15, pyroglutamyl peptidase I family protein.
Os03g0374100	Hepatocellular carcinoma-associated antigen 59 family protein.
Os03g0374400	SNARE associated Golgi protein domain containing protein.
Os03g0389100	Peptidase C14, caspase catalytic domain containing protein.
Os03g0389700	3-Deoxy-D-arabino-heptulosonate 7-phosphate synthase, Chorismate biosynthesis
Os03g0390000	Similar to Ribosomal protein s6 RPS6-2.
Os03g0393700	Similar to Serine carboxypeptidase family protein, expressed.
Os03g0397400	Similar to Low affinity calcium transporter CAX2 (Fragment).
Os03g0401300	Sucrose synthase 2 (EC 2.4.1.13) (Sucrose-UDP glucosyltransferase 2).
Os03g0402800	Tify domain containing protein.
Os03g0406200	Elongation factor 1 beta 2.
Os03g0406250	Non-protein coding transcript.
Os03g0410300	Protein of unknown function DUF1313 family protein.
Os03g0410900	Like-Sm ribonucleoprotein, core family protein.
Os03g0411100	Heme activator protein, CCAAT-binding transcription factor, Biotic and abiotic resistances
Os03g0424500	Similar to 40S ribosomal protein S19-3.
Os03g0424800	Similar to 40S ribosomal protein S19-3.
Os03g0436400	Similar to A.thaliana gene induced upon wounding stress.
Os03g0441500	ABC transporter-like domain containing protein.
Os03g0448200	Similar to Exo70 exocyst complex subunit family protein.
Os03g0448600	WD40 repeat-like domain containing protein.
Os03g0556600	Serine/threonine protein kinase-related domain containing protein.
Os03g0561400	Conserved hypothetical protein.
Os03g0564200	Protein of unknown function DUF952 family protein.
Os03g0565500	Similar to Elongation factor G 1, mitochondrial precursor (mEF-G-1) (EFGM).
Os03g0566700	Similar to NB-ARC domain containing protein, expressed.
Os03g0567600	Glycosyltransferase AER61, uncharacterized domain containing protein.
Os03g0568900	Similar to Purple acid phosphatase.
Os03g0574900	Similar to Potassium transporter 1 (OsHAK1). Splice isoform 2.
Os03g0576700	Similar to 60S ribosomal protein L13 (BBC1 protein homolog).
Os03g0576900	Amino acid/polyamine transporter I family protein.
Os03g0582200	SCAMP family protein.
Os03g0594400	Monosaccharide transporter 2.
Os03g0598800	Similar to Ribosomal protein L15.
Os03g0599800	Reversibly glycosylated polypeptide.
Os03g0607700	Zinc finger, C2H2-like domain containing protein.
Os03g0609800	BTB domain containing protein.
Os03g0610400	Zinc finger, C2H2-like domain containing protein.
Os03g0623100	Conserved hypothetical protein.
Os03g0626700	Multi antimicrobial extrusion protein MatE family protein.
Os03g0637600	Leucine-rich repeat, plant specific containing protein.
Os03g0641200	Similar to cationic amino acid transporter 4.
Os03g0644000	ATG6/Beclin-1 protein, Abiotic stresses (heat, cold and drought) and hormone (abscisic acid) response
Os03g0647500	Similar to GTP binding protein.
Os03g0648300	Similar to Calmodulin binding protein.
Os03g0648400	Similar to DnaJ protein.
Os03g0650800	Protein of unknown function DUF593 family protein.
Os03g0650850	Non-protein coding transcript.
Os03g0654700	Protein of unknown function DUF1637 family protein.
Os03g0656201	Similar to chaperone protein dnaJ-related.
Os03g0659400	DWNN domain domain containing protein.
Os03g0659450	Hypothetical protein.
Os03g0669600	Conserved hypothetical protein.
Os03g0669800	Zinc finger, FYVE-type domain containing protein.
Os03g0673400	Conserved hypothetical protein.
Os03g0676300	Similar to cold shock protein-1.
Os03g0682100	Similar to nitrate and chloride transporter.
Os03g0689300	Plasma membrane H+ ATPase (EC 3.6.3.6) (H-ATPase).
Os03g0691800	Similar to HIPL1 protein precursor.
Os03g0692700	Similar to Pherophorin-S precursor.
Os03g0693000	Similar to predicted protein.
Os03g0693400	Protein of unknown function DUF538 family protein.
Os03g0693800	Similar to Oxalate oxidase 1 (EC 1.2.3.4) (Germin).
Os03g0693900	Similar to Oxalate oxidase 1 (EC 1.2.3.4) (Germin).
Os03g0694000	Similar to Oxalate oxidase 1 (EC 1.2.3.4) (Germin).
Os03g0698900	Alkaline phytoceramidase family protein.
Os03g0699200	BRCT domain containing protein.
Os03g0701200	Similar to Sugar-starvation induced protein (Fragment).
Os03g0702800	Similar to Eukaryotic peptide chain release factor subunit 1 (eRF1) (Eukaryotic release factor 1) (TB3-1) (Cl1 protein).
Os03g0709300	Similar to Chemocyanin precursor (Basic blue protein) (Plantacyanin).
Os03g0710700	Similar to predicted protein.
Os03g0711500	Similar to cDNA clone:J023075G08, full insert sequence.
Os03g0712400	Similar to atypical receptor-like kinase MARK.
Os03g0713600	RRM (RNA recognition motif) protein, Transcription factor, Regulation of blast resistance
Os03g0714100	Conserved hypothetical protein.
Os03g0719400	Alpha/beta hydrolase fold-1 domain containing protein.
Os03g0719900	Similar to Peptide transporter 1.
Os03g0720033	Non-protein coding transcript.
Os03g0720800	Similar to MYB transcription factor R2R3 type.
Os03g0725800	Helix-loop-helix DNA-binding domain containing protein.
Os03g0726100	Similar to Tubulin alpha-1 chain (Alpha-1 tubulin).
Os03g0730433	Hypothetical protein.
Os03g0731850	Hypothetical protein.
Os03g0734100	Conserved hypothetical protein.
Os03g0734200	Conserved hypothetical protein.
Os03g0734300	Similar to Proteinase inhibitor type II CEVI57 precursor.
Os03g0741700	Hypothetical conserved gene.
Os03g0743400	Similar to H2A protein.
Os03g0743500	Calcium-binding EF-hand domain containing protein.
Os03g0745550	Conserved hypothetical protein.
Os03g0748900	Aldo/keto reductase domain containing protein.
Os03g0754800	Mitochondrial substrate carrier family protein.
Os03g0757900	Similar to UDP-glucose 6-dehydrogenase (EC 1.1.1.22) (UDP-Glc dehydrogenase) (UDP-GlcDH) (UDPGDH).
Os03g0758800	Similar to Eukaryotic translation initiation factor 5A-2 (eIF-5A-2) (eIF-4D).
Os03g0760200	Cytochrome P450 family protein.
Os03g0760300	Cytochrome P450 family protein.
Os03g0761900	Similar to Prolyl 4-hydroxylase.
Os03g0762400	Similar to Peroxidase2 precursor (EC 1.11.1.7).
Os03g0764150	Non-protein coding transcript.
Os03g0767800	Cold acclimation WCOR413 family protein.
Os03g0773300	Protein kinase, core domain containing protein.
Os03g0773600	Kinesin, motor region domain containing protein.
Os03g0775400	Tetratricopeptide-like helical domain containing protein.
Os03g0775700	Conserved hypothetical protein.
Os03g0780550	Hypothetical protein.
Os03g0780600	Tubulin beta-1 chain (Beta-1 tubulin).
Os03g0781300	Conserved hypothetical protein.
Os03g0781501	Non-protein coding transcript.
Os03g0784700	Ferredoxin--NADP reductase, root isozyme, chloroplast precursor (EC 1.18.1.2) (FNR).
Os03g0787000	Syntaxin, Rice blast resistance
Os03g0789000	Similar to Calcium-dependent protein kinase.
Os03g0790500	Alpha/beta hydrolase fold-3 domain containing protein.
Os03g0792800	Beta-1, 3-glucanase-like protein.
Os03g0793800	Plant lipid transfer protein and hydrophobic protein, helical domain containing protein.
Os03g0796501	Similar to 60S ribosomal protein L4 (L1).
Os03g0799200	Protein of unknown function DUF593 family protein.
Os03g0799300	Conserved hypothetical protein.
Os03g0802200	Non-protein coding transcript.
Os03g0802500	ATPase, AAA-type, core domain containing protein.
Os03g0802700	RH27 helicase (Fragment).
Os03g0803000	Synaptobrevin domain containing protein.
Os03g0803100	Unknow protein.
Os03g0805100	Similar to Squalene synthase (EC 2.5.1.21).
Os03g0805400	Phosphatidic acid phosphatase type 2/haloperoxidase domain containing protein.
Os03g0806500	Thioredoxin domain 2 containing protein.
Os03g0806900	Similar to Cytochrome-C reductase 14 kDa subunit (EC 1.10.2.2) (Fragment).
Os03g0807000	Conserved hypothetical protein.
Os03g0807800	Similar to 40S ribosomal protein S2 (Fragment).
Os03g0808300	Remorin, C-terminal region domain containing protein.
Os03g0808600	Similar to Calcium-dependent protein kinase.
Os03g0809100	Major facilitator superfamily protein.
Os03g0809200	Similar to Transcription factor EmBP-1 (Fragment).
Os03g0809900	Core subunit of exon junction complex (EJC), Embryonic organogenesis and development
Os03g0810800	Short-chain alcohol dehydrogenase, ABA biosynthesis, Lesion mimic formation, Disease-resistance, Seed dormancy
Os03g0810900	ARF/SAR superfamily domain containing protein.
Os03g0815800	Similar to Ethylene-responsive transcription factor 5 (Ethylene-responsive element binding factor 5) (EREBP-5) (AtERF5).
Os03g0817800	Protein of unknown function DUF231 domain containing protein.
Os03g0818100	Histidine acid phosphatase family protein.
Os03g0819900	Similar to RAB8C.
Os03g0820300	TFIIIA-type zinc finger protein, Transcription activator, Abiotic stress tolerance
Os03g0820400	Similar to ZPT2-13.
Os03g0820500	Actin depolymerizing factor, Actin-binding protein, Abiotic stress response
Os03g0820600	Similar to Actin-depolymerizing factor 3 (ADF 3) (ZmABP3) (ZmADF3).
Os03g0821300	Similar to TA11 protein (Fragment).
Os03g0821700	Pentatricopeptide repeat domain containing protein.
Os03g0823400	Similar to Bowman-Birk type trypsin inhibitor (WTI).
Os03g0823700	Similar to Ras-related protein Rab11C.
Os03g0825400	Similar to Mitochondrial import inner membrane translocase subunit Tim10.
Os03g0826800	Conserved hypothetical protein.
Os03g0829200	Similar to Soluble epoxide hydrolase.
Os03g0831200	GATA transcription factor, Zinc finger transcription factor, Regulation of chlorophyll content and senescence
Os03g0832600	Similar to Galactokinase (EC 2.7.1.6) (Galactose kinase).
Os03g0833900	Similar to Cytosine deaminase (EC 3.5.4.1).
Os03g0835300	Hypothetical protein.
Os03g0835900	Similar to Ferredoxin III, chloroplast precursor (Fd III).
Os03g0838450	Hypothetical protein.
Os03g0843100	Ras GTPase family protein.
Os03g0843300	Late embryogenesis abundant protein 2 family protein.
Os03g0844700	Similar to ALBINO3-like protein 1, chloroplastic.
Os03g0848200	Similar to Phytase.
Os03g0849800	Nucleotide-diphospho-sugar transferase domain containing protein.
Os03g0851000	Similar to Transcription factor homolog BTF3-like protein.
Os03g0851100	Similar to Translational elongation factor EF-TuM.
Os03g0852200	Der1-like domain containing protein.
Os03g0852400	Conserved hypothetical protein.
Os03g0854300	Nucleotide-binding, alpha-beta plait domain containing protein.
Os04g0103200	Proteasome component region PCI domain containing protein.
Os04g0103500	Serine/threonine protein kinase-related domain containing protein.
Os04g0105100	Zinc finger, RING/FYVE/PHD-type domain containing protein.
Os04g0105300	Protein of unknown function DUF1295 family protein.
Os04g0106300	Arginine hydrolysis enzyme, Arginase, Panicle development and grain production
Os04g0107700	Peptidase C1A, papain family protein.
Os04g0109500	Legume lectin, beta domain containing protein.
Os04g0119400	Similar to Pyruvate dehydrogenase E1 component, alpha subunit.
Os04g0121900	Hypothetical conserved gene.
Os04g0127300	Peptidase S8 and S53, subtilisin, kexin, sedolisin domain containing protein.
Os04g0127500	Serine/threonine protein kinase-related domain containing protein.
Os04g0137500	Similar to Vacuolar ATP synthase subunit F (EC 3.6.3.14) (V-ATPase F subunit) (Vacuolar proton pump F subunit) (V-ATPase 14 kDa subunit).
Os04g0149400	Conserved hypothetical protein.
Os04g0165300	Conserved hypothetical protein.
Os04g0167875	Protein phosphatase 2C-like domain containing protein.
Os04g0169666	Hypothetical protein.
Os04g0172400	Transferase family protein.
Os04g0175400	Conserved hypothetical protein.
[truncated: 1,378 more rows]

## Sheet: common_upregulated
Os01g0128100	Similar to Bifunctional nuclease (Fragment).
[truncated: 166 more rows]

[truncated: 3 more sheets: common_downregulated, 4610_unique_downregulated, Rondo_unique_downregulated]
