# Supplementary material for: Transcriptome profiling of two rice genotypes under mild field drought stress during grain-filling stage
Source: AoB Plants. 2021 Jul 5;13(4):plab043. doi: 10.1093/aobpla/plab043 (PMC8331054; doi:10.1093/aobpla/plab043)
Supplement: plab043_suppl_Supplementary_Table_S3 [file plab043_suppl_supplementary_table_s3.xlsx]

## Sheet: README
Gene ontology at reproductive stage (Day 14)

## Sheet: Day14_GxTrt
Ontology	Gene ontology term	Oryza sativa - REFLIST (43848)	upload_1	upload_1 (expected)	upload_1 (over/under)	upload_1 (fold Enrichment)	upload_1 (raw P-value)	upload_1 (FDR)
MF	hormone binding (GO:0042562)	31	4	0.07	+	53.88	1.52e-06	0.0039
MF	abscisic acid binding (GO:0010427)	24	3	0.06	+	52.2	3.72e-05	0.0191
MF	isoprenoid binding (GO:0019840)	25	3	0.06	+	50.11	4.16e-05	0.0152
MF	protein phosphatase inhibitor activity (GO:0004864)	31	3	0.07	+	40.41	7.51e-05	0.0241
MF	phosphatase inhibitor activity (GO:0019212)	32	3	0.08	+	39.15	8.2e-05	0.0234
MF	alcohol binding (GO:0043178)	32	3	0.08	+	39.15	8.2e-05	0.0211
MF	monocarboxylic acid binding (GO:0033293)	44	3	0.11	+	28.47	0.000199	0.0465
MF	ion binding (GO:0043167)	6393	33	15.31	+	2.16	1.09e-05	0.00698
MF	binding (GO:0005488)	11009	46	26.36	+	1.74	3.72e-05	0.0159
MF	molecular_function (GO:0003674)	17395	66	41.65	+	1.58	1.9e-06	0.00244
BP	regulation of protein serine/threonine phosphatase activity (GO:0080163)	22	3	0.05	+	56.95	2.93e-05	0.0237
BP	negative regulation of protein dephosphorylation (GO:0035308)	31	3	0.07	+	40.41	7.51e-05	0.0455
BP	negative regulation of phosphoprotein phosphatase activity (GO:0032515)	31	3	0.07	+	40.41	7.51e-05	0.0405
BP	negative regulation of phosphatase activity (GO:0010923)	32	3	0.08	+	39.15	8.2e-05	0.0398
BP	negative regulation of dephosphorylation (GO:0035305)	32	3	0.08	+	39.15	8.2e-05	0.0361
BP	cellular response to lipid (GO:0071396)	114	5	0.27	+	18.32	1.04e-05	0.0126
BP	response to lipid (GO:0033993)	210	6	0.5	+	11.93	1.41e-05	0.0137
BP	cellular response to oxygen-containing compound (GO:1901701)	181	5	0.43	+	11.54	8.82e-05	0.0356
BP	defense response (GO:0006952)	634	11	1.52	+	7.25	4.47e-07	0.000723
BP	response to stress (GO:0006950)	1665	14	3.99	+	3.51	4.75e-05	0.0329
BP	response to stimulus (GO:0050896)	2994	19	7.17	+	2.65	8.84e-05	0.033
BP	biological_process (GO:0008150)	16597	67	39.74	+	1.69	8.89e-08	0.000431

## Sheet: Day14_4610_unique_upDEG
Ontology	Gene ontology term	Oryza sativa - REFLIST (43848)	upload_1	upload_1 (expected)	upload_1 (over/under)	upload_1 (fold Enrichment)	upload_1 (raw P-value)	upload_1 (FDR)
BP	cold acclimation (GO:0009631)	12	3	0.13	+	23.03	0.000509	0.0425
BP	response to hydrogen peroxide (GO:0042542)	25	6	0.27	+	22.11	8.72e-07	0.000264
BP	protein complex oligomerization (GO:0051259)	30	6	0.33	+	18.42	2.2e-06	0.000486
BP	fatty acid beta-oxidation (GO:0006635)	22	4	0.24	+	16.75	0.000163	0.0188
BP	fatty acid oxidation (GO:0019395)	24	4	0.26	+	15.35	0.000219	0.0231
BP	positive regulation of transcription from RNA polymerase II promoter in response to stress (GO:0036003)	25	4	0.27	+	14.74	0.000252	0.0249
BP	fatty acid catabolic process (GO:0009062)	25	4	0.27	+	14.74	0.000252	0.0244
BP	positive regulation of transcription from RNA polymerase II promoter in response to heat stress (GO:0061408)	25	4	0.27	+	14.74	0.000252	0.024
BP	regulation of transcription from RNA polymerase II promoter in response to stress (GO:0043618)	27	4	0.29	+	13.65	0.000328	0.03
BP	regulation of DNA-templated transcription in response to stress (GO:0043620)	28	4	0.3	+	13.16	0.000372	0.0328
BP	response to reactive oxygen species (GO:0000302)	62	8	0.67	+	11.89	8.79e-07	0.000251
BP	monocarboxylic acid catabolic process (GO:0072329)	39	5	0.42	+	11.81	0.000108	0.0134
BP	response to heat (GO:0009408)	95	12	1.03	+	11.64	2.02e-09	1.4e-06
BP	abscisic acid-activated signaling pathway (GO:0009738)	57	7	0.62	+	11.31	5.77e-06	0.00112
BP	response to alcohol (GO:0097305)	145	17	1.57	+	10.8	2.61e-12	2.53e-09
BP	cellular response to abscisic acid stimulus (GO:0071215)	60	7	0.65	+	10.75	7.86e-06	0.00147
BP	cellular response to alcohol (GO:0097306)	60	7	0.65	+	10.75	7.86e-06	0.00141
BP	response to abscisic acid (GO:0009737)	141	15	1.53	+	9.8	1.77e-10	1.43e-07
BP	response to temperature stimulus (GO:0009266)	180	19	1.95	+	9.72	7.42e-13	1.2e-09
BP	cellular lipid catabolic process (GO:0044242)	88	9	0.96	+	9.42	1.09e-06	0.000279
BP	glutathione metabolic process (GO:0006749)	61	6	0.66	+	9.06	8.53e-05	0.0109
BP	response to osmotic stress (GO:0006970)	115	11	1.25	+	8.81	1.31e-07	4.88e-05
BP	response to salt stress (GO:0009651)	96	9	1.04	+	8.64	2.13e-06	0.000491
BP	response to water deprivation (GO:0009414)	73	6	0.79	+	7.57	0.000213	0.023
BP	response to cold (GO:0009409)	86	7	0.93	+	7.5	6.74e-05	0.00934
BP	response to water (GO:0009415)	75	6	0.81	+	7.37	0.000244	0.0247
BP	response to lipid (GO:0033993)	210	16	2.28	+	7.02	3.99e-09	2.42e-06
BP	lipid catabolic process (GO:0016042)	132	10	1.43	+	6.98	3.49e-06	0.000705
BP	response to acid chemical (GO:0001101)	80	6	0.87	+	6.91	0.000338	0.0304
BP	protein folding (GO:0006457)	205	15	2.23	+	6.74	2.02e-08	9.8e-06
BP	cellular response to lipid (GO:0071396)	114	8	1.24	+	6.46	5.52e-05	0.00836
BP	organic acid catabolic process (GO:0016054)	115	8	1.25	+	6.41	5.85e-05	0.00859
BP	carboxylic acid catabolic process (GO:0046395)	115	8	1.25	+	6.41	5.85e-05	0.00834
BP	response to oxygen-containing compound (GO:1901700)	387	26	4.2	+	6.19	8.17e-13	9.9e-10
BP	lipid localization (GO:0010876)	127	8	1.38	+	5.8	0.000112	0.0136
BP	response to inorganic substance (GO:0010035)	191	12	2.07	+	5.79	2.37e-06	0.0005
BP	lipid transport (GO:0006869)	116	7	1.26	+	5.56	0.000384	0.0332
BP	small molecule catabolic process (GO:0044282)	177	10	1.92	+	5.2	3.86e-05	0.00604
BP	protein dephosphorylation (GO:0006470)	191	10	2.07	+	4.82	7.09e-05	0.00955
BP	cellular response to oxygen-containing compound (GO:1901701)	181	9	1.96	+	4.58	0.000233	0.0241
BP	response to abiotic stimulus (GO:0009628)	516	24	5.6	+	4.28	6.94e-09	3.74e-06
BP	response to hormone (GO:0009725)	486	20	5.28	+	3.79	7.95e-07	0.000275
BP	response to endogenous stimulus (GO:0009719)	496	20	5.38	+	3.71	1.07e-06	0.000289
BP	dephosphorylation (GO:0016311)	366	14	3.97	+	3.52	7.52e-05	0.00985
BP	hormone-mediated signaling pathway (GO:0009755)	293	11	3.18	+	3.46	0.000503	0.0428
BP	response to organic substance (GO:0010033)	627	23	6.81	+	3.38	8.15e-07	0.000263
BP	cellular response to hormone stimulus (GO:0032870)	300	11	3.26	+	3.38	0.000608	0.0499
BP	response to chemical (GO:0042221)	1004	33	10.9	+	3.03	4.12e-08	1.81e-05
BP	lipid metabolic process (GO:0006629)	857	27	9.3	+	2.9	1.55e-06	0.000376
BP	cellular lipid metabolic process (GO:0044255)	609	18	6.61	+	2.72	0.000183	0.0202
BP	oxidation-reduction process (GO:0055114)	1980	50	21.49	+	2.33	5.9e-08	2.38e-05
BP	organic substance catabolic process (GO:1901575)	1312	33	14.24	+	2.32	1.82e-05	0.00304
BP	cellular catabolic process (GO:0044248)	1250	29	13.57	+	2.14	0.000252	0.0235
BP	catabolic process (GO:0009056)	1508	34	16.37	+	2.08	0.000119	0.014
BP	response to stimulus (GO:0050896)	2994	55	32.5	+	1.69	0.000169	0.0191
BP	biological_process (GO:0008150)	16597	263	180.17	+	1.46	2.46e-14	5.97e-11
BP	metabolic process (GO:0008152)	10435	154	113.28	+	1.36	2.38e-05	0.00385
BP	cellular process (GO:0009987)	11981	174	130.06	+	1.34	1.34e-05	0.00231
MF	protein self-association (GO:0043621)	40	6	0.43	+	13.82	9.68e-06	0.00276
MF	unfolded protein binding (GO:0051082)	129	11	1.4	+	7.85	3.82e-07	0.000245
MF	protein serine/threonine phosphatase activity (GO:0004722)	118	10	1.28	+	7.81	1.36e-06	0.000699
MF	phosphoprotein phosphatase activity (GO:0004721)	184	10	2	+	5.01	5.27e-05	0.0135
MF	lipid binding (GO:0008289)	225	11	2.44	+	4.5	5.62e-05	0.0131
MF	phosphoric ester hydrolase activity (GO:0042578)	429	17	4.66	+	3.65	8.5e-06	0.00273
MF	phosphatase activity (GO:0016791)	357	14	3.88	+	3.61	5.83e-05	0.0125
MF	hydrolase activity, acting on ester bonds (GO:0016788)	1047	26	11.37	+	2.29	0.00013	0.0238
MF	oxidoreductase activity (GO:0016491)	1833	43	19.9	+	2.16	5.02e-06	0.00215
MF	hydrolase activity (GO:0016787)	3284	64	35.65	+	1.8	7.12e-06	0.00261
MF	catalytic activity (GO:0003824)	10061	160	109.22	+	1.46	1.31e-07	0.000112
MF	molecular_function (GO:0003674)	17395	270	188.83	+	1.43	9.02e-14	2.32e-10
MF	binding (GO:0005488)	11009	158	119.51	+	1.32	8.27e-05	0.0163
CC	cytoplasm (GO:0005737)	6538	106	70.97	+	1.49	2.45e-05	0.0058
CC	cellular anatomical entity (GO:0110165)	16993	248	184.47	+	1.34	5.03e-09	4.77e-06
CC	cellular_component (GO:0005575)	17178	249	186.48	+	1.34	9.48e-09	4.49e-06
CC	intracellular (GO:0005622)	10338	148	112.23	+	1.32	0.000217	0.0411
CC	Unclassified (UNCLASSIFIED)	26670	227	289.52	-	0.78	9.48e-09	2.99e-06

## Sheet: Day14_common_upDEG
Ontology	Gene ontology term	Oryza sativa - REFLIST (43848)	upload_1	upload_1 (expected)	upload_1 (over/under)	upload_1 (fold Enrichment)	upload_1 (raw P-value)	upload_1 (FDR)
CC	vacuolar membrane (GO:0005774)	225	6	0.35	+	17.2	1.65e-06	0.00157
CC	vacuole (GO:0005773)	387	6	0.6	+	10	3.39e-05	0.0107
CC	whole membrane (GO:0098805)	484	7	0.75	+	9.33	1.13e-05	0.00533
CC	bounding membrane of organelle (GO:0098588)	713	7	1.11	+	6.33	0.000126	0.0298
CC	cellular anatomical entity (GO:0110165)	16993	42	26.35	+	1.59	0.00015	0.0284
CC	cellular_component (GO:0005575)	17178	42	26.64	+	1.58	0.000248	0.0335

## Sheet: Day14_Rondo_unique_upDEG
Ontology	Gene ontology term	Oryza sativa - REFLIST (43848)	upload_1	upload_1 (expected)	upload_1 (over/under)	upload_1 (fold Enrichment)	upload_1 (raw P-value)	upload_1 (FDR)
BP	reactive nitrogen species metabolic process (GO:2001057)	10	3	0.1	+	31.17	0.000229	0.0337
BP	nitrate assimilation (GO:0042128)	10	3	0.1	+	31.17	0.000229	0.0327
BP	nitrate metabolic process (GO:0042126)	10	3	0.1	+	31.17	0.000229	0.0317
BP	inorganic anion transmembrane transport (GO:0098661)	44	5	0.42	+	11.81	0.000104	0.0168
BP	alcohol biosynthetic process (GO:0046165)	52	5	0.5	+	9.99	0.000214	0.0324
BP	inorganic anion transport (GO:0015698)	89	8	0.86	+	9.34	4.4e-06	0.00133
BP	cellular chemical homeostasis (GO:0055082)	108	9	1.04	+	8.66	1.99e-06	0.000742
BP	alcohol metabolic process (GO:0006066)	93	6	0.9	+	6.7	0.000385	0.0466
BP	cellular ion homeostasis (GO:0006873)	95	6	0.91	+	6.56	0.000428	0.0483
BP	anion transmembrane transport (GO:0098656)	140	8	1.35	+	5.94	9.41e-05	0.0163
BP	hormone-mediated signaling pathway (GO:0009755)	293	14	2.82	+	4.96	1.85e-06	0.000749
BP	cellular response to hormone stimulus (GO:0032870)	300	14	2.89	+	4.85	2.41e-06	0.000834
BP	cellular response to endogenous stimulus (GO:0071495)	310	14	2.98	+	4.69	3.46e-06	0.00112
BP	cytoskeleton organization (GO:0007010)	201	9	1.93	+	4.65	0.000204	0.0319
BP	anion transport (GO:0006820)	277	12	2.67	+	4.5	2.54e-05	0.00615
BP	intracellular signal transduction (GO:0035556)	271	11	2.61	+	4.22	9.57e-05	0.016
BP	chemical homeostasis (GO:0048878)	223	9	2.15	+	4.19	0.000424	0.0489
BP	ion transmembrane transport (GO:0034220)	681	27	6.55	+	4.12	1.6e-09	1.55e-06
BP	inorganic ion transmembrane transport (GO:0098660)	511	20	4.92	+	4.07	2.62e-07	0.000127
BP	cellular response to organic substance (GO:0071310)	379	14	3.65	+	3.84	3.01e-05	0.00694
BP	ion transport (GO:0006811)	915	33	8.81	+	3.75	2.43e-10	3.93e-07
BP	response to hormone (GO:0009725)	486	17	4.68	+	3.63	8.61e-06	0.00246
BP	response to endogenous stimulus (GO:0009719)	496	17	4.77	+	3.56	1.11e-05	0.00299
BP	monovalent inorganic cation transport (GO:0015672)	363	12	3.49	+	3.43	0.000294	0.0386
BP	inorganic cation transmembrane transport (GO:0098662)	469	15	4.51	+	3.32	7.67e-05	0.0138
BP	cation transport (GO:0006812)	616	19	5.93	+	3.2	1.43e-05	0.00366
BP	cation transmembrane transport (GO:0098655)	519	16	4.99	+	3.2	6.77e-05	0.0137
BP	transmembrane transport (GO:0055085)	1313	40	12.64	+	3.17	3.62e-10	4.38e-07
BP	response to organic substance (GO:0010033)	627	18	6.03	+	2.98	5.89e-05	0.0124
BP	cellular response to chemical stimulus (GO:0070887)	639	18	6.15	+	2.93	7.43e-05	0.0139
BP	transport (GO:0006810)	2427	55	23.36	+	2.35	6.81e-09	4.71e-06
BP	establishment of localization (GO:0051234)	2460	55	23.68	+	2.32	1.57e-08	9.53e-06
BP	localization (GO:0051179)	2557	56	24.61	+	2.28	1.65e-08	8.87e-06
BP	signal transduction (GO:0007165)	1054	23	10.14	+	2.27	0.000352	0.0449
BP	signaling (GO:0023052)	1067	23	10.27	+	2.24	0.000407	0.0481
BP	biological regulation (GO:0065007)	4816	81	46.35	+	1.75	7.26e-07	0.00032
BP	regulation of cellular process (GO:0050794)	3887	64	37.41	+	1.71	3.2e-05	0.00706
BP	regulation of biological process (GO:0050789)	4262	67	41.02	+	1.63	7.08e-05	0.0137
BP	cellular process (GO:0009987)	11981	172	115.31	+	1.49	3.42e-09	2.77e-06
BP	biological_process (GO:0008150)	16597	238	159.73	+	1.49	2.07e-14	1e-10
BP	organic substance metabolic process (GO:0071704)	8637	114	83.12	+	1.37	0.000281	0.0379
BP	metabolic process (GO:0008152)	10435	133	100.43	+	1.32	0.000359	0.0447
MF	inorganic anion transmembrane transporter activity (GO:0015103)	65	7	0.63	+	11.19	5.88e-06	0.00189
MF	gated channel activity (GO:0022836)	80	6	0.77	+	7.79	0.000179	0.0306
MF	ion channel activity (GO:0005216)	127	8	1.22	+	6.55	4.93e-05	0.00973
MF	passive transmembrane transporter activity (GO:0022803)	168	10	1.62	+	6.18	9.15e-06	0.00261
MF	channel activity (GO:0015267)	168	10	1.62	+	6.18	9.15e-06	0.00235
MF	inorganic molecular entity transmembrane transporter activity (GO:0015318)	540	22	5.2	+	4.23	3.37e-08	1.44e-05
MF	ion transmembrane transporter activity (GO:0015075)	566	22	5.45	+	4.04	7.4e-08	2.72e-05
MF	transmembrane transporter activity (GO:0022857)	1216	39	11.7	+	3.33	1.47e-10	1.26e-07
MF	transporter activity (GO:0005215)	1297	40	12.48	+	3.2	2.56e-10	1.64e-07
MF	binding (GO:0005488)	11009	164	105.95	+	1.55	6.08e-10	3.12e-07
MF	ion binding (GO:0043167)	6393	94	61.53	+	1.53	2.96e-05	0.00692
MF	molecular_function (GO:0003674)	17395	248	167.41	+	1.48	4.56e-15	5.86e-12
MF	organic cyclic compound binding (GO:0097159)	7613	107	73.27	+	1.46	4.46e-05	0.00954
MF	heterocyclic compound binding (GO:1901363)	7603	106	73.17	+	1.45	5.97e-05	0.011
CC	integral component of plasma membrane (GO:0005887)	100	6	0.96	+	6.23	0.000554	0.0308
CC	vacuolar membrane (GO:0005774)	225	10	2.17	+	4.62	9.71e-05	0.00767
CC	intrinsic component of plasma membrane (GO:0031226)	278	11	2.68	+	4.11	0.000119	0.00803
CC	vacuole (GO:0005773)	387	14	3.72	+	3.76	3.74e-05	0.00443
CC	plasma membrane (GO:0005886)	1716	40	16.52	+	2.42	4.63e-07	0.00011
CC	cell periphery (GO:0071944)	2088	43	20.1	+	2.14	5.19e-06	0.000982
CC	nucleus (GO:0005634)	4323	70	41.61	+	1.68	1.83e-05	0.00248
CC	membrane-bounded organelle (GO:0043227)	8225	113	79.16	+	1.43	5.84e-05	0.00502
CC	intrinsic component of membrane (GO:0031224)	7091	97	68.24	+	1.42	0.000322	0.0191
CC	intracellular organelle (GO:0043229)	8729	119	84.01	+	1.42	5.02e-05	0.00475
CC	organelle (GO:0043226)	8810	120	84.79	+	1.42	4.2e-05	0.00442
CC	intracellular membrane-bounded organelle (GO:0043231)	8020	109	77.19	+	1.41	0.000141	0.00892
CC	cellular anatomical entity (GO:0110165)	16993	230	163.54	+	1.41	9.49e-11	8.99e-08
CC	integral component of membrane (GO:0016021)	6963	94	67.01	+	1.4	0.000627	0.033
CC	membrane (GO:0016020)	8602	116	82.79	+	1.4	0.000101	0.00734
CC	cellular_component (GO:0005575)	17178	231	165.32	+	1.4	1.47e-10	6.98e-08
CC	intracellular (GO:0005622)	10338	139	99.49	+	1.4	1.46e-05	0.00231

## Sheet: Day14_4610_unique_downDEG
Ontology	Gene ontology term	Oryza sativa - REFLIST (43848)	upload_1	upload_1 (expected)	upload_1 (over/under)	upload_1 (fold Enrichment)	upload_1 (raw P-value)	upload_1 (FDR)
BP	photosystem II oxygen evolving complex assembly (GO:0010270)	2	2	0.02	+	88.05	0.000744	0.0372
BP	ribosome disassembly (GO:0032790)	5	3	0.06	+	52.83	7.56e-05	0.00601
BP	photosystem II repair (GO:0010206)	5	3	0.06	+	52.83	7.56e-05	0.00591
BP	photosystem II assembly (GO:0010207)	8	4	0.09	+	44.02	7.24e-06	0.000731
BP	plastid translation (GO:0032544)	8	3	0.09	+	33.02	0.000217	0.0137
BP	fat-soluble vitamin metabolic process (GO:0006775)	11	4	0.12	+	32.02	1.94e-05	0.00189
BP	fat-soluble vitamin biosynthetic process (GO:0042362)	11	4	0.12	+	32.02	1.94e-05	0.00185
BP	protein repair (GO:0030091)	12	4	0.14	+	29.35	2.57e-05	0.00235
BP	protoporphyrinogen IX biosynthetic process (GO:0006782)	10	3	0.11	+	26.41	0.00037	0.0216
BP	vitamin E metabolic process (GO:0042360)	10	3	0.11	+	26.41	0.00037	0.0214
BP	protoporphyrinogen IX metabolic process (GO:0046501)	10	3	0.11	+	26.41	0.00037	0.0211
BP	vitamin E biosynthetic process (GO:0010189)	10	3	0.11	+	26.41	0.00037	0.0209
BP	chlorophyll biosynthetic process (GO:0015995)	27	8	0.31	+	26.09	4.31e-09	9.51e-07
BP	nucleosome positioning (GO:0016584)	11	3	0.12	+	24.01	0.000467	0.0252
BP	negative regulation of DNA recombination (GO:0045910)	15	4	0.17	+	23.48	5.33e-05	0.00453
BP	negative regulation of DNA metabolic process (GO:0051053)	17	4	0.19	+	20.72	8.08e-05	0.00622
BP	regulation of DNA recombination (GO:0000018)	18	4	0.2	+	19.57	9.79e-05	0.00719
BP	porphyrin-containing compound biosynthetic process (GO:0006779)	37	8	0.42	+	19.04	3.58e-08	6.2e-06
BP	tetrapyrrole biosynthetic process (GO:0033014)	40	8	0.45	+	17.61	6.09e-08	1.02e-05
BP	negative regulation of chromatin silencing (GO:0031936)	15	3	0.17	+	17.61	0.00101	0.0482
BP	photosynthesis, light harvesting (GO:0009765)	20	4	0.23	+	17.61	0.00014	0.00968
BP	chlorophyll metabolic process (GO:0015994)	42	8	0.48	+	16.77	8.49e-08	1.37e-05
BP	thylakoid membrane organization (GO:0010027)	22	4	0.25	+	16.01	0.000193	0.0126
BP	plastid membrane organization (GO:0009668)	22	4	0.25	+	16.01	0.000193	0.0125
BP	pigment biosynthetic process (GO:0046148)	66	11	0.75	+	14.67	1.1e-09	2.96e-07
BP	photosynthetic electron transport chain (GO:0009767)	32	5	0.36	+	13.76	5.67e-05	0.00466
BP	photosynthesis, light reaction (GO:0019684)	77	12	0.87	+	13.72	3.83e-10	1.09e-07
BP	cellular response to light stimulus (GO:0071482)	33	5	0.37	+	13.34	6.47e-05	0.00523
BP	porphyrin-containing compound metabolic process (GO:0006778)	54	8	0.61	+	13.04	4.75e-07	6.78e-05
BP	tetrapyrrole metabolic process (GO:0033013)	56	8	0.64	+	12.58	6.1e-07	8.45e-05
BP	pigment metabolic process (GO:0042440)	80	11	0.91	+	12.11	6.77e-09	1.43e-06
BP	cellular response to radiation (GO:0071478)	38	5	0.43	+	11.59	0.000119	0.00845
BP	photosynthesis (GO:0015979)	172	22	1.95	+	11.26	7.56e-16	4.07e-13
BP	nucleosome assembly (GO:0006334)	43	5	0.49	+	10.24	0.000201	0.0128
BP	cellular response to environmental stimulus (GO:0104004)	49	5	0.56	+	8.98	0.000352	0.0211
BP	cellular response to abiotic stimulus (GO:0071214)	49	5	0.56	+	8.98	0.000352	0.0208
BP	chromatin assembly (GO:0031497)	54	5	0.61	+	8.15	0.000532	0.0277
BP	protein peptidyl-prolyl isomerization (GO:0000413)	65	6	0.74	+	8.13	0.00015	0.0103
BP	plastid organization (GO:0009657)	159	14	1.81	+	7.75	1.2e-08	2.23e-06
BP	chromatin assembly or disassembly (GO:0006333)	58	5	0.66	+	7.59	0.00072	0.0367
BP	nucleosome organization (GO:0034728)	58	5	0.66	+	7.59	0.00072	0.0364
BP	DNA packaging (GO:0006323)	61	5	0.69	+	7.22	0.000891	0.0432
BP	vitamin biosynthetic process (GO:0009110)	62	5	0.7	+	7.1	0.000954	0.0458
BP	sulfur compound biosynthetic process (GO:0044272)	102	8	1.16	+	6.91	3.6e-05	0.00317
BP	chloroplast organization (GO:0009658)	131	10	1.49	+	6.72	4.85e-06	0.000523
BP	peptidyl-proline modification (GO:0018208)	79	6	0.9	+	6.69	0.000402	0.0222
BP	immune system process (GO:0002376)	81	6	0.92	+	6.52	0.000456	0.0248
BP	hexose metabolic process (GO:0019318)	118	7	1.34	+	5.22	0.000551	0.0284
BP	sulfur compound metabolic process (GO:0006790)	232	11	2.63	+	4.17	0.000108	0.00783
BP	peptide biosynthetic process (GO:0043043)	587	27	6.67	+	4.05	2.59e-09	5.97e-07
BP	translation (GO:0006412)	575	26	6.53	+	3.98	7.14e-09	1.44e-06
BP	amide biosynthetic process (GO:0043604)	658	29	7.47	+	3.88	1.67e-09	4.04e-07
BP	generation of precursor metabolites and energy (GO:0006091)	483	21	5.49	+	3.83	3.71e-07	5.45e-05
BP	peptide metabolic process (GO:0006518)	668	28	7.59	+	3.69	9.02e-09	1.75e-06
BP	organonitrogen compound biosynthetic process (GO:1901566)	1348	52	15.31	+	3.4	6.7e-14	2.95e-11
BP	cellular nitrogen compound biosynthetic process (GO:0044271)	1245	48	14.14	+	3.39	6.7e-13	2.71e-10
BP	cellular amide metabolic process (GO:0043603)	789	30	8.96	+	3.35	2.18e-08	3.91e-06
BP	small molecule biosynthetic process (GO:0044283)	564	21	6.41	+	3.28	3.91e-06	0.000452
BP	heterocycle biosynthetic process (GO:0018130)	662	24	7.52	+	3.19	1.26e-06	0.000165
BP	cellular protein-containing complex assembly (GO:0034622)	422	14	4.79	+	2.92	0.000482	0.0257
BP	organic substance biosynthetic process (GO:1901576)	2504	82	28.44	+	2.88	1.88e-17	1.3e-14
BP	small molecule metabolic process (GO:0044281)	1357	44	15.41	+	2.85	1.26e-09	3.2e-07
BP	organic cyclic compound biosynthetic process (GO:1901362)	815	26	9.26	+	2.81	4.36e-06	0.000481
BP	cellular biosynthetic process (GO:0044249)	2418	75	27.46	+	2.73	8.43e-15	4.09e-12
BP	biosynthetic process (GO:0009058)	2665	82	30.27	+	2.71	5.88e-16	3.56e-13
BP	carbohydrate derivative metabolic process (GO:1901135)	593	18	6.73	+	2.67	0.00023	0.0143
BP	organophosphate metabolic process (GO:0019637)	551	16	6.26	+	2.56	0.000794	0.0393
BP	aromatic compound biosynthetic process (GO:0019438)	727	21	8.26	+	2.54	0.000139	0.00974
BP	oxoacid metabolic process (GO:0043436)	836	24	9.49	+	2.53	5.18e-05	0.00449
BP	organic acid metabolic process (GO:0006082)	838	24	9.52	+	2.52	5.37e-05	0.00449
BP	cellular macromolecule biosynthetic process (GO:0034645)	1299	35	14.75	+	2.37	4.26e-06	0.00048
BP	carboxylic acid metabolic process (GO:0019752)	819	22	9.3	+	2.37	0.000328	0.0201
BP	macromolecule biosynthetic process (GO:0009059)	1353	36	15.37	+	2.34	5.91e-06	0.000623
BP	cellular nitrogen compound metabolic process (GO:0034641)	2882	74	32.73	+	2.26	9.67e-11	2.93e-08
BP	gene expression (GO:0010467)	1611	40	18.3	+	2.19	6.72e-06	0.000693
BP	cellular component biogenesis (GO:0044085)	1054	26	11.97	+	2.17	0.000329	0.0199
BP	organelle organization (GO:0006996)	1306	32	14.83	+	2.16	9.21e-05	0.00687
BP	oxidation-reduction process (GO:0055114)	1980	47	22.49	+	2.09	3.77e-06	0.000446
BP	cellular metabolic process (GO:0044237)	8197	186	93.1	+	2	4.1e-22	3.97e-19
BP	phosphate-containing compound metabolic process (GO:0006796)	2565	57	29.13	+	1.96	2.06e-06	0.000263
BP	heterocycle metabolic process (GO:0046483)	2311	51	26.25	+	1.94	1.18e-05	0.00116
BP	phosphorus metabolic process (GO:0006793)	2597	57	29.5	+	1.93	3.66e-06	0.000444
BP	organonitrogen compound metabolic process (GO:1901564)	5322	116	60.44	+	1.92	7.67e-12	2.48e-09
BP	organic cyclic compound metabolic process (GO:1901360)	2514	53	28.55	+	1.86	2.62e-05	0.00235
BP	metabolic process (GO:0008152)	10435	219	118.51	+	1.85	1.13e-22	1.37e-19
BP	organic substance metabolic process (GO:0071704)	8637	181	98.09	+	1.85	1.09e-17	8.79e-15
BP	cellular process (GO:0009987)	11981	250	136.07	+	1.84	7.31e-27	1.18e-23
BP	cellular protein metabolic process (GO:0044267)	3846	80	43.68	+	1.83	1.87e-07	2.92e-05
BP	cellular component organization or biogenesis (GO:0071840)	2323	48	26.38	+	1.82	8.27e-05	0.00626
BP	phosphorylation (GO:0016310)	1892	39	21.49	+	1.81	0.000527	0.0278
BP	nitrogen compound metabolic process (GO:0006807)	6883	140	78.17	+	1.79	3.75e-12	1.3e-09
BP	cellular aromatic compound metabolic process (GO:0006725)	2428	49	27.58	+	1.78	0.000163	0.0109
BP	response to stimulus (GO:0050896)	2994	60	34	+	1.76	2.48e-05	0.00231
BP	protein metabolic process (GO:0019538)	4384	86	49.79	+	1.73	8.87e-07	0.000119
BP	primary metabolic process (GO:0044238)	8152	159	92.59	+	1.72	1.51e-12	5.64e-10
BP	cellular macromolecule metabolic process (GO:0044260)	4893	95	55.57	+	1.71	3.14e-07	4.76e-05
BP	biological_process (GO:0008150)	16597	315	188.5	+	1.67	5.18e-30	2.51e-26
BP	regulation of biological process (GO:0050789)	4262	75	48.41	+	1.55	0.000184	0.0122
BP	macromolecule metabolic process (GO:0043170)	6322	111	71.8	+	1.55	2.68e-06	0.000333
BP	regulation of cellular process (GO:0050794)	3887	67	44.15	+	1.52	0.000837	0.041
BP	biological regulation (GO:0065007)	4816	81	54.7	+	1.48	0.000401	0.0223
MF	magnesium chelatase activity (GO:0016851)	4	4	0.05	+	88.05	1.06e-06	0.000303
MF	ligase activity, forming nitrogen-metal bonds, forming coordination complexes (GO:0051003)	4	4	0.05	+	88.05	1.06e-06	0.000273
MF	ligase activity, forming nitrogen-metal bonds (GO:0051002)	4	4	0.05	+	88.05	1.06e-06	0.000248
MF	nucleosomal DNA binding (GO:0031492)	9	3	0.1	+	29.35	0.000287	0.0254
MF	electron transporter, transferring electrons within the cyclic electron transport pathway of photosynthesis activity (GO:0045156)	12	3	0.14	+	22.01	0.000579	0.0425
MF	rRNA binding (GO:0019843)	95	9	1.08	+	8.34	2.83e-06	0.000605
MF	peptidyl-prolyl cis-trans isomerase activity (GO:0003755)	65	6	0.74	+	8.13	0.00015	0.0143
MF	cis-trans isomerase activity (GO:0016859)	72	6	0.82	+	7.34	0.000252	0.0232
MF	ribonucleoprotein complex binding (GO:0043021)	89	6	1.01	+	5.94	0.000728	0.0492
MF	ligase activity (GO:0016874)	208	11	2.36	+	4.66	4.27e-05	0.00548
MF	structural constituent of ribosome (GO:0003735)	361	18	4.1	+	4.39	3.9e-07	0.000125
MF	protein-containing complex binding (GO:0044877)	222	11	2.52	+	4.36	7.46e-05	0.00766
MF	structural molecule activity (GO:0005198)	437	18	4.96	+	3.63	5.15e-06	0.00102
MF	lyase activity (GO:0016829)	381	13	4.33	+	3	0.000591	0.0421
MF	transporter activity (GO:0005215)	1297	32	14.73	+	2.17	8.77e-05	0.00866
MF	transmembrane transporter activity (GO:0022857)	1216	29	13.81	+	2.1	0.000289	0.0247
MF	oxidoreductase activity (GO:0016491)	1833	41	20.82	+	1.97	6.71e-05	0.0075
MF	kinase activity (GO:0016301)	1797	38	20.41	+	1.86	0.000376	0.0312
MF	purine ribonucleoside triphosphate binding (GO:0035639)	2935	58	33.33	+	1.74	6.53e-05	0.00762
MF	purine ribonucleotide binding (GO:0032555)	3170	62	36	+	1.72	3.94e-05	0.00632
MF	purine nucleotide binding (GO:0017076)	3178	62	36.09	+	1.72	4.08e-05	0.00616
MF	ribonucleotide binding (GO:0032553)	3207	62	36.42	+	1.7	6.22e-05	0.0076
MF	catalytic activity (GO:0003824)	10061	194	114.27	+	1.7	2.55e-15	2.19e-12
MF	carbohydrate derivative binding (GO:0097367)	3233	62	36.72	+	1.69	6.8e-05	0.00727
MF	nucleotide binding (GO:0000166)	3502	67	39.77	+	1.68	4.21e-05	0.006
MF	nucleoside phosphate binding (GO:1901265)	3502	67	39.77	+	1.68	4.21e-05	0.00569
MF	anion binding (GO:0043168)	3718	71	42.23	+	1.68	2.34e-05	0.0043
MF	small molecule binding (GO:0036094)	3733	71	42.4	+	1.67	2.46e-05	0.00421
MF	molecular_function (GO:0003674)	17395	327	197.56	+	1.66	3.14e-31	4.04e-28
MF	ATP binding (GO:0005524)	2713	51	30.81	+	1.66	0.000517	0.0391
MF	adenyl ribonucleotide binding (GO:0032559)	2948	55	33.48	+	1.64	0.000421	0.0338
MF	adenyl nucleotide binding (GO:0030554)	2955	55	33.56	+	1.64	0.000429	0.0334
MF	binding (GO:0005488)	11009	204	125.03	+	1.63	1.83e-14	1.17e-11
MF	ion binding (GO:0043167)	6393	116	72.61	+	1.6	2.89e-07	0.000106
MF	organic cyclic compound binding (GO:0097159)	7613	136	86.46	+	1.57	3.9e-08	2e-05
MF	heterocyclic compound binding (GO:1901363)	7603	135	86.35	+	1.56	7.31e-08	3.13e-05
MF	transferase activity (GO:0016740)	4294	73	48.77	+	1.5	0.000625	0.0434
CC	thylakoid lumen (GO:0031977)	24	7	0.27	+	25.68	4.5e-08	1.37e-06
CC	photosystem II oxygen evolving complex (GO:0009654)	28	8	0.32	+	25.16	5.49e-09	1.79e-07
CC	chloroplast nucleoid (GO:0042644)	18	3	0.2	+	14.67	0.00161	0.0332
CC	nucleosome (GO:0000786)	52	7	0.59	+	11.85	4.45e-06	0.00012
CC	photosystem II (GO:0009523)	69	9	0.78	+	11.48	2.43e-07	7.18e-06
CC	chloroplast stroma (GO:0009570)	291	37	3.31	+	11.2	1.04e-25	1.97e-23
CC	plastid stroma (GO:0009532)	296	37	3.36	+	11.01	1.79e-25	2.82e-23
CC	chloroplast envelope (GO:0009941)	267	33	3.03	+	10.88	1.05e-22	9.93e-21
CC	plastid envelope (GO:0009526)	274	33	3.11	+	10.6	2.18e-22	1.88e-20
CC	DNA packaging complex (GO:0044815)	59	7	0.67	+	10.45	9.49e-06	0.000237
CC	thylakoid membrane (GO:0042651)	275	32	3.12	+	10.25	2.46e-21	1.55e-19
CC	photosynthetic membrane (GO:0034357)	285	32	3.24	+	9.89	6.53e-21	3.86e-19
CC	thylakoid (GO:0009579)	339	38	3.85	+	9.87	1.37e-24	1.44e-22
CC	extrinsic component of membrane (GO:0019898)	65	7	0.74	+	9.48	1.69e-05	0.000411
CC	chloroplast membrane (GO:0031969)	130	14	1.48	+	9.48	1.1e-09	3.86e-08
CC	plastid membrane (GO:0042170)	132	14	1.5	+	9.34	1.32e-09	4.47e-08
CC	photosystem (GO:0009521)	86	9	0.98	+	9.21	1.32e-06	3.68e-05
CC	chloroplast thylakoid (GO:0009534)	279	29	3.17	+	9.15	3.07e-18	1.53e-16
CC	plastid thylakoid (GO:0031976)	279	29	3.17	+	9.15	3.07e-18	1.45e-16
CC	chloroplast thylakoid membrane (GO:0009535)	243	24	2.76	+	8.7	7.22e-15	3.25e-13
CC	plastid thylakoid membrane (GO:0055035)	243	24	2.76	+	8.7	7.22e-15	3.11e-13
CC	oxidoreductase complex (GO:1990204)	128	11	1.45	+	7.57	5.51e-07	1.58e-05
CC	chloroplast (GO:0009507)	1323	108	15.03	+	7.19	6.66e-57	6.31e-54
CC	plastid (GO:0009536)	1344	108	15.26	+	7.08	2.83e-56	1.34e-53
CC	protein-DNA complex (GO:0032993)	96	7	1.09	+	6.42	0.000169	0.004
CC	organelle subcompartment (GO:0031984)	482	29	5.47	+	5.3	1.56e-12	5.9e-11
CC	integral component of plasma membrane (GO:0005887)	100	6	1.14	+	5.28	0.00129	0.0277
CC	envelope (GO:0031975)	631	35	7.17	+	4.88	6.93e-14	2.85e-12
CC	organelle envelope (GO:0031967)	631	35	7.17	+	4.88	6.93e-14	2.73e-12
CC	ribosome (GO:0005840)	397	21	4.51	+	4.66	1.62e-08	5.11e-07
CC	mitochondrion (GO:0005739)	914	24	10.38	+	2.31	0.000214	0.00495
CC	intracellular non-membrane-bounded organelle (GO:0043232)	1384	36	15.72	+	2.29	7.71e-06	0.000203
CC	non-membrane-bounded organelle (GO:0043228)	1384	36	15.72	+	2.29	7.71e-06	0.000197
CC	cytoplasm (GO:0005737)	6538	167	74.25	+	2.25	8.97e-25	1.06e-22
CC	intracellular membrane-bounded organelle (GO:0043231)	8020	180	91.09	+	1.98	1.13e-20	6.31e-19
CC	intracellular organelle (GO:0043229)	8729	193	99.14	+	1.95	7.89e-22	5.75e-20
CC	organelle (GO:0043226)	8810	193	100.06	+	1.93	2.09e-21	1.42e-19
CC	membrane-bounded organelle (GO:0043227)	8225	180	93.41	+	1.93	1.56e-19	8.19e-18
CC	intracellular (GO:0005622)	10338	217	117.41	+	1.85	2.37e-22	1.87e-20
CC	plasma membrane (GO:0005886)	1716	35	19.49	+	1.8	0.00107	0.0236
CC	membrane (GO:0016020)	8602	159	97.7	+	1.63	1.07e-10	3.88e-09
CC	cellular_component (GO:0005575)	17178	315	195.1	+	1.61	5.06e-27	1.2e-24
CC	cellular anatomical entity (GO:0110165)	16993	309	193	+	1.6	2.41e-25	3.27e-23
CC	integral component of membrane (GO:0016021)	6963	108	79.08	+	1.37	0.00069	0.0156
CC	intrinsic component of membrane (GO:0031224)	7091	108	80.54	+	1.34	0.00144	0.0303

## Sheet: Day14_Rondo_unique_downDEG
Ontology	Gene ontology term	Oryza sativa - REFLIST (43848)	upload_1	upload_1 (expected)	upload_1 (over/under)	upload_1 (fold Enrichment)	upload_1 (raw P-value)	upload_1 (FDR)
BP	toxin metabolic process (GO:0009404)	5	3	0.04	+	68.87	3.47e-05	0.007
BP	toxin biosynthetic process (GO:0009403)	5	3	0.04	+	68.87	3.47e-05	0.00672
BP	phytoalexin biosynthetic process (GO:0052315)	5	3	0.04	+	68.87	3.47e-05	0.00646
BP	phytoalexin metabolic process (GO:0052314)	5	3	0.04	+	68.87	3.47e-05	0.00622
BP	diterpene phytoalexin biosynthetic process (GO:0051502)	5	3	0.04	+	68.87	3.47e-05	0.006
BP	diterpene phytoalexin metabolic process (GO:0051501)	5	3	0.04	+	68.87	3.47e-05	0.00579
BP	glucosamine-containing compound catabolic process (GO:1901072)	19	5	0.17	+	30.21	1.74e-06	0.000843
BP	chitin catabolic process (GO:0006032)	19	5	0.17	+	30.21	1.74e-06	0.000766
BP	chitin metabolic process (GO:0006030)	19	5	0.17	+	30.21	1.74e-06	0.000702
BP	aminoglycan catabolic process (GO:0006026)	19	5	0.17	+	30.21	1.74e-06	0.000648
BP	amino sugar catabolic process (GO:0046348)	19	5	0.17	+	30.21	1.74e-06	0.000602
BP	regulation of protein serine/threonine phosphatase activity (GO:0080163)	22	5	0.19	+	26.09	3.23e-06	0.00104
BP	glucosamine-containing compound metabolic process (GO:1901071)	24	5	0.21	+	23.91	4.69e-06	0.00142
BP	starch catabolic process (GO:0005983)	15	3	0.13	+	22.96	0.000474	0.0389
BP	aminoglycan metabolic process (GO:0006022)	25	5	0.22	+	22.96	5.58e-06	0.00159
BP	amino sugar metabolic process (GO:0006040)	35	6	0.3	+	19.68	1.39e-06	0.000842
BP	negative regulation of protein dephosphorylation (GO:0035308)	31	5	0.27	+	18.51	1.42e-05	0.00343
BP	negative regulation of phosphoprotein phosphatase activity (GO:0032515)	31	5	0.27	+	18.51	1.42e-05	0.00327
BP	negative regulation of phosphatase activity (GO:0010923)	32	5	0.28	+	17.94	1.63e-05	0.00358
BP	negative regulation of dephosphorylation (GO:0035305)	32	5	0.28	+	17.94	1.63e-05	0.00343
BP	carbohydrate derivative catabolic process (GO:1901136)	46	6	0.4	+	14.97	5.81e-06	0.00156
BP	cell wall macromolecule catabolic process (GO:0016998)	39	5	0.34	+	14.72	3.85e-05	0.00623
BP	diterpenoid biosynthetic process (GO:0016102)	40	5	0.35	+	14.35	4.31e-05	0.00673
BP	diterpenoid metabolic process (GO:0016101)	50	5	0.44	+	11.48	0.000114	0.0163
BP	negative regulation of protein modification process (GO:0031400)	55	5	0.48	+	10.44	0.000173	0.0215
BP	negative regulation of phosphorus metabolic process (GO:0010563)	56	5	0.49	+	10.25	0.000187	0.0227
BP	negative regulation of phosphate metabolic process (GO:0045936)	56	5	0.49	+	10.25	0.000187	0.0221
BP	regulation of protein dephosphorylation (GO:0035304)	57	5	0.5	+	10.07	0.000202	0.0228
BP	regulation of phosphoprotein phosphatase activity (GO:0043666)	57	5	0.5	+	10.07	0.000202	0.0223
BP	abscisic acid-activated signaling pathway (GO:0009738)	57	5	0.5	+	10.07	0.000202	0.0218
BP	regulation of phosphatase activity (GO:0010921)	60	5	0.52	+	9.57	0.000253	0.0261
BP	cellular response to abscisic acid stimulus (GO:0071215)	60	5	0.52	+	9.57	0.000253	0.0255
BP	cellular response to alcohol (GO:0097306)	60	5	0.52	+	9.57	0.000253	0.025
BP	regulation of dephosphorylation (GO:0035303)	63	5	0.55	+	9.11	0.000312	0.0286
BP	negative regulation of hydrolase activity (GO:0051346)	113	8	0.98	+	8.13	1.11e-05	0.00283
BP	terpenoid biosynthetic process (GO:0016114)	98	6	0.85	+	7.03	0.000297	0.0282
BP	terpenoid metabolic process (GO:0006721)	116	7	1.01	+	6.93	0.000102	0.015
BP	isoprenoid biosynthetic process (GO:0008299)	140	7	1.22	+	5.74	0.000307	0.0286
BP	response to abscisic acid (GO:0009737)	141	7	1.23	+	5.7	0.00032	0.0287
BP	response to alcohol (GO:0097305)	145	7	1.26	+	5.54	0.000376	0.0325
BP	isoprenoid metabolic process (GO:0006720)	167	8	1.45	+	5.5	0.000153	0.0211
BP	cell wall macromolecule metabolic process (GO:0044036)	148	7	1.29	+	5.43	0.000423	0.0353
BP	defense response (GO:0006952)	634	26	5.52	+	4.71	2.02e-10	3.27e-07
BP	regulation of hydrolase activity (GO:0051336)	226	9	1.97	+	4.57	0.000227	0.0239
BP	response to external biotic stimulus (GO:0043207)	265	10	2.31	+	4.33	0.000157	0.0212
BP	response to other organism (GO:0051707)	265	10	2.31	+	4.33	0.000157	0.0206
BP	cellular homeostasis (GO:0019725)	242	9	2.11	+	4.27	0.000368	0.0324
BP	response to biotic stimulus (GO:0009607)	272	10	2.37	+	4.22	0.000192	0.0222
BP	interspecies interaction between organisms (GO:0044419)	310	10	2.7	+	3.7	0.000521	0.0421
BP	response to stress (GO:0006950)	1665	43	14.51	+	2.96	4.65e-10	5.64e-07
BP	oxidation-reduction process (GO:0055114)	1980	44	17.25	+	2.55	2.32e-08	1.61e-05
BP	carboxylic acid metabolic process (GO:0019752)	819	18	7.14	+	2.52	0.000421	0.0358
BP	oxoacid metabolic process (GO:0043436)	836	18	7.28	+	2.47	0.000531	0.0422
BP	organic acid metabolic process (GO:0006082)	838	18	7.3	+	2.47	0.000546	0.0427
BP	response to stimulus (GO:0050896)	2994	61	26.08	+	2.34	1.38e-09	1.34e-06
BP	small molecule metabolic process (GO:0044281)	1357	26	11.82	+	2.2	0.000274	0.0265
BP	metabolic process (GO:0008152)	10435	142	90.91	+	1.56	7.64e-09	6.17e-06
BP	biological_process (GO:0008150)	16597	219	144.59	+	1.51	1.85e-14	4.48e-11
BP	cellular metabolic process (GO:0044237)	8197	103	71.41	+	1.44	7.47e-05	0.0113
BP	cellular process (GO:0009987)	11981	148	104.38	+	1.42	1.54e-06	0.000827
BP	organic substance metabolic process (GO:0071704)	8637	106	75.24	+	1.41	0.000171	0.0218
MF	ent-cassa-12,15-diene 11-hydroxylase activity (GO:0036202)	2	2	0.02	+	> 100	0.000441	0.0343
MF	abscisic acid binding (GO:0010427)	24	5	0.21	+	23.91	4.69e-06	0.0015
MF	isoprenoid binding (GO:0019840)	25	5	0.22	+	22.96	5.58e-06	0.00159
MF	hormone binding (GO:0042562)	31	5	0.27	+	18.51	1.42e-05	0.00331
MF	protein phosphatase inhibitor activity (GO:0004864)	31	5	0.27	+	18.51	1.42e-05	0.00303
MF	phosphatase inhibitor activity (GO:0019212)	32	5	0.28	+	17.94	1.63e-05	0.00321
MF	alcohol binding (GO:0043178)	32	5	0.28	+	17.94	1.63e-05	0.00298
MF	monocarboxylic acid binding (GO:0033293)	44	5	0.38	+	13.04	6.53e-05	0.00883
MF	chitinase activity (GO:0004568)	46	5	0.4	+	12.48	7.93e-05	0.0102
MF	divalent inorganic cation transmembrane transporter activity (GO:0072509)	37	4	0.32	+	12.41	0.000431	0.0357
MF	carboxylic acid binding (GO:0031406)	86	8	0.75	+	10.68	1.68e-06	0.000718
MF	organic acid binding (GO:0043177)	86	8	0.75	+	10.68	1.68e-06	0.000615
MF	protein disulfide oxidoreductase activity (GO:0015035)	65	6	0.57	+	10.6	3.56e-05	0.00508
MF	protein phosphatase regulator activity (GO:0019888)	56	5	0.49	+	10.25	0.000187	0.0192
MF	phosphatase regulator activity (GO:0019208)	57	5	0.5	+	10.07	0.000202	0.02
MF	disulfide oxidoreductase activity (GO:0015036)	78	6	0.68	+	8.83	9.2e-05	0.0112
MF	oxidoreductase activity, acting on a sulfur group of donors (GO:0016667)	101	6	0.88	+	6.82	0.000346	0.0296
MF	oxidoreductase activity, acting on paired donors, with incorporation or reduction of molecular oxygen, NAD(P)H as one donor, and incorporation of one atom of oxygen (GO:0016709)	121	7	1.05	+	6.64	0.000131	0.0153
MF	active transmembrane transporter activity (GO:0022804)	367	12	3.2	+	3.75	0.000132	0.0147
MF	oxidoreductase activity, acting on paired donors, with incorporation or reduction of molecular oxygen (GO:0016705)	482	15	4.2	+	3.57	3.4e-05	0.00514
MF	monooxygenase activity (GO:0004497)	392	12	3.42	+	3.51	0.000237	0.0225
MF	hydrolase activity, hydrolyzing O-glycosyl compounds (GO:0004553)	429	13	3.74	+	3.48	0.000145	0.0155
MF	hydrolase activity, acting on glycosyl bonds (GO:0016798)	499	13	4.35	+	2.99	0.000587	0.0443
MF	tetrapyrrole binding (GO:0046906)	589	15	5.13	+	2.92	0.000288	0.0264
MF	heme binding (GO:0020037)	567	14	4.94	+	2.83	0.000611	0.0448
MF	oxidoreductase activity (GO:0016491)	1833	44	15.97	+	2.76	2.53e-09	1.62e-06
MF	metal ion binding (GO:0046872)	3063	50	26.68	+	1.87	2.95e-05	0.00505
MF	cation binding (GO:0043169)	3090	50	26.92	+	1.86	3.22e-05	0.00517
MF	ion binding (GO:0043167)	6393	93	55.7	+	1.67	6.08e-07	0.000312
MF	small molecule binding (GO:0036094)	3733	54	32.52	+	1.66	0.000302	0.0268
MF	anion binding (GO:0043168)	3718	53	32.39	+	1.64	0.000434	0.0348
MF	catalytic activity (GO:0003824)	10061	143	87.65	+	1.63	2.24e-10	1.91e-07
MF	molecular_function (GO:0003674)	17395	215	151.54	+	1.42	7.51e-11	1.93e-07
MF	binding (GO:0005488)	11009	135	95.91	+	1.41	1.07e-05	0.00275
CC	extracellular region (GO:0005576)	814	21	7.09	+	2.96	1.55e-05	0.00245
CC	chloroplast (GO:0009507)	1323	33	11.53	+	2.86	1.21e-07	2.85e-05
CC	plastid (GO:0009536)	1344	33	11.71	+	2.82	1.71e-07	3.24e-05
CC	cytoplasm (GO:0005737)	6538	87	56.96	+	1.53	5e-05	0.00592
CC	intrinsic component of membrane (GO:0031224)	7091	90	61.78	+	1.46	0.000207	0.0218
CC	membrane (GO:0016020)	8602	109	74.94	+	1.45	3.22e-05	0.00436
CC	cellular anatomical entity (GO:0110165)	16993	204	148.04	+	1.38	9.86e-09	9.33e-06
CC	cellular_component (GO:0005575)	17178	204	149.65	+	1.36	2.69e-08	1.27e-05
	Unclassified (UNCLASSIFIED)	26670	178	232.35	-	0.77	2.69e-08	8.48e-06

## Sheet: Day14_common_downDEG
Ontology	Gene ontology term	Oryza sativa - REFLIST (43848)	upload_1	upload_1 (expected)	upload_1 (over/under)	upload_1 (fold Enrichment)	upload_1 (raw P-value)	upload_1 (FDR)
BP	amino acid salvage (GO:0043102)	9	2	0.01	+	> 100	4.43e-05	0.0358
BP	L-methionine salvage (GO:0071267)	9	2	0.01	+	> 100	4.43e-05	0.0307
BP	L-methionine salvage from methylthioadenosine (GO:0019509)	9	2	0.01	+	> 100	4.43e-05	0.0269
BP	L-methionine biosynthetic process (GO:0071265)	11	2	0.01	+	> 100	6.28e-05	0.0338
BP	organonitrogen compound metabolic process (GO:1901564)	5322	15	4.85	+	3.09	3.71e-05	0.036
BP	organic substance metabolic process (GO:0071704)	8637	20	7.88	+	2.54	1.74e-05	0.021
BP	cellular process (GO:0009987)	11981	25	10.93	+	2.29	3.53e-06	0.0171
BP	metabolic process (GO:0008152)	10435	21	9.52	+	2.21	0.000102	0.0492
BP	biological_process (GO:0008150)	16597	30	15.14	+	1.98	3.68e-06	0.00891
MF	S-methyl-5-thioribose kinase activity (GO:0046522)	2	2	0	+	> 100	4.85e-06	0.00415
MF	molecular_function (GO:0003674)	17395	31	15.87	+	1.95	1.86e-06	0.00239
