# Supplementary material for: Transcriptome profiling of two rice genotypes under mild field drought stress during grain-filling stage
Source: AoB Plants. 2021 Jul 5;13(4):plab043. doi: 10.1093/aobpla/plab043 (PMC8331054; doi:10.1093/aobpla/plab043)
Supplement: plab043_suppl_Supplementary_Table_S4 [file plab043_suppl_supplementary_table_s4.xlsx]

## Sheet: README
Gene ontology at grain filling stage (Day 21)

## Sheet: Day21_GxTrt
Ontology	Gene ontology term	Oryza sativa - REFLIST (43848)	upload_1	upload_1 (expected)	upload_1 (over/under)	upload_1 (fold Enrichment)	upload_1 (raw P-value)	upload_1 (FDR)
BP	response to hydrogen peroxide (GO:0042542)	25	5	0.16	+	31.89	1.14e-06	0.0011
BP	protein complex oligomerization (GO:0051259)	30	5	0.19	+	26.57	2.53e-06	0.00204
BP	response to reactive oxygen species (GO:0000302)	62	6	0.39	+	15.43	4.39e-06	0.00213
BP	protein peptidyl-prolyl isomerization (GO:0000413)	65	5	0.41	+	12.27	7.88e-05	0.0201
BP	peptidyl-proline modification (GO:0018208)	79	6	0.5	+	12.11	1.61e-05	0.00649
BP	response to heat (GO:0009408)	95	7	0.6	+	11.75	3.77e-06	0.00229
BP	chaperone-mediated protein folding (GO:0061077)	72	5	0.45	+	11.07	0.000124	0.0251
BP	protein folding (GO:0006457)	205	13	1.29	+	10.11	1.45e-09	1.76e-06
BP	response to salt stress (GO:0009651)	96	6	0.6	+	9.97	4.53e-05	0.0122
BP	response to osmotic stress (GO:0006970)	115	6	0.72	+	8.32	0.000117	0.0258
BP	response to temperature stimulus (GO:0009266)	180	8	1.13	+	7.09	2.6e-05	0.00841
BP	response to inorganic substance (GO:0010035)	191	8	1.2	+	6.68	3.9e-05	0.0111
BP	transmembrane transport (GO:0055085)	1313	24	8.23	+	2.91	4.2e-06	0.00226
BP	carbohydrate metabolic process (GO:0005975)	972	17	6.1	+	2.79	0.000182	0.0339
BP	response to chemical (GO:0042221)	1004	17	6.3	+	2.7	0.000263	0.0456
BP	response to stress (GO:0006950)	1665	27	10.44	+	2.59	8.93e-06	0.00393
BP	small molecule metabolic process (GO:0044281)	1357	21	8.51	+	2.47	0.000172	0.0333
BP	response to stimulus (GO:0050896)	2994	39	18.78	+	2.08	1.92e-05	0.00715
BP	localization (GO:0051179)	2557	33	16.04	+	2.06	9.25e-05	0.0224
BP	cellular process (GO:0009987)	11981	128	75.14	+	1.7	1.46e-11	2.36e-08
BP	organonitrogen compound metabolic process (GO:1901564)	5322	55	33.38	+	1.65	0.000196	0.0352
BP	biological_process (GO:0008150)	16597	171	104.09	+	1.64	6.38e-16	3.09e-12
BP	nitrogen compound metabolic process (GO:0006807)	6883	68	43.17	+	1.58	0.000119	0.025
BP	primary metabolic process (GO:0044238)	8152	80	51.13	+	1.56	2.43e-05	0.00841
BP	organic substance metabolic process (GO:0071704)	8637	83	54.17	+	1.53	3.63e-05	0.011
BP	metabolic process (GO:0008152)	10435	100	65.44	+	1.53	3.37e-06	0.00233
BP	cellular metabolic process (GO:0044237)	8197	78	51.41	+	1.52	9.76e-05	0.0225
MF	allantoin:proton symporter activity (GO:0005274)	5	3	0.03	+	95.67	1.31e-05	0.00337
MF	uracil:cation symporter activity (GO:0015505)	5	3	0.03	+	95.67	1.31e-05	0.00306
MF	nucleobase:cation symporter activity (GO:0015391)	5	3	0.03	+	95.67	1.31e-05	0.0028
MF	pyrimidine nucleobase transmembrane transporter activity (GO:0005350)	6	3	0.04	+	79.72	1.96e-05	0.00359
MF	uracil transmembrane transporter activity (GO:0015210)	6	3	0.04	+	79.72	1.96e-05	0.00335
MF	nucleobase transmembrane transporter activity (GO:0015205)	9	3	0.06	+	53.15	5.05e-05	0.00564
MF	solute:proton symporter activity (GO:0015295)	20	4	0.13	+	31.89	1.42e-05	0.00281
MF	solute:cation symporter activity (GO:0015294)	23	4	0.14	+	27.73	2.31e-05	0.0033
MF	protein self-association (GO:0043621)	40	4	0.25	+	15.94	0.000165	0.0121
MF	amide transmembrane transporter activity (GO:0042887)	51	4	0.32	+	12.51	0.000392	0.0246
MF	peptidyl-prolyl cis-trans isomerase activity (GO:0003755)	65	5	0.41	+	12.27	7.88e-05	0.00779
MF	symporter activity (GO:0015293)	53	4	0.33	+	12.03	0.00045	0.0269
MF	metallopeptidase activity (GO:0008237)	83	6	0.52	+	11.53	2.09e-05	0.00316
MF	cis-trans isomerase activity (GO:0016859)	72	5	0.45	+	11.07	0.000124	0.011
MF	unfolded protein binding (GO:0051082)	129	8	0.81	+	9.89	2.57e-06	0.0011
MF	UDP-glucosyltransferase activity (GO:0035251)	122	6	0.77	+	7.84	0.000159	0.012
MF	proton transmembrane transporter activity (GO:0015078)	148	7	0.93	+	7.54	5.74e-05	0.00614
MF	glucosyltransferase activity (GO:0046527)	156	7	0.98	+	7.15	7.88e-05	0.00809
MF	active ion transmembrane transporter activity (GO:0022853)	158	7	0.99	+	7.06	8.5e-05	0.0078
MF	monovalent inorganic cation transmembrane transporter activity (GO:0015077)	214	8	1.34	+	5.96	8.4e-05	0.00799
MF	isomerase activity (GO:0016853)	250	9	1.57	+	5.74	4.04e-05	0.00471
MF	UDP-glycosyltransferase activity (GO:0008194)	228	8	1.43	+	5.59	0.000128	0.0103
MF	secondary active transmembrane transporter activity (GO:0015291)	233	8	1.46	+	5.47	0.000148	0.0115
MF	active transmembrane transporter activity (GO:0022804)	367	11	2.3	+	4.78	2.94e-05	0.00397
MF	cation transmembrane transporter activity (GO:0008324)	378	11	2.37	+	4.64	3.81e-05	0.00466
MF	inorganic cation transmembrane transporter activity (GO:0022890)	345	9	2.16	+	4.16	0.000419	0.0256
MF	ion transmembrane transporter activity (GO:0015075)	566	14	3.55	+	3.94	2e-05	0.00321
MF	inorganic molecular entity transmembrane transporter activity (GO:0015318)	540	12	3.39	+	3.54	0.000206	0.0143
MF	transmembrane transporter activity (GO:0022857)	1216	24	7.63	+	3.15	1.16e-06	0.000746
MF	transporter activity (GO:0005215)	1297	24	8.13	+	2.95	3.43e-06	0.000979
MF	ATP binding (GO:0005524)	2713	33	17.02	+	1.94	0.000361	0.0244
MF	small molecule binding (GO:0036094)	3733	45	23.41	+	1.92	2.96e-05	0.0038
MF	adenyl ribonucleotide binding (GO:0032559)	2948	35	18.49	+	1.89	0.000386	0.0254
MF	adenyl nucleotide binding (GO:0030554)	2955	35	18.53	+	1.89	0.000392	0.0252
MF	nucleotide binding (GO:0000166)	3502	41	21.96	+	1.87	0.000125	0.0107
MF	nucleoside phosphate binding (GO:1901265)	3502	41	21.96	+	1.87	0.000125	0.0103
MF	purine ribonucleoside triphosphate binding (GO:0035639)	2935	34	18.41	+	1.85	0.000618	0.0353
MF	carbohydrate derivative binding (GO:0097367)	3233	37	20.28	+	1.82	0.00045	0.0263
MF	purine ribonucleotide binding (GO:0032555)	3170	36	19.88	+	1.81	0.000624	0.0348
MF	purine nucleotide binding (GO:0017076)	3178	36	19.93	+	1.81	0.000639	0.0349
MF	anion binding (GO:0043168)	3718	42	23.32	+	1.8	0.000203	0.0145
MF	ribonucleotide binding (GO:0032553)	3207	36	20.11	+	1.79	0.000702	0.0376
MF	heterocyclic compound binding (GO:1901363)	7603	79	47.68	+	1.66	3.08e-06	0.00113
MF	organic cyclic compound binding (GO:0097159)	7613	79	47.75	+	1.65	3.17e-06	0.00102
MF	molecular_function (GO:0003674)	17395	176	109.1	+	1.61	6.91e-16	1.77e-12
MF	catalytic activity (GO:0003824)	10061	100	63.1	+	1.58	5.68e-07	0.000486
MF	binding (GO:0005488)	11009	106	69.04	+	1.54	1.23e-06	0.000632
CC	U2-type post-spliceosomal complex (GO:0071021)	3	2	0.02	+	> 100	0.000382	0.0226
CC	post-spliceosomal complex (GO:0071020)	4	2	0.03	+	79.72	0.000571	0.03
CC	chloroplast stroma (GO:0009570)	291	9	1.83	+	4.93	0.000124	0.0107
CC	plastid stroma (GO:0009532)	296	9	1.86	+	4.85	0.00014	0.0111
CC	chloroplast (GO:0009507)	1323	22	8.3	+	2.65	4.34e-05	0.00684
CC	plastid (GO:0009536)	1344	22	8.43	+	2.61	5.44e-05	0.00644
CC	cytoplasm (GO:0005737)	6538	70	41	+	1.71	5.61e-06	0.00106
CC	intracellular membrane-bounded organelle (GO:0043231)	8020	78	50.3	+	1.55	4.38e-05	0.00592
CC	intracellular (GO:0005622)	10338	100	64.84	+	1.54	2.18e-06	0.000517
CC	integral component of membrane (GO:0016021)	6963	67	43.67	+	1.53	0.000262	0.0165
CC	membrane-bounded organelle (GO:0043227)	8225	79	51.58	+	1.53	7.02e-05	0.00739
CC	cellular anatomical entity (GO:0110165)	16993	163	106.57	+	1.53	1.06e-11	9.99e-09
CC	cellular_component (GO:0005575)	17178	164	107.73	+	1.52	1.17e-11	5.53e-09
CC	intrinsic component of membrane (GO:0031224)	7091	67	44.47	+	1.51	0.000525	0.0293
CC	membrane (GO:0016020)	8602	81	53.95	+	1.5	9.57e-05	0.00907
CC	organelle (GO:0043226)	8810	82	55.25	+	1.48	0.000148	0.0108
CC	intracellular organelle (GO:0043229)	8729	81	54.75	+	1.48	0.000191	0.0129

## Sheet: Day21_4610_unique_upDEG
Ontology	Gene ontology term	Oryza sativa - REFLIST (43848)	upload_1	upload_1 (expected)	upload_1 (over/under)	upload_1 (fold Enrichment)	upload_1 (raw P-value)	upload_1 (FDR)
BP	glyoxylate cycle (GO:0006097)	4	2	0.01	+	> 100	8.27e-05	0.0308
BP	glyoxylate metabolic process (GO:0046487)	4	2	0.01	+	> 100	8.27e-05	0.0286
BP	response to heat (GO:0009408)	95	4	0.23	+	17.75	9.37e-05	0.0303
BP	protein folding (GO:0006457)	205	8	0.49	+	16.45	4.61e-08	0.000223
BP	small molecule catabolic process (GO:0044282)	177	5	0.42	+	11.91	7.61e-05	0.0335
BP	response to temperature stimulus (GO:0009266)	180	5	0.43	+	11.71	8.21e-05	0.0332
BP	monocarboxylic acid metabolic process (GO:0032787)	363	7	0.86	+	8.13	2.99e-05	0.0181
BP	small molecule biosynthetic process (GO:0044283)	564	9	1.34	+	6.73	9.36e-06	0.00908
BP	oxoacid metabolic process (GO:0043436)	836	11	1.98	+	5.55	5.59e-06	0.00904
BP	organic acid metabolic process (GO:0006082)	838	11	1.99	+	5.53	5.72e-06	0.00693
BP	carboxylic acid metabolic process (GO:0019752)	819	10	1.94	+	5.15	2.86e-05	0.0198
BP	small molecule metabolic process (GO:0044281)	1357	16	3.22	+	4.97	1.51e-07	0.000366
BP	oxidation-reduction process (GO:0055114)	1980	15	4.7	+	3.19	7.18e-05	0.0348
BP	organic substance metabolic process (GO:0071704)	8637	39	20.49	+	1.9	3.18e-05	0.0172
BP	metabolic process (GO:0008152)	10435	45	24.75	+	1.82	1.39e-05	0.0113
MF	metal cluster binding (GO:0051540)	158	5	0.37	+	13.34	4.51e-05	0.029
MF	iron-sulfur cluster binding (GO:0051536)	158	5	0.37	+	13.34	4.51e-05	0.0232
MF	catalytic activity (GO:0003824)	10061	48	23.86	+	2.01	2.36e-07	0.000606
MF	molecular_function (GO:0003674)	17395	63	41.26	+	1.53	1.99e-05	0.0171
CC	cytoplasm (GO:0005737)	6538	34	15.51	+	2.19	5.4e-06	0.00511

## Sheet: Day21_Rondo_unique_upDEG
Ontology	Gene ontology term	Oryza sativa - REFLIST (43848)	upload_1	upload_1 (expected)	upload_1 (over/under)	upload_1 (fold Enrichment)	upload_1 (raw P-value)	upload_1 (FDR)
BP	sesquiterpene biosynthetic process (GO:0051762)	8	6	0.44	+	13.66	4.12e-05	0.00175
BP	sesquiterpene metabolic process (GO:0051761)	8	6	0.44	+	13.66	4.12e-05	0.00174
BP	ceramide biosynthetic process (GO:0046513)	18	7	0.99	+	7.08	0.000215	0.00698
BP	terpene biosynthetic process (GO:0046246)	18	7	0.99	+	7.08	0.000215	0.00694
BP	acylglycerol metabolic process (GO:0006639)	13	5	0.71	+	7.01	0.00184	0.0451
BP	neutral lipid metabolic process (GO:0006638)	13	5	0.71	+	7.01	0.00184	0.0448
BP	maturation of LSU-rRNA from tricistronic rRNA transcript (SSU-rRNA, 5.8S rRNA, LSU-rRNA) (GO:0000463)	21	8	1.15	+	6.94	8.52e-05	0.0032
BP	amino acid transmembrane transport (GO:0003333)	39	14	2.14	+	6.54	3.62e-07	2.74e-05
BP	cytoplasmic translational initiation (GO:0002183)	31	11	1.7	+	6.46	7.08e-06	0.000369
BP	lignin catabolic process (GO:0046274)	26	9	1.43	+	6.31	5.67e-05	0.00229
BP	phenylpropanoid catabolic process (GO:0046271)	26	9	1.43	+	6.31	5.67e-05	0.00227
BP	formation of cytoplasmic translation initiation complex (GO:0001732)	21	7	1.15	+	6.07	0.000461	0.0134
BP	ribosomal large subunit biogenesis (GO:0042273)	111	36	6.09	+	5.91	4.31e-15	7.74e-13
BP	ceramide metabolic process (GO:0006672)	28	9	1.54	+	5.86	9.09e-05	0.00336
BP	regulation of jasmonic acid mediated signaling pathway (GO:2000022)	25	8	1.37	+	5.83	0.000229	0.0073
BP	maturation of LSU-rRNA (GO:0000470)	47	15	2.58	+	5.81	4.85e-07	3.62e-05
BP	cytoplasmic translation (GO:0002181)	75	23	4.12	+	5.59	8.98e-10	9.68e-08
BP	amino acid transport (GO:0006865)	49	15	2.69	+	5.58	7.53e-07	5.22e-05
BP	sphingolipid biosynthetic process (GO:0030148)	35	10	1.92	+	5.2	8.53e-05	0.00318
BP	ribosomal large subunit assembly (GO:0000027)	47	13	2.58	+	5.04	1.03e-05	0.00052
BP	response to wounding (GO:0009611)	52	14	2.85	+	4.9	6.17e-06	0.000329
BP	carboxylic acid transmembrane transport (GO:1905039)	57	15	3.13	+	4.79	3.68e-06	0.000208
BP	organic acid transmembrane transport (GO:1903825)	57	15	3.13	+	4.79	3.68e-06	0.000205
BP	nucleotide-sugar metabolic process (GO:0009225)	42	11	2.31	+	4.77	7.44e-05	0.00286
BP	jasmonic acid metabolic process (GO:0009694)	27	7	1.48	+	4.72	0.00159	0.0402
BP	phospholipid transport (GO:0015914)	36	9	1.98	+	4.55	0.000445	0.013
BP	translational elongation (GO:0006414)	48	12	2.63	+	4.55	5.21e-05	0.00216
BP	response to water deprivation (GO:0009414)	73	18	4.01	+	4.49	9.1e-07	6.13e-05
BP	tricarboxylic acid cycle (GO:0006099)	54	13	2.96	+	4.39	3.6e-05	0.0016
BP	response to water (GO:0009415)	75	18	4.12	+	4.37	1.27e-06	8.1e-05
BP	terpene metabolic process (GO:0042214)	39	9	2.14	+	4.2	0.000731	0.02
BP	sphingolipid metabolic process (GO:0006665)	53	12	2.91	+	4.12	0.000118	0.00426
BP	response to acid chemical (GO:0001101)	80	18	4.39	+	4.1	2.8e-06	0.000166
BP	ribosome assembly (GO:0042255)	89	19	4.89	+	3.89	2.93e-06	0.000171
BP	lignin metabolic process (GO:0009808)	53	11	2.91	+	3.78	0.000429	0.0126
BP	regulation of defense response (GO:0031347)	83	17	4.56	+	3.73	1.53e-05	0.000728
BP	organic acid transport (GO:0015849)	85	17	4.67	+	3.64	2e-05	0.000933
BP	carboxylic acid transport (GO:0046942)	85	17	4.67	+	3.64	2e-05	0.000925
BP	cellular response to abscisic acid stimulus (GO:0071215)	60	12	3.29	+	3.64	0.000321	0.00979
BP	cellular response to alcohol (GO:0097306)	60	12	3.29	+	3.64	0.000321	0.00973
BP	maturation of SSU-rRNA (GO:0030490)	45	9	2.47	+	3.64	0.00175	0.0433
BP	anion transmembrane transport (GO:0098656)	140	28	7.69	+	3.64	4.94e-08	4.28e-06
BP	response to abscisic acid (GO:0009737)	141	28	7.74	+	3.62	5.63e-08	4.79e-06
BP	glutathione metabolic process (GO:0006749)	61	12	3.35	+	3.58	0.000366	0.011
BP	response to alcohol (GO:0097305)	145	28	7.96	+	3.52	9.39e-08	7.85e-06
BP	abscisic acid-activated signaling pathway (GO:0009738)	57	11	3.13	+	3.52	0.000731	0.0199
BP	aerobic respiration (GO:0009060)	89	17	4.89	+	3.48	3.35e-05	0.0015
BP	organic anion transport (GO:0015711)	180	34	9.88	+	3.44	6.78e-09	6.99e-07
BP	response to cold (GO:0009409)	86	16	4.72	+	3.39	7.42e-05	0.00288
BP	response to nutrient levels (GO:0031667)	65	12	3.57	+	3.36	0.000605	0.0169
BP	response to extracellular stimulus (GO:0009991)	71	13	3.9	+	3.34	0.00039	0.0115
BP	phenylpropanoid metabolic process (GO:0009698)	82	15	4.5	+	3.33	0.000145	0.00506
BP	cellular response to extracellular stimulus (GO:0031668)	56	10	3.07	+	3.25	0.00209	0.0497
BP	ribosomal small subunit biogenesis (GO:0042274)	79	14	4.34	+	3.23	0.000318	0.00975
BP	ribonucleoprotein complex assembly (GO:0022618)	175	31	9.61	+	3.23	1.1e-07	9.02e-06
BP	translation (GO:0006412)	575	101	31.56	+	3.2	1.5e-21	5.59e-19
BP	peptide metabolic process (GO:0006518)	668	117	36.67	+	3.19	1.12e-24	5.43e-22
BP	amide biosynthetic process (GO:0043604)	658	115	36.12	+	3.18	3.3e-24	1.45e-21
BP	cellular amide metabolic process (GO:0043603)	789	136	43.31	+	3.14	6.48e-28	3.93e-25
BP	peptide biosynthetic process (GO:0043043)	587	101	32.22	+	3.13	5.55e-21	1.92e-18
BP	ribonucleoprotein complex subunit organization (GO:0071826)	181	31	9.94	+	3.12	2.12e-07	1.66e-05
BP	response to fungus (GO:0009620)	76	13	4.17	+	3.12	0.000689	0.019
BP	regulation of response to stress (GO:0080134)	147	25	8.07	+	3.1	3.4e-06	0.000196
BP	anion transport (GO:0006820)	277	47	15.21	+	3.09	2.37e-10	2.61e-08
BP	defense response to fungus (GO:0050832)	65	11	3.57	+	3.08	0.00187	0.0453
BP	ribosome biogenesis (GO:0042254)	355	60	19.49	+	3.08	9.54e-13	1.36e-10
BP	nucleoside diphosphate metabolic process (GO:0009132)	95	16	5.21	+	3.07	0.000205	0.00673
BP	cellular component macromolecule biosynthetic process (GO:0070589)	78	13	4.28	+	3.04	0.000854	0.0227
BP	cell wall macromolecule biosynthetic process (GO:0044038)	78	13	4.28	+	3.04	0.000854	0.0226
BP	lipid transport (GO:0006869)	116	19	6.37	+	2.98	7.6e-05	0.0029
BP	organophosphate ester transport (GO:0015748)	86	14	4.72	+	2.97	0.000675	0.0187
BP	ribonucleoprotein complex biogenesis (GO:0022613)	447	72	24.54	+	2.93	4.4e-14	7.62e-12
BP	ribonucleoside diphosphate metabolic process (GO:0009185)	82	13	4.5	+	2.89	0.00128	0.0334
BP	cell wall polysaccharide biosynthetic process (GO:0070592)	76	12	4.17	+	2.88	0.002	0.0477
BP	response to lipid (GO:0033993)	210	33	11.53	+	2.86	5.01e-07	3.68e-05
BP	protein localization to membrane (GO:0072657)	140	22	7.69	+	2.86	3.75e-05	0.00163
BP	response to inorganic substance (GO:0010035)	191	30	10.48	+	2.86	1.63e-06	0.000101
BP	organic acid catabolic process (GO:0016054)	115	18	6.31	+	2.85	0.000192	0.00642
BP	carboxylic acid catabolic process (GO:0046395)	115	18	6.31	+	2.85	0.000192	0.00637
BP	carbohydrate derivative transport (GO:1901264)	109	17	5.98	+	2.84	0.000296	0.00921
BP	membrane lipid biosynthetic process (GO:0046467)	86	13	4.72	+	2.75	0.00188	0.0453
BP	lipid localization (GO:0010876)	127	19	6.97	+	2.73	0.000217	0.00697
BP	cellular respiration (GO:0045333)	121	18	6.64	+	2.71	0.000334	0.0101
BP	response to salt stress (GO:0009651)	96	14	5.27	+	2.66	0.00173	0.0433
BP	organelle assembly (GO:0070925)	172	25	9.44	+	2.65	3.69e-05	0.00163
BP	membrane lipid metabolic process (GO:0006643)	105	15	5.76	+	2.6	0.00145	0.037
BP	small molecule catabolic process (GO:0044282)	177	25	9.72	+	2.57	7.6e-05	0.00288
BP	cellular response to lipid (GO:0071396)	114	16	6.26	+	2.56	0.00121	0.0318
BP	rRNA processing (GO:0006364)	237	33	13.01	+	2.54	5.76e-06	0.00031
BP	response to osmotic stress (GO:0006970)	115	16	6.31	+	2.53	0.00132	0.0339
BP	isoprenoid metabolic process (GO:0006720)	167	23	9.17	+	2.51	0.00019	0.0064
BP	rRNA metabolic process (GO:0016072)	242	33	13.28	+	2.48	8.15e-06	0.00042
BP	response to temperature stimulus (GO:0009266)	180	24	9.88	+	2.43	0.00019	0.00644
BP	nucleobase-containing small molecule metabolic process (GO:0055086)	368	49	20.2	+	2.43	1.64e-07	1.32e-05
BP	organic cyclic compound catabolic process (GO:1901361)	236	31	12.96	+	2.39	3.71e-05	0.00162
BP	aromatic compound catabolic process (GO:0019439)	229	30	12.57	+	2.39	5.28e-05	0.00217
BP	response to oxygen-containing compound (GO:1901700)	387	50	21.24	+	2.35	2.06e-07	1.63e-05
BP	response to biotic stimulus (GO:0009607)	272	35	14.93	+	2.34	1.42e-05	0.000681
BP	isoprenoid biosynthetic process (GO:0008299)	140	18	7.69	+	2.34	0.00174	0.0432
BP	energy derivation by oxidation of organic compounds (GO:0015980)	141	18	7.74	+	2.33	0.00184	0.0453
BP	purine-containing compound metabolic process (GO:0072521)	244	31	13.39	+	2.31	5.5e-05	0.00224
BP	monocarboxylic acid metabolic process (GO:0032787)	363	46	19.93	+	2.31	9.91e-07	6.49e-05
BP	regulation of response to stimulus (GO:0048583)	279	35	15.32	+	2.29	2.91e-05	0.00132
BP	response to external biotic stimulus (GO:0043207)	265	33	14.55	+	2.27	5.79e-05	0.0023
BP	response to other organism (GO:0051707)	265	33	14.55	+	2.27	5.79e-05	0.00228
BP	organic substance transport (GO:0071702)	1164	142	63.9	+	2.22	1.59e-16	3.08e-14
BP	organonitrogen compound biosynthetic process (GO:1901566)	1348	164	74	+	2.22	6.38e-19	1.72e-16
BP	defense response to other organism (GO:0098542)	241	29	13.23	+	2.19	0.00026	0.00818
BP	purine nucleotide metabolic process (GO:0006163)	217	26	11.91	+	2.18	0.000659	0.0184
BP	cellular nitrogen compound biosynthetic process (GO:0044271)	1245	149	68.34	+	2.18	1.08e-16	2.17e-14
BP	organic hydroxy compound metabolic process (GO:1901615)	244	29	13.39	+	2.17	0.000292	0.00912
BP	ion transport (GO:0006811)	915	108	50.23	+	2.15	3.78e-12	5.09e-10
BP	nitrogen compound transport (GO:0071705)	993	117	54.51	+	2.15	5.02e-13	7.6e-11
BP	cellular lipid metabolic process (GO:0044255)	609	71	33.43	+	2.12	4.11e-08	3.62e-06
BP	response to external stimulus (GO:0009605)	392	45	21.52	+	2.09	1.75e-05	0.000822
BP	ion transmembrane transport (GO:0034220)	681	78	37.38	+	2.09	1.3e-08	1.26e-06
BP	macromolecule localization (GO:0033036)	910	103	49.95	+	2.06	1.08e-10	1.22e-08
BP	interspecies interaction between organisms (GO:0044419)	310	35	17.02	+	2.06	0.000204	0.00672
BP	lipid biosynthetic process (GO:0008610)	462	52	25.36	+	2.05	5.32e-06	0.00029
BP	ribose phosphate metabolic process (GO:0019693)	232	26	12.74	+	2.04	0.00163	0.041
BP	nucleoside phosphate metabolic process (GO:0006753)	288	32	15.81	+	2.02	0.000523	0.0148
BP	cellular component biogenesis (GO:0044085)	1054	117	57.86	+	2.02	2.19e-11	2.66e-09
BP	nucleotide metabolic process (GO:0009117)	282	31	15.48	+	2	0.000737	0.02
BP	protein localization (GO:0008104)	753	82	41.34	+	1.98	4.1e-08	3.69e-06
BP	carboxylic acid metabolic process (GO:0019752)	819	89	44.96	+	1.98	1.52e-08	1.44e-06
BP	macromolecule biosynthetic process (GO:0009059)	1353	147	74.27	+	1.98	1.85e-13	3.08e-11
BP	transmembrane transport (GO:0055085)	1313	142	72.08	+	1.97	7.55e-13	1.11e-10
BP	cellular macromolecule biosynthetic process (GO:0034645)	1299	140	71.31	+	1.96	1.4e-12	1.94e-10
BP	organic acid metabolic process (GO:0006082)	838	90	46	+	1.96	2.2e-08	2.05e-06
BP	cellular protein localization (GO:0034613)	596	64	32.72	+	1.96	2.16e-06	0.000129
BP	cellular macromolecule localization (GO:0070727)	607	65	33.32	+	1.95	1.8e-06	0.000109
BP	oxoacid metabolic process (GO:0043436)	836	89	45.89	+	1.94	3.27e-08	2.99e-06
BP	establishment of protein localization (GO:0045184)	691	73	37.93	+	1.92	6.53e-07	4.72e-05
BP	protein transport (GO:0015031)	686	72	37.66	+	1.91	1.3e-06	8.17e-05
BP	cellular protein-containing complex assembly (GO:0034622)	422	44	23.17	+	1.9	0.000142	0.005
BP	small molecule metabolic process (GO:0044281)	1357	140	74.49	+	1.88	2.19e-11	2.72e-09
BP	transport (GO:0006810)	2427	250	133.23	+	1.88	1.3e-19	3.93e-17
BP	cation transport (GO:0006812)	616	63	33.81	+	1.86	1.09e-05	0.000541
BP	establishment of localization (GO:0051234)	2460	251	135.04	+	1.86	3.29e-19	9.37e-17
BP	localization (GO:0051179)	2557	260	140.36	+	1.85	1.19e-19	3.85e-17
BP	amide transport (GO:0042886)	792	80	43.48	+	1.84	1.01e-06	6.54e-05
BP	intracellular protein transport (GO:0006886)	526	53	28.87	+	1.84	9.52e-05	0.0035
BP	organic substance biosynthetic process (GO:1901576)	2504	252	137.46	+	1.83	1.4e-18	3.22e-16
BP	cation transmembrane transport (GO:0098655)	519	52	28.49	+	1.83	0.000127	0.00455
BP	cellular biosynthetic process (GO:0044249)	2418	242	132.73	+	1.82	1.39e-17	2.94e-15
BP	protein-containing complex assembly (GO:0065003)	460	46	25.25	+	1.82	0.000259	0.0082
BP	carbohydrate derivative metabolic process (GO:1901135)	593	59	32.55	+	1.81	3.92e-05	0.00168
BP	defense response (GO:0006952)	634	63	34.8	+	1.81	2.24e-05	0.00103
BP	gene expression (GO:0010467)	1611	160	88.43	+	1.81	1.26e-11	1.61e-09
BP	peptide transport (GO:0015833)	777	77	42.65	+	1.81	3.62e-06	0.000206
BP	organophosphate metabolic process (GO:0019637)	551	54	30.25	+	1.79	0.000137	0.00489
BP	biosynthetic process (GO:0009058)	2665	260	146.29	+	1.78	1.3e-17	2.86e-15
BP	generation of precursor metabolites and energy (GO:0006091)	483	47	26.51	+	1.77	0.000508	0.0145
BP	vesicle-mediated transport (GO:0016192)	470	45	25.8	+	1.74	0.000888	0.0234
BP	protein-containing complex subunit organization (GO:0043933)	538	51	29.53	+	1.73	0.000492	0.0141
BP	lipid metabolic process (GO:0006629)	857	81	47.04	+	1.72	1.01e-05	0.000514
BP	response to organic substance (GO:0010033)	627	59	34.42	+	1.71	0.000177	0.00609
BP	response to hormone (GO:0009725)	486	45	26.68	+	1.69	0.00153	0.0387
BP	oxidation-reduction process (GO:0055114)	1980	183	108.69	+	1.68	8.8e-11	1.02e-08
BP	cellular nitrogen compound metabolic process (GO:0034641)	2882	266	158.21	+	1.68	3.51e-15	6.54e-13
BP	inorganic ion transmembrane transport (GO:0098660)	511	47	28.05	+	1.68	0.00142	0.0365
BP	cellular localization (GO:0051641)	816	75	44.79	+	1.67	4.88e-05	0.00204
BP	organonitrogen compound metabolic process (GO:1901564)	5322	489	292.15	+	1.67	3.19e-28	2.21e-25
BP	cellular component assembly (GO:0022607)	634	58	34.8	+	1.67	0.000381	0.0113
BP	cellular protein metabolic process (GO:0044267)	3846	348	211.12	+	1.65	1.24e-18	3.01e-16
BP	intracellular transport (GO:0046907)	671	60	36.83	+	1.63	0.000542	0.0153
BP	phosphorus metabolic process (GO:0006793)	2597	232	142.56	+	1.63	5.17e-12	6.77e-10
BP	phosphorylation (GO:0016310)	1892	168	103.86	+	1.62	8.17e-09	8.25e-07
BP	carbohydrate metabolic process (GO:0005975)	972	86	53.36	+	1.61	5.93e-05	0.00232
BP	protein metabolic process (GO:0019538)	4384	385	240.66	+	1.6	1.02e-18	2.61e-16
BP	phosphate-containing compound metabolic process (GO:0006796)	2565	225	140.8	+	1.6	5.97e-11	7.06e-09
BP	cell communication (GO:0007154)	1224	107	67.19	+	1.59	1.04e-05	0.000522
BP	establishment of localization in cell (GO:0051649)	705	61	38.7	+	1.58	0.00129	0.0335
BP	protein phosphorylation (GO:0006468)	1505	130	82.62	+	1.57	1.73e-06	0.000106
BP	cellular process (GO:0009987)	11981	1033	657.69	+	1.57	3.62e-57	5.85e-54
BP	organic substance catabolic process (GO:1901575)	1312	113	72.02	+	1.57	1.16e-05	0.000569
BP	cellular component organization or biogenesis (GO:0071840)	2323	199	127.52	+	1.56	4.12e-09	4.34e-07
BP	response to chemical (GO:0042221)	1004	86	55.11	+	1.56	0.000138	0.0049
BP	signal transduction (GO:0007165)	1054	90	57.86	+	1.56	0.000113	0.00413
BP	cellular metabolic process (GO:0044237)	8197	697	449.97	+	1.55	3.08e-32	2.98e-29
BP	signaling (GO:0023052)	1067	90	58.57	+	1.54	0.000164	0.00567
BP	organonitrogen compound catabolic process (GO:1901565)	724	61	39.74	+	1.53	0.00198	0.0476
BP	organic substance metabolic process (GO:0071704)	8637	724	474.12	+	1.53	5.4e-32	4.36e-29
BP	catabolic process (GO:0009056)	1508	126	82.78	+	1.52	1.17e-05	0.000565
BP	biological_process (GO:0008150)	16597	1386	911.08	+	1.52	8.82e-81	2.14e-77
BP	response to stress (GO:0006950)	1665	138	91.4	+	1.51	6.57e-06	0.000346
BP	primary metabolic process (GO:0044238)	8152	674	447.5	+	1.51	1.09e-27	5.88e-25
BP	nitrogen compound metabolic process (GO:0006807)	6883	567	377.84	+	1.5	2.9e-22	1.17e-19
BP	metabolic process (GO:0008152)	10435	857	572.82	+	1.5	1.93e-36	2.34e-33
BP	cellular catabolic process (GO:0044248)	1250	102	68.62	+	1.49	0.000184	0.0063
BP	response to stimulus (GO:0050896)	2994	242	164.35	+	1.47	1.04e-08	1.02e-06
BP	cellular macromolecule metabolic process (GO:0044260)	4893	391	268.6	+	1.46	3.68e-13	5.76e-11
BP	protein modification process (GO:0036211)	2932	227	160.95	+	1.41	7.33e-07	5.23e-05
BP	cellular protein modification process (GO:0006464)	2932	227	160.95	+	1.41	7.33e-07	5.15e-05
BP	macromolecule metabolic process (GO:0043170)	6322	484	347.04	+	1.39	1.96e-13	3.16e-11
BP	cellular component organization (GO:0016043)	2032	152	111.54	+	1.36	0.000304	0.0094
BP	macromolecule modification (GO:0043412)	3223	241	176.92	+	1.36	3.76e-06	0.000207
BP	regulation of cellular process (GO:0050794)	3887	287	213.37	+	1.35	9.33e-07	6.19e-05
BP	regulation of biological process (GO:0050789)	4262	311	233.96	+	1.33	8.65e-07	5.91e-05
BP	biological regulation (GO:0065007)	4816	348	264.37	+	1.32	3.51e-07	2.7e-05
BP	cellular aromatic compound metabolic process (GO:0006725)	2428	174	133.28	+	1.31	0.000757	0.0204
BP	organic cyclic compound metabolic process (GO:1901360)	2514	179	138	+	1.3	0.000785	0.021
BP	DNA metabolic process (GO:0006259)	432	8	23.71	-	0.34	0.000486	0.014
MF	cyclase activity (GO:0009975)	12	7	0.66	+	10.63	2.96e-05	0.00127
MF	nucleobase transmembrane transporter activity (GO:0015205)	9	5	0.49	+	10.12	0.000512	0.0164
MF	structural constituent of cytoskeleton (GO:0005200)	15	7	0.82	+	8.5	8.74e-05	0.00335
MF	hydroquinone:oxygen oxidoreductase activity (GO:0052716)	26	9	1.43	+	6.31	5.67e-05	0.00235
MF	amino acid transmembrane transporter activity (GO:0015171)	38	13	2.09	+	6.23	1.47e-06	8.58e-05
MF	oxidoreductase activity, acting on diphenols and related substances as donors, oxygen as acceptor (GO:0016682)	37	11	2.03	+	5.42	2.8e-05	0.00122
MF	translation elongation factor activity (GO:0003746)	35	10	1.92	+	5.2	8.53e-05	0.00332
MF	oxidoreductase activity, acting on diphenols and related substances as donors (GO:0016679)	44	12	2.42	+	4.97	2.52e-05	0.00114
MF	lipid transporter activity (GO:0005319)	49	13	2.69	+	4.83	1.5e-05	0.000714
MF	carboxylic acid transmembrane transporter activity (GO:0046943)	53	14	2.91	+	4.81	7.43e-06	0.000374
MF	organic acid transmembrane transporter activity (GO:0005342)	53	14	2.91	+	4.81	7.43e-06	0.000367
MF	FMN binding (GO:0010181)	38	10	2.09	+	4.79	0.000152	0.00557
MF	MAP kinase activity (GO:0004707)	27	7	1.48	+	4.72	0.00159	0.047
MF	structural constituent of ribosome (GO:0003735)	361	77	19.82	+	3.89	5.87e-21	1.37e-18
MF	GTPase activity (GO:0003924)	161	34	8.84	+	3.85	5.66e-10	5.59e-08
MF	organic anion transmembrane transporter activity (GO:0008514)	103	21	5.65	+	3.71	1.71e-06	9.34e-05
MF	structural molecule activity (GO:0005198)	437	89	23.99	+	3.71	7.89e-23	2.25e-20
MF	ATPase-coupled cation transmembrane transporter activity (GO:0019829)	59	12	3.24	+	3.71	0.000281	0.01
MF	ATPase-coupled ion transmembrane transporter activity (GO:0042625)	59	12	3.24	+	3.71	0.000281	0.00988
MF	glutathione transferase activity (GO:0004364)	70	13	3.84	+	3.38	0.000346	0.0118
MF	guanyl ribonucleotide binding (GO:0032561)	229	40	12.57	+	3.18	2.42e-09	2.07e-07
MF	purine ribonucleoside binding (GO:0032550)	229	40	12.57	+	3.18	2.42e-09	2e-07
MF	purine nucleoside binding (GO:0001883)	229	40	12.57	+	3.18	2.42e-09	1.94e-07
MF	GTP binding (GO:0005525)	229	40	12.57	+	3.18	2.42e-09	1.88e-07
MF	guanyl nucleotide binding (GO:0019001)	229	40	12.57	+	3.18	2.42e-09	1.83e-07
MF	anion transmembrane transporter activity (GO:0008509)	173	30	9.5	+	3.16	2.61e-07	1.64e-05
MF	ribonucleoside binding (GO:0032549)	235	40	12.9	+	3.1	4.62e-09	3.39e-07
MF	nucleoside binding (GO:0001882)	235	40	12.9	+	3.1	4.62e-09	3.29e-07
MF	carbohydrate derivative transmembrane transporter activity (GO:1901505)	102	17	5.6	+	3.04	0.000147	0.00549
MF	active ion transmembrane transporter activity (GO:0022853)	158	26	8.67	+	3	3.73e-06	0.000191
MF	translation factor activity, RNA binding (GO:0008135)	135	22	7.41	+	2.97	2.3e-05	0.00107
MF	nucleobase-containing compound transmembrane transporter activity (GO:0015932)	95	15	5.21	+	2.88	0.000586	0.0183
MF	copper ion binding (GO:0005507)	92	14	5.05	+	2.77	0.00121	0.0365
MF	translation regulator activity, nucleic acid binding (GO:0090079)	145	22	7.96	+	2.76	5.99e-05	0.00244
MF	translation regulator activity (GO:0045182)	148	22	8.12	+	2.71	7.84e-05	0.0031
MF	dioxygenase activity (GO:0051213)	128	18	7.03	+	2.56	0.000608	0.0188
MF	primary active transmembrane transporter activity (GO:0015399)	134	18	7.36	+	2.45	0.00127	0.0379
MF	vitamin binding (GO:0019842)	166	22	9.11	+	2.41	0.000381	0.0127
MF	oxidoreductase activity, acting on the CH-OH group of donors, NAD or NADP as acceptor (GO:0016616)	204	26	11.2	+	2.32	0.000242	0.00875
MF	active transmembrane transporter activity (GO:0022804)	367	46	20.15	+	2.28	1.72e-06	9.22e-05
MF	ion transmembrane transporter activity (GO:0015075)	566	69	31.07	+	2.22	1.26e-08	8.78e-07
MF	secondary active transmembrane transporter activity (GO:0015291)	233	28	12.79	+	2.19	0.000353	0.0119
MF	oxidoreductase activity, acting on CH-OH group of donors (GO:0016614)	245	29	13.45	+	2.16	0.000304	0.0105
MF	transporter activity (GO:0005215)	1297	146	71.2	+	2.05	2.16e-14	2.92e-12
MF	inorganic molecular entity transmembrane transporter activity (GO:0015318)	540	60	29.64	+	2.02	1.69e-06	9.63e-05
MF	transmembrane transporter activity (GO:0022857)	1216	132	66.75	+	1.98	4.03e-12	5.17e-10
MF	cation transmembrane transporter activity (GO:0008324)	378	41	20.75	+	1.98	0.000137	0.00519
MF	calcium ion binding (GO:0005509)	340	36	18.66	+	1.93	0.000424	0.014
MF	RNA binding (GO:0003723)	1175	120	64.5	+	1.86	1.14e-09	1.04e-07
MF	anion binding (GO:0043168)	3718	357	204.1	+	1.75	3.83e-23	1.23e-20
MF	small molecule binding (GO:0036094)	3733	357	204.92	+	1.74	9.14e-23	2.35e-20
MF	hydrolase activity, acting on acid anhydrides, in phosphorus-containing anhydrides (GO:0016818)	754	72	41.39	+	1.74	2.4e-05	0.0011
MF	pyrophosphatase activity (GO:0016462)	745	71	40.9	+	1.74	3.04e-05	0.00128
MF	protein serine/threonine kinase activity (GO:0004674)	955	91	52.42	+	1.74	2e-06	0.000105
MF	hydrolase activity, acting on acid anhydrides (GO:0016817)	760	72	41.72	+	1.73	2.67e-05	0.00118
MF	nucleotide binding (GO:0000166)	3502	331	192.24	+	1.72	2.01e-20	4.3e-18
MF	nucleoside phosphate binding (GO:1901265)	3502	331	192.24	+	1.72	2.01e-20	3.97e-18
MF	nucleoside-triphosphatase activity (GO:0017111)	699	66	38.37	+	1.72	7.15e-05	0.00287
MF	carbohydrate derivative binding (GO:0097367)	3233	304	177.47	+	1.71	2.42e-18	4.43e-16
MF	ribonucleotide binding (GO:0032553)	3207	301	176.05	+	1.71	3.76e-18	6.44e-16
MF	oxidoreductase activity (GO:0016491)	1833	169	100.62	+	1.68	7.06e-10	6.72e-08
MF	purine ribonucleotide binding (GO:0032555)	3170	291	174.01	+	1.67	2.18e-16	3.51e-14
MF	purine nucleotide binding (GO:0017076)	3178	291	174.45	+	1.67	3.22e-16	4.86e-14
MF	purine ribonucleoside triphosphate binding (GO:0035639)	2935	267	161.11	+	1.66	1.19e-14	1.7e-12
MF	ion binding (GO:0043167)	6393	579	350.94	+	1.65	1.42e-32	9.1e-30
MF	kinase activity (GO:0016301)	1797	158	98.64	+	1.6	4.07e-08	2.75e-06
MF	DNA-binding transcription factor activity (GO:0003700)	744	65	40.84	+	1.59	0.000564	0.0179
MF	phosphotransferase activity, alcohol group as acceptor (GO:0016773)	1648	143	90.47	+	1.58	3.99e-07	2.44e-05
MF	protein kinase activity (GO:0004672)	1504	130	82.56	+	1.57	1.7e-06	9.51e-05
MF	adenyl ribonucleotide binding (GO:0032559)	2948	252	161.83	+	1.56	3.33e-11	4.07e-09
MF	binding (GO:0005488)	11009	939	604.33	+	1.55	6.42e-48	5.5e-45
MF	adenyl nucleotide binding (GO:0030554)	2955	252	162.21	+	1.55	4.55e-11	5.31e-09
MF	organic cyclic compound binding (GO:0097159)	7613	649	417.91	+	1.55	6.54e-30	3.36e-27
MF	heterocyclic compound binding (GO:1901363)	7603	648	417.36	+	1.55	8.35e-30	3.57e-27
MF	cation binding (GO:0043169)	3090	261	169.62	+	1.54	4.92e-11	5.49e-09
MF	ATP binding (GO:0005524)	2713	228	148.93	+	1.53	1.27e-09	1.12e-07
MF	metal ion binding (GO:0046872)	3063	257	168.14	+	1.53	1.22e-10	1.31e-08
MF	molecular_function (GO:0003674)	17395	1459	954.88	+	1.53	3.47e-90	4.46e-87
MF	transferase activity, transferring phosphorus-containing groups (GO:0016772)	2013	167	110.5	+	1.51	5.56e-07	3.32e-05
MF	catalytic activity (GO:0003824)	10061	801	552.29	+	1.45	4.27e-29	1.56e-26
MF	catalytic activity, acting on a protein (GO:0140096)	3139	248	172.31	+	1.44	4.2e-08	2.76e-06
MF	transition metal ion binding (GO:0046914)	1313	103	72.08	+	1.43	0.000648	0.0198
MF	transferase activity (GO:0016740)	4294	335	235.72	+	1.42	3.77e-10	3.87e-08
MF	nucleic acid binding (GO:0003676)	3643	278	199.98	+	1.39	1.08e-07	6.92e-06
MF	protein binding (GO:0005515)	1917	143	105.23	+	1.36	0.000455	0.0148
MF	hydrolase activity (GO:0016787)	3284	241	180.27	+	1.34	1.16e-05	0.000562
CC	cytosolic large ribosomal subunit (GO:0022625)	114	48	6.26	+	7.67	1.74e-23	1.37e-21
CC	eukaryotic 43S preinitiation complex (GO:0016282)	17	6	0.93	+	6.43	0.000925	0.019
CC	cytosolic ribosome (GO:0022626)	205	68	11.25	+	6.04	1.13e-27	1.34e-25
CC	large ribosomal subunit (GO:0015934)	151	48	8.29	+	5.79	2.46e-19	1.37e-17
CC	eukaryotic 48S preinitiation complex (GO:0033290)	19	6	1.04	+	5.75	0.00148	0.0293
CC	translation preinitiation complex (GO:0070993)	19	6	1.04	+	5.75	0.00148	0.0287
CC	eukaryotic translation initiation factor 3 complex (GO:0005852)	19	6	1.04	+	5.75	0.00148	0.0281
CC	preribosome, large subunit precursor (GO:0030687)	31	9	1.7	+	5.29	0.000173	0.00456
CC	ribosomal subunit (GO:0044391)	266	71	14.6	+	4.86	3.89e-24	3.35e-22
CC	cytosolic small ribosomal subunit (GO:0022627)	81	20	4.45	+	4.5	2.26e-07	7.37e-06
CC	ribosome (GO:0005840)	397	82	21.79	+	3.76	1.8e-21	1.14e-19
CC	small ribosomal subunit (GO:0015935)	115	23	6.31	+	3.64	7.49e-07	2.37e-05
CC	ribonucleoprotein complex (GO:1990904)	623	109	34.2	+	3.19	4.86e-23	3.54e-21
CC	preribosome (GO:0030684)	95	16	5.21	+	3.07	0.000205	0.00512
CC	cytosol (GO:0005829)	1207	168	66.26	+	2.54	7.77e-25	7.36e-23
CC	vacuolar membrane (GO:0005774)	225	28	12.35	+	2.27	0.00017	0.00459
CC	nucleolus (GO:0005730)	251	30	13.78	+	2.18	0.000209	0.00507
CC	Golgi apparatus subcompartment (GO:0098791)	196	23	10.76	+	2.14	0.00183	0.0341
CC	nuclear outer membrane-endoplasmic reticulum membrane network (GO:0042175)	335	39	18.39	+	2.12	5.13e-05	0.00147
CC	endosome (GO:0005768)	241	28	13.23	+	2.12	0.000482	0.0104
CC	Golgi apparatus (GO:0005794)	720	82	39.52	+	2.07	7.4e-09	2.59e-07
CC	endoplasmic reticulum membrane (GO:0005789)	334	38	18.33	+	2.07	8.46e-05	0.00236
CC	intracellular non-membrane-bounded organelle (GO:0043232)	1384	157	75.97	+	2.07	1.28e-15	6.07e-14
CC	non-membrane-bounded organelle (GO:0043228)	1384	157	75.97	+	2.07	1.28e-15	5.78e-14
CC	Golgi membrane (GO:0000139)	268	30	14.71	+	2.04	0.000565	0.0119
CC	intrinsic component of plasma membrane (GO:0031226)	278	31	15.26	+	2.03	0.000462	0.0102
CC	whole membrane (GO:0098805)	484	53	26.57	+	1.99	8.79e-06	0.000269
CC	bounding membrane of organelle (GO:0098588)	713	77	39.14	+	1.97	1.63e-07	5.5e-06
CC	vacuole (GO:0005773)	387	41	21.24	+	1.93	0.000176	0.00449
CC	plasma membrane (GO:0005886)	1716	177	94.2	+	1.88	4.97e-14	2.14e-12
CC	endomembrane system (GO:0012505)	1495	148	82.07	+	1.8	1.11e-10	4.39e-09
CC	organelle membrane (GO:0031090)	1311	128	71.97	+	1.78	3.76e-09	1.37e-07
CC	cell periphery (GO:0071944)	2088	202	114.62	+	1.76	1.99e-13	8.19e-12
CC	cytoplasmic vesicle (GO:0031410)	390	37	21.41	+	1.73	0.00285	0.0499
CC	endoplasmic reticulum (GO:0005783)	559	53	30.69	+	1.73	0.000319	0.00756
CC	intracellular vesicle (GO:0097708)	391	37	21.46	+	1.72	0.00289	0.0497
CC	cytoplasm (GO:0005737)	6538	604	358.9	+	1.68	2.09e-36	3.96e-34
CC	protein-containing complex (GO:0032991)	2729	228	149.81	+	1.52	2.31e-09	8.75e-08
CC	intracellular (GO:0005622)	10338	857	567.5	+	1.51	6.71e-38	1.59e-35
CC	intracellular organelle (GO:0043229)	8729	717	479.17	+	1.5	4.03e-29	6.36e-27
CC	organelle (GO:0043226)	8810	722	483.62	+	1.49	4.54e-29	6.15e-27
CC	intrinsic component of membrane (GO:0031224)	7091	579	389.25	+	1.49	5.15e-22	3.48e-20
CC	membrane (GO:0016020)	8602	702	472.2	+	1.49	1.59e-27	1.67e-25
CC	cellular anatomical entity (GO:0110165)	16993	1381	932.82	+	1.48	7.91e-72	7.49e-69
CC	integral component of membrane (GO:0016021)	6963	565	382.23	+	1.48	7.08e-21	4.19e-19
CC	cellular_component (GO:0005575)	17178	1391	942.97	+	1.48	9.9e-72	3.12e-69
CC	membrane-bounded organelle (GO:0043227)	8225	621	451.5	+	1.38	1.58e-16	8.34e-15
CC	intracellular membrane-bounded organelle (GO:0043231)	8020	605	440.25	+	1.37	6.05e-16	3.02e-14
CC	nucleus (GO:0005634)	4323	305	237.31	+	1.29	1.48e-05	0.000437
CC	thylakoid (GO:0009579)	339	6	18.61	-	0.32	0.00145	0.0293
CC	chloroplast thylakoid membrane (GO:0009535)	243	3	13.34	-	0.22	0.00213	0.0387
CC	plastid thylakoid membrane (GO:0055035)	243	3	13.34	-	0.22	0.00213	0.038
CC	chloroplast thylakoid (GO:0009534)	279	3	15.32	-	0.2	0.000387	0.00894
CC	plastid thylakoid (GO:0031976)	279	3	15.32	-	0.2	0.000387	0.00873

## Sheet: Day21_common_upDEG
Ontology	Gene ontology term	Oryza sativa - REFLIST (43848)	upload_1	upload_1 (expected)	upload_1 (over/under)	upload_1 (fold Enrichment)	upload_1 (raw P-value)	upload_1 (FDR)
BP	glycerophospholipid catabolic process (GO:0046475)	3	3	0.01	+	> 100	9.71e-07	0.000336
BP	glycerolipid catabolic process (GO:0046503)	4	3	0.01	+	> 100	1.7e-06	0.000483
BP	fatty acid beta-oxidation using acyl-CoA oxidase (GO:0033540)	3	2	0.01	+	> 100	0.000134	0.0162
BP	chlorophyll catabolic process (GO:0015996)	12	3	0.04	+	67.67	2.16e-05	0.00373
BP	pigment catabolic process (GO:0046149)	12	3	0.04	+	67.67	2.16e-05	0.0036
BP	fatty acid beta-oxidation (GO:0006635)	22	5	0.08	+	61.52	4.8e-08	4.66e-05
BP	porphyrin-containing compound catabolic process (GO:0006787)	14	3	0.05	+	58	3.21e-05	0.00518
BP	tetrapyrrole catabolic process (GO:0033015)	14	3	0.05	+	58	3.21e-05	0.00501
BP	fatty acid oxidation (GO:0019395)	24	5	0.09	+	56.39	7.02e-08	5.67e-05
BP	fatty acid catabolic process (GO:0009062)	25	5	0.09	+	54.13	8.4e-08	5.82e-05
BP	long-chain fatty acid metabolic process (GO:0001676)	16	3	0.06	+	50.75	4.54e-05	0.00667
BP	DNA catabolic process (GO:0006308)	16	3	0.06	+	50.75	4.54e-05	0.00648
BP	monocarboxylic acid catabolic process (GO:0072329)	39	5	0.14	+	34.7	6.14e-07	0.000298
BP	lipid oxidation (GO:0034440)	41	5	0.15	+	33.01	7.71e-07	0.00034
BP	phospholipid catabolic process (GO:0009395)	25	3	0.09	+	32.48	0.00015	0.0177
BP	cellular lipid catabolic process (GO:0044242)	88	8	0.33	+	24.61	2.85e-09	4.61e-06
BP	organophosphate catabolic process (GO:0046434)	54	4	0.2	+	20.05	6.43e-05	0.00842
BP	lipid catabolic process (GO:0016042)	132	9	0.49	+	18.45	3.06e-09	3.71e-06
BP	lipid modification (GO:0030258)	111	6	0.41	+	14.63	5.06e-06	0.00111
BP	organic acid catabolic process (GO:0016054)	115	6	0.42	+	14.12	6.14e-06	0.00119
BP	carboxylic acid catabolic process (GO:0046395)	115	6	0.42	+	14.12	6.14e-06	0.00115
BP	heterocycle catabolic process (GO:0046700)	193	8	0.71	+	11.22	8.91e-07	0.00036
BP	cellular nitrogen compound catabolic process (GO:0044270)	194	8	0.72	+	11.16	9.25e-07	0.000345
BP	fatty acid metabolic process (GO:0006631)	173	7	0.64	+	10.95	5.09e-06	0.00107
BP	small molecule catabolic process (GO:0044282)	177	7	0.65	+	10.7	5.88e-06	0.00119
BP	organic cyclic compound catabolic process (GO:1901361)	236	9	0.87	+	10.32	3.57e-07	0.000193
BP	response to abscisic acid (GO:0009737)	141	5	0.52	+	9.6	0.000216	0.0249
BP	aromatic compound catabolic process (GO:0019439)	229	8	0.85	+	9.46	3.04e-06	0.000737
BP	response to alcohol (GO:0097305)	145	5	0.54	+	9.33	0.000245	0.0276
BP	cellular lipid metabolic process (GO:0044255)	609	16	2.25	+	7.11	1.67e-09	4.06e-06
BP	dephosphorylation (GO:0016311)	366	9	1.35	+	6.66	1.16e-05	0.00208
BP	lipid metabolic process (GO:0006629)	857	21	3.17	+	6.63	1.42e-11	6.87e-08
BP	monocarboxylic acid metabolic process (GO:0032787)	363	8	1.34	+	5.97	7.57e-05	0.00965
BP	organic substance catabolic process (GO:1901575)	1312	20	4.85	+	4.13	1.15e-07	6.98e-05
BP	cellular catabolic process (GO:0044248)	1250	17	4.62	+	3.68	4.91e-06	0.00113
BP	catabolic process (GO:0009056)	1508	20	5.57	+	3.59	9.88e-07	0.000319
BP	oxidation-reduction process (GO:0055114)	1980	20	7.32	+	2.73	5.02e-05	0.00696
BP	metabolic process (GO:0008152)	10435	67	38.55	+	1.74	1.06e-06	0.000321
BP	cellular metabolic process (GO:0044237)	8197	52	30.28	+	1.72	4.48e-05	0.00679
BP	organic substance metabolic process (GO:0071704)	8637	53	31.91	+	1.66	9.7e-05	0.0121
BP	cellular process (GO:0009987)	11981	68	44.26	+	1.54	6.23e-05	0.00839
BP	biological_process (GO:0008150)	16597	91	61.32	+	1.48	2.94e-06	0.000751
MF	acyl-CoA oxidase activity (GO:0003997)	3	2	0.01	+	> 100	0.000134	0.0429
MF	acid phosphatase activity (GO:0003993)	40	4	0.15	+	27.07	2.14e-05	0.00785
MF	phosphoric ester hydrolase activity (GO:0042578)	429	12	1.58	+	7.57	1.03e-07	0.000263
MF	phosphatase activity (GO:0016791)	357	9	1.32	+	6.82	9.54e-06	0.00612
MF	hydrolase activity, acting on ester bonds (GO:0016788)	1047	17	3.87	+	4.39	4.68e-07	0.000602
MF	catalytic activity (GO:0003824)	10061	66	37.17	+	1.78	4.78e-07	0.000409
MF	molecular_function (GO:0003674)	17395	92	64.27	+	1.43	1.21e-05	0.00622

## Sheet: Day21_common_down
Ontology	Gene ontology term	Oryza sativa - REFLIST (43848)	upload_1	upload_1 (expected)	upload_1 (over/under)	upload_1 (fold Enrichment)	upload_1 (raw P-value)	upload_1 (FDR)
BP	photosynthesis (GO:0015979)	172	11	0.88	+	12.52	3.02e-09	1.47e-05
BP	organophosphate metabolic process (GO:0019637)	551	12	2.81	+	4.26	3.59e-05	0.029
BP	transmembrane transport (GO:0055085)	1313	22	6.71	+	3.28	1.52e-06	0.00184
BP	carbohydrate metabolic process (GO:0005975)	972	16	4.97	+	3.22	5.25e-05	0.0318
BP	metabolic process (GO:0008152)	10435	81	53.31	+	1.52	3.81e-05	0.0264
BP	cellular process (GO:0009987)	11981	93	61.21	+	1.52	5.49e-06	0.00532
BP	biological_process (GO:0008150)	16597	127	84.79	+	1.5	1.53e-08	3.7e-05
MF	lyase activity (GO:0016829)	381	11	1.95	+	5.65	6.16e-06	0.00264
MF	transmembrane transporter activity (GO:0022857)	1216	21	6.21	+	3.38	1.67e-06	0.000859
MF	transporter activity (GO:0005215)	1297	22	6.63	+	3.32	1.25e-06	0.000801
MF	catalytic activity (GO:0003824)	10061	89	51.4	+	1.73	2.49e-08	2.13e-05
MF	molecular_function (GO:0003674)	17395	132	88.86	+	1.49	8.87e-09	1.14e-05
CC	photosystem I (GO:0009522)	32	5	0.16	+	30.59	1.24e-06	0.000117
CC	photosystem (GO:0009521)	86	8	0.44	+	18.21	3e-08	9.48e-06
CC	photosystem II (GO:0009523)	69	5	0.35	+	14.18	3.93e-05	0.00286
CC	photosynthetic membrane (GO:0034357)	285	14	1.46	+	9.62	5.48e-10	2.6e-07
CC	thylakoid (GO:0009579)	339	16	1.73	+	9.24	5.47e-11	5.18e-08
CC	chloroplast thylakoid (GO:0009534)	279	12	1.43	+	8.42	3.9e-08	9.24e-06
CC	plastid thylakoid (GO:0031976)	279	12	1.43	+	8.42	3.9e-08	7.39e-06
CC	chloroplast thylakoid membrane (GO:0009535)	243	10	1.24	+	8.06	7.94e-07	9.4e-05
CC	plastid thylakoid membrane (GO:0055035)	243	10	1.24	+	8.06	7.94e-07	8.36e-05
CC	thylakoid membrane (GO:0042651)	275	10	1.4	+	7.12	2.32e-06	0.0002
CC	organelle subcompartment (GO:0031984)	482	12	2.46	+	4.87	9.99e-06	0.000788
CC	chloroplast (GO:0009507)	1323	23	6.76	+	3.4	4.66e-07	7.36e-05
CC	plastid (GO:0009536)	1344	23	6.87	+	3.35	6.08e-07	8.23e-05
