# Supplementary material for: Transcriptome profiling of two rice genotypes under mild field drought stress during grain-filling stage
Source: AoB Plants. 2021 Jul 5;13(4):plab043. doi: 10.1093/aobpla/plab043 (PMC8331054; doi:10.1093/aobpla/plab043)
Supplement: plab043_suppl_Supplementary_Table_S5 [file plab043_suppl_supplementary_table_s5.xlsx]

## Sheet: common_upDEG_Rondo_4610_d14_d21
		day 14		day21
		4610	Rondo	4610	Rondo
Os01g0200300	Similar to Homeobox-leucine zipper protein HOX29, Homeodomain transcription factor.	2.56835	1.20529	1.2156	1.27633
Os01g0310100	Similar to PLDP1 (PHOSPHOLIPASE D P1); phospholipase D.	0.795216	1.18392	0.936558	1.41584
Os01g0658900	OSBZ8, bZIP transcription factor.	1.31851	2.50551	1.25032	2.52028
Os01g0705200	Late embryogenesis abundant protein repeat containing protein.	3.8915	3.89164	2.3559	2.84757
Os02g0463401	Conserved hypothetical protein.	2.03847	0.724232	1.05377	1.26723
Os02g0824500	Similar to Remorin.	2.86556	1.50824	1.17479	1.16
Os03g0277300	Heat shock protein 70.	1.65078	1.51834	1.05285	2.06409
Os03g0286900	RCI2 (rare cold-inducible 2) family protein, Drought resistance	2.65135	1.5676	2.28241	2.97374
Os03g0305600	Mitochondrial import inner membrane translocase, subunit Tim17/22 family protein.	2.86235	1.5505	2.15631	2.89805
Os03g0723400	Similar to UFG2.	3.35182	2.19668	1.8515	2.37934
Os05g0373900	Similar to Eukaryotic peptide chain release factor subunit 1 (eRF1)	1.52135	1.50091	1.17152	2.37934
Os07g0190800	Similar to Thioredoxin h.	1.01376	1.00311	1.05062	1.06757
Os07g0604000	Similar to 6-phosphogluconolactonase-like protein.	1.37516	0.863731	0.943515	1.54091
Os08g0403300	Heavy metal transport/detoxification protein domain containing protein.	1.71037	2.76771	1.50056	2.79786
Os08g0425800	Similar to DRP2 protein (Fragment).	0.710524	0.582837	0.496341	0.782405
Os09g0109600	Small peptide, Drought tolerance	2.76443	2.175	1.91809	2.60947
Os09g0572400	Similar to Abcf2-prov protein.	0.602647	0.794166	0.657738	0.928478
Os11g0533400	Conserved hypothetical protein.	3.06956	1.26982	1.78614	1.6063

## Sheet: 4610_upDEGs_common_day14_day21
Os01g0110400	Similar to Acetyl-CoA C-acetyltransferase.
Os01g0128200	Similar to Nuclease I.
Os01g0136100	16.9 kDa class I heat shock protein 1.
Os01g0184050	Hypothetical protein.
Os01g0200300	Similar to Homeobox-leucine zipper protein HOX29, Homeodomain transcription factor.
Os01g0200350	Hypothetical protein.
Os01g0214500	Conserved hypothetical protein.
Os01g0218900	Zinc finger, PHD-type domain containing protein.
Os01g0229600	Conserved hypothetical protein.
Os01g0253900	Similar to triacylglycerol lipase.
Os01g0269000	Similar to Hydroxymethylglutaryl-CoA lyase.
Os01g0303600	Zinc finger, RING/FYVE/PHD-type domain containing protein.
Os01g0310100	Similar to PLDP1 (PHOSPHOLIPASE D P1); phospholipase D.
Os01g0357100	Ferredoxin-nitrite reductase, Nitrate reduction (assimilation), Determination of regeneration ability
Os01g0368900	Similar to Glutaredoxin-C1.
Os01g0511100	UspA domain containing protein.
Os01g0644200	Similar to Little protein 1.
Os01g0658900	OSBZ8, bZIP transcription factor.
Os01g0667200	Mitochondrial sulfur dioxygenase, Abiotic stress response
Os01g0705200	Late embryogenesis abundant protein repeat containing protein.
Os01g0719100	Similar to RING finger and CHY zinc finger domain-containing protein 1.
Os01g0727700	Hypothetical conserved gene.
Os01g0741900	Auxin-responsive protein, Drought tolerance, Control of tiller outgrowth
Os01g0906000	Similar to Ceramide glucosyltransferase.
Os02g0127900	Conserved hypothetical protein.
Os02g0244600	Nucleotide-binding, alpha-beta plait domain containing protein.
Os02g0259900	Conserved hypothetical protein.
Os02g0463401	Conserved hypothetical protein.
Os02g0555300	No apical meristem (NAM) protein domain containing protein.
Os02g0714100	Diacylglycerol acyltransferase family protein.
Os02g0717500	Similar to X7 (Fragment).
Os02g0765900	Similar to Ferredoxin-nitrite reductase.
Os02g0783700	Similar to Lysine ketoglutarate reductase/saccharopine dehydrogenase.
Os02g0817700	Similar to 3-ketoacyl-CoA thiolase (Fragment).
Os02g0824500	Similar to Remorin.
Os03g0238600	Similar to Purple acid phosphatase.
Os03g0266300	Class I low-molecular-weight heat shock protein 17.9.
Os03g0267000	Small heat shock protein, Heavy metal resistance, Regulation of Cu tolerance
Os03g0267100	Hypothetical protein.
Os03g0277300	Heat shock protein 70.
Os03g0286900	RCI2 (rare cold-inducible 2) family protein, Drought resistance
Os03g0305550	Hypothetical gene.
Os03g0305600	Mitochondrial import inner membrane translocase, subunit Tim17/22 family protein.
Os03g0575200	High-affinity potassium transporter, Maintenance of potassium homeostasis, Salt tolerance
Os03g0723400	Similar to UFG2.
Os03g0785900	Similar to Glutathione-S-transferase.
Os03g0796301	Similar to WW domain-binding protein 11.
Os03g0803066	Non-protein coding transcript.
Os04g0107900	Similar to Heat shock protein 82.
Os04g0185600	General substrate transporter domain containing protein.
Os04g0201900	Similar to H0512B01.10 protein.
Os04g0352400	Peptidyl-prolyl cis-trans isomerase, FKBP-type domain containing protein.
Os04g0394100	Similar to H0718E12.3 protein.
Os04g0402700	Hypothetical protein.
Os04g0416900	Similar to OSIGBa0092M08.9 protein.
Os04g0435500	Glutathione S-transferase, C-terminal-like domain containing protein.
Os04g0511200	EFA27 for EF hand, abscisic acid, 27kD.
Os04g0576800	Similar to predicted protein.
Os04g0652700	Similar to Nuclease PA3.
Os04g0653300	Aux/IAA_ARF_dimerisation domain containing protein.
Os04g0663700	Similar to OSIGBa0099L20.7 protein.
Os05g0138300	Similar to ICT protein (Fragment).
Os05g0373900	Similar to Eukaryotic peptide chain release factor subunit 1 (eRF1) (Eukaryotic release factor 1) (TB3-1) (Cl1 protein).
Os05g0446900	Starch-binding domain-containing protein, Starch biosynthesis
Os05g0468800	Phosphatidylethanolamine-binding protein PEBP domain containing protein.
Os05g0542500	Similar to Isoform 2 of Late embryogenesis abundant protein, group 3.
Os05g0572700	Similar to protein phosphatase 2C ABI1.
Os06g0204400	Similar to Aminoalcoholphosphotransferase.
Os06g0354500	Similar to Acyl-coenzyme A oxidase 3, peroxisomal precursor (EC 1.3.3.6) (AOX 3) (Medium-chain acyl-CoA oxidase) (AtCX3).
Os06g0553100	Similar to Heat stress transcription factor C-2b.
Os06g0651200	Conserved hypothetical protein.
Os06g0651900	Uncharacterised protein family UPF0057 domain containing protein.
Os06g0668200	Similar to Phosphoglycerate kinase, cytosolic (EC 2.7.2.3).
Os06g0681200	Cupredoxin domain containing protein.
Os06g0683100	NAD(P)-binding domain containing protein.
Os06g0698300	Protein phosphatase 2C family protein.
Os06g0710700	Similar to Benzoyl coenzyme A: benzyl alcohol benzoyl transferase (Benzoyl- CoA:benzyl alcohol/phenylethanol benzoyltransferase).
Os07g0190800	Similar to Thioredoxin h.
Os07g0529000	Similar to Isocitrate lyase (Fragment).
Os07g0604000	Similar to 6-phosphogluconolactonase-like protein.
Os07g0679300	Similar to Alpha-galactosidase precursor (EC 3.2.1.22) (Melibiase) (Alpha-D- galactoside galactohydrolase).
Os08g0110600	Protein of unknown function DUF1442 domain containing protein.
Os08g0110700	Phospholipase-like protein homologous to phosphatidic acid-preferring phospholipaseA1, Glycerolipid metabolism, Amyloplast development
Os08g0403300	Heavy metal transport/detoxification protein domain containing protein.
Os08g0425800	Similar to DRP2 protein (Fragment).
Os08g0434100	Similar to S-like ribonuclease (RNase PD2) (Fragment).
Os08g0434150	Hypothetical gene.
Os09g0109600	Small peptide, Drought tolerance
Os09g0363500	Conserved hypothetical protein.
Os09g0425400	Hypothetical protein.
Os09g0509500	Diacylglycerol acyltransferase domain containing protein.
Os09g0511700	Similar to Prunasin hydrolase isoform PH C precursor (EC 3.2.1.118).
Os09g0572400	Similar to Abcf2-prov protein.
Os10g0389000	Centrin.
Os10g0389200	Red chlorophyll catabolite reductase, Leaf senescence, Wound responses
Os10g0463800	Domain of unknown function, DUF1338, containing green-plant-unique protein, Regulation of starch synthesis and amyloplast development, Peripheral endosperm development
Os10g0516300	Similar to ETFQO (electron-transfer flavoprotein:ubiquinone oxidoreductase); catalytic/ electron carrier/ electron-transferring-flavoprotein dehydrogenase.
Os11g0126900	NAC-domain protein, Drought tolerance
Os11g0454000	Dehydrin RAB 16C.
Os11g0533400	Conserved hypothetical protein.
Os11g0658900	Similar to Lipase family protein.
Os11g0659200	Protein of unknown function DUF581 family protein.
Os12g0123700	NAC domain containing transcription factor, Abiotic and biotic stress response
Os12g0582800	Protein of unknown function DUF221 domain containing protein.

## Sheet: 4610_upDEG_drought-related
Os01g0200300	Similar to Homeobox-leucine zipper protein HOX29, Homeodomain transcription factor.
Os01g0303600	Zinc finger, RING/FYVE/PHD-type domain containing protein.
Os01g0310100	Similar to PLDP1 (PHOSPHOLIPASE D P1); phospholipase D.
Os01g0658900	OSBZ8, bZIP transcription factor.
Os01g0667200	Mitochondrial sulfur dioxygenase, Abiotic stress response
Os01g0705200	Late embryogenesis abundant protein repeat containing protein.
Os01g0741900	Auxin-responsive protein, Drought tolerance, Control of tiller outgrowth
Os02g0824500	Similar to Remorin.
Os03g0277300	Heat shock protein 70.
Os03g0286900	RCI2 (rare cold-inducible 2) family protein, Drought resistance
Os03g0785900	Similar to Glutathione-S-transferase.
Os04g0435500	Glutathione S-transferase, C-terminal-like domain containing protein.
Os05g0542500	Similar to Isoform 2 of Late embryogenesis abundant protein, group 3.
Os09g0109600	Small peptide, Drought tolerance
Os11g0126900	NAC-domain protein, Drought tolerance
Os11g0454000	Dehydrin RAB 16C.
Os12g0123700	NAC domain containing transcription factor, Abiotic and biotic stress response

## Sheet: Rondo_upDEGs_common_day14_day21
Os01g0103100	Nitrate transporter, Regulation of nitrogen use efficiency (NUE)
Os01g0125800	Actin-interacting, WD40-repeat protein, Actin turnover
Os01g0200300	Similar to Homeobox-leucine zipper protein HOX29.
Os01g0230200	Basic helix-loop-helix dimerisation region bHLH domain containing protein.
Os01g0233000	DREPP plasma membrane polypeptide family protein.
Os01g0310100	Similar to PLDP1 (PHOSPHOLIPASE D P1); phospholipase D.
Os01g0367700	Similar to Cyclin-dependent protein kinase-like protein.
Os01g0543000	Hypothetical gene.
Os01g0548600	Protein kinase, catalytic domain domain containing protein.
Os01g0559600	Similar to C13 endopeptidase NP1 precursor.
Os01g0644000	Twin-arginine translocation pathway signal domain containing protein.
Os01g0652450	Hypothetical gene.
Os01g0658900	OSBZ8.
Os01g0686700	Similar to protein binding protein.
Os01g0705200	Late embryogenesis abundant protein repeat containing protein.
Os01g0727820	Hypothetical protein.
Os01g0730900	DNA polymerase III, subunits gamma and tau domain containing protein.
Os01g0805700	Similar to plectin-related.
Os01g0842500	Similar to Laccase (EC 1.10.3.2).
Os01g0867600	Similar to UDP-glucose:sterol glucosyltransferase (EC 2.4.1.173).
Os01g0961200	Cystathionine beta-synthase, core domain containing protein.
Os01g0971000	Conserved hypothetical protein.
Os02g0140800	Conserved hypothetical protein.
Os02g0185200	Cytochrome P450 family protein.
Os02g0208400	Hypothetical gene.
Os02g0218200	Peptidase M1, membrane alanine aminopeptidase family protein.
Os02g0232000	Similar to Heat shock transcription factor 29 (Fragment).
Os02g0302200	Similar to aminotransferase family protein.
Os02g0463401	Conserved hypothetical protein.
Os02g0503900	Cytochrome P450 family protein.
Os02g0526000	Similar to H0502B11.6 protein.
Os02g0633300	EspB-like protein.
Os02g0649900	Metal-nicotianamine (NA) transporter, Fe and Mn transport to the endosperm
Os02g0655200	Similar to Ap25.
Os02g0668000	Membrane protein, At2g17000, predicted domain containing protein.
Os02g0720900	Peptidase A1 domain containing protein.
Os02g0740500	Conserved hypothetical protein.
Os02g0767200	Lipase, class 3 family protein.
Os02g0796500	B-type response regulator, Cytokinin signaling
Os02g0805250	Basic helix-loop-helix transcription factor, Regulation of grain size
Os02g0824500	Similar to Remorin.
Os03g0146000	Similar to RAB1X.
Os03g0161200	Similar to Sulphate transporter.
Os03g0161302	Hypothetical protein.
Os03g0200200	Conserved hypothetical protein.
Os03g0243600	Acyl-CoA-binding protein , Stress response
Os03g0245700	Thiolase-like, subgroup domain containing protein.
Os03g0257700	Hypothetical protein.
Os03g0277300	Heat shock protein 70.
Os03g0286900	RCI2 (rare cold-inducible 2) family protein, Drought resistance
Os03g0305600	Mitochondrial import inner membrane translocase, subunit Tim17/22 family protein.
Os03g0330200	2, 3-bisphosphoglycerate-independent phosphoglycerate mutase (EC 5.4.2.1) (Phosphoglyceromutase) (BPG-independent PGAM) (PGAM-I).
Os03g0348900	Similar to CHY zinc finger family protein, expressed.
Os03g0689300	Plasma membrane H+ ATPase (EC 3.6.3.6) (H-ATPase).
Os03g0723400	Similar to UFG2.
Os03g0760300	Cytochrome P450 family protein.
Os03g0767800	Cold acclimation WCOR413 family protein.
Os03g0767900	Uncharacterised protein family UPF0497, trans-membrane plant domain containing protein.
Os03g0784700	espB-like protein.
Os04g0434800	Similar to Thylakoid-bound ascorbate peroxidase (EC 1.11.1.11) (Fragment).
Os04g0457400	Conserved hypothetical protein.
Os04g0460600	Similar to H0219H12.10 protein.
Os04g0506900	Similar to OSIGBa0157A06.2 protein.
Os04g0538400	Similar to Nodulin 21 (N-21).
Os04g0613700	Similar to UDP-N-acetylglucosamine pyrophosphorylase.
Os04g0637000	TGA-type bZIP Transcription Factor, Regulation of diterpenoid phytoalexin production, Defense response
Os04g0661200	Inositol-pentakisphosphate 2-kinase, metazoa domain containing protein.
Os04g0672100	Phytosulfokine (PSK) receptor
Os05g0373900	Similar to Eukaryotic peptide chain release factor subunit 1 (eRF1) (Eukaryotic release factor 1) (TB3-1) (Cl1 protein).
Os05g0374200	Cytokinin oxidase, Regulation of cytokinin signaling pathway, "Regulation of tillering, plant height, and panicle size"
Os05g0390550	Conserved hypothetical protein.
Os05g0557700	Ubiquitin-conjugating E2 enzyme, Phosphate homeostasis, Negative regulator of the inorganic phosphate (Pi)-starvation response-signaling pathway
Os05g0590201	Hypothetical gene.
Os05g0590300	Alpha/beta hydrolase fold-1 domain containing protein.
Os06g0140900	Sigma factor, regions 3 and 4 domain containing protein.
Os06g0143700	Similar to Sulfate transporter 2.
Os06g0246500	Similar to Pyruvate dehydrogenase E1 alpha subunit (EC 1.2.4.1).
Os06g0349800	Conserved hypothetical protein.
Os06g0643900	Purple acid phosphatase (EC:3.1.3.2), Regulation of phosphate remobilization, Utilization of organic phosphorus
Os06g0697200	DEAD-box protein abstrakt.
Os06g0701600	Monovalent cation transporter, Na+ and K+ transport
Os06g0713800	Alpha-amylase isozyme 2A precursor (EC 3.2.1.1) (1, 4-alpha-D-glucan glucanohydrolase).
Os06g0717900	Peptidase A1 domain containing protein.
Os07g0134800	Similar to Succinate dehydrogenase [ubiquinone] flavoprotein subunit, mitochondrial (EC 1.3.5.1) (FP) (Flavoprotein subunit of complex II).
Os07g0190800	Similar to Thioredoxin h.
Os07g0564200	Conserved hypothetical protein.
Os07g0599700	Similar to Surface protein PspC.
Os07g0604000	Similar to 6-phosphogluconolactonase-like protein.
Os07g0605350	Similar to Protein EGG APPARATUS-1.
Os07g0631300	Conserved hypothetical protein.
Os07g0635900	Hydrophobic protein LTI6A (Low temperature-induced protein 6A).
Os07g0661600	Similar to RNA-binding protein-like protein.
Os08g0403300	Heavy metal transport/detoxification protein domain containing protein.
Os08g0425800	Similar to DRP2 protein (Fragment).
Os09g0109600	Small peptide, Drought tolerance
Os09g0376800	Similar to Trehalose-6-phosphate synthase (Fragment).
Os09g0440300	Aldehyde dehydrogenase, Seed maturation, Maintenance of viability during storage, Lysine catabolism
Os09g0498500	NAD-binding site containing protein.
Os09g0572400	Similar to Abcf2-prov protein.
Os10g0126500	Cyclin-like F-box domain containing protein.
Os10g0479100	Non-protein coding transcript.
Os10g0537500	Similar to Tobamovirus multiplication 3.
Os11g0142500	Isopropylmalate synthase, Regulation of seed vigour
Os11g0147100	Conserved hypothetical protein.
Os11g0195600	Similar to Amino acid carrier (Fragment).
Os11g0533400	Conserved hypothetical protein.
Os12g0104200	Conserved hypothetical protein.

## Sheet: 4610_downDEG_common_day14_day21
Os01g0171000	BRASSINOSTEROID INSENSITIVE 1-associated receptor kinase 1 precursor (EC 2.7.1.37) (BRI1-associated receptor kinase 1) (Somatic embryogenesis receptor-like kinase 3).
Os01g0332800	Similar to Serine carboxypeptidase II-like protein.
Os01g0695700	Similar to MDR-like ABC transporter.
Os01g0700100	MtN3 and saliva related transmembrane protein family protein.
Os01g0717400	EGF-like, alliinase domain containing protein.
Os01g0917200	Peptidase, trypsin-like serine and cysteine proteases domain containing protein.
Os01g0921800	Tetratricopeptide-like helical domain containing protein.
Os01g0928000	Similar to Transcription factor ICE1 (Inducer of CBF expression 1) (Basic helix- loop-helix protein 116) (bHLH116) (AtbHLH116).
Os02g0132500	Similar to Common plant regulatory factor 7.
Os02g0207900	Similar to esterase/lipase/thioesterase family protein.
Os02g0226200	HAD-superfamily subfamily IB hydrolase, hypothetical 1 protein.
Os02g0471500	Protein phosphatase 2C domain containing protein.
Os02g0530100	Similar to C4-dicarboxylate transporter/malic acid transport protein.
Os02g0571800	Terpene synthase-like domain containing protein.
Os02g0608000	Protein of unknown function DUF1218 domain containing protein.
Os02g0628600	Similar to Auxin response factor 8.
Os02g0662700	GRAS (GAI-RGA-SCR) plant-specific transcription factor, Maintenance of shoot apical meristem indeterminacy, Regulation of vegetative to reproductive phase change
Os02g0663100	GRAS (GAI-RGA-SCR) plant-specific transcription factor, Maintenance of shoot apical meristem indeterminacy, Regulation of vegetative to reproductive phase change
Os02g0728300	Similar to ASC1-like protein 2.
Os02g0750100	Similar to ATP synthase.
Os02g0768300	Protein of unknown function DUF6, transmembrane domain containing protein.
Os03g0126300	Similar to cDNA clone:001-042-G03, full insert sequence.
Os03g0178200	Protein of unknown function YGGT family protein.
Os03g0265100	Glycosyltransferase, Leaf senescence
Os03g0290300	Similar to W-3 fatty acid desaturase (Fragment).
Os03g0305000	AMP-binding protein.
Os03g0679700	Similar to Thiamine biosynthesis protein thiC.
Os03g0747700	Similar to photosystem II 11 kDa protein-related.
Os03g0765900	PetM of cytochrome b6/f complex subunit 7 domain containing protein.
Os03g0773700	Similar to Receptor-like protein kinase 2.
Os04g0209300	Similar to Glutathione-conjugate transporter AtMRP4.
Os04g0477025	Hypothetical gene.
Os04g0556550	Conserved hypothetical protein.
Os04g0562100	Amino acid transporter, transmembrane domain containing protein.
Os04g0585200	Similar to Glutamate receptor.
Os04g0585700	Protein of unknown function DUF581 family protein.
Os04g0592400	t-snare domain containing protein.
Os04g0662700	Similar to GTP cyclohydrolase 1 isoform TaA.
Os05g0137100	Similar to MDR-like ABC transporter.
Os05g0137200	Similar to P-glycoprotein ABCB5.
Os05g0317900	Catharanthus roseus receptor-like kinase1-like kinase, Regulation of flowering time signaling pathway and/or circadian rhythms
Os05g0318600	Similar to FERONIA receptor-like kinase.
Os05g0496200	Similar to 3-phosphoglycerate kinase (Fragment).
Os05g0568300	Similar to 50S ribosomal protein L12, chloroplast precursor (CL12).
Os06g0125500	Similar to Oligopeptide transporter 9.
Os06g0157500	Florigen, Flowering time, Long-day promotion
Os06g0581000	Similar to Nitrate transporter NTL1.
Os06g0604200	Chloroplast-localized phospholipase D, Herbivore defense
Os06g0604300	Chloroplast-localized phospholipase D, Herbivore defense
Os06g0640599	Hypothetical protein.
Os07g0147800	Hypothetical conserved gene.
Os07g0420000	Conserved hypothetical protein.
Os07g0558300	Inositol monophosphatase family protein.
Os07g0661400	Conserved hypothetical protein.
Os07g0671000	Similar to FPF1.
Os08g0446800	Similar to GDU1.
Os08g0469700	MORN motif repeat containing protein.
Os08g0547500	Kinesin, motor domain domain containing protein.
Os09g0275400	Cytochrome P450 family protein.
Os09g0305300	Protein of unknown function DUF247, plant family protein.
Os09g0359500	Similar to OsD305.
Os09g0434500	Similar to Ethylene response factor 2.
Os09g0528500	Hypothetical protein.
Os09g0528700	Similar to Cytochrome p450 (CYP78A9).
Os10g0578950	Similar to 4-coumarate--CoA ligase-like 2.
Os11g0171300	Fructose-bisphosphate aldolase, chloroplast precursor (EC 4.1.2.13) (ALDP).
Os11g0210600	Similar to Alcohol dehydrogenase (Fragment).
Os11g0284300	Similar to POT family protein.
Os12g0151500	Similar to Alpha-2, 8-sialyltransferase 8B (EC 2.4.99.-) (ST8Sia II) (Sialyltransferase X) (STX).
Os12g0189300	Pyruvate/Phosphoenolpyruvate kinase, catalytic core domain containing protein.
Os12g0197500	Homolog of Arabidopsis suppressor of gene silencing 3, Cofactor of RNA-dependent RNA polymerase, Defense response to virus
Os12g0274700	Similar to Petunia ribulose 1, 5-bisphosphate carboxylase small subunit mRNA (clone pSSU 51), partial cds. (Fragment).
Os12g0274750	Hypothetical gene.
Os12g0285600	Pleckstrin homology-type domain containing protein.
Os12g0291400	Similar to Petunia ribulose 1, 5-bisphosphate carboxylase small subunit mRNA (clone pSSU 51), partial cds. (Fragment).
Os12g0291733	Hypothetical gene.
Os12g0515400	Similar to Plastidic 2-oxoglutarate/malate transporter.

## Sheet: Rondo_downDEGs_common_day14_day
Os01g0284700	Similar to Peptidyl-prolyl cis-trans isomerase.
Os01g0323775	Hypothetical protein.
Os01g0534700	ABC transporter, transmembrane domain domain containing protein.
Os01g0588900	Cytokinin-activating enzyme, Bioactive cytokinin synthesis
Os01g0600900	Chlorophyll a-b binding protein 2, chloroplast precursor (LHCII type I CAB-2) (LHCP).
Os01g0670200	Non-protein coding transcript.
Os01g0710700	Lipase, class 3 family protein.
Os01g0874900	Putative serine hydroxymethyltransferase, Negative regulator of sulphate/selenate uptake and assimilation, Cadmium tolerance
Os02g0120000	Pentatricopeptide repeat domain containing protein.
Os02g0129800	Conserved hypothetical protein.
Os02g0219900	Similar to Epstein-Barr nuclear antigen-1 (EBNA-1).
Os02g0572400	Similar to Riboflavin biosynthesis protein ribA, chloroplast precursor [Includes: GTP cyclohydrolase II (EC 3.5.4.25); 3, 4-dihydroxy-2-butanone 4- phosphate synthase (DHBP synthase)].
Os02g0716500	Delta12-fatty acid desaturase
Os03g0254900	Zinc finger, RING/FYVE/PHD-type domain containing protein.
Os03g0265400	Similar to 50S ribosomal protein L4, chloroplast precursor (R-protein L4).
Os03g0329700	Similar to predicted protein.
Os03g0343400	Similar to Photolyase/blue-light receptor PHR2.
Os03g0736600	Similar to ATP synthase.
Os04g0209300	Similar to Glutathione-conjugate transporter AtMRP4.
Os04g0437600	Mitogen activated protein kinase kinase kinase 3 domain containing protein.
Os04g0638300	Hypothetical protein.
Os04g0669800	Methylthioribose kinase (EC 2.7.1.100).
Os04g0669900	Similar to H0818H01.11 protein.
Os05g0213500	Rice orthologue of the abscisic acid (ABA) receptor, Positive regulator of the ABA signal transduction pathway, Abiotic stress tolerance
Os05g0506000	Similar to MS5-like protein (Fragment).
Os05g0508900	Similar to cDNA clone:001-011-D03, full insert sequence.
Os06g0329200	Conserved hypothetical protein.
Os06g0651100	Similar to NADPH HC toxin reductase.
Os07g0467600	Similar to Plus agglutinin.
Os07g0469100	Similar to Thylakoid membrane phosphoprotein 14 kDa, chloroplast precursor.
Os07g0479600	Conserved hypothetical protein.
Os07g0503200	Hypothetical protein.
Os07g0608400	Similar to nucleic acid binding protein [Oryza sativa (japonica cultivar-group)].
Os07g0691200	Similar to D-alanine--D-alanine ligase B (EC 6.3.2.4) (D-alanylalanine synthetase B) (D-Ala-D-Ala ligase B).
Os08g0318400	Conserved hypothetical protein.
Os08g0379200	ATPase, P-type, K/Mg/Cd/Cu/Zn/Na/Ca/Na/H-transporter family protein.
Os08g0565800	Glutaredoxin.
Os09g0286600	Pathogenesis-related transcriptional factor and ERF domain containing protein.
Os09g0470000	Similar to Plastidic general dicarboxylate transporter.
Os10g0363600	Kelch-type beta propeller domain containing protein.
Os10g0502400	Similar to Glutamyl-tRNA reductase 2 (EC 1.2.1.70) (GluTR) (Fragment).
Os11g0116300	Chalcone isomerase domain containing protein.
Os11g0173500	Leucine-rich repeat, typical subtype domain containing protein.
Os11g0595200	PAP fibrillin family protein.
Os12g0515400	Similar to Plastidic 2-oxoglutarate/malate transporter.
Os12g0541000	Lumazine-binding protein family protein.
Os12g0583300	Peptidase aspartic, catalytic domain containing protein.

## Sheet: 4610_uniqueDEG_day14_vs_day21
	Annotation	baseMean	log2FoldChange	lfcSE	pvalue	padj
Os01g0890200	Similar to S-domain class receptor-like kinase3.	20.6212	8.22075	2.77676	3.17e-08	7.91e-06
Os01g0915000	Protein of unknown function DUF506, plant family protein.	14.9857	7.3554	2.94491	1.36e-05	0.00115319
Os03g0760800	A member of the GAST (gibberellin (GA)-Stimulated Transcript) family, Control of seedling growth and &alpha;-amylase expression, Cell proliferation in meristems and panicles development	11.3153	6.85462	2.87991	2.87e-05	0.00208425
Os02g0756200	Similar to Phi-1-like phosphate-induced protein.	11.9544	6.71624	3.0778	0.000125172	0.00640609
Os06g0119600	Peptidase aspartic, catalytic domain containing protein.	10.0803	6.50889	2.95783	0.000100592	0.00540452
Os03g0733200	Non-protein coding transcript.	9.00616	6.50032	2.7843	3.31e-05	0.0023282
Os01g0315700	Similar to Monoglyceride lipase.	8.4381	6.26523	2.85263	9.06e-05	0.00499479
Os01g0624700	Similar to WRKY transcription factor 12.	7.73703	6.19021	2.76691	6.2e-05	0.00375903
Os03g0798101	Similar to Aldehyde oxidase.	8.39444	6.11192	2.96356	0.000206911	0.0094108
Os07g0176500	Leucine-rich repeat, plant specific containing protein.	7.0512	5.82649	2.8886	0.00024003	0.0105095
Os02g0264800	Protein of unknown function DUF1070 family protein.	6.62441	5.68259	2.89027	0.000302247	0.0125254
Os08g0442900	Hypothetical protein.	2348.35	5.66677	1.3166	5.14e-07	8.66e-05
Os10g0518000	Non-protein coding transcript.	6.34532	5.63712	2.85758	0.000287641	0.0121408
Os09g0425200	Conserved hypothetical protein.	549.47	5.46142	1.77007	4.02e-05	0.00268468
Os03g0168100	Late embryogenesis abundant protein repeat containing protein.	40.263	5.44485	1.03612	1.54e-08	4.64e-06
Os05g0151200	TspO/MBR-related protein family protein.	29.6619	5.30349	1.24689	2.14e-06	0.000274147
Os11g0454200	Dehydrin	284.674	5.25567	0.787478	1.04e-12	1.22e-09
Os07g0516400	Hypothetical conserved gene.	11.174	5.00037	1.62209	8.63e-05	0.00482244
Os11g0454300	Similar to Water-stress inducible protein RAB21.	383.308	4.9707	0.613487	2.61e-17	1.24e-13
Os11g0244600	Epsin-like, N-terminal domain containing protein.	9.83205	4.79072	1.61593	0.000130783	0.00666798
Os08g0290700	Winged helix repressor DNA-binding domain containing protein.	256.521	4.76285	1.33607	1.01e-05	0.000902218
Os09g0441000	Peptidase S8, subtilisin-related domain containing protein.	25.9908	4.65214	1.76093	0.000290361	0.0122023
Os03g0644600	Protein of unknown function DUF761, plant domain containing protein.	13.2647	4.36125	1.48787	0.000257745	0.0111049
Os02g0813600	Thiolase-like, subgroup domain containing protein.	14.3295	4.32154	1.62993	0.000432194	0.0162507
Os12g0114500	Similar to Nonspecific lipid-transfer protein (LTP) (Fragment).	15.7742	4.17193	1.28512	7.44e-05	0.00432375
Os03g0654700	Protein of unknown function DUF1637 family protein.	29.0241	4.0473	0.982683	1.84e-06	0.000244722
Os07g0154100	Similar to Viviparous-14.	380.959	4.00558	0.717404	9.93e-10	4.32e-07
Os02g0794500	Similar to Serine carboxypeptidase II precursor (EC 3.4.16.6) (Carboxypeptidase D) (Bri1 suppressor 1) [Contains: Serine carboxypeptidase II chain A; Serine carboxypeptidase II chain B].	20.7979	3.64782	0.870256	1.86e-06	0.000244722
Os03g0130300	Similar to Cp-thionin.	237.055	3.60527	1.51001	0.000335543	0.0135713
Os02g0649300	HD-ZIP I protein, Transcription activator, Stress response, Panicle development	869.236	3.48846	0.442528	1.45e-16	4.9e-13
Os10g0437700	Heat shock protein Hsp20 domain containing protein.	12.1103	3.41744	1.14105	0.000160704	0.00776763
Os01g0860450	Hypothetical protein.	1825.05	3.36368	0.423511	9.67e-17	3.73e-13
Os02g0232050	Hypothetical gene.	22.0452	3.33543	1.02253	4.37e-05	0.00284686
Os03g0296200	Conserved hypothetical protein.	26.0989	3.3298	0.764708	7.02e-07	0.000110701
Os09g0519100	Helix-loop-helix DNA-binding domain containing protein.	15.2123	3.28423	1.21227	0.000250264	0.0108113
Os02g0770800	NADH/NADPH-dependent nitrate reductase	208.246	3.17939	1.66762	0.000900566	0.0276327
Os03g0822400	Conserved hypothetical protein.	30.005	3.13401	1.06028	9.96e-05	0.00537391
Os02g0750800	Protein of unknown function DUF3049 domain containing protein.	48.9091	3.01587	0.685848	4.73e-07	8.18e-05
Os02g0106100	Vacuolar acid invertase, Sugar metabolism, Regulation of grain size	27311.9	2.95565	0.538454	1.94e-09	7.47e-07
Os05g0550300	Similar to Lipid transfer protein (Fragment).	353.104	2.93322	0.634235	1.51e-07	3.14e-05
Os05g0121900	Similar to Phosphate/phosphoenolpyruvate translocator protein-like.	19.3449	2.81379	1.00393	0.000187099	0.00870044
Os01g0849000	Hypothetical protein.	104.509	2.8085	0.936385	8.05e-05	0.00460789
Os06g0553001	Conserved hypothetical protein.	82.137	2.8082	0.694106	2.01e-06	0.000261284
Os10g0524600	Peptidase S8, subtilisin-related domain containing protein.	42.3724	2.79005	1.27335	0.000624943	0.0213328
Os02g0106201	Hypothetical protein.	636.514	2.76694	1.01659	0.000177055	0.00839255
Os03g0820300	TFIIIA-type zinc finger protein, Transcription activator, Abiotic stress tolerance	140.147	2.74042	0.57815	8.73e-08	2.03e-05
Os04g0538400	Similar to Nodulin 21 (N-21).	31.7811	2.72137	1.09404	0.000350874	0.0139992
Os03g0820500	Actin depolymerizing factor, Actin-binding protein, Abiotic stress response	2510.43	2.65286	0.366138	2.02e-14	3.41e-11
Os03g0220200	Hypothetical protein.	18.3425	2.51916	0.993527	0.000368399	0.0145477
Os05g0560200	Similar to tumor-related protein-like.	57.3756	2.43867	0.897194	0.000193139	0.00895042
Os06g0258000	Similar to Typical P-type R2R3 Myb protein (Fragment).	270.141	2.3883	0.694176	2.05e-05	0.00158103
Os03g0191850	Hypothetical gene.	438.989	2.38567	0.592464	2.21e-06	0.000278602
Os03g0191900	Pathogenesis-related transcriptional factor and ERF domain containing protein.	438.989	2.38567	0.592464	2.21e-06	0.000278602
Os08g0173600	Conserved hypothetical protein.	117.285	2.36435	0.507147	1.34e-07	2.86e-05
Os04g0167900	Protein phosphatase 2C-like domain containing protein.	38.1646	2.35703	0.63653	8.57e-06	0.000778069
Os05g0494600	Similar to Circadian clock coupling factor ZGT.	51.4105	2.35177	0.678526	1.97e-05	0.00153933
Os01g0128000	Myb transcription factor domain containing protein.	28.8045	2.33242	0.761669	7.65e-05	0.00442283
Os10g0450800	Hypothetical protein.	888.161	2.30401	0.567805	2.03e-06	0.000263299
Os01g0618000	Exonuclease domain containing protein.	15.4341	2.29327	0.860474	0.000280245	0.0119407
Os03g0826800	Conserved hypothetical protein.	76.7838	2.24397	0.659071	2.38e-05	0.00179572
Os04g0167875	Protein phosphatase 2C-like domain containing protein.	194.834	2.24034	0.319428	1.15e-13	1.63e-10
Os01g0592500	Protein of unknown function DUF1070 family protein.	223.818	2.22526	0.738344	8.33e-05	0.00471537
Os11g0506800	Similar to BAG domain containing protein.	107.779	2.2012	0.365556	8.67e-11	5.09e-08
Os03g0745000	Similar to Heat stress transcription factor A-2a.	166.715	2.19256	0.427078	1.25e-08	3.87e-06
Os06g0299200	Similar to H0207B04.1 protein.	21.8614	2.18412	0.983825	0.00073902	0.0240146
Os10g0505900	Conserved hypothetical protein.	70.01	2.17624	0.86341	0.000330755	0.0134552
Os02g0140800	Conserved hypothetical protein.	257.014	2.12033	0.526637	2.28e-06	0.000283603
Os12g0478200	Hypothetical protein.	917.548	2.11742	0.285678	6.11e-15	1.1e-11
Os03g0268750	Hypothetical gene.	69.6377	2.0628	0.523761	3.34e-06	0.000391211
Os10g0492900	Similar to alpha-galactosidase.	2836.77	2.01612	0.358638	8.28e-10	3.85e-07
Os03g0803100	Unknow protein.	62.8009	2.01303	0.69924	0.0001315	0.00669186
Os11g0105350	Hypothetical protein.	21.3423	2.00968	0.668343	0.000104854	0.00554201
Os03g0125100	Beta-carotene hydroxylase, Drought and oxidative stress resistance	1308.23	2.00163	0.366987	2.2e-09	8.14e-07
Os06g0693200	Protein kinase, core domain containing protein.	41.5738	1.9918	0.728381	0.000201221	0.00924427
Os12g0242500	Conserved hypothetical protein.	262.625	1.99057	0.565546	1.57e-05	0.00129455
Os10g0133100	Cyclin-like F-box domain containing protein.	65.0823	1.96231	0.446808	5.11e-07	8.66e-05
Os05g0457300	Hypothetical gene.	68.9747	1.95977	0.823986	0.000477232	0.0175599
Os03g0381500	Conserved hypothetical protein.	234.917	1.95931	0.315811	2.61e-11	2.03e-08
Os09g0518000	Similar to indole-3-acetate beta-glucosyltransferase.	194.497	1.9584	0.647817	8.44e-05	0.00474226
Os12g0148700	Adipose-regulatory protein, Seipin domain containing protein.	31.881	1.94566	0.674872	0.000140176	0.00700128
Os02g0168550	Non-protein coding transcript.	142.202	1.93996	0.518958	7.26e-06	0.00070941
Os05g0390550	Conserved hypothetical protein.	35.6024	1.91505	0.772298	0.000387125	0.01502
Os02g0527200	Similar to OSIGBa0142C11.2 protein.	1578.69	1.89362	0.34939	2.77e-09	9.98e-07
Os01g0699400	Serine/threonine protein kinase domain containing protein.	49.9426	1.88065	0.794527	0.000514726	0.0186513
Os02g0782500	Similar to Small heat stress protein class CIII.	5376.25	1.83929	0.316157	2.61e-10	1.38e-07
Os08g0246950	Hypothetical protein.	51.721	1.83467	0.743801	0.000399189	0.0152933
Os06g0140900	Sigma factor, regions 3 and 4 domain containing protein.	116.735	1.82311	0.548907	3.32e-05	0.0023282
Os01g0282800	Similar to Tubulin beta-5 chain (Beta-5 tubulin).	42.8804	1.80377	1.09903	0.00195818	0.0477529
Os09g0444900	Similar to plant viral-response family protein.	187.27	1.78973	0.557336	4.87e-05	0.0031049
Os02g0258800	Conserved hypothetical protein.	2517.05	1.76876	0.38156	1.61e-07	3.31e-05
Os04g0109500	Legume lectin, beta domain containing protein.	65.4997	1.76203	0.692668	0.00032846	0.0134226
Os04g0434800	OsAPX7, Similar to Thylakoid-bound ascorbate peroxidase	3030.41	1.75755	0.252525	1.76e-13	2.26e-10
Os10g0524700	Cytochrome P450 family protein.	52.2179	1.75469	0.659124	0.000248863	0.0107738
Os03g0673400	Conserved hypothetical protein.	216.65	1.74705	0.536797	4.23e-05	0.00277815
Os04g0589800	Late embryogenesis abundant (LEA) group 1 family protein.	16.5486	1.74582	0.85935	0.00120403	0.0340396
Os02g0232000	Similar to Heat shock transcription factor 29 (Fragment).	939.297	1.74241	0.372914	1.24e-07	2.7e-05
Os08g0385000	Similar to seed maturation protein PM41.	391.283	1.73172	0.496998	1.89e-05	0.00148668
Os11g0115400	Lipid transfer protein LPT IV.	17439.2	1.69925	0.383314	4.87e-07	8.34e-05
Os03g0848200	Similar to Phytase.	56.2	1.67864	0.550545	8.64e-05	0.00482244
Os12g0568700	Uncharacterised protein family UPF0497, trans-membrane plant domain containing protein.	633.111	1.66184	0.331046	2.39e-08	6.3e-06
Os07g0496250	Similar to Expansin-like B1.	813.843	1.61252	0.367691	4.89e-07	8.34e-05
Os08g0520600	Conserved hypothetical protein.	1135.56	1.60192	0.174416	2.24e-21	2.02e-17
Os05g0322900	WRKY transcription factor, Benzothiadiazole (BTH)-inducible blast resistance	1850.03	1.59818	0.418957	5.71e-06	0.000599694
Os03g0268600	Similar to Protein phosphatase type 2C.	1723.11	1.5835	0.37542	1.13e-06	0.00016459
Os06g0246500	Similar to Pyruvate dehydrogenase E1 alpha subunit (EC 1.2.4.1).	338.625	1.58027	0.48177	3.9e-05	0.00264418
Os07g0684800	Similar to NAM / CUC2-like protein.	7243.89	1.57645	0.313317	2.28e-08	6.13e-06
Os02g0123450	Hypothetical protein.	58.863	1.55423	0.932054	0.00196843	0.0478723
Os02g0682300	RING-type E3 ligase, Negative regulation of cuticular wax biosynthesis, Drought stress response	45.3109	1.55162	0.552369	0.000177722	0.00840936
Os01g0869450	Hypothetical protein.	163.903	1.54818	0.536202	0.00013512	0.00685024
Os08g0205800	Hypothetical conserved gene.	410.145	1.54195	0.644091	0.000496427	0.0181179
Os06g0214300	Alpha/beta hydrolase fold-3 domain containing protein.	447.934	1.5359	0.305203	2.27e-08	6.13e-06
Os07g0683600	Similar to Osr40c1 protein.	311.559	1.53491	0.36518	1.15e-06	0.000166766
Os09g0325700	Protein phosphatase 2C, Abiotic stress response, Early panicle development	656.972	1.53341	0.382931	2.65e-06	0.00032218
Os01g0162500	Leucine-rich repeat-containing N-terminal, type 2 domain containing protein.	143.87	1.52401	0.547737	0.000185302	0.00863173
Os02g0138900	Similar to ATCAX5; calcium:cation antiporter/ cation:cation antiporter.	237.178	1.52216	0.278218	2.18e-09	8.14e-07
Os07g0638100	Six-bladed beta-propeller, TolB-like domain containing protein.	153.284	1.49948	0.75414	0.00118662	0.033641
Os03g0316200	Galactinol synthase	2572.96	1.48807	0.390342	5.97e-06	0.000608371
Os01g0623200	Similar to C4-dicarboxylate transporter/malic acid transport protein.	578.318	1.4793	0.388506	5.83e-06	0.000604641
Os05g0170200	Similar to Universal stress protein.	84.3421	1.4778	0.435546	2.79e-05	0.00205359
Os03g0756500	Similar to PAF1 complex component.	93.2458	1.47735	0.397043	8.48e-06	0.00077378
Os12g0147800	Phytosulphokine precursor, osa-miR164c target gene, Regulation of seed vigor	850.985	1.47361	0.229285	6.61e-12	6.6e-09
Os01g0583100	Similar to Protein phosphatase 2C.	12322.1	1.46048	0.157537	9.85e-22	1.33e-17
Os09g0554300	Auxin efflux carrier domain containing protein.	53.7114	1.42939	0.425426	3.22e-05	0.00227615
Os09g0498500	NAD-binding site containing protein.	469.937	1.42272	0.537007	0.000275311	0.0117677
Os01g0247500	Protein kinase, core domain containing protein.	2421.83	1.42063	0.186216	1.25e-15	2.82e-12
Os04g0105300	Protein of unknown function DUF1295 family protein.	73.5927	1.41797	0.420166	3.03e-05	0.00217586
Os04g0434600	Similar to OSIGBa0102D10.3 protein.	129.744	1.41514	0.345608	1.87e-06	0.000245441
Os05g0457200	Similar to protein phosphatase 2C.	215.301	1.40049	0.627057	0.000738306	0.0240146
Os01g0692400	Conserved hypothetical protein.	175.243	1.39638	0.604695	0.000625645	0.0213328
Os03g0266900	Low molecular mass heat shock protein Oshsp17.3.	1607.67	1.39238	0.349841	2.94e-06	0.000347288
Os10g0521500	Esterase/lipase/thioesterase domain containing protein.	138.614	1.38372	0.803557	0.00190727	0.047021
Os07g0108800	Two-pore K+ channel family protein, K+ homeostasis, Osmotic and drought tolerance	56.1017	1.37585	0.493539	0.000191821	0.00890464
Os01g0284900	Conserved hypothetical protein.	344.555	1.35406	0.433448	6.86e-05	0.00407397
Os05g0555100	Similar to Protein phosphatase 2A B'kappa subunit.	34.8302	1.34695	0.68673	0.00135192	0.0370931
Os01g0548600	Protein kinase, catalytic domain domain containing protein.	298.757	1.32194	0.777734	0.00200789	0.0484824
Os01g0692100	Glutathione S-transferase, C-terminal-like domain containing protein.	164.345	1.30008	0.591064	0.000832033	0.0261547
Os03g0808300	Remorin, C-terminal region domain containing protein.	9443.39	1.29673	0.209656	2.81e-11	2.11e-08
Os09g0414300	Non-protein coding transcript.	163.07	1.29192	0.342859	7.16e-06	0.000702299
Os10g0503250	Hypothetical protein.	101.696	1.28981	0.518871	0.000433818	0.0162507
Os01g0860400	Similar to Acidic endochitinase precursor (EC 3.2.1.14).	113.338	1.28814	0.390284	3.92e-05	0.00264624
Os06g0592500	Similar to Ethylene-responsive transcriptional coactivator.	1880.54	1.24928	0.215993	3.58e-10	1.79e-07
Os11g0155600	Conserved hypothetical protein.	17172.8	1.24667	0.329331	5.86e-06	0.000605418
Os09g0419100	Hypothetical protein.	71.144	1.24454	0.673962	0.00167537	0.0433235
Os01g0736500	Similar to harpin-induced protein.	138.796	1.22702	0.563584	0.000887967	0.0273801
Os06g0223700	Protein of unknown function DUF581 family protein.	2020.44	1.21264	0.279341	6.77e-07	0.000107989
Os03g0701200	Similar to Sugar-starvation induced protein (Fragment).	487.249	1.20166	0.300232	2.88e-06	0.000344168
Os03g0119300	Peptidase S8, subtilisin-related domain containing protein.	933.601	1.19066	0.292689	2.21e-06	0.000278602
Os05g0267100	Similar to Transporter-like protein.	774.717	1.19012	0.472079	0.000407803	0.0155351
Os03g0690500	Similar to Oxidoreductase, 2OG-Fe oxygenase family protein, expressed.	79.2991	1.1858	0.463454	0.00037259	0.0146703
Os07g0604300	A member of the COBRA-like protein family, Modulation of &beta;-glucan synthesis during endosperm cell wall formation	176.428	1.18488	0.610035	0.00144578	0.0388478
Os02g0669100	Dehydrin family protein.	5149.87	1.18304	0.381157	8.31e-05	0.00471537
Os04g0523812	Conserved hypothetical protein.	428.417	1.17989	0.683467	0.00204242	0.0490963
Os01g0863300	Similar to MCB2 protein.	526.513	1.17917	0.20113	2.41e-10	1.35e-07
Os05g0209000	Similar to Cytidine deaminase.	113.302	1.17759	0.334571	1.92e-05	0.00151154
Os06g0203200	Flavin-containing monooxygenase FMO family protein.	65.9454	1.17592	0.58994	0.00132633	0.0367195
Os09g0452800	Peptidase A1 domain containing protein.	184.892	1.17021	0.327023	1.52e-05	0.00125311
Os01g0692000	Similar to Glutathione S-transferase GSTU6.	242.616	1.16367	0.309432	7.64e-06	0.000723479
Os01g0833400	Conserved hypothetical protein.	839.934	1.1616	0.27022	8.29e-07	0.0001277
Os09g0524500	Similar to Oxidoreductase, short chain dehydrogenase/reductase family protein, expressed.	235.788	1.15944	0.447121	0.000336126	0.0135713
Os02g0766700	bZIP transcription factor, Regulation of ABA signaling and biosynthesis, Drought resistance	7629.92	1.15633	0.187842	3.93e-11	2.65e-08
Os07g0605400	Similar to EGG APPARATUS-1 protein (ZmEA1).	2341.72	1.15628	0.449748	0.000367873	0.0145477
Os04g0167800	Similar to Chalcone reductase homologue (Fragment).	761.751	1.14082	0.310207	1.06e-05	0.000944814
Os09g0532000	Senescence-inducible chloroplast protein, Activation of the chlorophll-degrading pathway during leaf senescence	6362.88	1.14081	0.345404	4.27e-05	0.00279399
Os01g0944100	Conserved hypothetical protein.	1718.89	1.13977	0.268828	1.08e-06	0.000158218
Os03g0205800	Similar to Acetyltransferase, GNAT family protein, expressed.	77.4175	1.13074	0.347775	4.99e-05	0.00315012
Os01g0667900	CC-type glutaredoxin, Homeostatic regulation of nitrogen use, Hormone signaling	403.534	1.12736	0.352056	5.71e-05	0.00350788
Os07g0617100	Plant disease resistance response protein family protein.	78.2252	1.11461	0.434661	0.000378317	0.0148308
Os07g0691300	Wound-induced protein, Wun1, subgroup domain containing protein.	193.603	1.11416	0.478322	0.000666587	0.0224451
Os01g0848900	Conserved hypothetical protein.	1504.46	1.10441	0.326381	3.11e-05	0.00221633
Os12g0115100	Nonspecific lipid-transfer protein 1 precursor (LTP 1) (PAPI).	27550.7	1.10306	0.261985	1.33e-06	0.000188093
Os02g0140500	Similar to cycloartenol synthase.	158.263	1.09193	0.481859	0.000776136	0.0249919
Os02g0136150	Hypothetical gene.	272.017	1.09175	0.338871	5.51e-05	0.00340843
Os03g0829200	Similar to Soluble epoxide hydrolase.	77.0869	1.08756	0.603376	0.0019161	0.0471095
Os01g0597800	UDP-glucuronosyl/UDP-glucosyltransferase family protein.	366.466	1.08697	0.383281	0.000180001	0.00844313
Os01g0225000	Mitochondrial carrier protein domain containing protein.	1018.67	1.08384	0.483211	0.000848319	0.0265429
Os05g0524100	Conserved hypothetical protein.	231.219	1.08193	0.436459	0.000470133	0.0174175
Os10g0163310	Hypothetical conserved gene.	201.314	1.0816	0.226434	9.34e-08	2.12e-05
Os05g0455500	Similar to Delta-1-pyrroline-5-carboxylate synthetase.	7236.24	1.07958	0.322025	3.44e-05	0.00237578
Os07g0580200	Conserved hypothetical protein.	48.2214	1.0784	0.499121	0.00101993	0.0301299
Os04g0685300	Harpin-induced 1 domain containing protein.	483.365	1.07257	0.32134	3.66e-05	0.00252243
Os07g0564200	Conserved hypothetical protein.	40.1773	1.0698	0.599966	0.00207575	0.0497644
Os08g0546800	Similar to Heat stress transcription factor B-2b.	1837.41	1.05516	0.208056	2.09e-08	5.82e-06
Os12g0230600	Protein of unknown function DUF1685 family protein.	340.902	1.0543	0.270464	4.61e-06	0.000505048
Os09g0418000	Similar to CBL-interacting protein kinase 16.	1638.06	1.05402	0.265622	3.5e-06	0.000401596
Os11g0202350	Conserved hypothetical protein.	73.0661	1.05328	0.465173	0.000796197	0.0254059
Os03g0146200	Conserved hypothetical protein.	1086.08	1.04389	0.275972	7.44e-06	0.000713849
Os03g0188100	Similar to transparent testa 12 protein.	5518.36	1.03599	0.316224	4.66e-05	0.00299196
Os05g0421600	No apical meristem (NAM) protein domain containing protein.	1735.38	1.03543	0.436324	0.000635383	0.0216102
Os01g0128300	Similar to predicted protein.	289.441	1.03243	0.260534	3.65e-06	0.000411712
Os01g0846150	Hypothetical gene.	1650.26	1.02782	0.221263	1.77e-07	3.62e-05
Os12g0556200	Calmodulin binding protein-like family protein.	378.964	1.02688	0.400448	0.000389293	0.0150403
Os01g0846450	Hypothetical conserved gene.	3945.03	1.02459	0.281338	1.31e-05	0.00111494
Os01g0867300	bZIP transcription factor, Abiotic stress response, ABA signaling, Suppressor of floral transition upon drought stress	1705.28	1.02105	0.286126	1.68e-05	0.0013684
Os02g0720450	Hypothetical protein.	136.43	1.01994	0.558984	0.00189699	0.0468104
Os06g0195800	Similar to DNAJ heat shock N-terminal domain-containing protein.	1263.08	1.0199	0.199895	1.81e-08	5.15e-06
Os05g0136800	Hypothetical protein.	84.4958	1.0196	0.377166	0.000273102	0.0116918
Os03g0270000	Protein of unknown function DUF296 domain containing protein.	85.7992	1.01289	0.447708	0.000820094	0.0258699
Os03g0133800	Similar to predicted protein.	150.768	1.00903	0.489224	0.00123917	0.0348143
Os01g0846400	Conserved hypothetical protein.	453.59	1.00267	0.376463	0.000304234	0.0125851
Os03g0760200	Cytochrome P450 family protein.	4331.54	1.00085	0.362441	0.000208417	0.00944743
Os01g0733500	Similar to Dehydration-induced protein RD22-like protein 1.	912.259	1.00068	0.34513	0.000156012	0.00760675
Os10g0465700	Similar to Beta-amylase PCT-BMYI (EC 3.2.1.2).	11403.1	0.994414	0.418127	0.000714233	0.0233781
Os05g0112800	Protein of unknown function DUF26 domain containing protein.	301.652	0.993129	0.551307	0.00200254	0.0484399
Os04g0430200	PLC-like phosphodiesterase, TIM beta/alpha-barrel domain domain containing protein.	993.379	0.974166	0.438595	0.00091834	0.0279555
Os02g0758000	Similar to Low molecular weight heat shock protein precursor (Mitochondrial small heat shock protein 22).	8118.14	0.972198	0.248955	5.26e-06	0.000563065
Os01g0105900	Carbohydrate/purine kinase domain containing protein.	10927.1	0.969518	0.172845	1.16e-09	4.89e-07
Os01g0752500	APETELA2/ethylene response factor (AP2/ERF) type transcription factor, Negative regulation of disease resistance, Negative regulation of salt tolerance	1006.73	0.966008	0.473209	0.00132517	0.0367195
Os05g0421450	Hypothetical protein.	626.772	0.96241	0.363384	0.000323834	0.0132536
Os05g0267800	Cellular retinaldehyde-binding/triple function, C-terminal domain containing protein.	1041.37	0.955801	0.254219	8.15e-06	0.000750191
Os02g0177600	4-coumarate:coenzyme A ligase, Lignin biosynthesis, Defense against wounding	2622.53	0.950758	0.327189	0.000156471	0.00760675
Os05g0477900	Similar to nonspecific lipid-transfer protein.	506	0.949125	0.416913	0.000816286	0.0257799
Os02g0711400	Conserved hypothetical protein.	803.097	0.948891	0.402999	0.000682652	0.0226746
Os05g0492200	NB-ARC domain containing protein.	113.948	0.944589	0.372245	0.000441817	0.0164972
Os06g0652300	Similar to GDP-4-keto-6-deoxy-D-mannose-3, 5-epimerase-4-reductase (GER1); 21556- 22494.	745.596	0.941832	0.402717	0.000711356	0.0233406
Os01g0794400	Thioredoxin domain 2 containing protein.	3000.66	0.937992	0.42981	0.00106035	0.0311533
Os01g0665900	Conserved hypothetical protein.	70.7842	0.93672	0.498221	0.0018522	0.0460421
Os08g0298700	Similar to male sterility protein 2.	67.3441	0.935643	0.425403	0.00100319	0.0297657
Os04g0443200	Protein of unknown function DUF538 family protein.	184.274	0.935536	0.458341	0.00135416	0.0371169
Os11g0246166	Hypothetical protein.	988.781	0.934299	0.442429	0.00113939	0.0327268
Os03g0146100	Tonoplast intrinsic protein (Tonoplast water channel).	51713	0.930956	0.168895	2.09e-09	7.94e-07
Os04g0266900	Transketolase C-terminal-like domain containing protein.	1380.85	0.927814	0.332585	0.000224693	0.0100003
Os01g0192300	Similar to I-box binding factor (Fragment).	4711.91	0.92442	0.277745	4.17e-05	0.00274901
Os01g0949750	Similar to Glutathione S-transferase GST 28 (Fragment).	909.923	0.922509	0.454689	0.00141603	0.0383066
Os01g0955100	Similar to Calmodulin-like protein (Fragment).	162.673	0.921507	0.468735	0.00158466	0.0416974
Os04g0541700	Similar to Homeobox-leucine zipper protein HOX22.	6085.94	0.92115	0.253152	1.43e-05	0.00119561
Os04g0105400	Similar to B0616E02-H0507E05.3 protein.	2300.09	0.916681	0.238734	6e-06	0.000608371
Os03g0245700	Thiolase-like, subgroup domain containing protein.	554.275	0.915453	0.241574	7.87e-06	0.000731517
Os02g0790500	Hypothetical protein.	2981.72	0.913847	0.358504	0.000427895	0.0161184
Os09g0110300	Putative cyclase family protein.	5279.97	0.908153	0.296971	0.000103144	0.00551551
Os06g0683400	Small calcium-binding protein with one EF-hand motif, Positive regulation of osmotic and salt tolerance	449.533	0.904202	0.3807	0.000673973	0.022553
Os09g0535900	Similar to Ki1 protein.	4252.96	0.894038	0.315774	0.000206594	0.0094108
Os04g0611200	Cofactor of beta-ketoacyl-CoA synthase, Homolog of Arabidopsis CER2, Leaf cuticular wax synthesis, Very-long-chain fatty acid (VLCFA) elongation	245.874	0.891277	0.36374	0.000564037	0.0199118
Os03g0436400	Similar to A.thaliana gene induced upon wounding stress.	2934.48	0.888955	0.205758	8.95e-07	0.000135561
Os03g0835300	Hypothetical protein.	121.292	0.888655	0.28053	7.34e-05	0.00429482
Os03g0854600	Concanavalin A-like lectin/glucanase domain containing protein.	190.307	0.887409	0.380406	0.000749166	0.0242858
Os02g0208300	ABC-2 type transporter domain containing protein.	221.916	0.886695	0.450545	0.00161463	0.0421163
Os11g0351555	Similar to A.thaliana gene induced upon wounding stress.	2911.63	0.880254	0.207	1.16e-06	0.000167124
Os06g0129900	Similar to Cytochrome P450 CYPD.	3381.71	0.878204	0.230504	6.81e-06	0.000677958
Os01g0613800	Peptidase C1A, papain family protein.	573.615	0.87769	0.398257	0.00101171	0.0299305
Os01g0918400	Conserved hypothetical protein.	486.6	0.875656	0.316268	0.000247031	0.0107462
Os04g0559750	Hypothetical protein.	578.852	0.87226	0.28265	9.64e-05	0.00528698
Os02g0228400	Hypothetical protein.	3455.57	0.869349	0.339733	0.000440473	0.0164771
Os03g0324900	Zinc finger, RING/FYVE/PHD-type domain containing protein.	853.599	0.868963	0.196933	5.62e-07	9.29e-05
Os04g0399300	Similar to Nudix hydrolase 13, mitochondrial precursor (EC 3.6.1.-) (AtNUDT13).	309.747	0.853104	0.421036	0.0014996	0.0399596
Os01g0135700	Calmodulin-like protein, Calcium signalling during abiotic stress, Promotion of root growth and drought tolerance	362.844	0.851506	0.34741	0.000591031	0.0205421
Os09g0538800	Similar to Synaptotagmin C.	3425.09	0.850312	0.207364	2.23e-06	0.000279537
Os09g0464066	Hypothetical protein.	461.646	0.848596	0.229803	1.17e-05	0.00101707
Os02g0261150	Non-protein coding transcript.	94.2384	0.843538	0.366409	0.000844676	0.0264597
Os04g0690800	22-kDa Photosystem II protein, Photoprotection	24945.7	0.843384	0.247526	2.92e-05	0.00210674
Os06g0318800	Non-protein coding transcript.	1069.87	0.836087	0.42067	0.00158228	0.0416974
Os09g0438000	Similar to RbohAOsp (Fragment).	517.027	0.834791	0.26739	8.83e-05	0.00489901
Os02g0759400	Zinc finger, RING/FYVE/PHD-type domain containing protein.	884.348	0.832991	0.432636	0.00183211	0.0457111
Os01g0846300	Similar to Protein phosphatase 2C.	8070.96	0.832521	0.272631	0.000112474	0.00585622
Os02g0262800	Similar to NBS-LRR protein (Fragment).	273.502	0.831616	0.311463	0.000338259	0.013637
Os08g0157500	Caffeic acid O-methyltransferase, Flavonoid 3'-O-methyltransferase, Melatonin biosynthesis, Tricin biosynthesis	7671.45	0.826391	0.160251	1.55e-08	4.64e-06
Os02g0705400	Similar to Pathogen induced protein 2-4.	1769.31	0.826283	0.361703	0.000882323	0.027259
Os06g0668250	Hypothetical gene.	104.586	0.825641	0.409199	0.00157455	0.0415531
Os08g0468801	Hypothetical protein.	1134.08	0.819284	0.275715	0.000141556	0.0070441
Os08g0444440	Hypothetical conserved gene.	1164.24	0.8138	0.258051	8.09e-05	0.00461175
Os02g0525100	Conserved hypothetical protein.	351.306	0.809842	0.364908	0.00103407	0.0305142
Os06g0214850	Similar to gibberellin receptor GID1L2.	1153.85	0.802044	0.364626	0.00108859	0.0318443
Os08g0138900	Conserved hypothetical protein.	13326.1	0.796741	0.388782	0.00172275	0.0442095
Os04g0568700	Similar to Heat stress transcription factor Spl7 (Heat shock transcription factor) (Heat shock factor RHSF10).	1460.82	0.796293	0.200121	3.99e-06	0.000444397
Os07g0204250	Hypothetical protein.	1587.17	0.793017	0.331922	0.000718821	0.0234713
Os06g0714300	Auxin responsive SAUR protein family protein.	4264.45	0.791344	0.403939	0.00187725	0.0464082
Os03g0136500	Similar to protein-methionine-s-oxide reductase.	241.153	0.79127	0.331171	0.000715318	0.0233853
Os01g0824600	Serine/threonine protein kinase domain containing protein.	3765.16	0.790943	0.138529	7.53e-10	3.56e-07
Os07g0631200	Zinc finger, RING/FYVE/PHD-type domain containing protein.	565.133	0.785487	0.323136	0.000654347	0.0220605
Os01g0800500	Purple acid phosphatase, N-terminal domain containing protein.	6569.41	0.78529	0.245886	7.3e-05	0.00428191
Os03g0659350	Hypothetical gene.	487.871	0.784018	0.240468	5.83e-05	0.00356541
Os11g0199801	Conserved hypothetical protein.	394.409	0.781966	0.341507	0.000918141	0.0279555
Os01g0716450	Hypothetical gene.	418.19	0.778554	0.287494	0.000318732	0.0131045
Os01g0585100	Similar to Integral membrane protein.	2550.43	0.777706	0.294748	0.000398165	0.0152819
Os10g0528100	Similar to Glutathione S-transferase GST 42 (EC 2.5.1.18) (Fragment).	1665.24	0.77211	0.354141	0.00117265	0.0333976
Os02g0152400	Rubisco small subunit 1, Reguration of Rubisco catalytic activity	75.9347	0.768376	0.402906	0.00206528	0.0495574
Os06g0253100	Heat shock protein Hsp20 domain containing protein.	5328.03	0.76359	0.384767	0.00157169	0.0415531
Os09g0272300	Similar to 3-glucanase.	609.774	0.76242	0.163643	1.98e-07	3.99e-05
Os01g0867600	Similar to UDP-glucose:sterol glucosyltransferase (EC 2.4.1.173).	2053.5	0.759172	0.197636	7.14e-06	0.000702299
Os03g0302000	Peroxisomal protein, Peroxisomal biogenesis factor 11, Salt stress tolerance, Antioxidant defense	765.408	0.75754	0.311882	0.000672647	0.022553
Os11g0104300	Substrate of the SCF<sup>D3</sup> ubiquitination complex, Repressor of strigolactone (SL) signalling	1122.8	0.751119	0.317218	0.000785675	0.0252001
Os02g0198200	EF-Hand type domain containing protein.	376.913	0.750605	0.217697	3.18e-05	0.00225522
Os11g0249000	NB-ARC domain containing protein.	464.611	0.75028	0.196112	7.7e-06	0.000723479
Os07g0694600	Prephenate dehydratase domain containing protein.	486.069	0.749974	0.291225	0.000473759	0.0175038
Os02g0612900	Similar to Temperature stress-induced lipocalin.	9917.6	0.746487	0.261225	0.000221871	0.0099074
Os01g0701900	Similar to Phosphatidylinositol transfer-like protein III.	808.235	0.743638	0.193693	7.34e-06	0.000709974
Os03g0619600	Transcriptional factor B3 family protein.	484.627	0.738221	0.25509	0.000196706	0.00908451
Os10g0330400	Protein of unknown function DUF179 family protein.	3503.31	0.735279	0.205542	2.02e-05	0.00156406
Os01g0711500	Calcineurin B-like protein, Calcium sensor, Flooding response during seed germination	1106.21	0.735245	0.258063	0.000223819	0.00997789
Os03g0805100	Similar to Squalene synthase (EC 2.5.1.21).	627.557	0.735035	0.319089	0.00092985	0.0282351
Os01g0788400	Similar to Pectinesterase (EC 3.1.1.11) (Fragment).	248.2	0.734339	0.321788	0.000983347	0.029436
Os08g0471950		981.058	0.733709	0.145195	2.87e-08	7.37e-06
Os02g0670400	Similar to HMGc1 protein.	1095.94	0.730892	0.201683	1.7e-05	0.00137962
Os05g0540300	Similar to Chaperonin CPN60-2, mitochondrial precursor (HSP60-2).	1721.18	0.728966	0.213507	3.7e-05	0.00253999
Os08g0101800	Protein of unknown function DUF821, CAP10-like family protein.	3096.09	0.726973	0.272629	0.000379939	0.0148728
Os04g0423400	Similar to OSIGBa0076I14.3 protein.	534.329	0.723298	0.286585	0.000553888	0.0196306
Os04g0527400	BRO1 domain containing protein.	7417.73	0.722976	0.264559	0.000352276	0.0140136
Os09g0416600	Conserved hypothetical protein.	350.737	0.721497	0.2985	0.000724395	0.0236247
Os01g0695300	Similar to Farnesyl pyrophosphate synthetase (FPP synthetase) (FPS) (Farnesyl diphosphate synthetase) [Includes: Dimethylallyltranstransferase (EC 2.5.1.1); Geranyltranstransferase (EC 2.5.1.10)].	14135.2	0.720427	0.186148	6.45e-06	0.000646745
Os02g0574500	General substrate transporter domain containing protein.	2487.53	0.720314	0.324194	0.00115057	0.0329077
Os05g0407100	Four F5 protein family protein.	2133.27	0.719903	0.2562	0.000248026	0.0107548
Os03g0784700	Ferredoxin--NADP reductase, root isozyme, chloroplast precursor (EC 1.18.1.2) (FNR).	1415.5	0.719663	0.172255	1.85e-06	0.000244722
Os02g0206100	UDP-glucuronosyl/UDP-glucosyltransferase family protein.	4138.53	0.714344	0.269683	0.000405503	0.0154693
Os05g0529400	Similar to ubiquitin domain containing 1.	665.618	0.713991	0.22497	8.43e-05	0.00474226
Os03g0767800	Cold acclimation WCOR413 family protein.	3834.93	0.706662	0.212675	5.23e-05	0.00328656
Os04g0201500	Similar to amino acid permease.	996.544	0.705486	0.30619	0.000965835	0.0290084
Os02g0622500	Conserved hypothetical protein.	8123.66	0.703886	0.123456	9.74e-10	4.31e-07
Os07g0170100	Similar to Branched chain alpha-keto acid dehydrogenase E1 beta subunit.	3763.38	0.702918	0.133876	1.01e-08	3.2e-06
Os02g0621300	Homologous protein of CER1, Very-long-chain (VLC) alkane biosynthesis, Regulation of anther development and plastids differentiation	3250.25	0.700299	0.26072	0.0003886	0.0150372
Os08g0359300	Uncharacterised conserved protein UCP031088, alpha/beta hydrolase, At1g15070 domain containing protein.	474.671	0.693856	0.172378	3.67e-06	0.000411962
Os02g0551700	Protein of unknown function DUF668 domain containing protein.	126.989	0.693589	0.326123	0.0014574	0.0390342
Os02g0814000	Protein of unknown function DUF862, eukaryotic domain containing protein.	11172.3	0.691408	0.145645	1.41e-07	2.95e-05
Os03g0720800	Similar to MYB transcription factor R2R3 type.	286.008	0.690798	0.298674	0.000964556	0.0290084
Os10g0578900	Similar to CTP:phosphorylcholine cytidylyltransferase (EC 2.7.7.15).	278.673	0.688212	0.219434	9.89e-05	0.00537391
Os08g0392100	2OG-Fe(II) oxygenase domain containing protein.	1318.35	0.686519	0.304287	0.00110696	0.0321621
Os04g0201800	Similar to H0512B01.7 protein.	4028.3	0.681612	0.198859	3.7e-05	0.00253999
Os09g0272000	Heavy metal transport/detoxification protein domain containing protein.	7942.89	0.68001	0.189614	2.09e-05	0.00160127
Os10g0159800	Alcohol dehydrogenase superfamily, zinc-containing protein.	1476.81	0.680006	0.191058	2.31e-05	0.00175296
Os04g0430600	Similar to OSIGBa0160I14.1 protein.	490.823	0.67875	0.22997	0.000176972	0.00839255
Os01g0290800	Hypothetical protein.	239.156	0.678605	0.263543	0.000519135	0.0186937
Os05g0136900	Transferase family protein.	2461.99	0.678297	0.299411	0.00109644	0.0320044
Os06g0275000	Zinc finger protein, Heading date	179.805	0.67823	0.288236	0.000901927	0.027643
Os09g0442600	Similar to Plastid (P)ppGpp synthase.	11128	0.677977	0.226917	0.000163116	0.00785606
Os01g0871500	TGF-beta receptor, type I/II extracellular region family protein.	972.919	0.677923	0.310226	0.00130771	0.0362863
Os10g0572300	Leucine-rich repeat, typical subtype containing protein.	2252.77	0.676059	0.17094	5.05e-06	0.000547302
Os09g0438700	Similar to 20 kDa chaperonin, chloroplast precursor (Protein Cpn21) (Chloroplast protein Cpn10) (Chloroplast chaperonin 10) (Ch-CPN10) (Chaperonin 20).	9837.96	0.675079	0.154243	8.48e-07	0.000129186
Os04g0423600	SET domain containing protein.	35986.8	0.672151	0.28487	0.000900537	0.0276327
Os12g0477400	No apical meristem (NAM) protein domain containing protein.	944.649	0.671082	0.267125	0.000605526	0.0208578
Os03g0818100	Histidine acid phosphatase family protein.	1090.95	0.668877	0.2126	9.76e-05	0.00532669
Os01g0257400	Zinc finger, CCCH-type domain containing protein.	506.909	0.667366	0.179839	1.32e-05	0.0011228
Os04g0538000	Tetratricopeptide TPR-1 domain containing protein.	2483.16	0.658372	0.215016	0.000130338	0.00665787
Os08g0532800	Plant lipid transfer protein/seed storage/trypsin-alpha amylase inhibitor domain containing protein.	1523.32	0.655811	0.320603	0.00181488	0.0453852
Os01g0178200	Similar to integral membrane family protein.	637.181	0.639398	0.229757	0.000310047	0.0127864
Os05g0320700	Similar to Cytochrome P450.	4474.32	0.636957	0.196841	7.66e-05	0.00442283
Os01g0546800	Pectate lyase-like protein, Leaf senescence	266.283	0.636263	0.305868	0.00174778	0.0444971
Os08g0472800	Cytochrome P450 family protein.	3181.53	0.635489	0.208574	0.000143633	0.0071212
Os01g0757500	CS domain domain containing protein.	5675.53	0.632011	0.130947	1.05e-07	2.32e-05
Os03g0693400	Protein of unknown function DUF538 family protein.	2278.41	0.63076	0.196469	8.36e-05	0.00471537
Os01g0206700	Similar to Serine/threonine protein kinase (CBL-interacting protein kinase 20).	6582.88	0.62883	0.255292	0.000736523	0.0239912
Os01g0770000	Uncharacterised protein family UPF0089 domain containing protein.	3649.91	0.621467	0.24353	0.000599454	0.0207281
Os04g0244800	Heavy metal transport/detoxification protein domain containing protein.	10966.8	0.620258	0.22873	0.000335684	0.0135713
Os01g0704100	Nitrate transporter, Nitrate transport	242.698	0.614855	0.288219	0.00162796	0.042382
Os01g0647000	Cyclin-like F-box domain containing protein.	1346.64	0.613894	0.256245	0.000895953	0.0275539
Os02g0798200	Zinc finger, RING/FYVE/PHD-type domain containing protein.	4159	0.608708	0.133087	3.6e-07	6.7e-05
Os03g0160900	Conserved hypothetical protein.	3170.52	0.607209	0.147168	2.72e-06	0.000327139
Os07g0569100	Remorin protein, Coordination of interlink between abscisic acid (ABA) and brassinosteroid (BR) signaling	2035.85	0.596556	0.247281	0.000890403	0.0274144
Os06g0345200	Similar to Nicotianamine aminotransferase.	1211.03	0.594888	0.201313	0.000204862	0.00936497
Os12g0552700	Similar to Leucine Rich Repeat family protein, expressed.	6322.96	0.587152	0.189673	0.000133697	0.00679087
Os05g0222200	ABC transporter-like domain containing protein.	2865.86	0.584115	0.279289	0.00189143	0.0467159
Os01g0783500	Rossmann-like alpha/beta/alpha sandwich fold domain containing protein.	1584.59	0.579152	0.165453	3.36e-05	0.00234787
Os12g0480200	Similar to H0321H01.14 protein.	948.338	0.578044	0.227709	0.000677021	0.0225989
Os05g0595100	Uridine-diphospho-(UDP)-glucose 4-epimerase, Cell wall carbohydrate partitioning during nitrogen (N) limitation	4093.6	0.569889	0.244013	0.00112992	0.0325241
Os01g0158200	Similar to Serine carboxypeptidase II-1 precursor (EC 3.4.16.6) (CP-MII.1) (Fragment).	1729.48	0.568023	0.143094	5.76e-06	0.000601467
Os06g0360600	Similar to OSIGBa0104J13.3 protein.	1211.51	0.568021	0.186147	0.000157698	0.00763604
Os02g0654100	Similar to Enoyl-CoA hydratase.	1662.4	0.561044	0.178525	0.000121518	0.00626668
Os07g0151200	Sugar/inositol transporter domain containing protein.	2169.18	0.558973	0.211392	0.00053561	0.0191591
Os08g0105800	Cytochrome P450 family protein.	1671.65	0.556636	0.152709	2.08e-05	0.00160127
Os03g0298300	Uncharacterised protein family UPF0497, trans-membrane plant domain containing protein.	1130.04	0.554414	0.210945	0.000555675	0.0196424
Os09g0526600	Similar to Isoform 2 of Heat stress transcription factor B-2c.	10075.1	0.553854	0.196045	0.000322252	0.0132089
Os09g0135100	Hypothetical conserved gene.	390.688	0.550221	0.200549	0.000412981	0.015622
Os05g0475300	VHS domain containing protein.	6247.57	0.54998	0.145827	1.29e-05	0.00110704
Os02g0161900	Similar to polyubiquitin containing 7 ubiquitin monomers.	75064.5	0.546845	0.161655	5.58e-05	0.00344619
Os03g0141200	Similar to Beta-amylase PCT-BMYI (EC 3.2.1.2).	35153.5	0.53843	0.232888	0.00111409	0.0322404
Os08g0139000	Similar to nucleolin.	2556.66	0.537879	0.184777	0.000264743	0.01137
Os11g0163800	Protein of unknown function DUF793 family protein.	742.439	0.528671	0.24089	0.00172064	0.0441976
Os08g0558100	EF hand domain containing protein.	585.937	0.528476	0.212014	0.000853284	0.0266057
Os01g0830500	2OG-Fe(II) oxygenase domain containing protein.	553.156	0.520499	0.239701	0.00185779	0.0461336
Os03g0367900	Peptidase C15, pyroglutamyl peptidase I family protein.	3408.3	0.516591	0.131241	7.46e-06	0.000713849
Os04g0603400	Similar to OSIGBa0118P15.3 protein.	1265.03	0.513958	0.2384	0.00195029	0.0476659
Os05g0150500	F-Box auxin receptor protein, Nuclear protein, Flag leaf inclination, Primary root growth, Crown root initiation, Seed development, Tillering	8373.45	0.512012	0.163304	0.000138941	0.00698251
Os01g0920100	Conserved hypothetical protein.	10015.7	0.508756	0.140715	2.57e-05	0.00190737
Os04g0169666	Hypothetical protein.	429.091	0.507473	0.210946	0.00112221	0.032435
Os12g0567000	Ion channel regulatory protein, UNC-93 domain containing protein.	383.293	0.504725	0.231762	0.00191282	0.0470717
Os01g0106200	Similar to RER1A protein (AtRER1A).	1960.87	0.503394	0.213403	0.00126936	0.0353311
Os08g0196700	HAP2 subunit of HAP complex, Nuclear Factor Y (NF-YA) transcription factor, Drought stress tolerance	4516.25	0.503039	0.186801	0.00053755	0.0191806
Os05g0111000	Similar to Gag polyprotein [Contains: Core protein p15 (Matrix protein); Core protein p24; Core protein p12].	776.159	0.494863	0.163902	0.000208252	0.00944743
Os05g0438800	Similar to Actin 1.	6430.07	0.494794	0.188119	0.000650856	0.0220038
Os04g0338000	Similar to IN2-2 protein.	6014	0.490668	0.184642	0.000615127	0.0211091
Os05g0200280	Similar to prenylated rab acceptor family protein.	1696.83	0.488357	0.184641	0.000636582	0.0216238
Os05g0537400	Clade A type 2C protein phosphatase, Negative regulation of ABA signaling, Stomatal closure	3247.47	0.488332	0.175631	0.000433491	0.0162507
Os11g0620400	Sugar/inositol transporter domain containing protein.	2844.81	0.488061	0.185962	0.000673523	0.022553
Os10g0135600	Alpha/beta hydrolase family protein.	3961.57	0.484809	0.202308	0.00123781	0.0348122
Os05g0562300	Similar to DnaJ-like protein.	4086.44	0.48324	0.20569	0.00137713	0.0375045
Os06g0231300	CS domain domain containing protein.	5633.39	0.483204	0.139341	3.98e-05	0.00267114
Os07g0644600	Cytochrome P450 family protein.	5830.36	0.481426	0.111789	1.64e-06	0.000222468
Os12g0623500	Similar to Cationic amino acid transporter-like protein.	10021.3	0.478443	0.156913	0.000200859	0.00924427
Os04g0469500	Similar to OSIGBa0124N08.2 protein.	852.551	0.478124	0.158969	0.000227261	0.0100813
Os01g0660900	Similar to phosphoglycerate mutase family protein.	4790.36	0.478017	0.212763	0.00179908	0.0451798
Os05g0456925	Similar to regulator of chromosome condensation (RCC1) family protein.	7798.16	0.47767	0.200521	0.00118743	0.033641
Os07g0195100	Similar to Ras-related protein ARA-3.	5379.77	0.475018	0.176488	0.000584379	0.0204386
Os02g0643000	Similar to VAP27.	9629.83	0.465168	0.136863	6.46e-05	0.00387278
Os03g0147400	Putative citrate transporter, Citrate-metal hydrogen symport (CitMHS) family protein, Citrate transport and distribution during leaf development	46841.9	0.464275	0.108848	1.64e-06	0.000222468
Os10g0475900	Ubiquitin domain containing protein.	261.703	0.462947	0.202845	0.00172818	0.0443068
Os06g0503400	Reticulon family protein.	20004.8	0.455879	0.138373	9.56e-05	0.00526279
Os05g0163700	Similar to Acyl-coenzyme A oxidase 4, peroxisomal (EC 1.3.3.6) (AOX 4) (Short- chain acyl-CoA oxidase) (SAOX) (AtCX4) (G6p) (AtG6).	4932.81	0.455507	0.185671	0.00114592	0.0328444
Os05g0131900	Hypothetical conserved gene.	1445.33	0.455338	0.13755	9.99e-05	0.00537854
Os03g0571900	Similar to transparent testa 12 protein.	2508.54	0.454698	0.139762	0.000113863	0.00591715
Os05g0401500	Similar to oxidoreductase, 2OG-Fe oxygenase family protein.	1372.02	0.453971	0.138719	0.000103879	0.00552605
Os04g0578550	Hypothetical conserved gene.	7832.28	0.452661	0.110227	4.41e-06	0.000488921
Os10g0406350	Hypothetical gene.	1557.54	0.452538	0.128042	4.13e-05	0.00273688
Os01g0528800	Similar to Cinnamyl alcohol dehydrogenase.	13350.5	0.448116	0.173985	0.00087744	0.0271393
Os05g0545900	Hypothetical conserved gene.	425.238	0.44429	0.166365	0.000687026	0.0227918
Os02g0720900	Peptidase A1 domain containing protein.	6370.21	0.442263	0.192834	0.00181029	0.0453452
Os02g0794700	Similar to Cytosol aminopeptidase (EC 3.4.11.1) (Leucine aminopeptidase) (LAP) (Leucyl aminopeptidase) (Proline aminopeptidase) (EC 3.4.11.5) (Prolyl aminopeptidase).	15167.3	0.439645	0.119685	2.57e-05	0.00190737
Os01g0664500	Lg106-like family protein.	2847.74	0.438161	0.179051	0.00126404	0.0352925
Os01g0206650	Hypothetical protein.	724.712	0.435357	0.179088	0.00135771	0.0371765
Os02g0556100	NAD(P)-binding domain containing protein.	3581.62	0.434986	0.191678	0.00196214	0.0478056
Os08g0453200	Similar to Auxin-repressed protein.	3794.31	0.43258	0.185321	0.00173518	0.0443292
Os04g0615100	Similar to Lecithine cholesterol acyltransferase-like protein.	8703.17	0.430089	0.163541	0.000800716	0.0254671
Os01g0757400	Similar to Katanin p60 ATPase-containing subunit A1 (EC 3.6.4.3) (Katanin p60 subunit A1) (p60 katanin). Splice isoform 2.	488.801	0.420886	0.180969	0.00181568	0.0453852
Os01g0558600	Ras-related protein RIC1.	12563	0.411749	0.173779	0.00174697	0.0444971
Os01g0316600	Similar to pre-mRNA-splicing factor SF2.	19230.1	0.410415	0.138356	0.000335983	0.0135713
Os10g0544500	WD40 repeat-like domain containing protein.	8538.46	0.408675	0.104696	1.15e-05	0.00100192
Os03g0405100	Ubiquinone biosynthesis protein COQ9 domain containing protein.	1494.61	0.407535	0.14187	0.000442234	0.0164972
Os03g0152400	Similar to 4-coumarate--CoA ligase-like 1.	2614.93	0.404492	0.125101	0.000142234	0.00706481
Os07g0694700	Ascorbate peroxidase, ROS homeostasis, Chloroplast protection, Carbohydrate metabolism, Plant architecture, Fertility maintenance	94813.9	0.402977	0.150901	0.000813279	0.0257269
Os12g0552500	Rossmann-like alpha/beta/alpha sandwich fold domain containing protein.	3219.68	0.400849	0.169016	0.00177529	0.0448328
Os06g0218150	Conserved hypothetical protein.	1706.93	0.398361	0.167	0.0017979	0.0451798
Os08g0500800	WLM domain containing protein.	11459.2	0.397574	0.15214	0.000965588	0.0290084
Os01g0300600	Similar to carbohydrate binding.	3011.06	0.395277	0.120375	0.000124165	0.00636869
Os07g0448800	Aquaporin, Plasma membrane intrinsic protein, Regulation of water transport and plant growth	24128.1	0.38945	0.138207	0.000539286	0.019193
Os05g0516600	Small GTP binding protein.	8171.84	0.388572	0.156169	0.00140313	0.0380722
Os08g0464000	Activator of Hsp90 ATPase homologue 1-like family protein.	4644.25	0.386028	0.113785	8.86e-05	0.00490902
Os03g0153000	Similar to cDNA clone:001-019-C07, full insert sequence.	1218.46	0.376093	0.154818	0.00183839	0.0458255
Os05g0521400	Conserved hypothetical protein.	2412.48	0.37229	0.142163	0.00109088	0.0318765
Os03g0145500	DENN domain containing protein.	5501.04	0.371592	0.137303	0.000841798	0.0264002
Os07g0186000	H-type thioredoxin, Regulation of the apoplastic reactive oxygen species, Stress response	79115.5	0.362121	0.122444	0.000420419	0.0158811
Os06g0730500	Conserved hypothetical protein.	1917.56	0.348328	0.129761	0.00100062	0.0297636
Os02g0134300	Protein of unknown function DUF701, zinc-binding putative family protein.	11006.4	0.346918	0.13298	0.00125204	0.0350663
Os08g0104100	Similar to Transmembrane protein 18.	3455.82	0.345752	0.107733	0.000198228	0.00913914
Os05g0511000	TRAM, LAG1 and CLN8 homology domain containing protein.	4141.11	0.342327	0.139807	0.00192686	0.0473309
Os02g0726400	BSD domain containing protein.	1847.86	0.337904	0.13547	0.00178455	0.0450245
Os03g0268100	Similar to T-snare.	3111.33	0.333835	0.108959	0.000347826	0.0139203
Os03g0344100	Similar to ASF/SF2-like pre-mRNA splicing factor SRP32''.	6234.38	0.329637	0.105421	0.000290454	0.0122023
Os02g0517300	Topoisomerase II-associated protein PAT1 domain containing protein.	8196.59	0.328744	0.127986	0.00163173	0.0423984
Os10g0565300	Vacuolar protein sorting-associated protein 62 domain containing protein.	7729.5	0.322658	0.129951	0.00202255	0.0487927
Os12g0157200	EF-Hand type domain containing protein.	2332.69	0.308732	0.113649	0.00114456	0.0328404
Os03g0180400	Proteasome subunit alpha type 6 (EC 3.4.25.1) (20S proteasome alpha subunit A) (20S proteasome subunit alpha-1).	6462.48	0.308627	0.120021	0.00167329	0.0433113
Os03g0262400	Similar to Eukaryotic translation initiation factor 4E type 3 (eIF4E type 3) (eIF-4E type 3) (mRNA cap-binding protein type 3) (Novel cap-binding protein) (nCBP).	3693.22	0.306959	0.111265	0.00118162	0.0335667
Os05g0593100	Similar to Vacuolar ATP synthase subunit C (EC 3.6.3.14) (V-ATPase C subunit) (Vacuolar proton pump C subunit).	4318.65	0.305448	0.097977	0.000345821	0.0139003
Os06g0232000	Similar to Pro-resilin.	11196.6	0.292425	0.112931	0.00194541	0.0476564
Os01g0947767	Hypothetical gene.	5.8947	0.0445627	0.170204	0.000537635	0.0191806
Os11g0459300	Protein of unknown function DUF1719, Oryza sativa domain containing protein.	5.49117	0.0433977	0.169701	0.000713254	0.0233745
Os11g0151800	Similar to ATPAP18/PAP18.	5.44008	0.0419218	0.169115	0.000823265	0.0259093
Os01g0955550	Hypothetical conserved gene.	6.1778	0.0404096	0.168574	0.000678803	0.0226304
Os03g0208800	Cyclin, C-terminal domain containing protein.	5.06799	0.0399298	0.168339	0.00116513	0.033277
Os04g0107700	Peptidase C1A, papain family protein.	5.9578	0.0386205	0.167909	0.000869758	0.0269475
Os08g0518800	Similar to Class III chitinase homologue (OsChib3H-h) (Fragment).	12.6247	0.0325506	0.166023	0.000235837	0.0103596
Os12g0529900	Conserved hypothetical protein.	11.5089	-0.0210239	0.16316	0.00144612	0.0388478
Os06g0702000	Auxin responsive SAUR protein family protein.	6.00197	-0.0308137	0.165439	0.00149194	0.0398801
Os03g0111200	Similar to Remorin.	5.52583	-0.0340693	0.166395	0.00126637	0.0353021
Os03g0633800	Similar to IAA6 (Fragment).	4.8089	-0.0373144	0.167425	0.00129967	0.0361003
Os11g0565300	Similar to Protein kinase domain containing protein.	6.42818	-0.0375354	0.16757	0.000613262	0.0210973
Os02g0265300	Protein of unknown function DUF3778 domain containing protein.	5.92297	-0.0396373	0.168303	0.000623062	0.0212986
Os09g0350900	Protein kinase, core domain containing protein.	8.69459	-0.0432207	0.169785	0.000148618	0.00734135
Os09g0504000	Similar to Nucleotide sugar epimerase-like protein (UDP-D-glucuronate 4- epimerase) (EC 5.1.3.6).	10.6869	-0.0514488	0.173203	0.00177242	0.0448021
Os04g0587451	Non-protein coding transcript.	11.5093	-0.0525838	0.173766	0.0017966	0.0451798
Os07g0493400	Similar to predicted protein.	7.20238	-0.0577116	0.176727	8.49e-05	0.00475951
Os09g0483200	Similar to Ubiquitin/ribosomal fusion protein (Fragment).	21.4375	-0.0630008	0.180257	9.1e-07	0.000137182
Os07g0567050	Non-protein coding transcript.	24.843	-0.0658067	0.181651	0.000155064	0.00760407
Os02g0205700	Hypothetical protein.	13.5515	-0.0679903	0.182828	0.000597954	0.0207027
Os10g0502450	Hypothetical protein.	26.1444	-0.0735993	0.186164	0.00199592	0.0484303
Os01g0859100	Similar to WIP1 protein (Fragment).	9.12289	-0.073677	0.186382	0.00140817	0.0381707
Os07g0471900	Helix-loop-helix DNA-binding domain containing protein.	34.2552	-0.0985136	0.207552	0.00202498	0.0488077
Os06g0676700	Similar to High pI alpha-glucosidase.	22.7077	-0.11131	0.223384	0.000699416	0.0230893
Os05g0509050	Non-protein coding transcript.	31.4775	-0.203198	0.488048	0.000594805	0.0206467
Os08g0433100	Uncharacterised protein family UPF0016 domain containing protein.	3074.43	-0.285051	0.106074	0.00144806	0.0388614
Os12g0102100	Alcohol dehydrogenase superfamily, zinc-containing protein.	2352.56	-0.294733	0.110156	0.0013893	0.0377731
Os12g0583500	BTB domain containing protein.	4162.07	-0.299499	0.120834	0.00181942	0.0454366
Os03g0116300	Similar to catalytic/ hydrolase.	1786.12	-0.30112	0.11905	0.00199686	0.0484303
Os02g0727300	Similar to Beta-catenin repeat family protein.	1842.34	-0.302781	0.111197	0.00116595	0.033277
Os03g0843200	Protein of unknown function DUF901 family protein.	2195.13	-0.305403	0.117797	0.00160788	0.0419808
Os10g0509000	Similar to MutS domain V family protein, expressed.	3354.47	-0.308337	0.114015	0.00116781	0.0332949
Os09g0563800	ATPase, AAA-type, core domain containing protein.	1558.66	-0.31309	0.119631	0.00147217	0.0393909
Os08g0428400	Tify domain containing protein.	1126.93	-0.314115	0.126094	0.00203988	0.0490791
Os12g0190200	Similar to Thylakoid lumenal 29.8 kDa protein, chloroplast precursor.	23366.7	-0.335822	0.0958623	8.99e-05	0.00496643
Os02g0590700	Hypothetical gene.	1611.27	-0.338108	0.122619	0.000856976	0.0266899
Os05g0393400	Similar to PAC (Fragment).	4259.06	-0.339652	0.115276	0.000518646	0.0186937
Os08g0158900	GTP1/OBG domain containing protein.	1526.37	-0.343606	0.139628	0.0018593	0.0461336
Os04g0490500	Protein kinase-like domain domain containing protein.	3431.77	-0.348804	0.141396	0.00180451	0.0452739
Os04g0680700	DNA mismatch repair protein MutS, core domain containing protein.	3760.74	-0.353112	0.117543	0.000381415	0.0148873
Os09g0491820	NAD(P)-binding domain containing protein.	8972.77	-0.356934	0.135801	0.00111233	0.0322241
Os01g0358300	Tetratricopeptide-like helical domain containing protein.	3705.86	-0.358319	0.13484	0.00101207	0.0299305
Os12g0564400	Similar to Thylakoid lumenal 21.5 kDa protein, chloroplast precursor.	2781.07	-0.360376	0.132311	0.000837311	0.02629
Os01g0271400	Peptidase S14, ClpP family protein.	3336.34	-0.361525	0.107488	0.000108343	0.00569613
Os11g0448400	RNA polymerase sigma factor, region 2 domain containing protein.	2294.85	-0.364191	0.146908	0.00159949	0.0419622
Os02g0507400	Protein of unknown function DUF493 family protein.	2864.51	-0.364436	0.135904	0.000852221	0.0266033
Os02g0829200	C2 calcium-dependent membrane targeting domain containing protein.	7909.65	-0.365047	0.123686	0.000410897	0.0156078
Os07g0569600	Chaperonin-like RbcX domain containing protein.	12109.8	-0.369605	0.145382	0.00125695	0.0351309
Os02g0433600	Helix-loop-helix DNA-binding domain containing protein.	3157.62	-0.371907	0.138806	0.00091102	0.0278584
Os05g0430400	GTP1/OBG domain containing protein.	7063.27	-0.374677	0.135655	0.000704501	0.0232136
Os07g0467600	Similar to Plus agglutinin.	2805.89	-0.376398	0.132527	0.000552359	0.0196022
Os02g0750200	Non-protein coding transcript.	5675.48	-0.376418	0.142037	0.000944115	0.0285468
Os02g0462300	Hypothetical conserved gene.	1586.06	-0.376549	0.134744	0.000631074	0.0214908
Os11g0544200	Similar to virulent strain associated lipoprotein.	3589.73	-0.381656	0.123369	0.000245589	0.0107008
Os05g0389500	Endonuclease/exonuclease/phosphatase domain containing protein.	1145.55	-0.383842	0.146794	0.00101102	0.0299305
Os01g0919700	Alpha/beta hydrolase fold-1 domain containing protein.	5339.28	-0.384402	0.122199	0.000204487	0.00936372
Os10g0188275	Hypothetical protein.	1332.28	-0.384565	0.155911	0.00149357	0.0398842
Os08g0431100	Bromo adjacent region domain containing protein.	7957.15	-0.385311	0.115001	0.000123643	0.0063641
Os04g0514400	Peptidoglycan binding-like domain containing protein.	7975.89	-0.38551	0.119785	0.000156769	0.00760675
Os01g0290000	Similar to Cyprosin precursor (EC 3.4.23.-) (Fragment).	14101.2	-0.386985	0.149848	0.00108356	0.0317314
Os02g0148000	CCT domain containing protein.	5111.63	-0.38973	0.160683	0.00168817	0.0435709
Os04g0670600	Similar to H0624F09.5 protein.	1606.54	-0.390706	0.155221	0.00126701	0.0353021
Os03g0109700	Similar to predicted protein.	5029.91	-0.391351	0.153031	0.00109824	0.0320223
Os01g0172100	Similar to Triose phosphate/phosphate translocator, non-green plastid, chloroplast precursor (CTPT).	1682.66	-0.393117	0.159251	0.00142245	0.0384336
Os03g0230500	Inositol 1, 3,4-trisphosphate 5/6-kinase, Drought and salt tolerance, Negative regulator of osmotic stress signaling	8446.67	-0.395434	0.157431	0.0013465	0.0370197
Os05g0582400	Similar to Mitogen-activated protein kinase 9.	7582.76	-0.397473	0.120868	0.000120043	0.00620247
Os01g0355100	Pentatricopeptide repeat domain containing protein.	498.818	-0.398621	0.153541	0.00100202	0.0297636
Os03g0687200	Conserved hypothetical protein.	2083.41	-0.399058	0.132826	0.000302326	0.0125254
Os05g0406000	Conserved hypothetical protein.	11121.8	-0.401989	0.144499	0.000581193	0.0203576
Os01g0973400	Similar to radical SAM domain-containing protein.	4252.24	-0.40331	0.145975	0.000615954	0.0211091
Os01g0761000	Conserved hypothetical protein.	16555.1	-0.404387	0.177524	0.00195821	0.0477529
Os02g0794400	Similar to Translation initiation factor IF-3 (Fragment).	12421.4	-0.40558	0.145989	0.000539405	0.019193
Os01g0851700	Similar to Cytosolic starch phosphorylase (Fragment).	19625.8	-0.405674	0.138804	0.000374633	0.0147292
Os01g0107900	Protein of unknown function DUF3506 domain containing protein.	6385.4	-0.409336	0.176937	0.00194806	0.0476659
Os03g0765200	Similar to Signal peptidase I family protein, expressed.	10560.5	-0.4096	0.147334	0.00056719	0.0199709
Os05g0467600	Conserved hypothetical protein.	895.016	-0.410956	0.142309	0.000411448	0.0156078
Os10g0567400	Similar to Rieske.	37394.3	-0.412539	0.156237	0.000813653	0.0257269
Os03g0704000	Similar to 30S ribosomal protein S13.	7358.53	-0.413795	0.168112	0.00124484	0.0349371
Os01g0725800	WD40/YVTN repeat-like domain containing protein.	20372.7	-0.418652	0.137518	0.000242688	0.0105915
Os09g0423300	Pentatricopeptide repeat domain containing protein.	2464.1	-0.420603	0.170846	0.00128543	0.0357417
Os06g0705100	Similar to Thylakoid lumenal 13.3 kDa protein (P16.5) (Fragment).	3036.05	-0.42092	0.161158	0.00087024	0.0269475
Os05g0586900	Hypothetical conserved gene.	1732.15	-0.421854	0.170329	0.00123384	0.0347369
Os02g0208100	Similar to plastidic ATP/ADP-transporter.	7916.56	-0.432318	0.168187	0.000930198	0.0282351
Os03g0187500	Leucine-rich repeat, cysteine-containing subtype containing protein.	707.14	-0.433735	0.169691	0.00095883	0.0288945
Os05g0481000	Serotonin N-acetyltransferase, Melatonin synthesis	4393.45	-0.433781	0.143561	0.000232232	0.0102178
Os04g0350000	Similar to PPR protein.	1507.58	-0.436372	0.146768	0.000286896	0.0121283
Os09g0532700	Rossmann-like alpha/beta/alpha sandwich fold domain containing protein.	10789.4	-0.436773	0.163111	0.000680564	0.0226408
Os03g0309800	Similar to PPR2.	5335.79	-0.437718	0.177542	0.00118199	0.0335667
Os03g0161900	Similar to Isoform 2 of Heat stress transcription factor A-2d.	23324.2	-0.438151	0.150714	0.000380932	0.0148873
Os02g0470000	Pentatricopeptide repeat domain containing protein.	727.046	-0.440751	0.165444	0.000699284	0.0230893
Os12g0155200	Similar to Rac GTPase activating protein.	2034.83	-0.441335	0.197325	0.00202786	0.0488335
Os07g0158300	Similar to RNA binding protein.	9899.15	-0.445155	0.190885	0.0015833	0.0416974
Os06g0498400	Similar to Alpha-glucan water dikinase, chloroplast precursor (EC 2.7.9.4) (Starch-related R1 protein).	16810.9	-0.445244	0.144557	0.000218548	0.00979148
Os07g0647100	Mo25-like domain containing protein.	944.605	-0.445386	0.159396	0.000475131	0.0175305
Os01g0338600	Similar to cysteine sulfinate desulfinase/cysteine desulfurase and related enzymes.	6292.76	-0.445501	0.14604	0.000231064	0.0101997
Os03g0846900	Conserved hypothetical protein.	2533.6	-0.447453	0.197378	0.00185078	0.0460421
Os09g0124100	Ankyrin repeat domain containing protein.	1022.53	-0.452273	0.155453	0.000329828	0.0134552
Os03g0699300	Similar to Adenylosuccinate synthetase, chloroplast precursor (EC 6.3.4.4) (IMP-- aspartate ligase) (AdSS) (AMPSase).	1238.21	-0.453704	0.147783	0.000196613	0.00908451
Os02g0531200	Bile acid:sodium symporter family protein.	1421.67	-0.454	0.134551	7.01e-05	0.00415466
Os03g0343400	Similar to Photolyase/blue-light receptor PHR2.	5462.42	-0.456073	0.199483	0.00171747	0.044158
Os01g0862200	Conserved hypothetical protein.	5173.01	-0.456423	0.109835	3.38e-06	0.000393168
Os02g0537700	2-Cys peroxiredoxin (EC 1.11.1.15), Stomatal closure, Potassium deficiency tolerance	23804.8	-0.456845	0.152031	0.000284682	0.0120916
Os07g0642600	Transcription elongation factor, TFIIS/CRSP70, N-terminal domain containing protein.	3361.19	-0.457428	0.149974	0.000215113	0.00968157
Os09g0394500	Similar to predicted protein.	11552.5	-0.457831	0.0944569	1.36e-07	2.89e-05
Os09g0556500	Cysteinyl-tRNA synthetase, class Ia family protein.	1509	-0.459384	0.192651	0.00134295	0.03696
Os06g0729000	Phytoene synthase 1 (EC 2.5.1.32).	9813.04	-0.462599	0.194874	0.00136583	0.0373231
Os01g0764900	Similar to Formamidase.	10030	-0.463239	0.198706	0.00150675	0.0400523
Os02g0824300	Protein of unknown function DUF296 domain containing protein.	606.43	-0.465719	0.189743	0.00111098	0.0322197
Os06g0237300	Similar to LIM domain protein WLIM-1.	2596.63	-0.466737	0.169286	0.000477037	0.0175599
Os01g0278900	Similar to 50S ribosomal protein L40.	8121.77	-0.466862	0.187424	0.000986845	0.0294753
Os07g0133700	Similar to FK506 binding protein.	2490.37	-0.467401	0.142964	9.95e-05	0.00537391
Os02g0764500	Similar to Lhca5 protein.	6620.86	-0.468693	0.152171	0.000168439	0.00806919
Os04g0467700	Similar to Indole-3-glycerol phosphate synthase, chloroplast precursor (EC 4.1.1.48) (IGPS).	4508	-0.46995	0.15273	0.000184819	0.00862413
Os05g0348100	Similar to CRR23 ((chlororespiratory reduction 23).	11550.8	-0.471032	0.174928	0.000577914	0.0202955
Os01g0239200	Similar to Phophate translocator (Fragment).	24642.5	-0.471315	0.175559	0.000512932	0.0186195
Os05g0511700	Putative rRNA methylase family protein.	1483.51	-0.472231	0.179127	0.000619995	0.0212207
Os01g0938100	Photosystem II protein Psb28, class 1 domain containing protein.	8090.74	-0.472257	0.131349	3.07e-05	0.00219605
Os01g0672500	Glycosyl transferase, family 48 protein.	2231.6	-0.475165	0.154159	0.000178981	0.00840991
Os07g0628500	Basic helix-loop-helix dimerisation region bHLH domain containing protein.	820.544	-0.476197	0.198195	0.00121892	0.0344245
Os03g0773800	Similar to Malate dehydrogenase, glyoxysomal precursor (EC 1.1.1.37) (mbNAD-MDH).	146576	-0.476701	0.211207	0.00174273	0.0444685
Os01g0742500	Hexokinase 6, Glucose sensor, Regulation of mitochondrial RNA metabolism	5332.78	-0.477663	0.144359	8.35e-05	0.00471537
Os10g0546600	Similar to Chloroplast carotenoid epsilon-ring hydroxylase.	1346.27	-0.479086	0.199708	0.00123169	0.0347124
Os01g0757700	Similar to EMB1417.	1604.13	-0.481454	0.212551	0.00165691	0.0429698
Os06g0703200	Disease resistance protein domain containing protein.	288.237	-0.481744	0.198679	0.00113806	0.0327234
Os03g0370000	Similar to Pyruvate dehydrogenase kinase isoform 1 (EC 2.7.1.99).	2177.71	-0.481892	0.158978	0.000205992	0.00940069
Os05g0542300	Conserved hypothetical protein.	731.86	-0.483022	0.20953	0.00150729	0.0400523
Os01g0265400	Conserved hypothetical protein.	537.379	-0.486589	0.216879	0.00173563	0.0443292
Os06g0332800	Similar to Bundle sheath defective protein 2.	6276.27	-0.487247	0.1288	1.47e-05	0.00122677
Os03g0685000	Ferredoxin-like protein, Photosynthetic rate, Heading date, Chloroplast development	5303.06	-0.487681	0.167717	0.000296833	0.0123738
Os01g0221700	Similar to GDT1-like protein 1, chloroplastic.	1144.25	-0.4885	0.168977	0.000306369	0.012654
Os07g0570700	Ribosome recycling factor family protein.	6505.88	-0.489031	0.162754	0.000219335	0.00981044
Os03g0197100	Similar to Sugar transporter protein.	30370.8	-0.489364	0.191931	0.000773924	0.0249863
Os04g0557000	Similar to Genetic modifier.	4193.17	-0.489637	0.143135	5.45e-05	0.00337794
Os01g0286600	Similar to Plastidal protoporphyrinogen oxidase.	2183.54	-0.490569	0.120601	4.42e-06	0.000488921
Os05g0534400	Similar to Calcineurin B-like protein 4 (SALT OVERLY SENSITIVE 3 protein).	1445.32	-0.49389	0.149107	7.52e-05	0.00436464
Os02g0168800	Similar to Porphobilinogen deaminase (Fragment).	3705.37	-0.494573	0.222219	0.00173157	0.0443292
Os09g0475400	Helix-loop-helix DNA-binding domain containing protein.	3270.22	-0.495037	0.170192	0.000285441	0.0121048
Os04g0578400	Similar to Beta-ring hydroxylase (Fragment).	12686.5	-0.495987	0.101612	1.03e-07	2.3e-05
Os01g0687300	Conserved hypothetical protein.	3410.38	-0.496319	0.201284	0.000930667	0.0282351
Os08g0559000	Similar to F1F0-ATPase inhibitor protein.	615.132	-0.498822	0.208112	0.00112824	0.0325106
Os03g0107600	Similar to H0716A07.6 protein.	864.085	-0.500999	0.168659	0.00023222	0.0102178
Os02g0152900	Nucleus-encoded chloroplast protein, Chloroplast development, Biogenesis of chloroplast ATP synthase	1643.13	-0.501189	0.182101	0.000449808	0.0167566
Os05g0164100	Similar to Fructose-6-phosphate 2-kinase/fructose-2, 6-bisphosphatase (EC 2.7.1.105) (EC 3.1.3.46) (Fragment).	13942.9	-0.501849	0.160286	0.000139283	0.00698251
Os08g0530400	Moco containing protein (Moco containing protein(OsMCP)).	13553.4	-0.502481	0.22606	0.00170802	0.0439991
Os02g0180200	Uncharacterised protein family UPF0133 domain containing protein.	2807	-0.503098	0.145211	3.93e-05	0.00264624
Os01g0796500	Similar to predicted protein.	986.336	-0.504512	0.141984	3.25e-05	0.00229521
Os03g0781400	Ribose 5-phosphate isomerase family protein.	1601.11	-0.506427	0.218237	0.00136123	0.0372351
Os06g0257450	Ribonucleotide reductase, Chloroplast biogenesis	1049.18	-0.506483	0.235609	0.00198723	0.0482861
Os09g0530000	Rhodanese-like domain containing protein.	34355.2	-0.506716	0.199739	0.000789915	0.0252726
Os03g0133900	Similar to Serine acetyltransferase (EC 2.3.1.30) (Sat-106).	3300.54	-0.508294	0.219949	0.00125692	0.0351309
Os04g0476800	Similar to TA5 protein (Fragment).	1791.17	-0.513501	0.159525	0.000102629	0.00550299
Os04g0602400	Similar to Maltose excess protein 1, chloroplast precursor (Root cap protein 1).	1234.43	-0.513708	0.17606	0.000263443	0.0113322
Os01g0894700	Trigger factor, ribosome-binding, bacterial domain containing protein.	3111.25	-0.514105	0.236147	0.00175037	0.0444971
Os01g0753500	Transcriptional factor B3 family protein.	2366.78	-0.522245	0.201982	0.000668303	0.0224687
Os05g0232200	Conserved hypothetical protein.	5538.08	-0.527811	0.154063	4.75e-05	0.00304268
Os10g0421800	Pentatricopeptide repeat (PPR) protein, Chloroplast development under cold stress	1551	-0.529311	0.172717	0.000162971	0.00785606
Os02g0768600	Similar to Chloroplast inorganic pyrophosphatase (EC 3.6.1.1).	5787.35	-0.530657	0.170723	0.00013987	0.00699896
Os06g0115400	Similar to Superoxide dismutase [Fe], chloroplast (EC 1.15.1.1) (Fragment).	1504.85	-0.532056	0.226967	0.0011938	0.0337858
Os06g0564500	Cysteine synthase (EC 4.2.99.8).	2466.4	-0.534483	0.181292	0.000230712	0.0101997
Os04g0669900	Similar to H0818H01.11 protein.	4690.38	-0.535787	0.188241	0.000311922	0.012844
Os06g0232200	Similar to Fructokinase-2.	3450.95	-0.54147	0.14691	1.8e-05	0.00143655
Os03g0129300	Similar to Glyceraldehyde-3-phosphate dehydrogenase (EC 1.2.1.13) (Fragment).	254242	-0.543232	0.195856	0.000376157	0.0147676
Os03g0411500	Subunit of the chloroplast Clp (plastidic caseinolytic protease), Chloroplast biogenesis and leaf development	2360.4	-0.543502	0.190043	0.000294405	0.0123223
Os01g0168100	KIP1-like domain containing protein.	12321.6	-0.543908	0.137337	5.78e-06	0.000601467
Os02g0700300	Similar to Phosphate starvation response regulator-like protein.	1146.2	-0.544034	0.220878	0.00086809	0.0269427
Os01g0678600	Ribosomal protein S20 family protein.	4671.38	-0.544567	0.247381	0.00145716	0.0390342
Os04g0119300	Similar to H0716A07.6 protein.	826.673	-0.546082	0.161183	5.33e-05	0.00332199
Os07g0245100	Similar to Cytosine deaminase (EC 3.5.4.1).	714.313	-0.546271	0.165934	7.37e-05	0.00430426
Os06g0680500	Similar to Glutamate receptor 3.4 precursor (Ligand-gated ion channel 3.4) (AtGLR4). Splice isoform 2.	5179.29	-0.546578	0.11792	3.06e-07	5.81e-05
Os09g0380200	Chaperone-like protein of protochlorophyllide oxidoreductase (POR), J-like protein, Chloroplast-localized protein containing DUF3353, Regulation of chlorophyll biosynthesis, Chlorophyll and lutein accumulation, Chloroplast development	739.142	-0.546928	0.237422	0.00125199	0.0350663
Os01g0805000	50S ribosomal protein L34.	2222.62	-0.549101	0.216281	0.000705764	0.0232136
Os05g0365300	Nucleotide-binding site leucine-rich repeat (NBS-LRR) protein, Bacterial blight resistance	457.388	-0.549148	0.22534	0.000917269	0.0279555
Os01g0619900	Similar to DNA binding.	1389.05	-0.549936	0.200546	0.000408749	0.0155492
Os08g0345400	Conserved hypothetical protein.	4157.43	-0.551029	0.12225	5.45e-07	9.13e-05
Os02g0137700	NAD(P)-binding domain containing protein.	53699.5	-0.552216	0.256985	0.00181072	0.0453452
Os05g0203900	Conserved hypothetical protein.	3465	-0.553598	0.194844	0.000301593	0.0125254
Os02g0124866	Hypothetical gene.	878.883	-0.553615	0.185853	0.000201536	0.00924427
Os04g0670700	Similar to H0624F09.4 protein.	895.546	-0.554486	0.191408	0.000250531	0.0108113
Os01g0108600	Basic helix-loop-helix dimerisation region bHLH domain containing protein.	1136.49	-0.556774	0.217145	0.000649283	0.0219998
Os05g0519600	Similar to 4-methyl-5(B-hydroxyethyl)-thiazol monophosphate biosynthesis enzyme.	2060.21	-0.558814	0.172677	8.69e-05	0.0048403
Os07g0179300	Methyltransferase type 11 domain containing protein.	1591.79	-0.562713	0.221168	0.000675556	0.022578
Os03g0815400	Ribosomal protein L17-like protein.	7796.17	-0.563245	0.20132	0.000335831	0.0135713
Os05g0113400	Similar to Actin-depolymerizing factor 2 (ADF 2).	14509.8	-0.563322	0.190932	0.000211325	0.00954716
Os03g0353900	Argonaute and Dicer protein, PAZ domain containing protein.	152.586	-0.565831	0.269967	0.00192992	0.047363
Os11g0539700	F-box domain, cyclin-like domain containing protein.	1307.54	-0.56645	0.264972	0.00173437	0.0443292
Os03g0824100	Pentatricopeptide repeat protein, Regulation of chloroplast development	2371.08	-0.567902	0.262132	0.00164781	0.0427748
Os02g0652600	Ribosomal protein L19 family protein.	2821.36	-0.568796	0.212182	0.00046578	0.01728
Os06g0731200	Similar to ABC transporter-like protein.	2219.56	-0.570225	0.233713	0.000788773	0.025266
Os01g0168400	Zinc finger, RING/FYVE/PHD-type domain containing protein.	649.877	-0.570426	0.143605	5.49e-06	0.000581122
Os01g0919900	Similar to Acyl-[acyl-carrier-protein] desaturase, chloroplast precursor (EC 1.14.19.2) (Stearoyl-ACP desaturase) (Delta(9) stearoyl-acyl carrier protein desaturase).	17241.5	-0.570771	0.266207	0.00171594	0.044158
Os07g0628700	Similar to Receptor protein kinase.	6941.07	-0.571902	0.179342	9.88e-05	0.00537391
Os01g0305900	Similar to R2R3 Myb transcription factor MYB-IF35.	416.106	-0.573043	0.217152	0.000516096	0.018659
Os03g0232400	Phytosulfokine family protein.	20853.6	-0.5736	0.209338	0.000386959	0.01502
Os11g0555600	Protein kinase, core domain containing protein.	324.217	-0.57402	0.240216	0.000972869	0.0291547
Os11g0599466	Hypothetical gene.	1273.48	-0.574698	0.14788	7.67e-06	0.000723479
Os05g0103200	Cyclophilin, Mediation of chilling tolerance and cell elongation	8881.12	-0.576838	0.271451	0.0017644	0.0446832
Os05g0147500	Similar to DEGP2 (DEGP PROTEASE 2); serine-type peptidase/ trypsin.	4211.59	-0.576922	0.147631	7.3e-06	0.00070941
Os08g0440900	Similar to Omega-6 fatty acid desaturase, chloroplast precursor (EC 1.14.19.-).	2688.41	-0.577432	0.187496	0.000139212	0.00698251
Os01g0266800	Cystinosin/ERS1p repeat containing protein.	5843.61	-0.581845	0.158953	1.81e-05	0.00143901
Os01g0886900	Similar to EMB1879 (EMBRYO DEFECTIVE 1879).	12847.2	-0.583166	0.147319	4.63e-06	0.000505395
Os02g0328300	Homolog of the Arabidopsis FNRL protein, Fruit protein	2680.82	-0.583398	0.241375	0.000888272	0.0273801
Os10g0370000	Protein phosphatase 2C-related domain containing protein.	4990.99	-0.584117	0.121419	1.28e-07	2.77e-05
Os03g0569800	Similar to ATP binding protein.	1264.81	-0.584359	0.173679	5.31e-05	0.00332199
Os02g0618200	Circadian-associated rice pseudo response regulator, Control of flowering time	2960.77	-0.585938	0.271546	0.00160196	0.0419622
Os03g0109800	Hypothetical conserved gene.	1015.21	-0.587108	0.223428	0.000518533	0.0186937
Os11g0237700	Similar to URF 4-related.	3259.19	-0.588488	0.18688	0.000111026	0.00579204
Os09g0553100	Similar to Histone H4.	14217.6	-0.590065	0.226034	0.000502308	0.0182584
Os03g0717700	Histidine kinase, Cytokinin signaling	4431.62	-0.593269	0.167784	2.68e-05	0.00197298
Os08g0515800	Mitochodrial transcription termination factor-related family protein.	1176.84	-0.593618	0.166539	2.54e-05	0.0018959
Os11g0127800	Similar to FHA domain containing protein, expressed.	13716.3	-0.595579	0.283039	0.00175454	0.0445172
Os05g0292800	Similar to One helix protein (OHP).	13245.8	-0.595989	0.214225	0.000330696	0.0134552
Os03g0399532	Similar to phosphatidylinositol-4-phosphate 5-kinase family protein.	4836.43	-0.597995	0.177142	4.95e-05	0.00313302
Os09g0279500	Similar to Plastid-specific 30S ribosomal protein 2, chloroplast precursor (PSRP- 2).	2363.59	-0.598425	0.230503	0.000543248	0.0193043
Os01g0507000	Non-protein coding transcript.	1484.29	-0.599273	0.237385	0.000668954	0.0224687
Os10g0181600	Methyltransferase type 11 domain containing protein.	8103.57	-0.600117	0.256865	0.00106019	0.0311533
Os06g0638700	Putative cyclase family protein.	203.886	-0.601144	0.272652	0.00141355	0.0382779
Os01g0747400	Protein kinase, core domain containing protein.	3364.75	-0.601156	0.246193	0.000777542	0.0249953
Os03g0121700	Similar to Nascent polypeptide-associated complex alpha subunit-like protein 3 (NAC-alpha-like protein 3) (Alpha-NAC-like protein 3).	1599.26	-0.601177	0.184581	7.41e-05	0.00431792
Os03g0265400	Similar to 50S ribosomal protein L4, chloroplast precursor (R-protein L4).	2673.67	-0.602529	0.256168	0.000998941	0.0297636
Os04g0636800	Conserved hypothetical protein.	9634.48	-0.602962	0.183072	6.31e-05	0.00381326
Os05g0519200	Similar to protein kinase.	1588.22	-0.603875	0.228997	0.000484931	0.0177705
Os07g0576000	UbiA prenyltransferase family protein.	1713.9	-0.605918	0.16778	2.09e-05	0.00160127
Os04g0437600	Mitogen activated protein kinase kinase kinase 3 domain containing protein.	6880.39	-0.606267	0.130493	2.56e-07	4.97e-05
Os03g0413100	Similar to ACR4.	2941.51	-0.607071	0.209	0.000226859	0.0100801
Os03g0254900	Zinc finger, RING/FYVE/PHD-type domain containing protein.	10573.1	-0.608215	0.157276	6.94e-06	0.000687664
Os03g0811100	Magnesium-chelatase subunit ChlD, Chlorophyll synthesis, Chloroplast development	3149.65	-0.608575	0.233595	0.000515192	0.0186513
Os05g0497675	Ribosomal L11 methyltransferase family protein.	352.734	-0.613552	0.201743	0.000147542	0.00730157
Os03g0219900	Similar to 50S ribosomal protein L15, chloroplast precursor (CL15) (Fragment).	2986.11	-0.61755	0.289216	0.00157367	0.0415531
Os05g0103400	Protein of unknown function DUF3339 domain containing protein.	1208.25	-0.617568	0.257471	0.000850084	0.0265673
Os10g0181200	Similar to binding protein.	15497.8	-0.620846	0.197427	0.00010491	0.00554201
Os01g0882500	Similar to NADH dehydrogenase I subunit N.	6722.13	-0.621087	0.171806	1.81e-05	0.00143655
Os01g0743400	Similar to Tryptophanyl-tRNA synthetase (Fragment).	1290.56	-0.622686	0.149176	2.11e-06	0.000272572
Os06g0685300	Similar to predicted protein.	2666.91	-0.623279	0.114808	4.19e-09	1.41e-06
Os08g0485900	Haloacid dehalogenase-like hydrolase domain containing protein.	1969.47	-0.624828	0.223548	0.000300802	0.01252
Os04g0538100	Elongation factor G, III and V domain containing protein.	56984.4	-0.626832	0.205755	0.000151332	0.00746173
Os03g0125000	Similar to 50S ribosomal protein L5, chloroplast.	4543.1	-0.629125	0.292655	0.00153893	0.0408128
Os03g0399466	Non-protein coding transcript.	253.756	-0.629724	0.310785	0.00193728	0.0475004
Os03g0356300	Ribosomal protein L6 family protein.	2808.43	-0.630209	0.307106	0.00184211	0.0458759
Os09g0506450	Similar to F-box domain containing protein, expressed.	612.409	-0.631117	0.149476	1.7e-06	0.000227552
Os05g0490900	Conserved hypothetical protein.	3844.94	-0.631275	0.248025	0.000586547	0.0204654
Os04g0499200	Enhancer of rudimentary family protein.	333.98	-0.631622	0.298688	0.00161641	0.042122
Os02g0515200	BAR domain containing protein.	548.139	-0.632214	0.260697	0.000796909	0.0254059
Os03g0119900	Similar to Histone H4.	586.424	-0.632988	0.291694	0.00142666	0.0384336
Os03g0284900	Annexin repeat, conserved site domain containing protein.	1536.24	-0.635467	0.187833	4.48e-05	0.00289799
Os02g0826200	NAD(P)-binding domain containing protein.	659.966	-0.636843	0.289487	0.00132953	0.0367195
Os07g0100300	Conserved hypothetical protein.	8135.27	-0.637011	0.228186	0.000296526	0.0123738
Os12g0541500	Similar to Elongation factor Ts.	42799	-0.640033	0.175373	1.71e-05	0.00137962
Os12g0124000	Similar to FHA domain containing protein, expressed.	11405.3	-0.640166	0.251561	0.000587661	0.0204778
Os03g0774300	HAD superfamily (subfamily IG) hydrolase, 5'-Nucleotidase protein.	3991.43	-0.64028	0.189067	4.46e-05	0.00288989
Os12g0619000	IQ calmodulin-binding region domain containing protein.	192.988	-0.640518	0.245638	0.000497559	0.0181347
Os11g0470500	Similar to Protein kinase domain containing protein, expressed.	1101.56	-0.642234	0.164986	6.55e-06	0.00065429
Os04g0498600	S-adenosylmethionine decarboxylase, Polyamine biosynthesis, Salt and drought stresses, Abiotic stress	47607	-0.64366	0.144938	8.38e-07	0.000128431
Os05g0409500	Similar to MtN21 protein.	6462.65	-0.644482	0.176974	1.74e-05	0.00140411
Os03g0122200	Similar to 50S ribosomal protein L11.	2620.72	-0.644916	0.159745	3.56e-06	0.000405058
Os12g0534200	Similar to Acyl carrier protein I, chloroplast precursor (ACP I).	3160.13	-0.645952	0.22574	0.000239809	0.0105095
Os08g0117100	Nucleotide-binding, alpha-beta plait domain containing protein.	1723.81	-0.650972	0.186967	3.12e-05	0.00222201
Os02g0593500	Phosphate transporter family protein.	26885.6	-0.653782	0.173857	1.09e-05	0.000970026
Os11g0674400	Similar to NB-ARC domain containing protein, expressed.	310.005	-0.655882	0.194524	3.93e-05	0.00264624
Os12g0263000	Similar to Glutathione synthase.	1655.88	-0.657482	0.211302	0.000108946	0.00570562
Os09g0470000	Similar to Plastidic general dicarboxylate transporter.	1024.38	-0.659457	0.30703	0.00142665	0.0384336
Os02g0255700	Conserved hypothetical protein.	8196.27	-0.662531	0.2249	0.000178153	0.00840991
Os03g0198500	Protein of unknown function DUF862, eukaryotic domain containing protein.	401.284	-0.664592	0.225198	0.000178927	0.00840991
Os04g0669800	Methylthioribose kinase (EC 2.7.1.100).	5585.1	-0.667971	0.129053	1.6e-08	4.74e-06
Os02g0590800	Similar to Serine/threonine-protein kinase Nek6.	1119.98	-0.670439	0.184562	1.71e-05	0.00137962
Os08g0276100	Similar to NDF1 (NDH-DEPENDENT CYCLIC ELECTRON FLOW 1).	1417.28	-0.671075	0.259097	0.000491229	0.0179768
Os05g0226300	Similar to FIP1.	882.922	-0.67123	0.203194	5.68e-05	0.00349545
Os09g0411650	Similar to Ribulose-1, 5 bisphosphate carboxylase/oxygenase large subunit N- methyltransferase, chloroplast precursor (EC 2.1.1.127) ([Ribulose- bisphosphate carboxylase]-lysine N-methyltransferase) (RuBisCO methyltransferase) (RuBisco LSMT) (rbcMT).	2143.69	-0.674535	0.107199	2.29e-11	1.9e-08
Os02g0680700	Similar to DNA binding protein.	12192.7	-0.675375	0.120073	1.48e-09	5.87e-07
Os02g0751600	Peptidyl-prolyl cis-trans isomerase, FKBP-type domain containing protein.	2642.05	-0.677056	0.26243	0.000500157	0.0182048
Os02g0738400	Similar to Histidine kinase.	1674.48	-0.678911	0.231574	0.000183834	0.00859304
Os01g0674800	Serine/threonine-specific protein kinase NPK15-like.	377.168	-0.679481	0.299343	0.0010631	0.0312001
Os03g0244000	Heat shock protein DnaJ, cysteine-rich region domain containing protein.	4168.1	-0.679622	0.21259	7.95e-05	0.00456966
Os05g0462700	Similar to Histone H4.	481.679	-0.682011	0.26729	0.000535123	0.0191591
Os10g0357800	N2, N2-dimethylguanosine tRNA methyltransferase family protein.	361.323	-0.682885	0.320527	0.00142633	0.0384336
Os06g0125600	Hypothetical conserved gene.	232.817	-0.683046	0.245973	0.000290197	0.0122023
Os05g0390100	Dynamin family protein.	4086.54	-0.687105	0.242398	0.000242091	0.0105825
Os05g0506000	Similar to MS5-like protein (Fragment).	4116.75	-0.690051	0.312279	0.00112322	0.032435
Os03g0265900	Conserved hypothetical protein.	277.22	-0.691248	0.349198	0.00190962	0.0470359
Os01g0805300	Mog1/PsbP, alpha/beta/alpha sandwich domain containing protein.	3369.34	-0.692574	0.162177	1.27e-06	0.000180861
Os05g0143300	Conserved hypothetical protein.	30889.3	-0.695824	0.111133	2.63e-11	2.03e-08
Os02g0137600	Bacterial methyltransferase family protein.	135.972	-0.69781	0.277758	0.00058502	0.0204386
Os06g0286375	Similar to Nitrate-induced NOI protein-like protein.	1353.34	-0.700153	0.182605	7.68e-06	0.000723479
Os03g0774400	Similar to predicted protein.	383.396	-0.702829	0.302639	0.000910016	0.0278584
Os05g0579600	Homeodomain-like containing protein.	4436.53	-0.706724	0.294779	0.00077651	0.0249919
Os01g0178400	Similar to Protein phosphatase 2A B'kappa subunit.	659.87	-0.706894	0.287616	0.00065383	0.0220605
Os02g0822600	Similar to 50S ribosomal protein L9.	1907.59	-0.708986	0.251523	0.000247463	0.0107477
Os06g0476900	Conserved hypothetical protein.	259.179	-0.70908	0.241363	0.000175822	0.00836349
Os10g0124700	Cyclin-like F-box domain containing protein.	188.212	-0.709294	0.279078	0.000532286	0.0190908
Os07g0520800	Ankyrin repeat-containing domain domain containing protein.	1176.19	-0.709919	0.194033	1.5e-05	0.00123981
Os01g0309800	Similar to Hydrogenase expression/formation protein hypB.	1950.25	-0.712104	0.158023	4.23e-07	7.45e-05
Os02g0827400	Similar to predicted protein.	413.079	-0.712814	0.301299	0.000812742	0.0257269
Os01g0764500	Similar to uvrB/uvrC motif-containing protein.	4541.24	-0.714163	0.139961	2.21e-08	6.09e-06
Os05g0574300	Similar to Histone H2B.2.	7123.33	-0.714534	0.315657	0.000915008	0.0279487
Os06g0133800	Similar to Transferase.	122975	-0.716984	0.203679	2.59e-05	0.00191605
Os02g0750400	Pentatricopeptide repeat domain containing protein.	656.79	-0.718099	0.356969	0.00160647	0.0419808
Os11g0575900	Conserved hypothetical protein.	285.299	-0.718753	0.192166	1.1e-05	0.000975219
Os10g0196400	Hypothetical protein.	116.393	-0.720718	0.336134	0.00133019	0.0367195
Os12g0529800	Hypothetical protein.	1243.93	-0.72307	0.276018	0.000421831	0.0159122
Os01g0684900	Multi antimicrobial extrusion protein MatE family protein.	1778.26	-0.724125	0.124041	3.55e-10	1.79e-07
Os02g0693500	Similar to OSIGBa0142I02-OSIGBa0101B20.17 protein.	10813.6	-0.724435	0.148352	6.65e-08	1.59e-05
Os06g0137600	K homology-like, alpha/beta domain containing protein.	2359.1	-0.72459	0.194544	1.14e-05	0.0010018
Os01g0929100	Conserved hypothetical protein.	8619.62	-0.72485	0.189064	7.4e-06	0.00071264
Os01g0510600	Homolog of fluorescent (FLU) in Arabidopsis thaliana, Tetratricopeptide repeat (TPR)-containing protein, Regulation of chlorophyll biosynthesis	2648	-0.726397	0.23409	0.000104218	0.00553319
Os03g0339900	Similar to Serine/threonine protein kinase.	3378.24	-0.728248	0.158766	2.78e-07	5.35e-05
Os12g0581900	Zinc finger, C2H2-like domain containing protein.	2318.45	-0.729029	0.276423	0.000400074	0.0153055
Os05g0401100	Protein of unknown function DUF477 family protein.	9324.95	-0.732131	0.36345	0.00167251	0.0433113
Os03g0711150	Hypothetical protein.	1370.48	-0.737076	0.36618	0.00167832	0.0433583
Os01g0328700	FAD-dependent pyridine nucleotide-disulphide oxidoreductase domain containing protein.	10450.5	-0.73717	0.209667	2.46e-05	0.00184458
Os10g0378100	Similar to Cytochrome P450 family protein, expressed.	2881.38	-0.737403	0.173627	1.31e-06	0.000185847
Os01g0749200	Chloroplast ribosome L13 protein, Chloroplast development under low temperature conditions	3100.76	-0.741623	0.207278	1.95e-05	0.00152703
Os10g0498200	Epoxide hydrolase family protein.	2199.64	-0.742352	0.202533	1.41e-05	0.00118118
Os04g0538166	Similar to Elongation factor G, chloroplastic.	4437.75	-0.742428	0.269131	0.000286009	0.0121098
Os01g0917400	CCCH-type zinc finger protein, Resistance against bacterial blight disease	4321.74	-0.745451	0.123635	1.08e-10	6.21e-08
Os11g0456000	Similar to RALF.	282.2	-0.746182	0.315907	0.00078578	0.0252001
Os03g0828100	Similar to 50S ribosomal protein L18, chloroplastic.	1383.76	-0.755323	0.275906	0.000294683	0.0123223
Os01g0179800	TMS membrane protein/tumour differentially expressed protein family protein.	17828.4	-0.757086	0.16626	3.24e-07	6.07e-05
Os08g0379200	ATPase, P-type, K/Mg/Cd/Cu/Zn/Na/Ca/Na/H-transporter family protein.	1689.67	-0.768551	0.183246	1.65e-06	0.000222653
Os03g0563300	Magnesium-chelatase subunit ChlI, Mg-chelatase I subunit, Chlorophyll biosynthesis, Chloroplast development	8409.9	-0.77422	0.331699	0.000813493	0.0257269
Os03g0241600	Serine/threonine protein kinase-related domain containing protein.	986.712	-0.775974	0.142107	3e-09	1.05e-06
Os02g0121500	Conserved hypothetical protein.	5483.01	-0.784144	0.203499	6.27e-06	0.000631123
Os11g0472000	Zinc finger, CCCH-type domain containing protein.	4939.78	-0.784369	0.201382	5.37e-06	0.00057269
Os05g0574400	Similar to Malate dehydrogenase.	14220.8	-0.788837	0.223754	2.22e-05	0.00169935
Os08g0351200	Hypothetical conserved gene.	240.946	-0.796833	0.270017	0.000153042	0.00752013
Os10g0558900	2OG-Fe (II) oxygenase family protein, Regulation of the secondary cell wall formation in leaves, Modulation of leaf rolling	213.219	-0.799362	0.352795	0.000934058	0.0283061
Os11g0569600	Similar to Receptor kinase-like protein.	162.608	-0.801454	0.399594	0.00159552	0.0419013
Os01g0221400	Conserved hypothetical protein.	1839.02	-0.802274	0.356572	0.000950902	0.0286877
Os01g0770700	Similar to Copper transporter 1.	2244.35	-0.804263	0.315225	0.00045856	0.0170356
Os11g0676200	Similar to NBS-LRR-like protein NBA2 (Fragment).	1405.62	-0.807816	0.183093	5.9e-07	9.65e-05
Os12g0534100	Conserved hypothetical protein.	308.354	-0.811344	0.253105	6.71e-05	0.00401488
Os02g0326700	Peptidase S54, rhomboid domain containing protein.	13816.8	-0.812267	0.251719	6.83e-05	0.00406359
Os06g0476200	Similar to Phosphoglucomutase precursor (EC 5.4.2.2).	12216.7	-0.813461	0.165284	4.94e-08	1.21e-05
Os03g0232600	U-Box E3 ubiquitin ligase, Regulation of brassinosteroid-mediated growth	3052.11	-0.813648	0.201517	2.99e-06	0.000352231
Os01g0847200	Similar to Mannose-1-phosphate guanyltransferase (EC 2.7.7.13) (ATP-mannose-1- phosphate guanylyltransferase) (GDP-mannose pyrophosphorylase) (NDP- hexose pyrophosphorylase).	7632.26	-0.814157	0.129044	1.76e-11	1.58e-08
Os01g0866200	Similar to Histone H3.	2679.92	-0.822242	0.266353	9.68e-05	0.00529812
Os07g0524900	Protein of unknown function DUF6, transmembrane domain containing protein.	66.5529	-0.823144	0.411978	0.0016025	0.0419622
Os04g0165700	Cysteine synthase (EC 2.5.1.47).	10632.1	-0.823303	0.176611	1.81e-07	3.66e-05
Os03g0792400	Similar to mRNA, clone: RTFL01-01-G24.	2209.56	-0.823307	0.183594	4.26e-07	7.46e-05
Os02g0619600	Zinc finger, RING/FYVE/PHD-type domain containing protein.	124.089	-0.829349	0.270605	0.000105	0.00554201
Os01g0102900	Light-regulated protein, Regulation of light-dependent attachment of LEAF-TYPE FERREDOXIN-NADP+ OXIDOREDUCTASE (LFNR) to the thylakoid membrane	25760.7	-0.839072	0.357438	0.000757014	0.0245107
Os03g0843400	Similar to 30S ribosomal protein S6, chloroplast precursor (Fragment).	4451.45	-0.839389	0.217856	6.16e-06	0.000622623
Os04g0459500	Similar to H0219H12.1 protein.	163037	-0.844603	0.322581	0.000382683	0.0149152
Os08g0409100	Trehalose-6-phosphate phosphatase.	6058.64	-0.846793	0.218485	5.1e-06	0.000549869
Os05g0132100	AMP-dependent synthetase and ligase domain containing protein.	520.024	-0.858242	0.200543	1.02e-06	0.000150987
Os02g0128200	Similar to Transcription factor HBP-1a (Histone-specific transcription factor HBP1).	488.401	-0.859491	0.329828	0.000385959	0.01502
Os02g0635000	Nitrilase, Regulation of root growth	1516.79	-0.859494	0.258146	4.23e-05	0.00277815
Os01g0672800	Protein of unknown function DUF1421 domain containing protein.	399.811	-0.860477	0.178189	7.84e-08	1.85e-05
Os06g0683200	Similar to 50S ribosomal protein L24, chloroplast precursor (CL24).	1889.12	-0.861416	0.268618	6.36e-05	0.00383927
Os03g0736600	Similar to ATP synthase.	5128.04	-0.862885	0.231987	1.01e-05	0.000902218
Os04g0591000	Nucleotide-binding, alpha-beta plait domain containing protein.	2000.79	-0.867017	0.427222	0.00142785	0.0384336
Os05g0395000	Virulence factor, pectin lyase fold family protein.	2293.91	-0.867194	0.228751	7.73e-06	0.000723958
Os04g0583600	Similar to Histone H4.	288.105	-0.870107	0.337424	0.000405237	0.0154693
Os01g0873100	Similar to Amidophosphoribosyltransferase, chloroplast precursor (EC 2.4.2.14) (Glutamine phosphoribosylpyrophosphate amidotransferase) (ATASE) (GPAT).	1017.82	-0.870784	0.330243	0.000344583	0.0138713
Os12g0601800	Similar to BZIP transcription factor family protein, expressed.	1506.39	-0.878098	0.286509	9.96e-05	0.00537391
Os03g0751400	Similar to 50S ribosomal protein l6.	422.087	-0.880416	0.278327	7.25e-05	0.0042628
Os07g0656500	Similar to Magnesium-chelatase subunit H family protein, expressed.	500.005	-0.892885	0.402196	0.000938657	0.0284136
Os01g0783100	Pentatricopeptide repeat domain containing protein.	381.461	-0.895703	0.247899	1.5e-05	0.00123981
Os01g0945300	Amino acid/polyamine transporter I family protein.	1802.27	-0.897369	0.252349	1.84e-05	0.00145668
Os01g0975300	MYB-related transcription factor, Drought and salinity tolerance	2385.11	-0.900209	0.490946	0.00199855	0.0484303
Os04g0610800	Similar to Coproporphyrinogen III oxidase (Fragment).	1793.85	-0.904595	0.397746	0.000823031	0.0259093
Os09g0481800	Nitrogen-fixing NifU, C-terminal domain containing protein.	687.331	-0.905253	0.267905	3.42e-05	0.00237469
Os03g0856100	Pentatricopeptide repeat domain containing protein.	990.991	-0.910334	0.241382	8.15e-06	0.000750191
Os01g0888600	Similar to Seven transmembrane protein Mlo5 (Fragment).	560.1	-0.916003	0.225822	2.58e-06	0.00031778
Os02g0120000	Pentatricopeptide repeat domain containing protein.	1311.13	-0.916357	0.149482	3.88e-11	2.65e-08
Os05g0573700	Similar to Ketol-acid reductoisomerase, chloroplast precursor (EC 1.1.1.86) (Acetohydroxy-acid reductoisomerase) (Alpha-keto-beta-hydroxylacil reductoisomerase).	23084.5	-0.917389	0.314567	0.000138417	0.00698251
Os02g0129300	Conserved hypothetical protein.	2655.18	-0.918384	0.278898	4.58e-05	0.00294855
Os05g0395025	Non-protein coding transcript.	40.76	-0.919126	0.49661	0.00196677	0.0478723
Os10g0516100	H subunit of glycine decarboxylase complex (GDC), Photorespiration	24910.6	-0.919823	0.195956	1.38e-07	2.92e-05
Os05g0122600	Prefoldin domain containing protein.	249.044	-0.922871	0.48831	0.00177105	0.0448021
Os02g0671200	Protein of unknown function DUF295 domain containing protein.	902.444	-0.92766	0.219343	1.2e-06	0.000172007
Os07g0290200	Plant lipid transfer protein/seed storage/trypsin-alpha amylase inhibitor domain containing protein.	457.022	-0.929812	0.456391	0.00133149	0.0367195
Os07g0631900	Nucleotide-binding, alpha-beta plait domain containing protein.	5633.47	-0.9302	0.128999	3.3e-14	4.95e-11
Os08g0490900	Similar to Histone H2B.2.	586.801	-0.949913	0.225949	1.34e-06	0.000188093
Os10g0196100	Similar to Cytochrome P450 98A1.	119.382	-0.95071	0.298126	6.43e-05	0.0038704
Os02g0678200	SPX-MFS protein, Pi homeostasis	8822.35	-0.953286	0.289361	4.17e-05	0.00274901
Os03g0708500	Capsid/spike protein, ssDNA virus domain containing protein.	2093.43	-0.955199	0.325802	0.000141297	0.0070441
Os01g0332100	Similar to Neutral invertase-like protein (Fragment).	5302.74	-0.956405	0.439451	0.00100188	0.0297636
Os11g0629400	Similar to Nitrilase associated protein-like.	642.676	-0.96039	0.3227	0.000124205	0.00636869
Os07g0141400	Similar to 23 kDa polypeptide of photosystem II.	80540.3	-0.96564	0.51697	0.00175062	0.0444971
Os03g0323200	Similar to Magnesium-chelatase subunit H family protein, expressed.	56419.3	-0.966003	0.395377	0.000527729	0.0189526
Os09g0515400	Trigger factor, ribosome-binding, bacterial domain containing protein.	884.924	-0.966473	0.295777	4.85e-05	0.00309803
Os12g0566000	Similar to Boron transporter.	212.051	-0.966902	0.37005	0.000349084	0.0139484
Os09g0433600	Similar to Histone H4.	441.313	-0.97021	0.330643	0.000139061	0.00698251
Os12g0271751	Hypothetical protein.	126.639	-0.971549	0.416633	0.00070551	0.0232136
Os03g0431100	Conserved hypothetical protein.	1627.48	-0.972666	0.199317	5.63e-08	1.36e-05
Os06g0641866	Hypothetical protein.	208.442	-0.974203	0.292384	3.89e-05	0.00264159
Os03g0431200	Similar to N-acetyl-glutamate synthase.	1429.96	-0.976166	0.457239	0.00104061	0.0306408
Os04g0688100	Peroxidase (EC 1.11.1.7).	57.3648	-0.986248	0.427097	0.000747851	0.0242723
Os07g0544800	Similar to Oxygen-evolving enhancer protein 3-2, chloroplast precursor (OEE3) (16 kDa subunit of oxygen evolving system of photosystem II) (OEC 16 kDa subunit) (Ferredoxin-NADP reductase binding protein) (BP).	28068.8	-0.99075	0.552377	0.0019511	0.0476659
Os05g0495600	Similar to autoinhibited calcium ATPase.	2285.3	-0.993053	0.210386	1.23e-07	2.7e-05
Os05g0337400	Similar to heavy-metal-associated domain-containing protein.	1770.18	-0.995362	0.265441	8.34e-06	0.000764773
Os01g0588900	Cytokinin-activating enzyme, Bioactive cytokinin synthesis	20363.4	-1.0012	0.251465	3.48e-06	0.000401359
Os02g0668100	Similar to Geranylgeranyl-diphosphate synthase.	2305.61	-1.00441	0.474472	0.00107514	0.0315192
Os04g0121100	Similar to OSIGBa0115D20.4 protein.	176.025	-1.00457	0.465897	0.000999203	0.0297636
Os07g0549900	Similar to Histone H4.	1690.59	-1.0068	0.291422	2.48e-05	0.0018567
Os07g0105600	Photosystem II oxygen evolving complex protein PsbQ family protein.	950.181	-1.02643	0.237622	7.73e-07	0.000120538
Os02g0259600	Similar to 50S ribosomal protein L21, chloroplast precursor (CL21) (CS-L7).	1976.85	-1.02711	0.305419	3.37e-05	0.00234787
Os07g0109400	Conserved hypothetical protein.	109.935	-1.03789	0.459217	0.000801773	0.0254707
Os02g0744000	Similar to NDF6 (NDH DEPENDENT FLOW 6).	3231.08	-1.03796	0.23376	4.51e-07	7.84e-05
Os05g0199700	Non-protein coding transcript.	1400.88	-1.04651	0.162044	5.93e-12	6.15e-09
Os10g0502400	Similar to Glutamyl-tRNA reductase 2 (EC 1.2.1.70) (GluTR) (Fragment).	14153	-1.05845	0.328782	5.31e-05	0.00332199
Os02g0197200	Mlo-related protein family protein.	16743.3	-1.06219	0.26581	2.92e-06	0.000346612
Os11g0518900	Conserved hypothetical protein.	1255.77	-1.07485	0.337169	5.97e-05	0.0036415
Os03g0319400	Serine/threonine protein kinase, Cold stress tolerance, Abiotic stresses	16373.3	-1.07499	0.382981	0.000183123	0.00857468
Os11g0557000	Phytosulfokine family protein.	88.1436	-1.07822	0.451771	0.000580619	0.0203576
Os12g0233300	Histidine triad (HIT) protein family protein.	1320.33	-1.08138	0.269079	2.69e-06	0.000324928
Os02g0596000	Rhodanese-like domain containing protein.	2066.82	-1.08318	0.4395	0.000481411	0.0176896
Os02g0439200	Protein kinase PKN/PRK1, effector domain containing protein.	62.2822	-1.08585	0.441373	0.000495422	0.0181057
Os03g0576600	Acyl-CoA-binding protein , Stress response	48.6312	-1.08664	0.595662	0.00186107	0.0461351
Os11g0102200	Similar to NPH1-1.	3274.5	-1.09383	0.296623	1.01e-05	0.000902218
Os01g0205300	Similar to rho termination factor, N-terminal domain containing protein.	383.981	-1.09492	0.261856	1.37e-06	0.000191608
Os05g0573800	Hypothetical conserved gene.	37.6917	-1.10194	0.570447	0.00153402	0.0407224
Os12g0215100	Hypothetical conserved gene.	94.616	-1.10726	0.383841	0.000153074	0.00752013
Os07g0617000	Similar to Ethylene response factor 2.	72.2068	-1.1082	0.369429	0.000108788	0.00570562
Os01g0710700	Lipase, class 3 family protein.	976.837	-1.10942	0.385879	0.000155505	0.00760675
Os12g0101800	Similar to Nonphototrophic hypocotyl 1a.	2982.71	-1.10953	0.282953	3.54e-06	0.00040495
Os10g0522800	Conserved hypothetical protein.	230.2	-1.11114	0.281378	3.6e-06	0.000408041
Os07g0558350	Non-protein coding transcript.	69.7979	-1.11535	0.465906	0.000574591	0.0202051
Os01g0974200	RicMT (Metallothionein-like protein).	5474.25	-1.11898	0.45383	0.000458427	0.0170356
Os05g0158500	Serine carboxypeptidase, Positive regulator of grain size	146.663	-1.12493	0.435384	0.000347866	0.0139203
Os01g0502700	Similar to Histone H2A.	272.656	-1.1308	0.279317	2.39e-06	0.000295182
Os05g0181250	Similar to predicted protein.	279.902	-1.13118	0.258746	5.88e-07	9.65e-05
Os03g0209500	Zinc finger, DHHC-type domain containing protein.	183.784	-1.13392	0.480611	0.000597074	0.0206988
Os03g0834050	Haloacid dehalogenase-like APase, Low-Pi-responsive haloacid dehalogenase (HAD)-like hydrolase, Pi homeostasis	607.808	-1.14923	0.207608	1.6e-09	6.26e-07
Os04g0253000	Similar to Histone H1.	83731.2	-1.1497	0.25883	2.54e-07	4.96e-05
Os12g0292400	Similar to Petunia ribulose 1, 5-bisphosphate carboxylase small subunit mRNA (clone pSSU 51), partial cds. (Fragment).	44638.3	-1.16177	0.280693	1.38e-06	0.000191753
Os04g0636750	Hypothetical gene.	2829.13	-1.1625	0.198841	2.6e-10	1.38e-07
Os03g0799000	Similar to Histone H1.	7688.49	-1.17569	0.363683	4.95e-05	0.00313302
Os06g0687600	Protein of unknown function DUF579, plant family protein.	550.46	-1.18658	0.226526	7.99e-09	2.6e-06
Os04g0585000	Similar to RING-H2 finger protein ATL1R.	101.287	-1.19472	0.388235	8.24e-05	0.00469138
Os11g0631825	Conserved hypothetical protein.	46.1953	-1.19802	0.545842	0.000864633	0.0268664
Os04g0482300	Kelch related domain containing protein.	73.3117	-1.19823	0.48951	0.00048456	0.0177705
Os10g0539500	Similar to Histone H4.	10192.4	-1.19924	0.271836	4.21e-07	7.45e-05
Os04g0630400	NAD(P)-binding domain containing protein.	1204.32	-1.20255	0.214286	1.01e-09	4.32e-07
Os11g0544000	Hypothetical conserved gene.	448.685	-1.20714	0.216188	1.2e-09	4.98e-07
Os08g0525700	Conserved hypothetical protein.	334.017	-1.21569	0.1965	3.16e-11	2.3e-08
Os03g0190100	UbiA prenyltransferase family protein.	489.353	-1.21576	0.318988	6e-06	0.000608371
Os01g0279400	Major facilitator superfamily antiporter.	500.562	-1.24814	0.497957	0.000398324	0.0152819
Os07g0626800	Amine oxidase domain containing protein.	138.534	-1.25429	0.47371	0.000277373	0.0118371
Os03g0106200	Conserved hypothetical protein.	126.952	-1.26504	0.655106	0.00136858	0.0373603
Os01g0639900	beta-carbonic anhydrase (EC:4.2.1.1), Carbon assimilation, CO<sub>2</sub>-mediated stomatal pore response	195880	-1.28838	0.431979	0.000103676	0.00552605
Os12g0292301	Hypothetical gene.	21760.5	-1.30195	0.350049	7.31e-06	0.00070941
Os10g0502000	Similar to Thylakoid lumenal 17.4 kDa protein (P17.4) (Fragment).	974.139	-1.3089	0.397708	3.88e-05	0.00264078
Os04g0634400	Similar to H0315F07.5 protein.	156.434	-1.31791	0.714095	0.00154275	0.0408337
Os03g0332100	Similar to Cytochrome P450 CYP714B3.	267.134	-1.31973	0.211725	2.32e-11	1.9e-08
Os09g0443400	Hypothetical conserved gene.	167.349	-1.33153	0.365121	1.11e-05	0.000981727
Os02g0557800	A-type response regulator, Cytokinin signaling	1806.49	-1.33572	0.611207	0.000796008	0.0254059
Os03g0279200	Similar to Histone H2A.	3465.51	-1.34252	0.238197	8.44e-10	3.86e-07
Os08g0452900	Similar to Chaperone protein dnaJ.	308.215	-1.34262	0.385648	2e-05	0.00155851
Os01g0637500	Similar to polygalacturonase.	32.3066	-1.34487	0.650489	0.0011005	0.0320535
Os06g0475400	Glycosyltransferase AER61, uncharacterized domain containing protein.	725.402	-1.36888	0.358858	5.66e-06	0.000596287
Os08g0159500	C2C2-type zinc finger protein, Promotion of seed germination, Modulation of gibberellin biosynthesis, Regulation of cell death and callus differentiation	4248.17	-1.42646	0.185123	6.45e-16	1.58e-12
Os02g0774100	Similar to thioredoxin-like 5.	103.877	-1.43534	0.463847	7.25e-05	0.0042628
Os02g0257400	Non-protein coding transcript.	256.628	-1.45957	0.3648	2.65e-06	0.00032218
Os05g0390300	Conserved hypothetical protein.	32.5072	-1.47138	0.536036	0.000216495	0.00971563
Os03g0333400	Similar to photosystem II 11 kD protein.	3160.54	-1.47924	0.456115	4.46e-05	0.00288989
Os01g0924200	Conserved hypothetical protein.	286.565	-1.48082	0.362784	1.86e-06	0.000244722
Os03g0413250	Hypothetical protein.	48.4645	-1.48194	0.437256	2.85e-05	0.00208062
Os07g0541900	Similar to KI domain interacting kinase 1.	31.4185	-1.49639	0.600932	0.000412091	0.0156103
Os10g0516150	Non-protein coding transcript.	128.16	-1.49909	0.256515	2.5e-10	1.38e-07
Os02g0257300	Rhodanese-like domain containing protein.	1779.42	-1.5391	0.346566	3.89e-07	7.09e-05
Os08g0547300	Similar to Cytochrome P450 78A1 (EC 1.14.-.-) (CYPLXXVIII).	4554.24	-1.56218	0.306242	1.35e-08	4.13e-06
Os05g0565400	Protein of unknown function DUF561 family protein.	1060.22	-1.5872	0.286476	1.4e-09	5.64e-07
Os07g0184800	Similar to Variant of histone H1.	5396.86	-1.60096	0.388987	1.61e-06	0.000220169
Os02g0578400	Photosystem II oxygen evolving complex protein PsbQ family protein.	213.121	-1.61008	0.337044	7.87e-08	1.85e-05
Os11g0489250	Similar to Cytochrome P450 family protein, expressed.	1502.55	-1.67405	0.436213	4.86e-06	0.000528938
Os04g0458300	Similar to OSIGBa0097P08.2 protein.	84.7554	-1.68888	0.502278	2.82e-05	0.00206758
Os09g0551600	Similar to HMGd1 protein (Nucleasome/chromatin assembly factor D protein NFD101).	408.567	-1.78328	0.359867	3.12e-08	7.86e-06
Os08g0245200	4-coumarate:coenzyme A ligase, Lignin biosynthesis	71.5565	-1.78921	0.457969	3.81e-06	0.000426943
Os02g0519950	Hypothetical protein.	114.096	-1.81791	0.417998	5.59e-07	9.29e-05
Os09g0241100	Similar to nucleotide binding.	45.554	-1.8249	0.559159	4.01e-05	0.00268377
Os01g0701700	SAM dependent carboxyl methyltransferase family protein.	90.3917	-1.82635	0.682975	0.000228006	0.0100978
Os06g0160800	Conserved hypothetical protein.	76.6432	-1.83203	0.658968	0.000173197	0.00826707
Os04g0116200	Protein of unknown function DUF827, plant family protein.	58.926	-1.86526	0.408482	2.2e-07	4.36e-05
Os01g0322700	Primary microRNA of OsmiR408; Target gene(s): OsUCL8 (Os03g0709100), OsUCL7 (Os03g0259100), Regulation of panicle branching and grain weight, Regulation of grain yield and photosynthesis	125.408	-1.91949	0.466723	1.54e-06	0.00021264
Os06g0109300	Protein of unknown function DUF6, transmembrane domain containing protein.	250.355	-1.94962	0.542641	1.19e-05	0.0010284
Os10g0483500	FAD linked oxidase, N-terminal domain containing protein.	35.2235	-1.95321	0.579692	2.86e-05	0.00208425
Os09g0520500	Conserved hypothetical protein.	400.35	-1.95778	0.413459	9.12e-08	2.08e-05
Os07g0484800	Similar to Adenine phosphoribosyltransferase (EC 2.4.2.7)-like protein.	65.4819	-2.02465	0.550445	8.67e-06	0.000785144
Os09g0353200	Protein kinase, catalytic domain domain containing protein.	93.5874	-2.0692	0.416093	2.9e-08	7.38e-06
Os03g0129400	Conserved hypothetical protein.	2256.71	-2.30771	0.311518	5.88e-15	1.1e-11
Os05g0518000	Homolog of Hd3a, Promotion of flowering, Drought tolerance	86.0491	-2.6861	0.421601	8.73e-12	8.41e-09
Os02g0323600	Similar to Cytochrome P450-like protein.	25.792	-3.10284	0.712454	6.23e-07	0.000100573
Os04g0619600	Similar to Resistance protein candidate (Fragment).	132.108	-3.13271	0.630414	2.81e-08	7.28e-06
Os07g0586200	Similar to Esterase precursor (EC 3.1.1.-) (Early nodule-specific protein homolog) (Latex allergen Hev b 13).	21.0024	-3.96857	0.987924	3.37e-06	0.000393094
Os04g0613600	Similar to 40S ribosomal protein S11.	79.7227	-10.8703	3.04319	2.73e-15	5.66e-12

## Sheet: 4610_uniqueDEG_day21_vs_day14
	Annotation	baseMean	log2FoldChange	lfcSE	pvalue	padj
Os01g0152850	Hypothetical protein.	38.1038	9.41615	2.81498	1.14e-11	1.86e-08
Os11g0658950	Non-protein coding transcript.	34.1005	9.17732	2.83897	2.94e-10	2.41e-07
Os08g0287200	Hypothetical conserved gene.	15.1895	7.6231	2.79896	9.79e-07	0.000216898
Os01g0226400	ATPase, AAA-type, core domain containing protein.	12.2383	6.8542	3.04915	8.6e-05	0.00670345
Os02g0609000	Hypothetical protein.	39.4707	6.01271	1.69783	2.51e-05	0.00263439
Os02g0264501	Hypothetical gene.	22.1255	5.26844	1.44687	2.54e-05	0.00263928
Os10g0578700	Hypothetical protein.	13.9621	4.55053	1.39927	0.000106764	0.00793346
Os08g0544700	Hypothetical protein.	15.4026	4.32269	1.12504	1.23e-05	0.00151864
Os08g0238200	Dienelactone hydrolase domain containing protein.	41.2776	4.17316	0.706048	2.41e-10	2.19e-07
Os01g0665750	Similar to WRKY transcription factor 16.	88.2089	3.91541	0.481725	2.75e-17	1.35e-13
Os09g0421100	Similar to deoxyhypusine synthase 1.	14.6646	3.56286	1.33655	0.000304804	0.0173541
Os01g0603800	Similar to Triticum sp. (pAWJL3) leucine rich repeat region mRNA (Fragment).	66.6961	2.96872	0.504526	1.75e-10	1.75e-07
Os05g0575000	Stress-induced chloroplast degradation, Regulation of nitrogen assimilation during stress-induced senescence	293.004	2.80757	0.559621	2.2e-08	1.08e-05
Os04g0108101	Hypothetical protein.	133.153	2.74442	0.492306	1.09e-09	7.28e-07
Os12g0187800	Conserved hypothetical protein.	66.8274	2.73096	0.573278	8.25e-08	3.22e-05
Os04g0610600	Similar to Cor14b protein precursor.	85.9885	2.58013	0.856955	8.06e-05	0.00641167
Os04g0394766	Non-protein coding transcript.	47.6221	2.56758	0.929573	0.000159452	0.0105427
Os09g0411500	Similar to predicted protein.	409.14	2.42185	1.26407	0.00105098	0.0406017
Os01g0128250	Hypothetical gene.	534.551	2.3493	0.357204	2.25e-12	4.58e-09
Os03g0146800	Non-protein coding transcript.	61.2753	2.33404	0.816102	0.00013137	0.00923192
Os08g0280100	Similar to Phytase.	133.459	2.23518	0.406266	1.7e-09	1.05e-06
Os07g0689600	Nicotianamine synthase 3 (EC 2.5.1.43) (S-adenosyl-L-methionine:S- adenosyl-L-methionine:S-adenosyl-methionine 3-amino-3- carboxypropyltransferase 3) (OsNAS3).	96.458	2.23298	1.13113	0.00100723	0.0393237
Os07g0503200	Hypothetical protein.	24.2548	2.21387	1.1724	0.00129264	0.0469628
Os05g0103800	Conserved hypothetical protein.	51.1115	2.21078	1.19346	0.00126861	0.046295
Os02g0484200	Transferase family protein.	28.6442	2.19184	0.732081	9.73e-05	0.00738981
Os05g0399800	Leucine-rich repeat, N-terminal domain containing protein.	164.747	2.09802	0.413475	1.69e-08	8.47e-06
Os08g0374600	Similar to Receptor kinase-like protein.	81.9747	2.06607	0.859443	0.000437099	0.0218514
Os07g0683200	Similar to NAC domain transcription factor.	11578.8	2.05432	0.336682	6.36e-11	7.59e-08
Os02g0514326	Hypothetical protein.	165.322	2.03874	0.562533	1.09e-05	0.00137385
Os01g0888900	Conserved hypothetical protein.	19.2537	1.99655	0.948909	0.000954927	0.0380055
Os02g0566300	Conserved hypothetical protein.	1321.19	1.97282	0.225122	9.7e-20	7.95e-16
Os02g0717550	Non-protein coding transcript.	39.329	1.95604	0.592622	3.62e-05	0.00347621
Os07g0105900	NB-ARC domain containing protein.	24.9592	1.76538	0.732489	0.000492334	0.023744
Os08g0535700	Similar to glycerophosphodiester phosphodiesterase.	500.445	1.76209	0.528417	3.17e-05	0.00314856
Os08g0286500	Hypothetical conserved gene.	46.0411	1.74212	0.789236	0.000727041	0.0318758
Os09g0426000	Protein of unknown function DUF6, transmembrane domain containing protein.	750.078	1.64526	0.433549	5.97e-06	0.000900293
Os01g0652375	Hypothetical protein.	113.215	1.61262	0.637279	0.000348507	0.0190397
Os01g0128100	Similar to Bifunctional nuclease (Fragment).	295.434	1.6102	0.566778	0.000150788	0.0101995
Os01g0133600	Hypothetical conserved gene.	29.0561	1.52033	0.753224	0.00115367	0.0433878
Os08g0299400	Similar to MGDG synthase type A.	160.278	1.49517	0.520743	0.000142747	0.00977073
Os04g0486950	Similar to Malate synthase.	48.2251	1.47781	0.737609	0.00115244	0.0433878
Os04g0460300	Amino acid transporter, transmembrane domain containing protein.	3134.68	1.47302	0.242716	6.48e-11	7.59e-08
Os01g0606900	Heat shock protein DnaJ, N-terminal domain containing protein.	292.147	1.45439	0.670448	0.000813954	0.0342222
Os05g0169200	WD40 repeat-like domain containing protein.	174.897	1.45274	0.477948	8.39e-05	0.00661559
Os01g0644000	Twin-arginine translocation pathway signal domain containing protein.	4701.79	1.42253	0.353547	2.34e-06	0.000459758
Os12g0507000	Similar to Molybdopterin biosynthesis CNX2 protein (Molybdenum cofactor biosynthesis enzyme CNX2).	1740.19	1.38571	0.283108	4.75e-08	2.01e-05
Os02g0259850	Hypothetical gene.	943.672	1.37143	0.370771	8.4e-06	0.0011742
Os03g0423300	Similar to Stearoyl-acyl carrier protein desaturse (EC 1.14.99.6) (Fragment).	135.258	1.33548	0.61623	0.000853425	0.0351605
Os02g0514500	Glycerophosphodiester phosphodiesterase, Response to Pi deficiency, Low Pi acclimation	2381.12	1.33158	0.615442	0.000855149	0.0351726
Os08g0467500	TB2/DP1 and HVA22 related protein family protein.	259.615	1.32599	0.528639	0.000388789	0.020217
Os09g0478100	Cellulose synthase family protein.	4196.35	1.25521	0.398384	6.73e-05	0.00568869
Os01g0844300	FK506-binding protein, Immunophilin family protein, Mediation of RNA processing, Post-transcriptional regulation of abiotic stress response	474.596	1.24638	0.352411	1.7e-05	0.0019156
Os01g0743500	Cytosolic NADP malic enzyme.	100.37	1.23757	0.44222	0.000185146	0.0118358
Os05g0299500	Protein of unknown function DUF914, eukaryotic family protein.	1065.22	1.23493	0.191237	5.82e-12	1.02e-08
Os10g0547900	Similar to Short-chain dehydrogenase Tic32.	292.942	1.23201	0.341894	1.32e-05	0.00161333
Os06g0700550	Hypothetical protein.	223.764	1.21755	0.518637	0.000589647	0.0271591
Os03g0626500	Similar to predicted protein.	3188.19	1.18289	0.330982	1.43e-05	0.00170726
Os03g0809400	Hypothetical conserved gene.	527.492	1.1709	0.391572	0.000106131	0.00791032
Os03g0340500	Similar to Sucrose synthase (EC 2.4.1.13).	2995.73	1.16721	0.276313	1.11e-06	0.000238523
Os05g0426350	Hypothetical protein.	149.536	1.15883	0.313285	9.46e-06	0.00127898
Os03g0218500	Similar to 70kD heat shock protein.	3089.76	1.14369	0.232353	4.12e-08	1.81e-05
Os01g0757900	Haloacid dehalogenase/epoxide hydrolase domain containing protein.	533.499	1.12767	0.352298	5.53e-05	0.00480269
Os01g0838350	Conserved hypothetical protein.	1459.61	1.11606	0.431875	0.000352222	0.0190712
Os01g0227250	Hypothetical gene.	78.9949	1.10907	0.505952	0.000877753	0.035803
Os03g0654600	Similar to Myb-like DNA-binding domain, SHAQKYF class family protein, expressed.	2228.44	1.06572	0.272955	4.34e-06	0.000716545
Os07g0621600	Non-protein coding transcript.	202.307	1.06145	0.298599	1.67e-05	0.00190273
Os04g0496950	Non-protein coding transcript.	107.856	1.06064	0.315719	3.38e-05	0.0032991
Os05g0111300	Similar to B22EL8 protein.	172.723	1.0585	0.457191	0.000676704	0.0303173
Os07g0134500	Similar to hydrolase/ protein serine/threonine phosphatase.	2465.2	1.0455	0.265978	3.94e-06	0.000677354
Os07g0613000	RelA/SpoT protein domain containing protein.	408.121	1.04422	0.34084	8.85e-05	0.00684561
Os06g0624100	Similar to predicted protein.	69.1653	1.04373	0.489484	0.0010201	0.0397001
Os10g0100500	Serine/threonine protein kinase-related domain containing protein.	1059.28	1.01866	0.356234	0.000166065	0.0108921
Os03g0643300	Ornithine delta-aminotransferase, Abiotic stress tolerance, Nitrogen reutilization, Floret development and seed setting	3179.68	1.01713	0.172775	2.12e-10	2e-07
Os05g0541100	IQ calmodulin-binding region domain containing protein.	833.532	1.0088	0.269499	8.34e-06	0.0011742
Os01g0776600	Similar to Purple acid phosphatase (EC 3.1.3.2).	1548.36	0.992641	0.385841	0.000363605	0.0194418
Os09g0440300	Aldehyde dehydrogenase, Seed maturation, Maintenance of viability during storage, Lysine catabolism	8324.22	0.990661	0.233018	8.25e-07	0.000187865
Os10g0345701	Hypothetical conserved gene.	241.126	0.985789	0.209352	1.28e-07	4.85e-05
Os05g0556000	Oxoglutarate/iron-dependent oxygenase domain containing protein.	3050.37	0.984338	0.268189	1e-05	0.00132894
Os02g0244650	Non-protein coding transcript.	306.423	0.97778	0.295326	4.07e-05	0.00384588
Os11g0557300	BSD domain containing protein.	444.839	0.962264	0.309084	7.88e-05	0.00629066
Os06g0703800	Activator of Hsp90 ATPase, N-terminal domain containing protein.	2403.65	0.959926	0.285857	3.49e-05	0.00337967
Os02g0736400	Cytosolic dihydroorotate dehydrogenase, Tolerance to salt and drought, Nitrosative stress response	3237.63	0.948722	0.376109	0.00043668	0.0218514
Os09g0563700	Kelch related domain containing protein.	313.237	0.946596	0.239925	3.87e-06	0.000674648
Os11g0175500	RING finger E3 ligase, Negative regulator in response to salinity	156.106	0.938442	0.266067	1.95e-05	0.00216943
Os06g0682900	Heat stress associated protein, Long-term acquired thermotolerance	3692.99	0.93388	0.296857	7.21e-05	0.00587227
Os11g0605500	Acyl-CoA oxidase.	988.66	0.932123	0.374312	0.000472516	0.0232305
Os07g0204100	Conserved hypothetical protein.	7122.55	0.929613	0.355093	0.000328646	0.0183297
Os07g0106000	Metallophosphoesterase domain containing protein.	743.794	0.924233	0.387816	0.000612774	0.0279107
Os11g0438700	Similar to Tropinone reductase-I (EC 1.1.1.206) (TR-I) (Tropine dehydrogenase).	91.3405	0.914173	0.366508	0.000477116	0.0233512
Os02g0187300	Similar to predicted protein.	667.196	0.906901	0.407729	0.000889039	0.0360244
Os03g0835400	Similar to Uvs101.	1251.48	0.90494	0.209537	8.16e-07	0.000187507
Os03g0419200	Conserved hypothetical protein.	371.459	0.871478	0.384957	0.000835458	0.0347649
Os02g0481700	Similar to lipase class 3 family protein.	2490.82	0.84808	0.186454	2.93e-07	8.91e-05
Os02g0783625	Similar to Lysine ketoglutarate reductase/saccharopine dehydrogenase.	2099.4	0.835268	0.33966	0.000548554	0.0255052
Os02g0526400	Similar to ATP-dependent Clp protease ATP-binding subunit.	60025.6	0.835126	0.290628	0.000181593	0.0116618
Os03g0248600	Similar to Enolase 2 (EC 4.2.1.11) (2-phosphoglycerate dehydratase 2) (2-phospho- D-glycerate hydro-lyase 2).	7041.97	0.827726	0.203443	2.5e-06	0.000487548
Os06g0697200	DEAD-box protein abstrakt.	118.469	0.824835	0.390399	0.00120535	0.0447161
Os03g0131800	Similar to H0211B05.1 protein.	262.568	0.810944	0.244582	4.42e-05	0.00407125
Os11g0615000	LNS2, Lipin/Ned1/Smp2 domain containing protein.	3475.39	0.803333	0.286468	0.000221787	0.0136659
Os08g0485400	Similar to Oxidoreductase.	1718.12	0.800869	0.206207	5.42e-06	0.000843317
Os07g0661000	Adenosine/AMP deaminase domain containing protein.	487.872	0.792682	0.285134	0.0002399	0.0144977
Os01g0876400	Sad1/UNC-like, C-terminal domain containing protein.	3492.13	0.787325	0.29973	0.000370534	0.0196249
Os01g0853000	Conserved hypothetical protein.	7810.36	0.780821	0.16211	8.53e-08	3.28e-05
Os01g0233900	Similar to cDNA clone:J013003E06, full insert sequence.	392.382	0.762014	0.244412	8.88e-05	0.00684561
Os09g0493600	Similar to IojAP protein-like (Expressed protein).	6916.44	0.754306	0.233388	5.95e-05	0.00515336
Os01g0391100	Hypothetical gene.	498.268	0.753411	0.203492	1.14e-05	0.00142152
Os05g0462301	Similar to predicted protein.	4807.86	0.75225	0.140692	5.55e-09	3.1e-06
Os05g0220600	Peptidase S54, rhomboid domain containing protein.	1440.13	0.748098	0.149574	3.41e-08	1.55e-05
Os03g0334000	Similar to Ribosomal protein S6 kinase.	2365.47	0.744952	0.215298	2.82e-05	0.00286414
Os03g0238700	Similar to Acid phosphatase type 5.	1688.47	0.736117	0.202874	1.54e-05	0.00179155
Os02g0520750	Similar to H0209H04.3 protein.	4356.24	0.731523	0.22613	5.5e-05	0.00479971
Os09g0513100	Similar to Phospholipase A1.	3447.43	0.724908	0.186697	5.81e-06	0.000887873
Os05g0557700	Ubiquitin-conjugating E2 enzyme, Phosphate homeostasis, Negative regulator of the inorganic phosphate (Pi)-starvation response-signaling pathway	25389.1	0.724416	0.182254	3.94e-06	0.000677354
Os01g0780800	SAND domain containing protein.	1370.45	0.688925	0.273607	0.000538473	0.0252753
Os03g0767900	Uncharacterised protein family UPF0497, trans-membrane plant domain containing protein.	1928.62	0.667936	0.222712	0.000142894	0.00977073
Os03g0146400	Pheophorbide a oxygenase, Leaf senescence, Wound responses	23369.4	0.65582	0.243035	0.000313462	0.0176428
Os04g0687300	Molecular chaperone, heat shock protein, Hsp40, DnaJ domain containing protein.	988.172	0.648925	0.262244	0.000628726	0.0283746
Os02g0134100	Hypothetical gene.	436.644	0.639892	0.205947	0.000104834	0.00785752
Os07g0693500	Similar to AMP deaminase 2 (EC 3.5.4.6) (AMP deaminase isoform L). Splice isoform Ex1A-3.	3432.06	0.637786	0.169556	1.04e-05	0.00135467
Os01g0681200	Similar to Acyl-CoA synthetase (EC 6.2.1.3).	1567.66	0.631441	0.278847	0.00105152	0.0406017
Os05g0129000	Similar to Gamma-glutamylcysteine synthetase (Fragment).	2269.98	0.623903	0.139299	5e-07	0.000131408
Os04g0506100	Similar to Receptor-like protein kinase.	402.697	0.62288	0.283109	0.00124452	0.0458923
Os07g0584000	Similar to Yippee-like protein CG15309.	754.791	0.611873	0.240627	0.000559603	0.0259209
Os10g0564400	Similar to Phospho-2-dehydro-3-deoxyheptonate aldolase 2, chloroplast precursor (EC 2.5.1.54) (Phospho-2-keto-3-deoxyheptonate aldolase 2) (DAHP synthetase 2) (3-deoxy-D-arabino-heptulosonate 7-phosphate synthase 2).	235.489	0.611213	0.28043	0.00132697	0.0477165
Os11g0147000	Similar to Long chain acyl-CoA synthetase 6 (EC 6.2.1.3).	992.458	0.588819	0.255348	0.00108922	0.0417946
Os11g0544300	Peptidase C12, ubiquitin carboxyl-terminal hydrolase 1 domain containing protein.	481.706	0.586044	0.214236	0.000348039	0.0190397
Os02g0761400	Similar to ATPREP2.	13486.4	0.583569	0.201311	0.000223181	0.0136892
Os03g0803700	Hypothetical conserved gene.	5519.77	0.582237	0.134264	1.04e-06	0.000228634
Os06g0178650	Similar to leucoanthocyanidin dioxygenase.	919.398	0.57972	0.18737	0.000119904	0.00859815
Os01g0777700	Similar to acid phosphatase/ oxidoreductase/ transition metal ion binding.	1877.65	0.575361	0.162114	2.53e-05	0.00263617
Os08g0559501	Conserved hypothetical protein.	537.237	0.57215	0.18663	0.000132969	0.00929182
Os11g0110066	Hypothetical conserved gene.	2368.11	0.57008	0.170525	5.41e-05	0.00475956
Os01g0631200	Similar to siroheme uroporphyrinogen methyltransferase1.	1137.12	0.563575	0.225991	0.000690357	0.0308167
Os01g0105800	Similar to Iron sulfur assembly protein 1.	1607.21	0.562667	0.136319	2.67e-06	0.000509861
Os02g0247800	Similar to calcium ion binding protein.	3022.94	0.557643	0.165591	5.02e-05	0.00447469
Os09g0538600	Similar to Peroxisome type ascorbate peroxidase.	302.996	0.555571	0.215094	0.000557824	0.0258873
Os10g0101100	Peptidase S10, serine carboxypeptidase family protein.	2575.3	0.554251	0.23847	0.00101288	0.0394813
Os06g0176850	Similar to leucoanthocyanidin dioxygenase.	643.294	0.549721	0.220241	0.000705106	0.0313047
Os06g0643900	Purple acid phosphatase (EC:3.1.3.2), Regulation of phosphate remobilization, Utilization of organic phosphorus	4747.1	0.5494	0.143665	9.14e-06	0.00125006
Os06g0134400	Protein of unknown function DUF3615 domain containing protein.	287.414	0.535526	0.231902	0.00114728	0.0433317
Os05g0554400	Phosphatidylserine synthase, Control of leaf senescence	777.025	0.524557	0.210715	0.000761073	0.032841
Os04g0110600	Zinc finger, RanBP2-type domain containing protein.	3608.94	0.524321	0.230148	0.00128277	0.0466732
Os08g0117900	Myeloid leukemia factor domain containing protein.	5833.57	0.518576	0.185159	0.000330055	0.0183666
Os02g0489525	Hypothetical protein.	1463.85	0.514282	0.172511	0.000195821	0.0124134
Os03g0729000	Similar to Peptidase, M50 family.	25829.2	0.507796	0.177502	0.000319177	0.0178826
Os12g0132400	Similar to Grwd-pending-prov protein.	618.741	0.504519	0.217358	0.00119855	0.0446659
Os01g0133500	Beta-lactamase-like domain containing protein.	3749.95	0.503727	0.159354	0.000113042	0.00825041
Os01g0852900	Pentatricopeptide repeat domain containing protein.	936.011	0.502375	0.179754	0.000355665	0.0191696
Os04g0132300	Similar to cePP protein.	1048.39	0.494655	0.171857	0.000280775	0.0162876
Os04g0461400	Conserved hypothetical protein.	1352.45	0.48952	0.201895	0.000971252	0.0384308
Os06g0320801	Hypothetical gene.	488.425	0.485983	0.192424	0.000764087	0.0328971
Os08g0107500	Uncharacterised protein family, Shwachman-Bodian-Diamond syndrome related domain containing protein.	4008.36	0.481678	0.125448	1e-05	0.00132894
Os03g0833800	Pectin lyase fold/virulence factor domain containing protein.	1031.37	0.475748	0.205841	0.00132499	0.0477152
Os04g0182701	Non-protein coding transcript.	543.774	0.47566	0.200633	0.00114865	0.0433317
Os02g0129000	Hypothetical conserved gene.	1354.86	0.474401	0.170169	0.000384015	0.0201391
Os05g0137400	Similar to Aspartic protease precursor.	39234.3	0.471051	0.127318	1.7e-05	0.0019156
Os07g0212400	Transposase, Ptta/En/Spm, plant domain containing protein.	1440.02	0.470552	0.150391	0.000136708	0.00947172
Os05g0392700	Mitochondrial substrate carrier family protein.	4074.74	0.467547	0.157633	0.000228666	0.0139214
Os05g0179000	Zinc finger, RING/FYVE/PHD-type domain containing protein.	720.105	0.457556	0.185582	0.000932018	0.0371538
Os04g0102500	Similar to OSIGBa0123D13.3 protein.	1898.72	0.454375	0.146516	0.00015552	0.0103674
Os05g0588700	Paired amphipathic helix domain containing protein.	3059.12	0.453575	0.16322	0.000421605	0.021381
Os02g0196800	Similar to Fumarylacetoacetase (Fragment).	6218.8	0.443091	0.153711	0.000335819	0.0185614
Os03g0144200	Non-protein coding transcript.	1332.73	0.439981	0.157662	0.000415067	0.0211529
Os01g0708900	Mitochondrial substrate carrier family protein.	3264.57	0.41405	0.159302	0.000789068	0.0335777
Os03g0796000	Hypothetical conserved gene.	3632.76	0.413207	0.157412	0.000809763	0.0341628
Os05g0345500	BTB/POZ domain containing protein.	2392.03	0.40087	0.148954	0.000645099	0.029007
Os02g0596100	GLE1-like domain containing protein.	965.431	0.395936	0.15227	0.000838706	0.0347649
Os01g0649200	Similar to Esterase.	1359.24	0.391875	0.161042	0.00131122	0.0474973
Os03g0412900	DEK, C-terminal domain containing protein.	2562.09	0.380753	0.142018	0.000721177	0.0317887
Os03g0395900	Hypothetical conserved gene.	5491.68	0.368028	0.137835	0.000788359	0.0335777
Os03g0727900	GTP1/OBG domain containing protein.	1046.7	0.366273	0.14458	0.00114746	0.0433317
Os06g0325500	Uncharacterised conserved protein UCP030210 domain containing protein.	5172.03	0.34398	0.125176	0.000710648	0.0313808
Os02g0313400	Apoptosis inhibitory 5 family protein.	3931.65	0.342302	0.133768	0.00120742	0.0447254
Os04g0434300	MiaB-like tRNA modifying enzyme, archaeal-type domain containing protein.	2407.99	0.328171	0.12421	0.00103168	0.040024
Os06g0641200	Similar to Cytochrome P450 CYP71Y10.	40.939	-0.047717	0.156805	0.000221911	0.0136659
Os09g0276000	Hypothetical protein.	59.496	-0.0583908	0.162812	0.00027422	0.0159971
Os10g0579400	Conserved hypothetical protein.	23.2902	-0.0599451	0.163421	0.00131986	0.04767
Os10g0559050	Non-protein coding transcript.	30.2974	-0.0614389	0.165015	6.58e-05	0.00560417
Os04g0472300	PLC-like phosphodiesterase, TIM beta/alpha-barrel domain domain containing protein.	14.5036	-0.0729072	0.173768	7.2e-05	0.00587227
Os08g0470700	Similar to carbonic anhydrase.	23.571	-0.0941336	0.195967	6.56e-06	0.000966828
Os11g0635500	Cytochrome P450 family protein.	183.686	-0.0972306	0.198156	0.000254816	0.0151387
Os12g0637400	Similar to Purple acid phosphatase (EC 3.1.3.2) (Fragment).	32.9316	-0.100538	0.204245	5.36e-06	0.000840929
Os09g0250300	Similar to Thylakoid membrane phosphoprotein 14 kDa.	18.4411	-0.13494	0.272217	4.27e-08	1.84e-05
Os07g0645300	Protein of unknown function DUF679 family protein.	35.0595	-0.137996	0.267637	0.000427691	0.0216006
Os01g0717501	Hypothetical gene.	42.8061	-0.157701	0.31531	0.00134631	0.0482708
Os06g0479200	Conserved hypothetical protein.	6020.14	-0.382979	0.152756	0.0010965	0.0419433
Os10g0561900	Protein-tyrosine phosphatase, dual specificity domain containing protein.	5547.09	-0.386075	0.162228	0.00139402	0.0496197
Os01g0833150	Similar to predicted protein.	4803.27	-0.412699	0.145265	0.000382807	0.0201186
Os02g0564400	Similar to CLPX (Clp protease regulatory subunit X); ATPase.	6807.11	-0.426911	0.157619	0.000542575	0.025371
Os08g0465700	Cytochrome P450 family protein.	2108.47	-0.431805	0.173501	0.000973942	0.0384308
Os07g0211200	Similar to REF4 (REDUCED EPIDERMAL FLUORESCENCE 4).	1836.91	-0.436074	0.158732	0.000478578	0.0233553
Os01g0884700	Conserved hypothetical protein.	5346.53	-0.442476	0.178906	0.000974988	0.0384308
Os11g0607200	Protein kinase, core domain containing protein.	14093.6	-0.444519	0.160687	0.000434703	0.0218514
Os07g0613500	Similar to Protein kinase APK1B, chloroplast precursor (EC 2.7.1.-).	2274.5	-0.448631	0.152646	0.000260686	0.0154131
Os12g0136900	Similar to Calcium-transporting ATPase 4, plasma membrane-type (EC 3.6.3.8) (Ca(2+)-ATPase isoform 4).	1866.32	-0.449888	0.144552	0.000150945	0.0101995
Os04g0502800	Similar to Nodulin-like protein.	16692.8	-0.450691	0.161054	0.000393245	0.0203601
Os01g0208700	Similar to Phosphoenolpyruvate carboxylase (Fragment).	12097.3	-0.45157	0.155648	0.000282379	0.0163421
Os10g0560400	Similar to CONSTANS-like protein CO9 (Fragment).	9527.75	-0.461772	0.196462	0.00116813	0.0438153
Os02g0697800	Similar to Secretory carrier-associated membrane protein 5.	2051.4	-0.470668	0.155377	0.000185266	0.0118358
Os03g0778100	Similar to Photosystem-1 F subunit.	39804.4	-0.487503	0.180407	0.000463442	0.0229352
Os02g0611800	Similar to Hydroxyanthranilate hydroxycinnamoyltransferase 3.	511.255	-0.490315	0.175034	0.000349892	0.0190397
Os03g0687000	Similar to predicted protein.	1375.29	-0.491594	0.185309	0.000525501	0.0249271
Os07g0662900	Similar to 4-alpha-glucanotransferase (EC 2.4.1.25).	12877.2	-0.499254	0.180079	0.000369535	0.0196249
Os04g0659100	Chloroplastic glutamine synthetase, Reassimilation of the ammonia generated by photorespiration, Salt tolerance	81385.1	-0.503389	0.189515	0.000504735	0.0241997
Os04g0560700	Conserved hypothetical protein.	1073.7	-0.507265	0.211821	0.000983621	0.038709
Os01g0228600	Cytosolic hydroxypyruvate reductase, NADPH-dependent HPR, Photorespiratory metabolism	10180.8	-0.509106	0.153412	6.48e-05	0.00553514
Os03g0124200	Similar to Pto-like protein kinase F.	1037.65	-0.510587	0.206106	0.000796172	0.0337632
Os07g0136800	Homeodomain-like containing protein.	307.704	-0.524576	0.23302	0.00132382	0.0477152
Os01g0551100	Ribonuclease III domain containing protein.	1396.4	-0.530246	0.183679	0.000246967	0.0147795
Os07g0695700	Hypothetical conserved gene.	447.692	-0.533752	0.195351	0.000382638	0.0201186
Os04g0306750	Similar to OSIGBa0096F13.8 protein.	1478.08	-0.533864	0.221452	0.00088844	0.0360244
Os06g0632200	Similar to tryptophan synthase-related.	404.946	-0.543136	0.227431	0.000925543	0.0370157
Os03g0731050	Similar to OSIGBa0138E08-OSIGBa0161L23.2 protein.	439.465	-0.544424	0.201695	0.000417168	0.0211997
Os09g0465600	Similar to Glucose-6-phosphate isomerase-like protein (Fragment).	1434.92	-0.545761	0.218904	0.000704786	0.0313047
Os09g0482640	Serine/threonine protein kinase-related domain containing protein.	368.884	-0.548585	0.193425	0.000274317	0.0159971
Os07g0556300	Octicosapeptide/Phox/Bem1p domain containing protein.	481.79	-0.548704	0.207494	0.000473186	0.0232305
Os09g0367900	Conserved hypothetical protein.	7644.25	-0.550531	0.174717	0.000103556	0.00778922
Os05g0365000	Conserved hypothetical protein.	1012.68	-0.552195	0.170252	7.57e-05	0.00610411
Os06g0131300	Arginine decarboxylase, Chilling stress response	8788.06	-0.554306	0.240081	0.00107952	0.0416141
Os09g0460700	Alpha/beta hydrolase fold-3 domain containing protein.	4976.62	-0.554691	0.252805	0.00131597	0.0475994
Os02g0617800	Hypothetical gene.	1962.29	-0.554848	0.189149	0.000204215	0.0127562
Os06g0199400	Conserved hypothetical protein.	3807.57	-0.559467	0.195221	0.000245863	0.0147494
Os12g0620400	Methyl-CpG DNA binding domain containing protein.	27377	-0.560093	0.183484	0.000138519	0.00954343
Os02g0744700	Similar to Starch synthase isoform zSTSII-2 (EC 2.4.1.21).	19641.1	-0.560514	0.153837	1.81e-05	0.00203406
Os03g0438100	Allene oxide cyclase, Biosynthesis of jasmonic acid, Defence response	4258.09	-0.561656	0.221384	0.000609138	0.0279107
Os01g0936800	PapD-like domain containing protein.	5300.59	-0.564149	0.14091	4.32e-06	0.000716545
Os06g0691600	EF-Hand type domain containing protein.	2247.9	-0.565046	0.1648	4.05e-05	0.00384588
Os01g0767900	Similar to Ankyrin repeat BTB/POZ domain-containing protein.	8750.82	-0.568726	0.166185	3.93e-05	0.00374749
Os03g0649000	Conserved hypothetical protein.	18045.1	-0.57067	0.155558	1.64e-05	0.00188715
Os10g0344000	Similar to transparent testa 12 protein.	3678.31	-0.57226	0.248132	0.000992791	0.0390075
Os10g0112100	Member of the PLAC8 domain-containing protein family, Maintenance of metal ion homeostasis and grain weight, Negative regulation of plant height	1834.58	-0.573326	0.2353	0.000766385	0.0328971
Os07g0412100	Similar to Granule-bound starch synthase Ib, chloroplast precursor (EC 2.4.1.21) (Fragment).	69501.3	-0.574962	0.235736	0.000757601	0.0327486
Os03g0263900	EF-HAND 2 domain containing protein.	3315.73	-0.578022	0.244467	0.000886523	0.0360244
Os01g0155500	Protein kinase, catalytic domain domain containing protein.	3524.14	-0.580113	0.173722	5.24e-05	0.00464982
Os01g0856500	Auxin transporter, Primary root and root hair elongation, Cd stress response	1764.66	-0.586643	0.264804	0.00125581	0.0460918
Os01g0360200	Similar to Respiratory burst oxidase homolog.	5165.66	-0.598216	0.168489	2.38e-05	0.00255975
Os01g0228400	Pentatricopeptide repeat domain containing protein.	16019.8	-0.598744	0.211045	0.000258969	0.0153485
Os03g0100040	Similar to Ribose-phosphate pyrophosphokinase 1 (EC 2.7.6.1) (Phosphoribosyl pyrophosphate synthetase 1).	1044.42	-0.601751	0.234745	0.000528013	0.0249271
Os07g0206700	Cycloartenol-C-24-methyltransferase 1 (EC 2.1.1.41) (24-sterol C- methyltransferase 1) (Sterol C-methyltransferase 1).	4886.66	-0.603189	0.278008	0.00135194	0.0484022
Os02g0614966	Leucine-rich repeat domain containing protein.	1642.57	-0.606176	0.213953	0.000242604	0.0146252
Os10g0395200	Conserved hypothetical protein.	1383.66	-0.608424	0.273501	0.00118903	0.0445136
Os01g0930000	Similar to CM0545.330.nc protein.	448.588	-0.610514	0.226048	0.000362546	0.0194274
Os11g0444700	Octicosapeptide/Phox/Bem1p domain containing protein.	4644.7	-0.611165	0.220346	0.000292281	0.0167185
Os02g0726300	Similar to AOBP (Ascorbate oxidase promoter-binding protein).	1749.58	-0.615552	0.268464	0.00100295	0.0392471
Os05g0390800	Similar to VQ motif family protein.	461.398	-0.615976	0.237725	0.000482418	0.0234627
Os04g0403200	Zinc finger, RING-type domain containing protein.	1655.23	-0.619005	0.193324	7.63e-05	0.00613268
Os09g0278700	Hypothetical conserved gene.	983.356	-0.620229	0.254123	0.000702112	0.0312847
Os07g0656100	Similar to predicted protein.	1587.88	-0.623043	0.28503	0.00125557	0.0460918
Os06g0103100	Hypothetical protein.	1210.36	-0.624671	0.19422	7.37e-05	0.00598643
Os03g0775000	Leucine carboxyl methyltransferase domain containing protein.	5872.96	-0.626262	0.250086	0.000570605	0.0263808
Os02g0606200	Zinc finger, B-box domain containing protein.	7411.14	-0.629452	0.200252	9.26e-05	0.00707332
Os02g0589400	UDP-glucuronosyl/UDP-glucosyltransferase family protein.	616.943	-0.629516	0.218928	0.00021329	0.0132143
Os05g0137500	WRKY transcription factor, Positive regulator of leaf senescence	503.366	-0.633215	0.254387	0.000611974	0.0279107
Os06g0125800	Zinc finger, RING/FYVE/PHD-type domain containing protein.	870.153	-0.634049	0.162676	5.96e-06	0.000900293
Os07g0152950	Hypothetical gene.	12582.1	-0.638844	0.190092	4.44e-05	0.00407125
Os08g0113100	Similar to Fructokinase (Fragment).	679.917	-0.640837	0.190471	4.37e-05	0.00404012
Os09g0553900	Conserved hypothetical protein.	34313.4	-0.641555	0.287237	0.00109626	0.0419433
Os04g0638300	Hypothetical protein.	616.776	-0.644836	0.290741	0.00113505	0.0431279
Os10g0553600	Exostosin-like family protein.	385.872	-0.647623	0.244383	0.000394489	0.0203601
Os03g0750400	Hypothetical protein.	1698.59	-0.649824	0.251641	0.000451428	0.0223857
Os07g0605200	APETALA1 (AP1)/ FRUITFULL (FUL)-like MADS box transcription factor, Specification of inflorescence meristem identity	15721.2	-0.650695	0.18625	2.71e-05	0.00276891
Os11g0171350	Non-protein coding transcript.	3979.08	-0.653781	0.202183	6.62e-05	0.00561147
Os03g0192500	Sporulation stage II, protein E C-terminal domain containing protein.	45078.7	-0.657908	0.252922	0.000440138	0.0219587
Os11g0121600	Conserved hypothetical protein.	525.625	-0.658357	0.24131	0.000312157	0.0176096
Os10g0565150	Hypothetical gene.	1092.73	-0.658566	0.243311	0.000323449	0.0180808
Os09g0460400	Alpha/beta hydrolase fold-3 domain containing protein.	8292.4	-0.658581	0.254299	0.000447169	0.0222643
Os11g0214900	Plant disease resistance response protein family protein.	758.517	-0.658623	0.279515	0.000812166	0.0342056
Os03g0707600	DELLA repressor protein, Gibberellin signaling	5475.93	-0.659559	0.151001	7.7e-07	0.000178597
Os05g0291700	Similar to PTAC16 (PLASTID TRANSCRIPTIONALLY ACTIVE18); binding / catalytic.	17521.9	-0.662617	0.159923	1.94e-06	0.000384328
Os12g0512100	Sugar/inositol transporter domain containing protein.	7662.69	-0.662871	0.294607	0.00103345	0.0400295
Os06g0141100	Monosaccharide transporter.	300.445	-0.663752	0.304441	0.0012028	0.044689
Os05g0410900	Similar to peptide transporter PTR2.	3210.84	-0.663781	0.139987	1.35e-07	5.03e-05
Os03g0828500	Similar to (1-4)-beta-mannan endohydrolase precursor (EC 3.2.1.78).	427.903	-0.665252	0.208144	7.48e-05	0.00605016
Os01g0837600	Similar to plant-specific domain TIGR01589 family protein.	2701.7	-0.665464	0.248679	0.000352797	0.0190712
Os04g0403900	Similar to H0502B11.1 protein.	17415.4	-0.670486	0.150547	5.36e-07	0.000134728
Os08g0119800	Similar to Photosystem II core complex proteins psbY, chloroplast precursor (L- arginine metabolising enzyme) (L-AME) [Contains: Photosystem II protein psbY-1 (psbY-A1); Photosystem II protein psbY-2 (psbY-A2)].	8714.65	-0.670774	0.281188	0.000736674	0.0320151
Os01g0978500	Conserved hypothetical protein.	397.74	-0.671921	0.220056	0.000116879	0.00848008
Os04g0542800	Transporter of the Copper-Nicotianamine Complex, Fe(III)-deoxymugineic acid transporter, Copper distribution, Allocation of iron	4220.65	-0.673032	0.219283	0.000110896	0.0081421
Os03g0708700	Protein of unknown function DUF593 domain containing protein.	958.681	-0.673098	0.18583	1.65e-05	0.00189016
Os03g0128800	Conserved hypothetical protein.	10889	-0.677563	0.149274	3.46e-07	9.9e-05
Os11g0209000	Glycine rich family protein.	23020.3	-0.678405	0.216221	8.91e-05	0.00684823
Os07g0180300	Protein of unknown function DUF594 family protein.	5488.55	-0.681763	0.228251	0.00014301	0.00977073
Os10g0101000	Serine/threonine protein kinase domain containing protein.	576.223	-0.681953	0.271167	0.000520317	0.0248149
Os05g0589200	RNA polymerase sigma factor, region 2 domain containing protein.	2782.49	-0.682492	0.201229	3.75e-05	0.00359239
Os08g0556400	Zinc finger, DHHC-type domain containing protein.	966.403	-0.687113	0.16406	1.67e-06	0.000333227
Os08g0102000	Serotonin N-acetyltransferase, Melatonin synthesis	1222.93	-0.687905	0.23925	0.000197529	0.0124575
Os10g0573700	Similar to Mitochondrial carnitine/acylcarnitine carrier-like protein (A BOUT DE SOUFFLE) (Carnitine/acylcarnitine translocase-like protein) (CAC-like protein).	63081	-0.689337	0.22566	0.000122914	0.00873759
Os03g0647600	Similar to Nf-Y-A subunit.	1007.71	-0.691589	0.220737	8.87e-05	0.00684561
Os02g0703300	Protein of unknown function DUF1218 family protein.	885.133	-0.698505	0.159517	7.09e-07	0.000169411
Os03g0571700	Similar to TRANSPARENT TESTA 12 protein.	1187.46	-0.698866	0.285783	0.000624202	0.0282222
Os05g0567100	Aspartic proteinase oryzasin 1 precursor (EC 3.4.23.-).	2818.1	-0.698885	0.209578	4.46e-05	0.00407912
Os10g0498500	Epoxide hydrolase-like domain containing protein.	301.607	-0.69903	0.306502	0.000922908	0.0369704
Os09g0469950	Similar to plastidic general dicarboxylate transporter.	389.649	-0.699713	0.285595	0.000617951	0.0280945
Os04g0678400	Zinc finger, Dof-type domain containing protein.	773.863	-0.702352	0.331875	0.00130933	0.0474973
Os02g0277700	Leucine-rich repeat domain containing protein.	1043.24	-0.70501	0.327941	0.00121104	0.0447359
Os01g0635200	Homeodomain-like containing protein.	1319.95	-0.705741	0.189724	1.1e-05	0.00137425
Os04g0191500	Conserved hypothetical protein.	12030.5	-0.708643	0.212107	4.34e-05	0.00403194
Os03g0854000	Butirosin biosynthesis, BtrG-like domain containing protein.	6624.02	-0.710045	0.273508	0.000415388	0.0211529
Os04g0565400	cis-Zeatin-O-glucosyltransferase, Catalyze O-glucosylation of cZ and cZ-riboside	4226.93	-0.711518	0.26261	0.000307759	0.0174818
Os03g0265001	Hypothetical gene.	861.777	-0.712271	0.196108	1.52e-05	0.00178545
Os10g0519400	Hypothetical protein.	918.248	-0.712734	0.318573	0.000972968	0.0384308
Os02g0820400	Transferase family protein.	307.034	-0.717984	0.30868	0.000817247	0.0342436
Os03g0197175	Hypothetical gene.	6233	-0.719314	0.263484	0.000291096	0.0166895
Os12g0159500	Conserved hypothetical protein.	211.311	-0.721752	0.31067	0.000815608	0.0342333
Os05g0106200	Protein of unknown function DUF6, transmembrane domain containing protein.	479.522	-0.726449	0.269719	0.000318036	0.0178594
Os07g0111400	WRKY transcription factor 29.	195.297	-0.726802	0.33131	0.00108345	0.0416385
Os06g0231350	Hypothetical protein.	160.98	-0.730456	0.315667	0.000833214	0.0347649
Os04g0463400	Vacuolar membrane transporter, Fe and Zn translocation between flag leaves and seeds	729.809	-0.731258	0.186035	4.66e-06	0.000754214
Os01g0174700	Similar to Akt (Fragment).	299.238	-0.733487	0.208293	2.25e-05	0.00245905
Os03g0741400	Similar to SUSIBA2.	2433.34	-0.737217	0.173545	1.16e-06	0.000245324
Os01g0656400	Similar to WRKY transcription factor 15.	433.428	-0.738357	0.291385	0.000482707	0.0234627
Os08g0404000	UDP-glucuronosyl/UDP-glucosyltransferase domain containing protein.	1822.25	-0.741071	0.279445	0.00034977	0.0190397
Os01g0773700	Similar to Photosystem II reaction center W protein (PSII 6.1 kDa protein) (Fragment).	46620.1	-0.741868	0.298063	0.000529736	0.0249605
Os07g0148900	Photosystem I protein-like protein.	40281.6	-0.742274	0.351037	0.00136201	0.048692
Os01g0925400	No apical meristem (NAM) protein domain containing protein.	405.899	-0.743408	0.259061	0.000189793	0.0120624
Os11g0167800	Similar to Anth (Pollen-specific desiccation-associated LLA23 protein).	16700.9	-0.749873	0.235237	7.04e-05	0.005809
Os02g0254600	Conserved hypothetical protein.	1409.5	-0.752881	0.349079	0.00113624	0.0431279
Os06g0131350	Hypothetical gene.	1463.15	-0.754323	0.279867	0.000310944	0.0176004
Os03g0375200	Hypothetical conserved gene.	3506.12	-0.757219	0.237138	6.81e-05	0.0057401
Os08g0464950	Hypothetical gene.	179.051	-0.757467	0.275699	0.00026762	0.0157851
Os03g0607400	Similar to Metal transporter Nramp6.	473.775	-0.75824	0.331657	0.000839582	0.0347649
Os07g0630800	Similar to Nodule-enhanced malate dehydrogenase.	11622.4	-0.76	0.185291	2.53e-06	0.000489919
Os02g0793700	Similar to Membrane steroid-binding protein 1.	1788.6	-0.769195	0.219642	2.3e-05	0.00250383
Os01g0602800	Serine/threonine protein kinase-related domain containing protein.	753.855	-0.774044	0.336157	0.000807174	0.0341121
Os07g0595700	Hypothetical protein.	2708.98	-0.781011	0.171924	3.04e-07	9e-05
Os04g0477000	BTB/POZ fold domain containing protein.	1546.89	-0.782675	0.237451	4.7e-05	0.00423409
Os09g0344900	Zinc finger, RING/FYVE/PHD-type domain containing protein.	335.079	-0.783382	0.266531	0.000148411	0.0100837
Os06g0248500	U box domain containing protein.	246.247	-0.785995	0.312837	0.000484592	0.0234627
Os04g0497700	Similar to CONSTANS-like protein.	9936.89	-0.78762	0.238173	4.56e-05	0.00415244
Os07g0673550	Photosystem II protein PsbX family protein.	16135.4	-0.795384	0.278865	0.000204339	0.0127562
Os10g0530500	Similar to Glutathione-S-transferase Cla47.	10282.6	-0.799416	0.354756	0.000877021	0.035803
Os03g0773000	Protein of unknown function DUF1005 family protein.	382.869	-0.802083	0.213451	8.71e-06	0.00121085
Os01g0978400	NAD(P)-binding domain containing protein.	563.412	-0.80233	0.238537	3.53e-05	0.00340536
Os01g0212400	EF-Hand type domain containing protein.	681.828	-0.802639	0.203655	4.21e-06	0.000706252
Os06g0320500	Similar to Light-harvesting complex I (Fragment).	26670.7	-0.804984	0.208177	5.56e-06	0.000859829
Os03g0158300	Glycoside hydrolase-type carbohydrate-binding domain containing protein.	2509.54	-0.808596	0.208455	5.37e-06	0.000840929
Os03g0751100	Iron-deficiency-regulated oligopeptide transporter, Iron homeostasis	6119.06	-0.81296	0.239166	3.09e-05	0.00310642
Os06g0133200	Conserved hypothetical protein.	811.542	-0.81298	0.323539	0.000470677	0.0231999
Os06g0607100	Similar to phosphatidic acid phosphatase-related / PAP2-related.	168.242	-0.814068	0.357937	0.000838191	0.0347649
Os12g0291066	Hypothetical gene.	75377.4	-0.814591	0.150209	3.76e-09	2.15e-06
Os06g0167200	Similar to RING-H2 finger protein ATL1R (RING-H2 finger protein ATL8).	204.256	-0.81571	0.326628	0.000490433	0.0236988
Os02g0700500	Polyamine uptake transporter, High-affinity spermidine transporter, Import of spermidine transported via phloem, Polyamine uptake	267.203	-0.817952	0.325201	0.000466012	0.0230161
Os02g0675800	Cyclin-like F-box domain containing protein.	6238.73	-0.824403	0.165082	3.24e-08	1.5e-05
Os06g0228500	Amino acid transporter, transmembrane domain containing protein.	2913.87	-0.829683	0.196842	1.3e-06	0.000269231
Os02g0134400	Fumarate reductase/succinate dehydrogenase flavoprotein, C-terminal domain containing protein.	6301.15	-0.829752	0.239351	2.41e-05	0.00256903
Os01g0584900	WRKY transcription factor 28-like (WRKY5) (WRKY transcription factor 77).	1962.79	-0.831269	0.14184	2.65e-10	2.33e-07
Os04g0488700	Similar to PHY3.	3779.92	-0.833068	0.213999	4.97e-06	0.000789396
Os12g0421000	Similar to Barley stem rust resistance protein.	682.269	-0.838614	0.31867	0.00033909	0.0187001
Os04g0652400	Ortholog of the sulfate transporter family group 3 , Grain metabolism	17787.3	-0.839873	0.300387	0.000229902	0.0139346
Os07g0464200	Similar to O-methyltransferase ZRP4.	5637.91	-0.847188	0.367594	0.000722502	0.0317901
Os07g0102100	Similar to Potassium transporter 22.	758.996	-0.84797	0.297404	0.000181535	0.0116618
Os09g0322100	Hypothetical protein.	127.177	-0.852863	0.325448	0.000347719	0.0190397
Os10g0206650	Non-protein coding transcript.	83.2315	-0.85456	0.396805	0.00108113	0.0416141
Os01g0556650	Hypothetical protein.	13173.1	-0.85532	0.287063	0.000107165	0.00793926
Os01g0873200	Similar to Amidophosphoribosyltransferase, chloroplast precursor (EC 2.4.2.14) (Glutamine phosphoribosylpyrophosphate amidotransferase) (ATASE) (GPAT) (Fragment).	1972.84	-0.856565	0.243553	2.06e-05	0.0022715
Os02g0151300	Similar to Cellulase (Fragment).	246.106	-0.857562	0.282479	0.000105103	0.00785752
Os08g0120600	Similar to Fructose-bisphosphate aldolase, cytoplasmic isozyme (EC 4.1.2.13).	442.049	-0.857956	0.319413	0.000289854	0.0166895
Os05g0353200	Hypothetical protein.	279.564	-0.858177	0.370477	0.000736056	0.0320151
Os07g0166700	Similar to Transmembrane protein kinase.	152.588	-0.861115	0.375379	0.000774453	0.0331854
Os05g0114700	Myb-type HTH DNA-binding domain domain containing protein.	7871.91	-0.86352	0.144956	1.36e-10	1.45e-07
Os05g0582000	Plant Basic Secretory Protein domain containing protein.	2172.34	-0.863972	0.1898	2.81e-07	8.65e-05
Os05g0123100	Glycosyl transferase, family 43 protein.	956.726	-0.86527	0.274549	7.18e-05	0.00587227
Os04g0539601	Hypothetical gene.	119.336	-0.869077	0.336374	0.000371019	0.0196249
Os09g0481200	Similar to photosystem I reaction center subunit V.	43844.4	-0.869946	0.304344	0.00017812	0.0114988
Os07g0543100	Similar to Beta-amylase (EC 3.2.1.2).	4322.93	-0.874444	0.218243	3.04e-06	0.000559374
Os12g0611300	Similar to Patatin-like phospholipase family protein, expressed.	150.603	-0.878184	0.41709	0.00114662	0.0433317
Os10g0491450	Conserved hypothetical protein.	162.124	-0.881235	0.379141	0.000709428	0.0313808
Os02g0736200	RNA-dependent RNA polymerase, Regulation of endogenous genes through smRNA-mediated pathways involving DNA methylation	716.998	-0.88127	0.254331	2.43e-05	0.0025814
Os01g0734600	UDP-glucuronosyl/UDP-glucosyltransferase family protein.	7409.78	-0.882166	0.171898	1.54e-08	7.89e-06
Os09g0470701	Hypothetical gene.	589.996	-0.897695	0.261276	2.68e-05	0.00274785
Os01g0696100	Similar to outward rectifying potassium channel.	181.298	-0.90003	0.306356	0.000137959	0.00953155
Os01g0865400	UDP-glucuronosyl/UDP-glucosyltransferase family protein.	261.927	-0.902402	0.40906	0.000918394	0.0368496
Os07g0558400	Similar to Chlorophyll a/b-binding protein CP29 precursor.	14083.1	-0.908459	0.409631	0.000901801	0.0363618
Os01g0763200	TCP family transcription factor, Strigolactone and cytokinin controlled mesocotyl elongation in darkness	441.265	-0.912231	0.400128	0.000730768	0.0319253
Os04g0514301	Non-protein coding transcript.	468.376	-0.912376	0.210394	7.31e-07	0.000172941
Os07g0559700	Similar to Monosaccharide transporter 3.	3660.79	-0.912805	0.31155	0.000135821	0.0094369
Os06g0606700	Tetratricopeptide-like helical domain containing protein.	27919.3	-0.926593	0.22168	1.42e-06	0.00028787
Os04g0586000	Protein of unknown function DUF581 family protein.	1916.75	-0.927338	0.204698	2.98e-07	8.93e-05
Os11g0637100	Similar to Sugar transporter family protein.	132.754	-0.933109	0.336995	0.000222246	0.0136659
Os04g0462600	Dynein light chain, type 1 family protein.	130.849	-0.93416	0.371233	0.000436211	0.0218514
Os06g0282400	Similar to UDP-glycosyltransferase.	176.154	-0.935125	0.285945	4.7e-05	0.00423409
Os05g0161500	RelA/SpoT domain containing protein.	25991.6	-0.935957	0.248153	7.53e-06	0.00108302
Os02g0555600	Amino acid-binding ACT domain containing protein.	569.604	-0.936256	0.276543	3.15e-05	0.00314856
Os08g0509100	Similar to Lipoxygenase, chloroplast precursor (EC 1.13.11.12).	5547.21	-0.937575	0.258242	1.29e-05	0.00158475
Os01g0835500	Similar to Respiratory burst oxidase protein.	11278	-0.937598	0.269868	2.41e-05	0.00256903
Os08g0533600	Similar to ACR4.	895.844	-0.940108	0.208111	3.14e-07	9.2e-05
Os06g0671600	Beta tubulin, autoregulation binding site domain containing protein.	159.77	-0.944012	0.399464	0.000623827	0.0282222
Os08g0113501	Hypothetical protein.	584.812	-0.94576	0.242597	4.56e-06	0.000747138
Os07g0115500	Hypothetical protein.	3582.87	-0.948065	0.168851	1.05e-09	7.18e-07
Os06g0120200	Protein of unknown function DUF594 family protein.	2705.35	-0.950797	0.374295	0.000395847	0.0203687
Os09g0403300	Similar to cytochrome P450.	480.869	-0.95107	0.29521	5.43e-05	0.00475956
Os10g0499400	Cystathionine beta-synthase, core domain containing protein.	622.588	-0.952185	0.205116	1.74e-07	6.15e-05
Os03g0786400	C2H2 zinc finger transcription factor, Drought and salt tolerance, Stomatal aperture control	731.99	-0.953103	0.373896	0.000386804	0.0202159
Os04g0412500	Similar to OSIGBa0134P10.2 protein.	997.931	-0.962013	0.42238	0.000740911	0.0321401
Os02g0802200	Glycoside hydrolase family 79, N-terminal protein.	428.026	-0.963666	0.344267	0.000197409	0.0124575
Os03g0153500	Similar to FAD binding domain containing protein, expressed.	271.898	-0.96551	0.269386	1.52e-05	0.00178545
Os07g0475000	Conserved hypothetical protein.	744.296	-0.966929	0.323467	0.000115616	0.00841329
Os04g0324100	UDP-glucuronosyl/UDP-glucosyltransferase family protein.	427.531	-0.967273	0.338666	0.000168041	0.0109924
Os07g0191250	Hypothetical protein.	247.052	-0.967643	0.209963	2.04e-07	6.78e-05
Os03g0231600	Similar to Branched-chain-amino-acid aminotransferase 3, chloroplast precursor (EC 2.6.1.42) (Atbcat-3).	9455.13	-0.969057	0.22328	6.88e-07	0.000166007
Os09g0460500	Lipase, GDXG, active site domain containing protein.	3598.4	-0.97289	0.309801	6.95e-05	0.00575357
Os03g0598150	Hypothetical protein.	387.182	-0.975617	0.265377	1.07e-05	0.00137385
Os10g0491400	Conserved hypothetical protein.	305.951	-0.976641	0.44956	0.0009309	0.0371538
Os01g0170900	Conserved hypothetical protein.	173.119	-0.976706	0.440689	0.00085207	0.0351605
Os06g0539400	Amino acid/polyamine transporter I family protein.	130.948	-0.97801	0.444454	0.000881354	0.0358904
Os04g0628900	Cyclin-P1-1.	740.377	-0.980399	0.304559	5.36e-05	0.00473826
Os05g0479900	Protein of unknown function DUF3133 domain containing protein.	73.6446	-0.985375	0.484411	0.0012475	0.0459334
Os02g0820900	Similar to Ethylene receptor-like protein 2.	462.1	-0.986607	0.325573	9.82e-05	0.00743116
Os07g0468100	Similar to Glutathione S-transferase GST 19 (EC 2.5.1.18).	552.898	-0.989957	0.27007	1.08e-05	0.00137385
Os04g0633225	Hypothetical protein.	119.692	-0.996136	0.337529	0.000126051	0.00893473
Os09g0475800	Transcriptional activator, Regulation of the C4 photosynthesis gene, OsC4PPDK	190.982	-0.998821	0.271244	1.05e-05	0.0013612
Os03g0254200	Similar to predicted protein.	3864	-0.999081	0.257117	4.66e-06	0.000754214
Os02g0729350	Hypothetical conserved gene.	91.9902	-1.00065	0.406258	0.000483727	0.0234627
Os04g0548700	Homeodomain-like containing protein.	277.593	-1.00228	0.37684	0.000286448	0.0165387
Os09g0466400	Zinc finger homeodomain (ZF-HD) class homeobox transcription factor, Rice morphogenesis, Modulation of leaf rolling	188.028	-1.00612	0.360656	0.000199693	0.0125618
Os06g0530600	VQ domain containing protein.	169.488	-1.00969	0.377285	0.000274902	0.0159971
Os03g0206700	BTB/POZ fold domain containing protein.	4978.77	-1.01545	0.376155	0.000252631	0.0150453
Os08g0477500	Similar to patatin class 1.	107.383	-1.01751	0.327431	7.71e-05	0.00617846
Os02g0554100	Similar to UVB-resistance protein UVR8.	331.26	-1.01828	0.271338	7.84e-06	0.00111462
Os07g0694300	Similar to Peroxidase.	219.161	-1.02639	0.378072	0.000243941	0.0146699
Os02g0697550	Hypothetical protein.	1617.54	-1.04583	0.166139	1.62e-11	2.49e-08
Os02g0198700	Similar to Subtilisin-like protease.	248.797	-1.04798	0.355149	0.000122515	0.00873443
Os02g0675700	Protein of unknown function DUF248, methyltransferase putative family protein.	131.203	-1.05295	0.266079	3.49e-06	0.00062626
Os04g0514150	Hypothetical gene.	89.4806	-1.06212	0.337968	6.86e-05	0.0057425
Os05g0584600	Similar to ATP binding / nucleoside-triphosphatase/ nucleotide binding.	1456.82	-1.06514	0.220614	6.57e-08	2.64e-05
Os04g0513700	Similar to Beta-glucosidase 16.	240.656	-1.06768	0.485255	0.000838844	0.0347649
Os03g0746900	Protein of unknown function DUF1677, plant family protein.	455.19	-1.07504	0.419887	0.000357167	0.0191809
Os02g0670500	Rapid ALkalinization Factor family protein.	503.025	-1.07529	0.281846	6e-06	0.000900293
Os10g0493600	Alpha-galactosidase precursor (EC 3.2.1.22) (Melibiase) (Alpha-D- galactoside galactohydrolase).	255.276	-1.07627	0.446433	0.000520715	0.0248149
Os07g0530400	Ribosomal protein S14, conserved site domain containing protein.	807.843	-1.07647	0.258542	1.43e-06	0.000288867
Os03g0571800	Hypothetical protein.	131.909	-1.07665	0.47921	0.000765614	0.0328971
Os02g0589600	Hypothetical conserved gene.	70.8701	-1.09354	0.530342	0.0011314	0.0430771
Os02g0715300	Conserved hypothetical protein.	289.112	-1.10205	0.278141	3.34e-06	0.000604916
Os12g0603800	Similar to Calmodulin NtCaM13.	106.423	-1.10903	0.459575	0.000519399	0.0248149
Os08g0454500	Similar to Flavonoid 7-O-methyltransferase.	65.2062	-1.11239	0.508473	0.00086684	0.0355347
Os11g0440200	Similar to GDA1/CD39 family protein, expressed.	110.453	-1.1211	0.485219	0.000652836	0.0293014
Os06g0284500	Zinc finger, Dof-type family protein.	333.101	-1.15547	0.264677	5.77e-07	0.000143433
Os09g0419200	NAD(P)-binding domain containing protein.	8803.68	-1.15618	0.263208	4.44e-07	0.000122649
Os11g0439600	Similar to Nod factor binding lectin-nucleotide phosphohydrolase.	231.08	-1.16001	0.41597	0.000187845	0.0119695
Os05g0427400	Similar to Phenylalanine ammonia-lyase.	386.397	-1.18019	0.26613	4.21e-07	0.000118946
Os12g0160500	Similar to Associated with HOX family protein, expressed.	235.795	-1.18146	0.34337	2.34e-05	0.00251939
Os07g0520600	Conserved hypothetical protein.	119.543	-1.1918	0.390406	8.61e-05	0.00670345
Os01g0207400	Similar to peptide-N4-asparagine amidase A.	65.2721	-1.1982	0.623268	0.00139728	0.049622
Os01g0644600	Glutelin family protein.	171.546	-1.21787	0.344078	1.64e-05	0.00188715
Os03g0254400	Patatin-related phospholipase A, Modulation of longitudinal growth of vegetative tissues and seeds	100.048	-1.21912	0.36331	3.19e-05	0.00314959
Os01g0130200	Hypothetical conserved gene.	76.7146	-1.221	0.481436	0.000370105	0.0196249
Os07g0230600	Hypothetical conserved gene.	45.7685	-1.23011	0.557994	0.000824562	0.0344914
Os03g0757100	UDP-glucuronosyl/UDP-glucosyltransferase family protein.	306.503	-1.23659	0.28185	5.14e-07	0.000133138
Os10g0360800	Protein kinase, catalytic domain domain containing protein.	112.514	-1.24491	0.495563	0.000387124	0.0202159
Os09g0414701	Hypothetical protein.	331.29	-1.2615	0.287275	5.01e-07	0.000131408
Os05g0215000	BURP domain containing protein.	117.101	-1.26698	0.344203	9.63e-06	0.00129409
Os08g0481300	Hypothetical protein.	50.731	-1.26801	0.533746	0.000541054	0.0253481
Os03g0305050	Hypothetical gene.	142.997	-1.27154	0.433031	0.000119223	0.00859815
Os03g0660050	Non-protein coding transcript.	55.1003	-1.27471	0.438463	0.000132978	0.00929182
Os05g0587600	Hypothetical conserved gene.	35.234	-1.28521	0.626989	0.00110448	0.0421176
Os03g0140700	Tetratricopeptide-like helical domain containing protein.	6965.09	-1.29543	0.258588	2.33e-08	1.13e-05
Os11g0214400	Plant disease resistance response protein family protein.	196.375	-1.30197	0.353494	9.34e-06	0.00126859
Os03g0292700	Similar to Protein kinase domain containing protein, expressed.	1732.36	-1.32741	0.399312	3.41e-05	0.00331443
Os04g0632901	Similar to H0613A10.1 protein.	130.802	-1.32762	0.375533	1.64e-05	0.00188715
Os12g0637200	Similar to Purple acid phosphatase.	481.946	-1.32903	0.389926	2.52e-05	0.00263544
Os06g0232300	PIN protein, Auxin efflux carrier, Auxin transport and signaling, "Root, shoot and inflorescence development"	378.159	-1.32962	0.399678	3.35e-05	0.00329281
Os05g0153000	Gelsolin family protein.	57.2449	-1.33044	0.390008	2.63e-05	0.00270364
Os03g0752400	Hypothetical conserved gene.	904.501	-1.35492	0.315463	7.53e-07	0.000176314
Os03g0206750	Hypothetical protein.	684.062	-1.36289	0.340272	2.56e-06	0.000492478
Os06g0328966	Hypothetical protein.	223.717	-1.36857	0.354979	4.76e-06	0.000765553
Os04g0585900	Protein of unknown function DUF581 family protein.	108.537	-1.39649	0.382827	1.07e-05	0.00137385
Os05g0546300	Hypothetical protein.	218.177	-1.41922	0.246104	3.88e-10	3.08e-07
Os03g0839200	Multi antimicrobial extrusion protein MatE family protein.	204.111	-1.44936	0.512678	0.000155958	0.0103674
Os06g0726200	Similar to Chitinase 1.	384.747	-1.46391	0.399519	9.71e-06	0.00129797
Os05g0449200	Transferase family protein.	58.3628	-1.46627	0.418859	1.86e-05	0.00208268
Os06g0606599	Hypothetical protein.	690.773	-1.47657	0.34771	9.13e-07	0.000204059
Os06g0133600	Phosphate-induced protein 1 conserved region family protein.	45.7103	-1.49665	0.509685	0.000117776	0.00852008
Os01g0234300	Similar to Pectinesterase.	67.66	-1.50733	0.434987	2.07e-05	0.0022715
Os08g0564700	Serine/threonine protein kinase domain containing protein.	46.3233	-1.51431	0.471529	4.94e-05	0.00441802
Os10g0118200	Conserved hypothetical protein.	442.346	-1.53209	0.390679	3.54e-06	0.000631753
Os08g0479300	Cyclin, A/B/D/E domain containing protein.	89.5477	-1.53509	0.491376	6.31e-05	0.00541121
Os02g0251800	VQ domain containing protein.	797.792	-1.54158	0.273376	7.84e-10	5.67e-07
Os10g0490400	Similar to OSIGBa0135K14.7 protein.	136.453	-1.55873	0.401811	4.18e-06	0.000706252
Os08g0469750	Hypothetical protein.	61.8802	-1.57603	0.564579	0.000170668	0.0111052
Os09g0431900	Zinc finger, C2H2-type domain containing protein.	1503.16	-1.59877	0.259177	3.27e-11	4.47e-08
Os02g0149900	Putative homeobox-leucine zipper protein HOX26.	32.0346	-1.60708	0.550692	0.00012693	0.00894544
Os04g0688300	Haem peroxidase, plant/fungal/bacterial family protein.	32.2599	-1.63225	0.63131	0.000311278	0.0176004
Os01g0710200	Polyamine oxidase, Polyamine catabolism	228.59	-1.66103	0.457454	1.08e-05	0.00137385
Os11g0246200	Kelch-type beta propeller domain containing protein.	113.054	-1.67285	0.362942	1.77e-07	6.15e-05
Os01g0830900	Hypothetical conserved gene.	75.2187	-1.69785	0.475041	1.34e-05	0.00162587
Os07g0116600	Similar to HLS1 (HOOKLESS 1); N-acetyltransferase.	749.643	-1.70013	0.428953	2.9e-06	0.000539483
Os02g0716600	Non-protein coding transcript.	20.6065	-1.7957	0.754659	0.000526643	0.0249271
Os09g0564000	Peptidase C1A, papain family protein.	1943.36	-1.83965	0.40494	2.29e-07	7.31e-05
Os06g0496400	ROOT HAIR DEFECTIVE-SIX LIKE (RSL) class I basic helix-loop-helix protein, bHLH transcription factor, Regulation of root hair development	61.9374	-1.87123	0.659886	0.000144493	0.00984471
Os07g0575500	Similar to beta-hexosaminidase.	316.353	-1.9305	0.349662	1.46e-09	9.45e-07
Os09g0461500	Alpha/beta hydrolase fold-3 domain containing protein.	258.101	-2.02236	0.326725	2.68e-11	3.88e-08
Os04g0345400	Similar to OSIGBa0106G08.7 protein.	595.821	-2.04434	0.370738	1.51e-09	9.55e-07
Os10g0489500	Similar to terpene synthase 2.	759.142	-2.22477	0.274588	2.51e-17	1.35e-13
Os02g0251900	Similar to Tobacco rattle virus-induced protein variant 2.	258.453	-2.39791	0.31723	1.89e-15	7.74e-12
Os04g0644200	Similar to H0306F03.14 protein.	25.7414	-2.4166	0.658684	1.02e-05	0.00134312
Os02g0221100	Helix-loop-helix DNA-binding domain containing protein.	30.1939	-2.44082	0.751606	4.13e-05	0.0038631
Os07g0107100	Plant disease resistance response protein family protein.	12.2611	-7.40531	2.79688	1.12e-06	0.000238523

## Sheet: Rondo_uniqueDEG_day14_vs_day21
	Annotation	baseMean	log2FoldChange	lfcSE	pvalue	padj
Os01g0149750	Hypothetical protein.	62.7999	10.0236	3.08414	3.37e-09	1.58e-06
Os11g0100300	Conserved hypothetical protein.	43.5372	9.46757	2.96374	2.88e-09	1.44e-06
Os12g0100200	Conserved hypothetical protein.	43.5372	9.46757	2.96374	2.88e-09	1.44e-06
Os10g0477600	Similar to NAM / CUC2-like protein.	21.4447	7.99776	3.0277	5.1e-06	0.000640684
Os06g0274800	Similar to Peroxidase 11 precursor (EC 1.11.1.7) (Atperox P11) (ATP23a/ATP23b).	16.3045	7.59388	2.90677	4.64e-06	0.000597446
Os01g0810866	Hypothetical conserved gene.	13.6949	7.39973	2.78008	1.8e-06	0.000278213
Os09g0421300	Phospholipase D lambda.	13.9499	7.00788	3.11401	9.05e-05	0.00580561
Os02g0457500	Ankyrin repeat containing protein.	26.1815	3.69142	0.823936	4.93e-07	9.99e-05
Os02g0770800	NADH/NADPH-dependent nitrate reductase	70.639	3.6812	0.698516	6.86e-09	2.83e-06
Os02g0750800	Protein of unknown function DUF3049 domain containing protein.	41.2717	3.6734	0.746798	5.06e-08	1.51e-05
Os01g0872100	TGF-beta receptor, type I/II extracellular region family protein.	14.1914	3.48514	1.69736	0.00104481	0.0331541
Os03g0752500	Similar to Cysteine proteinase (Fragment).	607.825	3.23613	1.69831	0.0008875	0.0298123
Os09g0121900	Similar to Isoamyl acetate-hydrolyzing esterase.	43.9721	3.12891	1.26127	0.000324208	0.0149173
Os01g0885300	Conserved hypothetical protein.	16.1848	3.04737	0.803741	9.04e-06	0.0010059
Os02g0191800	Conserved hypothetical protein.	17.5515	2.98272	0.997521	0.000109902	0.00665701
Os11g0454200	Dehydrin	35.612	2.90164	1.24807	0.000489454	0.0201561
Os03g0161600	Similar to EPIDERMAL PATTERNING FACTOR-like protein 4.	29.4072	2.68784	0.928063	0.000128109	0.00756824
Os06g0128600	Ankyrin repeat containing protein.	659.039	2.67654	1.05759	0.000293847	0.0138944
Os01g0547600	High-affinity nitrate transporter, Nitrate transport, Auxin signaling	1353.06	2.3011	0.725081	5.21e-05	0.0038979
Os02g0258800	Conserved hypothetical protein.	1819.53	2.28888	0.521811	4.89e-07	9.99e-05
Os01g0529800	Similar to Very-long-chain fatty acid condensing enzyme CUT1.	244.888	2.27941	0.370286	3.53e-11	4.02e-08
Os08g0130100	Zinc finger, LSD1-type domain containing protein.	92.5319	2.24695	0.415844	3.09e-09	1.51e-06
Os05g0567600	Similar to SANT/MYB protein.	111.189	2.15581	0.695346	6.41e-05	0.00460593
Os08g0374000	Bet v I allergen family protein.	346.846	2.14072	0.47266	2.61e-07	5.89e-05
Os02g0234750	Hypothetical gene.	26.7737	1.96711	0.571764	2.5e-05	0.00225522
Os11g0104300	Substrate of the SCF<sup>D3</sup> ubiquitination complex, Repressor of strigolactone (SL) signalling	824.979	1.96554	0.424718	1.72e-07	4.15e-05
Os05g0319100	Putative mannan endo-1, 4-beta-mannosidase 5.	117.772	1.95744	0.38982	2.33e-08	8.19e-06
Os01g0956300	Hypothetical protein.	34.2305	1.90736	0.551696	2.27e-05	0.00205609
Os05g0160300	Bifunctional inhibitor/plant lipid transfer protein/seed storage domain containing protein.	647.281	1.85634	0.363387	1.48e-08	5.69e-06
Os08g0300300	Similar to Chloride channel-like protein Osclc.	431.33	1.85225	0.295689	1.84e-11	2.59e-08
Os08g0503700	Sodium/sulphate symporter family protein.	4754.46	1.85054	0.372514	3.26e-08	1.05e-05
Os07g0672300	Protein of unknown function DUF247, plant domain containing protein.	35.2407	1.84953	0.505257	1.1e-05	0.00115898
Os12g0194900	Similar to Amino acid carrier (Fragment).	1072.39	1.84673	0.314262	2.01e-10	1.78e-07
Os08g0560900	Similar to Photosystem I reaction center subunit II, chloroplast precursor (Photosystem I 20 kDa subunit) (PSI-D).	11719.4	1.84659	0.836488	0.000752284	0.026705
Os01g0719600	Heavy metal transport/detoxification protein domain containing protein.	37.3782	1.82349	0.750181	0.000446241	0.0189392
Os03g0858800	Multi antimicrobial extrusion protein MatE family protein.	109.575	1.79023	0.457928	3.87e-06	0.000517537
Os03g0226300	Similar to Pto kinase interactor 1.	40.0895	1.78454	0.832423	0.000836161	0.0287442
Os01g0176751	Hypothetical protein.	19.4184	1.78003	0.691388	0.000354242	0.0158127
Os01g0236300	Similar to Auxin response factor 18.	939	1.77413	0.239756	7.26e-15	2.48e-11
Os04g0434600	Similar to OSIGBa0102D10.3 protein.	139.196	1.75931	0.425788	1.56e-06	0.000254304
Os02g0809800	Phosphate (Pi) transporter, Root-to-shoot Pi transfer	483.038	1.75861	0.465192	6.34e-06	0.000764859
Os11g0104350		2154.4	1.7448	0.473869	9.29e-06	0.00101502
Os11g0598800	Tetratricopeptide-like helical domain containing protein.	124.801	1.73645	0.722608	0.000473727	0.0197808
Os06g0499100	Hypothetical conserved gene.	19.9651	1.72854	0.730625	0.000594505	0.0230164
Os04g0593400	Similar to OSIGBa0142I02-OSIGBa0101B20.20 protein.	150.19	1.72474	0.546652	5.73e-05	0.00425971
Os06g0705651	Hypothetical protein.	23.2896	1.70153	0.923258	0.00156561	0.0431057
Os07g0496250	Similar to Expansin-like B1.	498.013	1.69019	0.274709	3.71e-11	4.03e-08
Os05g0488600	Similar to Phosphate starvation regulator protein (Regulatory protein of P- starvation acclimation response Psr1).	1042.86	1.6613	0.331181	2.45e-08	8.5e-06
Os04g0520700	A member of S40 gene family, Leaf senescence, Response to pathogen infection	675.237	1.66013	0.457101	1.19e-05	0.00122349
Os08g0200750	Hypothetical protein.	736.452	1.65274	0.281404	2.12e-10	1.81e-07
Os12g0104300	Clp, N-terminal domain containing protein.	6847.67	1.64971	0.371958	5.08e-07	0.000101529
Os12g0567300	Myb transcription factor domain containing protein.	8158.48	1.62822	0.870757	0.00153959	0.0426904
Os09g0433700	Similar to Pectin methylesterase (Fragment).	32.5401	1.60635	0.797317	0.00116737	0.0359464
Os01g0697100	UDP-glucuronosyl/UDP-glucosyltransferase family protein.	18.8636	1.60464	0.750483	0.00100677	0.0324498
Os01g0555200	Asp/Glu racemase family protein.	219.832	1.588	0.398656	2.89e-06	0.000404378
Os04g0545000	Similar to WRKY transcription factor 34.	19.0692	1.5563	0.831157	0.00157766	0.04334
Os07g0627000	Plastidial disproportionating enzyme1, alpha-1, 4-D-glucanotransferase, Storage starch synthesis in rice endosperm	559.158	1.5178	0.267836	7.26e-10	5e-07
Os11g0700500	Similar to Snapdragon myb protein 305 homolog.	2575.52	1.49654	0.528324	0.000170194	0.00929694
Os03g0796600	Protein of unknown function DUF506, plant family protein.	2928.65	1.49325	0.204128	1.39e-14	4.15e-11
Os11g0438700	Similar to Tropinone reductase-I (EC 1.1.1.206) (TR-I) (Tropine dehydrogenase).	712.774	1.485	0.408174	1.14e-05	0.00118805
Os05g0555100	Similar to Protein phosphatase 2A B'kappa subunit.	30.7973	1.48112	0.631883	0.000609474	0.0234065
Os04g0517500	Similar to Phosphoenolpyruvate carboxylase kinase.	349.288	1.47947	0.311302	9.41e-08	2.53e-05
Os02g0555700	Similar to Chaperone protein dnaJ 10 (AtJ10) (AtDjC10).	64.4974	1.4777	0.416575	1.66e-05	0.00160102
Os08g0177000	Hypothetical protein.	87.7016	1.47642	0.538277	0.000215677	0.0110028
Os08g0503600	Hypothetical protein.	1656.23	1.46641	0.40655	1.28e-05	0.00129434
Os05g0150550	Hypothetical protein.	58.2666	1.4543	0.816143	0.00178229	0.0472763
Os10g0422600	Protein of unknown function DUF581 family protein.	116.157	1.44803	0.638373	0.000701853	0.0254973
Os08g0468200	Hypothetical protein.	697.11	1.44648	0.500375	0.000143086	0.00817061
Os03g0787200	IQ calmodulin-binding region domain containing protein.	236.093	1.44123	0.302528	9.07e-08	2.47e-05
Os10g0210500	Protein of unknown function DUF6, transmembrane domain containing protein.	1360.69	1.43805	0.456776	6.38e-05	0.00460593
Os12g0116700	Similar to WRKY transcription factor 64.	874.685	1.42156	0.385441	9.25e-06	0.00101502
Os01g0233900	Similar to cDNA clone:J013003E06, full insert sequence.	416.57	1.41386	0.224877	1.69e-11	2.57e-08
Os02g0620600	Ammonium transporter, Ammonium uptake	534.968	1.41367	0.369461	5.66e-06	0.000694161
Os11g0657900	Similar to NB-ARC domain containing protein.	127.269	1.40734	0.299449	1.25e-07	3.12e-05
Os01g0247500	Protein kinase, core domain containing protein.	2517.3	1.4053	0.250635	1.04e-09	6.74e-07
Os02g0262800	Similar to NBS-LRR protein (Fragment).	222.661	1.40506	0.399186	1.81e-05	0.00170179
Os01g0727840	Similar to subtilase family protein.	45.9812	1.40469	0.807502	0.00192834	0.0497195
Os02g0234700	Conserved hypothetical protein.	90.4099	1.39182	0.320433	6.69e-07	0.000125099
Os06g0500300	Conserved hypothetical protein.	250.637	1.38813	0.346988	2.83e-06	0.000403072
Os09g0494600	Protein of unknown function DUF599 family protein.	811.785	1.38333	0.728537	0.00145557	0.0414602
Os06g0233800	Conserved hypothetical protein.	400.881	1.37088	0.414446	3.8e-05	0.0030994
Os08g0176900	Similar to Transcription factor HBP-1b(C38) (Fragment).	1489.8	1.36694	0.612699	0.000793236	0.0277065
Os01g0803300	Protein of unknown function DUF6, transmembrane domain containing protein.	95.8975	1.35764	0.418679	4.86e-05	0.00371166
Os03g0381500	Conserved hypothetical protein.	156.24	1.35656	0.456513	0.00011388	0.00684597
Os03g0752300	Two-pore K+ channel family protein, K+ homeostasis	2775.63	1.34698	0.386276	2.16e-05	0.00198221
Os08g0468100	Similar to Nitrate reductase.	7979.86	1.33448	0.575878	0.0006598	0.0246662
Os04g0101400	Flavone synthase II (FNSII), Biosynthesis of tricin O-linked conjugates	83.1735	1.32839	0.717103	0.00165346	0.0448559
Os06g0289900	UDP-glucuronosyl/UDP-glucosyltransferase family protein.	216.5	1.32407	0.749533	0.00185575	0.0482617
Os01g0746400	Carotenoid cleavage dioxygenase 8, Control of lateral bud outgrowth, Regulation of tillering, Strigolactones biosynthesis	100.426	1.31725	0.632363	0.00106668	0.0336249
Os04g0681600	Protein of unknown function DUF580 family protein.	129.816	1.30535	0.44964	0.000139429	0.00805794
Os02g0149600	Zinc finger, C2H2-like domain containing protein.	84.489	1.30062	0.342885	6.91e-06	0.000810124
Os01g0719400	CASC3/Barentsz eIF4AIII binding domain containing protein.	64.8985	1.29682	0.567382	0.000724962	0.0260781
Os01g0704100	Nitrate transporter, Nitrate transport	390.407	1.28537	0.34494	8.6e-06	0.000966485
Os02g0826300	Conserved hypothetical protein.	47.4828	1.2839	0.581137	0.000861357	0.0292293
Os01g0800500	Purple acid phosphatase, N-terminal domain containing protein.	3446.44	1.2738	0.221092	4.36e-10	3.25e-07
Os08g0468801	Hypothetical protein.	916.657	1.26853	0.600518	0.00105005	0.0331921
Os03g0585600	Conserved hypothetical protein.	43.7677	1.25514	0.433871	0.000156313	0.00869753
Os01g0757900	Haloacid dehalogenase/epoxide hydrolase domain containing protein.	447.085	1.24616	0.303622	1.92e-06	0.000293308
Os05g0482400	Cytochrome P450 monooxygenase, Gibberellin (GA)-deactivating enzyme, Modulation of internode elongation	112.13	1.24386	0.369883	3.33e-05	0.00281823
Os08g0476300	Glucose/ribitol dehydrogenase family protein.	99.2486	1.23861	0.295957	1.41e-06	0.000235707
Os03g0389501	Similar to LOL3.	51.8273	1.23526	0.6926	0.00194741	0.0499933
Os05g0447200	Auxin influx carrier, Regulation of root development, Response to aluminium stress	202.9	1.23373	0.490799	0.000411813	0.0178764
Os09g0420900	BTB domain containing protein.	202.157	1.22508	0.32019	6.04e-06	0.000734097
Os04g0416700	Harpin-induced 1 domain containing protein.	70.0355	1.20814	0.335399	1.48e-05	0.00145629
Os09g0299300	Similar to predicted protein.	106.569	1.2052	0.289073	1.5e-06	0.000246415
Os01g0625300	Similar to Heat shock transcription factor 31 (Fragment).	380.137	1.20361	0.378871	6.24e-05	0.0045373
Os08g0298700	Similar to male sterility protein 2.	84.8154	1.20354	0.570942	0.00107393	0.0336497
Os12g0612700	Class III homeodomain-leucine zipper (HD-Zip III) protein, Age-dependent leaf senescence	464.791	1.20348	0.212042	7.31e-10	5e-07
Os07g0445600	Conserved hypothetical protein.	143.435	1.20209	0.318045	7.28e-06	0.000849776
Os01g0229600	Conserved hypothetical protein.	818.96	1.18273	0.280437	1.2e-06	0.000211517
Os05g0186900	Similar to Auxin-responsive protein IAA16.	111.723	1.18197	0.659965	0.00191569	0.0495336
Os03g0703000	Similar to Beta-glucosidase.	324.703	1.17727	0.589148	0.00132948	0.0392705
Os07g0529600	Similar to Thiazole biosynthetic enzyme 1-1, chloroplast precursor.	2554.64	1.17353	0.542588	0.000962946	0.0314746
Os04g0656500	Transcriptional factor, SBP (SQUAMOSA promoter Binding Protein) DNA binding protein, Control of laminar joint and ligule development	211.481	1.16531	0.384645	0.00010078	0.00621457
Os01g0650100	Similar to Esterase.	60.7612	1.15719	0.564578	0.00123871	0.0372329
Os08g0468700	Similar to Nitrate reductase [NADH] 1 (EC 1.7.1.1) (NR1).	5266.5	1.14918	0.522109	0.000900102	0.0301201
Os09g0497100	Similar to Pumilio RBD (Fragment).	71.9228	1.14121	0.513206	0.000864263	0.029248
Os02g0795800	Similar to BHLH transcription factor.	100.961	1.12808	0.29531	6.47e-06	0.000770335
Os01g0174100	Conserved hypothetical protein.	524.535	1.12463	0.279376	2.75e-06	0.000396724
Os01g0931100	Conserved hypothetical protein.	2816.91	1.11326	0.208396	4.95e-09	2.19e-06
Os05g0307100	Similar to tetracycline transporter protein.	164.51	1.11133	0.306111	1.33e-05	0.0013395
Os03g0304400	Zinc finger, RING/FYVE/PHD-type domain containing protein.	375.798	1.09969	0.174588	1.72e-11	2.57e-08
Os02g0131050	Hypothetical gene.	1703.43	1.09836	0.281623	4.67e-06	0.000598073
Os09g0460100	Conserved hypothetical protein.	365.412	1.09738	0.22045	3.42e-08	1.08e-05
Os03g0825300	Serine/threonine protein kinase domain containing protein.	210.415	1.09426	0.225286	6.42e-08	1.86e-05
Os06g0668200	Similar to Phosphoglycerate kinase, cytosolic (EC 2.7.2.3).	5912.65	1.09087	0.255826	1.02e-06	0.000184747
Os02g0484975	Conserved hypothetical protein.	566.85	1.0891	0.455345	0.0005996	0.0231388
Os08g0112700	MADS-box transcription factor, Regulator of both biotic and abiotic stress responses	1036.56	1.08425	0.367145	0.000131763	0.007708
Os12g0568700	Uncharacterised protein family UPF0497, trans-membrane plant domain containing protein.	494.392	1.0838	0.257693	1.33e-06	0.000224942
Os10g0369900	Similar to Myo-inositol-1-phosphate synthase.	39.9059	1.07421	0.524461	0.0013075	0.0387168
Os04g0632400	Hypothetical protein.	1785.3	1.07213	0.261714	2.13e-06	0.000315816
Os12g0480200	Similar to H0321H01.14 protein.	574.738	1.06995	0.451294	0.000644158	0.0241989
Os04g0208200	Cysteine proteinase.	99.8608	1.06748	0.516516	0.00124301	0.0373045
Os03g0607200	Gibberellin regulated protein family protein.	232.735	1.06655	0.283132	8.02e-06	0.000909545
Os08g0155550	Hypothetical protein.	79.0373	1.05522	0.558681	0.00174634	0.0466849
Os03g0758300	Similar to Cyclic nucleotide-gated ion channel 2 (AtCNGC2) (Cyclic nucleotide-and calmodulin-regulated ion channel 2) (DEFENSE NO DEATH 1).	4028.55	1.05328	0.38418	0.000256684	0.0125335
Os05g0521300	Similar to Histidine-containing phosphotransfer protein 4.	605.835	1.05036	0.15644	1.11e-12	2.21e-09
Os03g0758250	Hypothetical gene.	225.374	1.04446	0.464515	0.00084777	0.0290182
Os07g0533000	Peptidase A1 domain containing protein.	77.5755	1.0444	0.398111	0.000347802	0.0156126
Os06g0206000	Similar to carbon-nitrogen hydrolase family protein.	119.086	1.02802	0.30803	3.91e-05	0.00314625
Os11g0498600	Similar to HVA22 protein.	704.405	1.02659	0.492788	0.00121799	0.0368468
Os01g0974200	RicMT (Metallothionein-like protein).	4931.1	1.02241	0.378512	0.000302404	0.0142148
Os01g0645900	Similar to sulfate transporter.	365.644	1.01368	0.374763	0.000279614	0.0132739
Os03g0176900	Conserved hypothetical protein.	311.5	1.01196	0.296741	3.09e-05	0.0026277
Os07g0448200	Similar to cDNA clone:J023132K03, full insert sequence.	154.073	1.00428	0.37588	0.000310884	0.0144712
Os09g0469300	Cupredoxin domain containing protein.	1145.58	1.00249	0.326117	9.53e-05	0.00603326
Os04g0330200	Mannose-binding lectin domain containing protein.	670.813	1.00241	0.365511	0.000252704	0.0123644
Os01g0770000	Uncharacterised protein family UPF0089 domain containing protein.	4013.56	1.00169	0.409585	0.000599325	0.0231388
Os08g0241300	Similar to OSIGBa0118P15.3 protein.	66.7038	0.999498	0.477048	0.00123796	0.0372329
Os03g0719700	Similar to Phytochrome A.	737.159	0.997161	0.248372	3.09e-06	0.000421788
Os02g0627750	Hypothetical protein.	145.808	0.996937	0.365388	0.000264873	0.0127769
Os03g0122500	Long noncoding RNA (lncRNA), Shortening of maturity duration with no yield penalty	843.971	0.996421	0.249988	3.48e-06	0.000467183
Os09g0572450	Hypothetical protein.	53.5683	0.991732	0.495166	0.00148726	0.0418292
Os03g0223200	Similar to Cinnamyl alcohol dehydrogenase.	47.3341	0.985484	0.51728	0.00182448	0.0478123
Os06g0295500	Hypothetical gene.	291.154	0.978578	0.35724	0.000260619	0.0126482
Os04g0625200	Phospholipid/glycerol acyltransferase family protein.	596.958	0.971272	0.241169	2.97e-06	0.000412485
Os06g0636600	Protein kinase, core domain containing protein.	441.703	0.970756	0.199617	6.58e-08	1.88e-05
Os01g0846450	Hypothetical conserved gene.	3942.28	0.970213	0.199921	6.7e-08	1.89e-05
Os09g0513500	Similar to ZCN24.	839.294	0.969116	0.46498	0.00126865	0.0378003
Os07g0666900	Vacuolar Na+/H+ antiporter, Salt tolerance	934.328	0.966057	0.187198	1.42e-08	5.57e-06
Os09g0376000	Conserved hypothetical protein.	242.079	0.96175	0.387492	0.000518077	0.0208328
Os04g0201500	Similar to amino acid permease.	745.153	0.959543	0.177173	3.55e-09	1.63e-06
Os04g0510600	Tetratricopeptide-like helical domain containing protein.	611.817	0.952523	0.225741	1.34e-06	0.000226244
Os01g0881000	SNF2-related domain containing protein.	82.9089	0.950312	0.416791	0.000858982	0.0291932
Os07g0559400	Similar to uncharacterized secreted protein.	1557.33	0.947276	0.138646	5.43e-13	1.18e-09
Os02g0174000	Myb-like DNA-binding domain, SHAQKYF class domain containing protein.	97.3592	0.944991	0.367756	0.000427688	0.0184044
Os07g0516600	Multi antimicrobial extrusion protein MatE family protein.	57.9581	0.94486	0.397412	0.000698437	0.025435
Os12g0632900	Serine/threonine protein kinase-related domain containing protein.	120.873	0.937687	0.369299	0.00045943	0.0192848
Os05g0438600	Fructose-1, 6-bisphosphatase class 1/Sedoheputulose-1, 7-bisphosphatase domain containing protein.	402.526	0.936863	0.301398	8.88e-05	0.00574322
Os04g0200400	Similar to OSIGBa0113K06.9 protein.	354.373	0.933153	0.464196	0.00148953	0.0418292
Os02g0190300	P-glycoprotein homologue.	1007.89	0.932739	0.236342	4.25e-06	0.000555547
Os02g0627700	Similar to ATCNGC15.	566.946	0.929602	0.217568	1.07e-06	0.000192754
Os12g0576600	Metallophosphoesterase domain containing protein.	593.388	0.926513	0.16758	1.96e-09	1.11e-06
Os12g0634600	Conserved hypothetical protein.	106.348	0.926157	0.348676	0.000342699	0.0154706
Os08g0458200	Similar to MTD1.	154.877	0.923796	0.348695	0.000346221	0.0156001
Os04g0614650	Similar to OSIGBa0126B18.8 protein.	1902.3	0.919664	0.204851	4.12e-07	8.79e-05
Os06g0712700	Transcription factor, Development of lodicules and stamens	473.31	0.917339	0.21181	8.37e-07	0.000155292
Os03g0201901	Glycoside hydrolase, family 10 domain containing protein.	97.4282	0.909958	0.319567	0.00020469	0.0106698
Os04g0464200	Betaine aldehyde dehydrogenase, Rice fragrance, Salt stress	2176.88	0.909708	0.13561	1.25e-12	2.3e-09
Os12g0640900	Myosin II heavy chain-like family protein.	230.806	0.906942	0.238207	7.55e-06	0.000872695
Os02g0720200	Similar to 65kD microtubule associated protein.	119.765	0.906128	0.291508	9.1e-05	0.00582291
Os08g0113501	Hypothetical protein.	602.956	0.90496	0.293769	9.9e-05	0.00612051
Os06g0554600	Conserved hypothetical protein.	1374.24	0.90456	0.164996	2.56e-09	1.36e-06
Os06g0604600	Conserved hypothetical protein.	1843.11	0.900729	0.400604	0.000941026	0.0311411
Os05g0105100	Similar to Small GTPase rab11-related.	341.166	0.898248	0.233175	6.39e-06	0.000764859
Os07g0671901	Hypothetical gene.	229.652	0.896705	0.461315	0.00175516	0.046816
Os01g0855000	Similar to Glycerol-3-phosphate acyltransferase 6 (EC 2.3.1.15) (AtGPAT6).	78.4961	0.896624	0.441013	0.00151185	0.0423071
Os03g0634400	Serine/threonine protein kinase domain containing protein.	960.279	0.890388	0.263729	3.97e-05	0.0031799
Os01g0896300	Hypothetical conserved gene.	109.78	0.889404	0.319612	0.000247684	0.012244
Os01g0190400	Similar to Hexokinase.	445.762	0.888822	0.265346	4.13e-05	0.00327044
Os03g0745600	Uncharacterised protein family UPF0005 domain containing protein.	223.515	0.872729	0.367417	0.000727124	0.0260827
Os06g0625900	Potassium transporter, Salt stress response, Alkali tolerance	246.402	0.872247	0.291568	0.000134113	0.00780724
Os04g0671900	Transcription factor, Regulator for phosphate homeostasis	222.97	0.865518	0.345732	0.000533109	0.0213654
Os06g0633900	Similar to esterase/lipase/thioesterase.	324.581	0.863979	0.222186	5.65e-06	0.000694161
Os12g0516200	Conserved hypothetical protein.	86134	0.854872	0.298864	0.00020324	0.0106405
Os06g0330100	Blast resistance protein, Pseudogene due to premature stop mutation (most japonica varieties), Blast resistance	256.038	0.854535	0.353939	0.000669624	0.0248243
Os12g0508200	Conserved hypothetical protein.	874.246	0.852203	0.265686	6.85e-05	0.00481795
Os05g0536900	Similar to RAB7A.	423.826	0.851402	0.204021	1.75e-06	0.000273943
Os12g0604000	Non-protein coding transcript.	1804.55	0.849815	0.411723	0.0014888	0.0418292
Os06g0103800	Protein of unknown function DUF125, transmembrane family protein.	4614.78	0.846206	0.300147	0.000229033	0.0115609
Os07g0452500	Similar to ORMDL family protein.	3334.49	0.845469	0.242501	2.65e-05	0.00235766
Os07g0635700	Cytochrome P450 family protein.	2031.49	0.843616	0.214757	4.99e-06	0.000635562
Os03g0267600	Protein of unknown function DUF3527 domain containing protein.	1089.42	0.835999	0.234709	2.02e-05	0.00186601
Os11g0171100	Conserved hypothetical protein.	136.561	0.827651	0.346024	0.000731468	0.0261601
Os06g0554200	Similar to F20B17.20.	263.503	0.817119	0.319707	0.00048422	0.0200094
Os04g0201800	Similar to H0512B01.7 protein.	3177.2	0.803973	0.148995	4.49e-09	2.02e-06
Os07g0603100	Nucleotide-binding, alpha-beta plait domain containing protein.	458.282	0.801396	0.220149	1.55e-05	0.0015031
Os01g0227200	Similar to Somatic embryogenesis receptor kinase-like protein.	3175.84	0.800013	0.281171	0.000220662	0.0112093
Os01g0963600	ABA/WDS induced protein family protein.	84871.7	0.796025	0.366039	0.00133501	0.0393369
Os04g0691100	Serine/threonine protein kinase, Hyperosmotic stress response	7493.86	0.795487	0.19611	3.02e-06	0.000415406
Os04g0503500	Leucine-rich repeat, cysteine-containing subtype containing protein.	10486.9	0.792513	0.22195	1.72e-05	0.00165454
Os04g0419700	Similar to H0525E10.7 protein.	2238.16	0.789932	0.34041	0.000887087	0.0298123
Os05g0560300	Protein kinase, core domain containing protein.	3285.77	0.787921	0.142415	2.12e-09	1.15e-06
Os07g0602600	Similar to RNA binding protein.	74.29	0.782844	0.351533	0.0011267	0.0348739
Os10g0162100	Hypothetical conserved gene.	903.625	0.78141	0.265823	0.000167581	0.00919621
Os07g0213500	Hypothetical conserved gene.	918.35	0.780767	0.277305	0.000243682	0.0121466
Os06g0114400	Conserved hypothetical protein.	347.44	0.780361	0.382743	0.00164004	0.044743
Os06g0204400	Similar to Aminoalcoholphosphotransferase.	3040.63	0.772616	0.201135	7.68e-06	0.000883292
Os07g0197100	Similar to Hexokinase-4, chloroplastic.	178.038	0.768081	0.245793	9.8e-05	0.00611069
Os09g0379600	Similar to Homeobox-leucine zipper protein HOX25.	882.697	0.767983	0.270263	0.000236219	0.0118735
Os01g0347100	Protein of unknown function DUF1399 family protein.	1085.62	0.76762	0.169677	3.89e-07	8.47e-05
Os06g0341400	Hypothetical protein.	79.6649	0.766147	0.380748	0.00179525	0.0474095
Os06g0178900	Vacuolar H+-pyrophosphatase (EC 3.6.1.1) (Ovp2).	396.524	0.755422	0.232999	6.74e-05	0.00477889
Os08g0537600	Arf GTPase activating protein family protein.	480.216	0.753217	0.285039	0.000412826	0.0178764
Os04g0537800	Protein of unknown function DUF26 domain containing protein.	553.832	0.753203	0.338517	0.00116073	0.0357883
Os08g0280200	Tensin phosphatase, C2 domain domain containing protein.	198.343	0.751761	0.362971	0.0015989	0.0438204
Os04g0475200	Similar to OSIGBa0106G07.3 protein.	2061.36	0.749903	0.125076	1.45e-10	1.33e-07
Os03g0784600	Conserved hypothetical protein.	2307.2	0.747921	0.16607	4.37e-07	9.17e-05
Os04g0574700	Guard cell anion channel protein, Nitrate-selective anion channel, Control of stomatal closure	1531.36	0.743067	0.150064	4.95e-08	1.5e-05
Os10g0190500	Protein of unknown function DUF594 family protein.	2811.93	0.741151	0.300778	0.000665871	0.0247386
Os05g0581900	X8 domain containing protein.	152.672	0.739793	0.337173	0.00125959	0.0376242
Os06g0125400	Similar to Oligopeptide transporter 9.	1658.72	0.739771	0.359329	0.00165607	0.0448628
Os12g0121100	Similar to Serine/threonine-protein kinase NAK.	340.458	0.739434	0.312511	0.00085034	0.0290454
Os06g0214100	Conserved hypothetical protein.	1875.98	0.734622	0.220064	4.99e-05	0.00375524
Os10g0178200	Ankyrin repeat containing protein.	259.049	0.733358	0.237895	0.000116112	0.00696262
Os01g0210700	Similar to Potassium channel (Fragment).	1147.27	0.729976	0.249666	0.000190779	0.0101435
Os07g0626200	DNA-binding SAP domain containing protein.	333.154	0.727981	0.250836	0.000203954	0.0106546
Os08g0157000	Similar to Mitogen-activated protein kinase 4.	641.255	0.727719	0.208183	2.88e-05	0.00250443
Os06g0682900	Heat stress associated protein, Long-term acquired thermotolerance	4080.87	0.727455	0.155497	2.03e-07	4.76e-05
Os03g0401100	Similar to Protein kinase domain containing protein, expressed.	30273.2	0.727016	0.20494	2.23e-05	0.00203036
Os02g0100600	Harpin-induced 1 domain containing protein.	185.607	0.719063	0.333258	0.00139487	0.040453
Os07g0231800	Conserved hypothetical protein.	705.046	0.714314	0.244232	0.000195993	0.010365
Os02g0131100	Hypothetical conserved gene.	17301.2	0.714045	0.344567	0.00155678	0.0429522
Os04g0410200	Similar to H0321H01.14 protein.	341.062	0.709406	0.313744	0.00112395	0.0348338
Os01g0952600	Similar to LacZ (Fragment).	4258.57	0.705099	0.143551	6.46e-08	1.86e-05
Os08g0258200	Ankyrin domain containing protein.	1289.94	0.682377	0.230746	0.000184953	0.00990736
Os01g0849500	Protein of unknown function DUF3339 domain containing protein.	531.454	0.682142	0.235515	0.000221623	0.0112342
Os11g0571900	Targeting for Xklp2 family protein.	714.226	0.681714	0.146237	2.27e-07	5.26e-05
Os11g0558200	R2R3-type MYB transcriptional activator, Tolerance to Pi deficiency	1034.97	0.681249	0.266192	0.000568314	0.0222181
Os03g0140650	Hypothetical gene.	379.961	0.679836	0.200671	4.52e-05	0.00347562
Os06g0703900	MYB-CC domain containing transcription factor, Positive regulation of Pi-starvation signaling and Pi-homeostasis	1467.12	0.679353	0.169969	4.44e-06	0.000574401
Os04g0269600	Similar to Primary amine oxidase.	18523.8	0.678833	0.247724	0.000339143	0.0153681
Os01g0206700	Similar to Serine/threonine protein kinase (CBL-interacting protein kinase 20).	5887.75	0.675832	0.236369	0.000244197	0.0121468
Os06g0554700	Similar to kinesin motor protein-related.	2755.63	0.674918	0.167498	3.95e-06	0.000521761
Os11g0121300	Conserved hypothetical protein.	1156.03	0.673599	0.15134	6.2e-07	0.000120572
Os08g0481400	Similar to HAHB-7 (Fragment).	1252.87	0.671301	0.268938	0.000683949	0.0250217
Os04g0590400	GRAS transcription factor, Drought stress response	781.435	0.669655	0.323151	0.00181041	0.0475436
Os01g0869900	Serine/threonine protein kinase, Hyperosmotic stress response	2545.86	0.668059	0.194111	3.82e-05	0.0030994
Os06g0677800	Similar to P-167-1_1 (Fragment).	1515.5	0.664069	0.191533	3.54e-05	0.00297015
Os01g0846400	Conserved hypothetical protein.	394.984	0.662262	0.249443	0.000457	0.0192165
Os01g0647700	Epoxide hydrolase family protein.	431.45	0.657873	0.289214	0.00118903	0.0363329
Os02g0504100	Conserved hypothetical protein.	541.37	0.657462	0.155628	1.75e-06	0.000273943
Os04g0578550	Hypothetical conserved gene.	5970.3	0.652052	0.1882	3.62e-05	0.00301112
Os02g0743800	Hypothetical conserved gene.	343.446	0.646864	0.261481	0.00075173	0.026705
Os02g0685200	MYB transcription factor, Transcriptional activator in mediating stress and rhythm responsivegene expression	259.85	0.646272	0.241759	0.000446513	0.0189392
Os10g0209700	Heavy metal transport/detoxification protein domain containing protein.	6446.88	0.639973	0.174751	1.78e-05	0.0016897
Os04g0323800	Hypothetical protein.	1316.15	0.639729	0.261224	0.000808792	0.0281267
Os02g0666200	Aquaporin.	62929.9	0.634665	0.30211	0.00181119	0.0475436
Os12g0121000	Conserved hypothetical protein.	1117.61	0.629315	0.247312	0.00064458	0.0241989
Os05g0586300	Similar to FMA (FAMA); DNA binding / transcription activator/ transcription factor.	261.832	0.62857	0.269018	0.00108071	0.033712
Os03g0101400	Hypothetical protein.	284.177	0.626286	0.300044	0.00189232	0.0491058
Os01g0238200	Conserved hypothetical protein.	3122.88	0.624947	0.164558	1.11e-05	0.00116162
Os03g0806400	Similar to Elongation factor P family protein, expressed.	161.748	0.623313	0.287841	0.00162498	0.0443827
Os07g0684000	Ricin B-related lectin domain containing protein.	49053.4	0.622466	0.294285	0.00179913	0.0474597
Os08g0434700	Homeodomain-like containing protein.	4209.55	0.619899	0.241437	0.000620625	0.0237779
Os02g0719800	Similar to AML1.	5178.63	0.614098	0.164271	1.42e-05	0.00140666
Os10g0415800	Similar to Prolyl oligopeptidase family protein, expressed.	6697	0.612271	0.23224	0.000482002	0.0199868
Os06g0216700	Cupredoxin domain containing protein.	697.852	0.612232	0.167337	1.89e-05	0.00175835
Os10g0472400	Similar to Thioredoxin.	294.834	0.604049	0.214876	0.000328031	0.0150354
Os04g0663700	Similar to OSIGBa0099L20.7 protein.	669.977	0.596391	0.239362	0.000792124	0.0277065
Os07g0165200	Ankyrin domain containing protein.	2701.57	0.594516	0.24601	0.000913692	0.0304047
Os10g0481450	Similar to Zinc finger, C3HC4 type family protein, expressed.	1125.96	0.591995	0.191724	0.000144455	0.0082096
Os01g0711500	Calcineurin B-like protein, Calcium sensor, Flooding response during seed germination	836.828	0.591113	0.244027	0.000951137	0.0312595
Os10g0362300	Similar to Histidine kinase 3.	12199.9	0.591009	0.190839	0.00014051	0.00806199
Os08g0401100	Ankyrin repeat containing protein.	727.248	0.588397	0.142106	2.87e-06	0.000404179
Os06g0708100	Carboxylesterase, type B family protein.	1472.53	0.585371	0.187211	0.000128966	0.00760012
Os10g0205500	Similar to PDR3 ABC transporter.	384.037	0.584776	0.208659	0.000349197	0.0156459
Os01g0580200	Similar to Beta-galactosidase precursor (EC 3.2.1.23) (Lactase).	503.446	0.581792	0.244695	0.00108053	0.033712
Os02g0631200	Homeodomain-like containing protein.	3338.95	0.580481	0.147474	6.38e-06	0.000764859
Os01g0218900	Zinc finger, PHD-type domain containing protein.	2685.92	0.576094	0.197234	0.000251093	0.0123361
Os05g0451900	Similar to Axi 1 (Auxin-independent growth promoter)-like protein.	319.688	0.569475	0.25852	0.00167585	0.0452046
Os08g0154900	Pleckstrin homology-type domain containing protein.	392.935	0.567514	0.225169	0.000785781	0.0276055
Os08g0110700	Phospholipase-like protein homologous to phosphatidic acid-preferring phospholipaseA1, Glycerolipid metabolism, Amyloplast development	2784.15	0.565116	0.174992	9.65e-05	0.00607542
Os05g0509300	Pseudouridine synthase, TruD domain containing protein.	1677.55	0.562908	0.20028	0.000365609	0.0161992
Os06g0234200	Similar to Rac-like GTP-binding protein 4.	319.485	0.56283	0.211331	0.000541662	0.0216357
Os10g0406350	Hypothetical gene.	1233.79	0.558457	0.23572	0.00117272	0.0359912
Os02g0522700	Hypothetical conserved gene.	1903.42	0.557555	0.247395	0.00153097	0.0425437
Os03g0701600	Conserved hypothetical protein.	3100.9	0.548224	0.178504	0.000173498	0.00941293
Os03g0790700	Aldehyde oxidase-2.	2257.81	0.540774	0.15708	4.89e-05	0.0037163
Os04g0469500	Similar to OSIGBa0124N08.2 protein.	700.45	0.538566	0.173269	0.00015273	0.0085379
Os01g0383900	Peptidase S59, nucleoporin family protein.	725.329	0.537262	0.194007	0.000430081	0.0184742
Os04g0533300	Similar to Remorin (pp34).	97564.9	0.532887	0.205358	0.000707117	0.0255953
Os01g0254100	Similar to CTV.2.	18170.8	0.532716	0.1618	8.45e-05	0.00553647
Os06g0609450	Similar to ZAC.	978.13	0.531596	0.199675	0.000588551	0.022897
Os02g0236000	Similar to Aspartate aminotransferase (EC 2.6.1.1) (Fragment).	922.277	0.531004	0.163277	9.73e-05	0.0061074
Os07g0499800	Ubiquitin-protein ligase E3 MDM2 domain containing protein.	795.619	0.525695	0.232359	0.00164874	0.0448559
Os01g0179400	Amyloplast-localized protein containing DUF490, Regulation of starch grain sizes	3713.2	0.517138	0.154249	7.87e-05	0.00526092
Os10g0177200	EF-HAND 2 domain containing protein.	719.544	0.514997	0.1555	8.25e-05	0.00545602
Os07g0522600	Similar to glutamate-gated kainate-type ion channel receptor subunit GluR5.	548.216	0.502194	0.147447	6.15e-05	0.00448704
Os08g0237000	Xyloglucan endotransglycosylase/hydrolase protein 8 precursor (EC 2.4.1.207) (End-xyloglucan transferase) (OsXTH8) (OsXRT5).	421.118	0.501804	0.181939	0.000492638	0.0202088
Os02g0798200	Zinc finger, RING/FYVE/PHD-type domain containing protein.	4093.7	0.499943	0.220228	0.00184313	0.0481405
Os01g0711000	Similar to Vacuolar ATP synthase subunit B isoform 2 (EC 3.6.3.14) (V-ATPase B subunit 2) (Vacuolar proton pump B subunit 2).	2969.42	0.494799	0.135479	2.56e-05	0.00229497
Os10g0561900	Protein-tyrosine phosphatase, dual specificity domain containing protein.	4998.49	0.492224	0.20241	0.00121817	0.0368468
Os12g0265100	Similar to Pinoresinol-lariciresinol reductase TH2.	1027.03	0.491873	0.19996	0.00112358	0.0348338
Os02g0129600	Glycoside hydrolase, subgroup, catalytic core domain containing protein.	788.626	0.487781	0.192521	0.000943905	0.0311932
Os10g0415600	Non-protein coding transcript.	28233.6	0.486348	0.205213	0.00144483	0.0413011
Os03g0346800	Similar to metal tolerance protein.	1256.82	0.481426	0.151332	0.00014199	0.00812739
Os04g0508200	Isocitrate/isopropylmalate dehydrogenase domain containing protein.	4759.83	0.479437	0.207894	0.00170608	0.0458636
Os02g0622500	Conserved hypothetical protein.	7649.76	0.474082	0.134536	4.42e-05	0.00343663
Os05g0200500	Similar to Casein kinase-like protein.	6603.15	0.473628	0.116662	5.57e-06	0.000693958
Os03g0249700	Conserved hypothetical protein.	8939	0.47084	0.119817	1.24e-05	0.00126635
Os02g0597000	Regulator of chromosome condensation, RCC1 domain containing protein.	1531.03	0.469873	0.130415	3.33e-05	0.00281823
Os06g0183100	B-type response regulator, Cytokinin signaling	564	0.467472	0.193686	0.0013722	0.0399892
Os05g0463400	PWWP domain containing protein.	1098.14	0.467167	0.137562	7.17e-05	0.00496076
Os03g0790900	Similar to Aldehyde oxidase-2.	8626.74	0.465444	0.163635	0.000434011	0.0185431
Os03g0683700	Conserved hypothetical protein.	1359.18	0.465209	0.135735	6.39e-05	0.00460593
Os06g0714000	Uncharacterised protein family UPF0183 domain containing protein.	2193.5	0.464313	0.140115	9.58e-05	0.00604677
Os05g0463900	HECT domain containing protein.	2901.7	0.456529	0.11883	1.38e-05	0.00137884
Os05g0540300	Similar to Chaperonin CPN60-2, mitochondrial precursor (HSP60-2).	1820.95	0.452747	0.135189	8.83e-05	0.00574219
Os05g0115900	Glycoside hydrolase, family 20 protein.	1782.3	0.451289	0.160964	0.000508478	0.0205677
Os10g0430900	Tyrosine protein kinase domain containing protein.	2119.13	0.448377	0.144581	0.000206168	0.0107002
Os01g0612700	Zinc finger, LSD1-type domain containing protein.	871.31	0.445948	0.139862	0.000157072	0.00871948
Os06g0130000	AAA-type ATPase, Plant spastin, Defense response, Leaf senescence	2556.84	0.438974	0.12708	6.43e-05	0.00460593
Os03g0798200	RING Ub E3 ligase, Positive regulator of salt and osmotic stress tolerance	832.159	0.436543	0.178998	0.00145706	0.0414602
Os02g0190200	Hypothetical protein.	1428.15	0.434804	0.186915	0.00191708	0.0495336
Os08g0544500	NCK-associated protein 1 (NAP1)-like protein, Homolog of SCAR/WAVE complex components, Control of epidermal cell morphogenesis, Drought sensitivity, Actin filament activity	2385.12	0.433608	0.132085	0.000119165	0.00709239
Os01g0910900	Conserved hypothetical protein.	382360	0.424154	0.125092	8.51e-05	0.00555999
Os04g0132300	Similar to cePP protein.	1702.42	0.417896	0.1686	0.00147788	0.0418292
Os05g0443500	Similar to Ferredoxin VI, chloroplast precursor (Fd VI).	1136.93	0.413877	0.167148	0.00142219	0.0409967
Os07g0644600	Cytochrome P450 family protein.	5862.45	0.411534	0.171182	0.00177773	0.0472599
Os07g0211200	Similar to REF4 (REDUCED EPIDERMAL FLUORESCENCE 4).	1612.53	0.410712	0.14792	0.000663388	0.0247103
Os06g0225400	Conserved hypothetical protein.	851.289	0.408093	0.159166	0.00117739	0.0360695
Os04g0628600	Conserved hypothetical protein.	2009.22	0.406444	0.137276	0.000377779	0.0165848
Os09g0394900	Similar to Annexin-like protein.	4165.01	0.402747	0.129822	0.000242255	0.0121347
Os04g0682000	Similar to Autophagy 4a.	3067.95	0.402418	0.143984	0.00063475	0.0240682
Os10g0575200	Similar to GRV2 (GRAVITROPISM DEFECTIVE 2); binding / heat shock protein binding.	7181.36	0.398579	0.136507	0.000484183	0.0200094
Os05g0180600	Similar to Phosphatidylinositol 3-kinase, root isoform.	4746.36	0.386735	0.143228	0.000946436	0.0312337
Os08g0161900	Molecular chaperone, heat shock protein, Hsp40, DnaJ domain containing protein.	1000.79	0.382177	0.154811	0.00170661	0.0458636
Os01g0193900	Homeodomain-like domain containing protein.	1795.06	0.377051	0.122936	0.00030937	0.0144679
Os12g0144000	Similar to predicted protein.	2378.25	0.372576	0.146048	0.00144078	0.0412384
Os07g0457300	Protein of unknown function DUF1446 family protein.	2006.67	0.367502	0.146803	0.00166786	0.0450398
Os09g0407950	Similar to transducin family protein / WD-40 repeat family protein.	1797.91	0.367022	0.136015	0.000990208	0.0320592
Os04g0484900	Similar to Kluyveromyces lactis strain NRRL Y-1140 chromosome E of strain NRRL Y- 1140 of Kluyveromyces lactis.	1403.28	0.364279	0.143382	0.00154847	0.0427993
Os04g0613400	Similar to Cell differentiation protein rcd1.	1671.34	0.360972	0.132929	0.000966117	0.0315352
Os03g0307800	Polycomb repressive complex2 (PRC2) key subunit, Enhancer of zeste [E(z)] genes, Short day promotion of flowering	3086.51	0.358342	0.140075	0.00152652	0.0425437
Os09g0386600	Conserved hypothetical protein.	747.371	0.356109	0.141671	0.00172309	0.0461666
Os02g0523300	Similar to Spc97/Spc98 family protein, expressed.	4437.17	0.337568	0.127401	0.00132533	0.0391963
Os03g0143000	Conserved hypothetical protein.	1613.86	0.326227	0.122258	0.00134848	0.0396361
Os03g0359100	Similar to aminotransferase, class IV family protein.	1607.99	0.322424	0.124886	0.00174926	0.0467106
Os06g0489500	CMP/dCMP deaminase, zinc-binding domain containing protein.	1971.11	0.319595	0.121109	0.00152786	0.0425437
Os02g0244300	Ubiquitin-specific protease, Deubiquitination enzyme, Positive regulation of grain width and size	2865.5	0.312178	0.115565	0.00133818	0.0393817
Os05g0560900	Similar to gibberellin 2-beta-dioxygenase.	57.346	0.0125199	0.172441	0.00143781	0.0412384
Os08g0474000	Similar to AP2 domain containing protein RAP2.6 (Fragment).	20.2463	-0.0187165	0.173282	0.00124927	0.0373624
Os03g0570100	Similar to Cytochrome P450 79A1 (EC 1.14.13.41) (Tyrosine N-monooxygenase) (Cytochrome P450Tyr).	20.7372	-0.0197828	0.173461	0.000932395	0.030941
Os07g0523400	Glucose-6-phosphate/phosphate-translocator precursor.	18.8062	-0.0209861	0.173673	0.000883664	0.0297782
Os12g0538600	Thioredoxin fold domain containing protein.	26.7571	-0.0291239	0.175446	0.000433469	0.0185431
Os11g0113700	Serine/threonine protein kinase, Abiotic stresses	749.724	-0.0327951	0.176431	0.000300348	0.0141459
Os02g0639300	Conserved hypothetical protein.	36.0341	-0.035201	0.177207	9.16e-06	0.00101491
Os01g0113300	Similar to ARK protein (Fragment).	19.678	-0.0393369	0.17846	0.000818939	0.0283242
Os01g0773800	Hypothetical conserved gene.	480.353	-0.0406622	0.178885	0.000902664	0.0301531
Os08g0114300	D-arabinono-1, 4-lactone oxidase domain containing protein.	64.3168	-0.0452124	0.180613	0.000579634	0.0225868
Os10g0439800	Similar to H0813E03.1 protein.	15.1788	-0.0600762	0.187853	9.68e-06	0.00104835
Os10g0331500	Hypothetical protein.	155.409	-0.060634	0.187602	0.00160221	0.0438609
Os01g0237500	NmrA-like family protein.	164.019	-0.0692314	0.193	0.00024521	0.0121468
Os04g0669300	EF hand domain containing protein.	284.851	-0.0742001	0.196133	0.000470453	0.0196784
Os02g0730600	Similar to predicted protein.	109.562	-0.0748898	0.197063	4.42e-05	0.00343663
Os06g0591200	Conserved hypothetical protein.	13.4427	-0.0764322	0.198349	5.11e-06	0.000640684
Os07g0121000	Protein of unknown function DUF1719, Oryza sativa family protein.	53.18	-0.0767839	0.197851	0.000593506	0.023015
Os06g0671600	Beta tubulin, autoregulation binding site domain containing protein.	296.768	-0.0817975	0.201552	0.000608217	0.0233958
Os07g0235200	Protein of unknown function DUF296 domain containing protein.	36.736	-0.0818091	0.201816	0.000261951	0.0126871
Os01g0111100	Cyclophilin-like domain containing protein.	37.1283	-0.0855828	0.204994	0.000150984	0.00851991
Os09g0455300	Similar to INDEHISCENT protein.	40.8158	-0.0869176	0.205137	0.00142534	0.0410381
Os01g0197700	Cytokinin oxidase/dehydrogenase, Regulation of grain production	574.918	-0.0875693	0.205878	0.00106981	0.0336497
Os07g0532800	Peptidase A1 domain containing protein.	220.253	-0.0932213	0.211332	0.000356204	0.0158706
Os02g0153400	Leucine-rich repeat receptor-like kinase	64.9863	-0.0951599	0.212624	0.00081795	0.0283242
Os06g0599200	Cytochrome P450 family protein.	139.722	-0.0964942	0.213624	0.00119209	0.0363801
Os02g0569400	Cytochrome P450 family protein.	112.932	-0.101384	0.218902	0.000566413	0.0222181
Os11g0149100	AT-hook motif and PPC domain containing protein, Drought tolerance, Regulation of root development under drought condition, Oxidative stress response, Regulation of the content of chlorophyll	148.884	-0.102058	0.219498	0.000641319	0.024198
Os01g0746700	Similar to Mannan endo-1, 4-beta-mannosidase 2.	43.8626	-0.107119	0.224657	0.000739287	0.0263609
Os02g0571900	Cytochrome P450 family protein.	79.9517	-0.10978	0.229283	7.05e-05	0.004919
Os10g0328700	Tetratricopeptide-like helical domain containing protein.	296.215	-0.11214	0.230592	0.000591093	0.0229586
Os05g0568300	Similar to 50S ribosomal protein L12, chloroplast precursor (CL12).	356.184	-0.11496	0.232617	0.00169928	0.0457848
Os07g0687300	Similar to SNF1 kinase complex anchoring protein (Fragment).	253.157	-0.115332	0.236962	1.04e-05	0.00111554
Os01g0130900	Conserved hypothetical protein.	356.522	-0.120698	0.244014	1.53e-05	0.00148741
Os08g0473900	Alpha-amylase isozyme 3D precursor (EC 3.2.1.1) (1, 4-alpha-D-glucan glucanohydrolase).	31.3807	-0.121578	0.246045	2.65e-06	0.000386591
Os11g0514500	Sorghum bicolor leucine-rich repeat-containing extracellular glycoprotein precursor.	170.119	-0.125632	0.248055	0.000514051	0.0207057
Os10g0493600	Alpha-galactosidase precursor (EC 3.2.1.22) (Melibiase) (Alpha-D- galactoside galactohydrolase).	1175.5	-0.127449	0.248362	0.00183115	0.0478822
Os12g0538700	Similar to AT.I.24-1 protein (Fragment).	527.976	-0.131528	0.257541	0.000275769	0.0131435
Os10g0497700	Similar to Phytochelatin synthetase.	1241.35	-0.135606	0.264232	0.000272368	0.0131088
Os11g0261900	Metallophosphoesterase domain containing protein.	217.182	-0.141208	0.26903	0.00178744	0.0473604
Os01g0627900	Similar to Cytochrome P450.	314.763	-0.142099	0.274529	0.000380614	0.0166787
Os05g0528000	Similar to RbohAOsp (Fragment).	319.805	-0.145245	0.275826	0.00177005	0.0471081
Os05g0472700	Similar to Metal transport protein.	1124.73	-0.150892	0.290496	0.000475668	0.0198272
Os10g0491450	Conserved hypothetical protein.	101.259	-0.155087	0.297624	0.000710961	0.0256956
Os05g0472400	Similar to Zinc transporter 9.	306.987	-0.156351	0.299587	0.000867328	0.0293103
Os08g0260800	Similar to NB-ARC domain containing protein.	30.4312	-0.168922	0.340934	2.08e-05	0.00191821
Os06g0503800	Hypothetical conserved gene.	25.2566	-0.174282	0.340612	0.00100024	0.0322966
Os03g0797300	Similar to benzoxazinless1.	748.861	-0.176151	0.372313	1.07e-07	2.82e-05
Os12g0639600	Similar to Hedgehog-interacting-like protein.	128.56	-0.182509	0.374415	0.000263828	0.0127522
Os02g0605900	Similar to Chitinase (EC 3.2.1.14) A.	2313.62	-0.187012	0.409683	2.99e-06	0.00041399
Os12g0434400	Similar to predicted protein.	697.903	-0.188105	0.376828	0.00170795	0.0458636
Os09g0425500	Hypothetical gene.	64.4307	-0.193562	0.402003	0.00096282	0.0314746
Os04g0662600	Similar to Naringenin, 2-oxoglutarate 3-dioxygenase.	50.1226	-0.201415	0.456444	0.000152573	0.0085379
Os06g0726200	Similar to Chitinase 1.	232.783	-0.209655	0.513116	7.45e-05	0.00508114
Os03g0114100	Conserved hypothetical protein.	29.1755	-0.214698	0.538299	0.000140304	0.00806199
Os01g0716900	Non-protein coding transcript.	50.1297	-0.216298	0.48899	0.00185538	0.0482617
Os12g0131150	Similar to Glucosamine-fructose-6-phosphate aminotransferase, isomerizing family protein, expressed.	179.083	-0.216366	0.489558	0.0018915	0.0491058
Os05g0122900	BLE1 protein.	3708.98	-0.312279	0.11912	0.00165355	0.0448559
Os05g0522500	Hexokinase 5, Starch utilization pathway during pollen germination and tube growth, Starch biosynthesis during pollen maturation, Glucose sensor	3788.59	-0.316431	0.113136	0.000987443	0.032013
Os03g0822700	Armadillo-like helical domain containing protein.	5952.28	-0.331277	0.130877	0.00184532	0.0481405
Os02g0753200	Conserved hypothetical protein.	1785.41	-0.340403	0.127704	0.00123833	0.0372329
Os05g0137300	Thioredoxin fold domain containing protein.	20308	-0.355847	0.11537	0.000318256	0.0147284
Os08g0416800	Conserved hypothetical protein.	5731.5	-0.381633	0.147437	0.0013714	0.0399892
Os01g0960800	Protein Transporter, Pam16 family protein.	1125.45	-0.383729	0.140592	0.000819163	0.0283242
Os03g0741400	Similar to SUSIBA2.	3011.74	-0.393841	0.130439	0.000329086	0.0150527
Os11g0637700	RNA-binding protein, Heterogeneous nuclear ribonucleoprotein 1 (hnRNP1), Regulation of spikelet hull length	1671.92	-0.39647	0.143539	0.000706248	0.0255953
Os02g0153200	Leucine-rich repeat receptor-like kinase	1451.98	-0.403552	0.149031	0.000771194	0.0272953
Os02g0126900	Non-protein coding transcript.	1029.84	-0.407297	0.168042	0.00166541	0.0450244
Os07g0604500	Similar to Mitochondrial import inner membrane translocase subunit Tim17.	7592.72	-0.412457	0.167151	0.00146256	0.0415104
Os08g0266200	Similar to T24D18.25 protein.	1821.59	-0.421715	0.16092	0.000935163	0.0309899
Os04g0679900	Tetraspanin domain containing protein.	3291.59	-0.423227	0.167081	0.00121051	0.0367547
Os02g0662700	GRAS (GAI-RGA-SCR) plant-specific transcription factor, Maintenance of shoot apical meristem indeterminacy, Regulation of vegetative to reproductive phase change	4119.87	-0.429059	0.176666	0.00149504	0.0418856
Os04g0298200	Similar to metal tolerance protein.	3181.56	-0.430014	0.137764	0.000201964	0.0106202
Os04g0430800	Similar to OSIGBa0160I14.3 protein.	1547.73	-0.432628	0.169443	0.00107449	0.0336497
Os11g0113100	Protein-tyrosine phosphatase, dual specificity domain containing protein.	4174.34	-0.43266	0.18118	0.00164751	0.0448559
Os01g0753200	Similar to DNA binding protein.	1189.23	-0.435331	0.171906	0.00111535	0.034702
Os01g0679600	Similar to THAP domain-containing protein 4.	1787.16	-0.442673	0.131284	8.34e-05	0.00549746
Os01g0776700	Similar to predicted protein.	5381	-0.445123	0.156766	0.000460958	0.019315
Os03g0321000	Similar to Steroid membrane binding protein-like.	1308.66	-0.449315	0.195608	0.00190912	0.0494348
Os01g0355100	Pentatricopeptide repeat domain containing protein.	517.925	-0.451271	0.149321	0.000258715	0.0126011
Os03g0181800	Protein of unknown function DUF936, plant family protein.	2824.34	-0.457431	0.171067	0.000715049	0.0257654
Os11g0578100	Heat shock protein DnaJ, N-terminal domain containing protein.	1832.96	-0.460911	0.120992	1.49e-05	0.00146246
Os02g0137800	Heterotrimeric G protein gamma subunit 2, Regulation of abiotic stresses	2843.6	-0.461822	0.200856	0.00180653	0.0475436
Os04g0206200	DNA helicase domain containing protein.	1204.33	-0.463496	0.171717	0.000639655	0.0241775
Os09g0345700	ATP-NAD kinase, PpnK-type domain containing protein.	526.523	-0.463884	0.187492	0.00117289	0.0359912
Os06g0270900	Aldehyde dehydrogenase, Regulation of tapetum degeneration, Male reproductive development, Regulation of the growth-defense trade-off	28564	-0.478951	0.165485	0.000347693	0.0156126
Os01g0881500	Similar to Scarecrow-like 1 (Fragment).	9150.61	-0.484349	0.143082	6.69e-05	0.00476402
Os02g0745700	Fatty acid hydroxylase domain containing protein.	9212.84	-0.491378	0.154203	0.00013078	0.00766923
Os03g0774600	Conserved hypothetical protein.	1891.1	-0.49249	0.136414	2.98e-05	0.00256865
Os04g0521800	Peptidase M20 family protein.	2554.56	-0.494058	0.146355	6.94e-05	0.00485243
Os12g0556400	Similar to GAG1At protein.	709.099	-0.49466	0.182007	0.000547094	0.02178
Os08g0522500	Glycoside hydrolase, family 19 protein.	688.882	-0.49522	0.200695	0.00107986	0.033712
Os03g0331600	Uncharacterised protein family Ycf54 domain containing protein.	10282	-0.496016	0.220347	0.00179182	0.0474095
Os07g0572900	Similar to 40S ribosomal protein S13.	482.028	-0.51181	0.186627	0.0004911	0.0201891
Os05g0367000	Similar to PHD finger-like domain protein 5A (Splicing factor 3B associated 14 kDa protein) (SF3b14b).	713.316	-0.515028	0.196267	0.000674405	0.0248243
Os03g0184600	Similar to Dihydroflavonol-4-reductase.	1525.8	-0.518522	0.166594	0.000155181	0.00865467
Os01g0102500	Conserved hypothetical protein.	1338.7	-0.528231	0.166553	0.000126108	0.00748699
Os10g0456500	Similar to Glutamine synthetase (Fragment).	4177.47	-0.531774	0.217352	0.00101426	0.0326171
Os06g0224400	Mitochodrial transcription termination factor-related family protein.	343.429	-0.534265	0.187317	0.000337052	0.0153023
Os03g0336500	Similar to Protein LRP16.	1723.24	-0.536748	0.224342	0.00114704	0.0354118
Os10g0492800	Similar to Ser/Thr protein phosphatase family.	4325.65	-0.538438	0.201757	0.000560592	0.0222065
Os06g0283300	Similar to nodulation receptor kinase.	3582.73	-0.542656	0.248575	0.00182804	0.047853
Os01g0242300	Optic atrophy 3 family protein.	495.026	-0.545728	0.242224	0.00155824	0.0429522
Os10g0489800	Protein of unknown function DUF1308 family protein.	414.272	-0.548211	0.181642	0.000196677	0.010365
Os02g0109100	Similar to diphosphomevalonate decarboxylase.	3399.47	-0.5495	0.193484	0.000339939	0.015375
Os06g0600800	Hypothetical protein.	433.252	-0.55057	0.183868	0.000210649	0.0108621
Os12g0194600	Similar to DNA binding protein.	533.853	-0.55564	0.198076	0.000366579	0.0162121
Os12g0175500	Similar to Glutaredoxin-like protein.	4533.29	-0.558378	0.174163	0.000104605	0.006401
Os07g0687500	Rhodanese-like domain containing protein.	6125.46	-0.562347	0.166478	6.08e-05	0.00444774
Os05g0427100	Octicosapeptide/Phox/Bem1p domain containing protein.	1071.86	-0.562694	0.194603	0.000273124	0.0131088
Os03g0750500	Hypothetical conserved gene.	1424.63	-0.563337	0.196595	0.000300075	0.0141459
Os08g0359100	Similar to Lipid phosphate phosphatase 2 (EC 3.1.3.-) (AtLPP2) (Phosphatidic acid phosphatase 2) (AtPAP2) (Prenyl diphosphate phosphatase).	3952.7	-0.564225	0.162035	4.02e-05	0.00319328
Os07g0564600	Similar to Secretory carrier membrane protein.	1130.99	-0.569293	0.133817	1.78e-06	0.00027706
Os05g0495600	Similar to autoinhibited calcium ATPase.	3080.07	-0.572352	0.258355	0.00145733	0.0414602
Os11g0599500	Similar to RNA helicase (Fragment).	1129.83	-0.578387	0.219044	0.000548592	0.0218033
Os05g0404000	Mitochodrial transcription termination factor-related family protein.	3749.92	-0.581741	0.200591	0.00025194	0.0123523
Os02g0621600	Similar to OSIGBa0157K09-H0214G12.24 protein.	1844.59	-0.586497	0.227754	0.000645276	0.0241989
Os01g0672800	Protein of unknown function DUF1421 domain containing protein.	530.838	-0.588546	0.234853	0.000773475	0.0273355
Os04g0282400	Homologue of Arabidopsis flowering-promoting factor 1, AtFPF1, Modulation of root and flower development, Control of auxin accumulation, Modulation of ROS homeostasis	32164.2	-0.592318	0.19117	0.000145895	0.00827176
Os05g0432700	Similar to Pi starvation-induced protein (Fragment).	17596.6	-0.595141	0.184361	8.98e-05	0.0057763
Os01g0504500	Similar to Transparent testa 12 protein.	1812.45	-0.596236	0.234145	0.000676997	0.0248815
Os03g0776900	Similar to mitochondrial import inner membrane translocase subunit TIM14.	2013.14	-0.597471	0.200455	0.000196276	0.010365
Os03g0288400	Similar to kinesin like protein.	884.957	-0.600213	0.220609	0.00041939	0.0180799
Os07g0568300	Similar to ZF protein (Fragment).	3721.16	-0.603328	0.186417	8.53e-05	0.00555999
Os01g0915300	Non-protein coding transcript.	1255.66	-0.604211	0.202184	0.000186367	0.00995316
Os10g0462600	Conserved hypothetical protein.	863.794	-0.612697	0.23565	0.000567815	0.0222181
Os02g0669500	Similar to H0211B05.7 protein.	229.692	-0.614475	0.234837	0.000544314	0.0217054
Os08g0546700	Peptidase S54, rhomboid domain containing protein.	734.635	-0.61605	0.188015	7.27e-05	0.00500023
Os02g0614500	Protein of unknown function DUF250 domain containing protein.	3974.18	-0.618605	0.234217	0.0005003	0.02036
Os01g0392100	Conserved hypothetical protein.	1407.97	-0.624554	0.187795	6.01e-05	0.00442201
Os09g0314333	UAA transporter family protein.	2286.11	-0.625733	0.159496	6.72e-06	0.000795896
Os05g0548100	Similar to VIP1 protein.	1833.69	-0.629639	0.192359	7.17e-05	0.00496076
Os01g0220400	Hypothetical protein.	1594.9	-0.633618	0.201744	0.000109323	0.00663871
Os02g0739100	Similar to Formin-like protein 16.	812.982	-0.639882	0.198759	8.45e-05	0.00553647
Os04g0602600	Pentatricopeptide repeat domain containing protein.	564.529	-0.649954	0.246919	0.000485524	0.0200287
Os04g0528800	Similar to Ferredoxin-thioredoxin reductase, variable chain (FTR-V) (Ferredoxin- thioredoxin reductase subunit A) (FTR-A).	545.671	-0.650144	0.21309	0.000139819	0.00806101
Os02g0260900	Similar to H0315A08.1 protein.	172.431	-0.654628	0.262658	0.000702277	0.0254973
Os11g0113300	Conserved hypothetical protein.	1663.05	-0.654821	0.179592	1.81e-05	0.00170052
Os03g0440900	Similar to LRR protein.	17535.2	-0.657964	0.280481	0.000961968	0.0314746
Os03g0124300	Similar to ATP binding protein.	4670.18	-0.663269	0.218228	0.000143526	0.00817619
Os02g0827100	Similar to prolyl 4-hydroxylase alpha-2 subunit.	865.129	-0.663367	0.162789	3.23e-06	0.0004368
Os11g0472000	Zinc finger, CCCH-type domain containing protein.	6589.45	-0.669185	0.275496	0.000837722	0.0287566
Os08g0532200	Similar to Glutamate-1-semialdehyde 2, 1-aminomutase, chloroplast precursor (EC 5.4.3.8) (GSA) (Glutamate-1-semialdehyde aminotransferase) (GSA- AT).	10914.6	-0.681825	0.273643	0.000662671	0.0247103
Os01g0695200	Protein of unknown function DUF266, plant family protein.	4969.58	-0.685202	0.16826	3.12e-06	0.000423864
Os06g0591600	Similar to Hemoglobin Hb2.	7071.66	-0.685679	0.144603	1.54e-07	3.81e-05
Os08g0503200	PLC-like phosphodiesterase, TIM beta/alpha-barrel domain domain containing protein.	6109.05	-0.692596	0.306348	0.00109544	0.0341268
Os11g0599466	Hypothetical gene.	1797.27	-0.696626	0.123717	1.29e-09	8.1e-07
Os04g0446100	Similar to OSIGBa0140O07.12 protein.	179.035	-0.709029	0.314667	0.00113308	0.0350261
Os01g0837600	Similar to plant-specific domain TIGR01589 family protein.	2243.22	-0.709687	0.220259	7.53e-05	0.00511853
Os05g0508400	Mannose-binding lectin domain containing protein.	3111.27	-0.723708	0.317606	0.0010381	0.0330784
Os07g0666600	KIP1-like domain containing protein.	2026.16	-0.735795	0.310104	0.000760898	0.0269707
Os06g0524300	Protein of unknown function DUF3133 domain containing protein.	1423.87	-0.742192	0.190091	5.82e-06	0.000710721
Os03g0616400	Similar to Plasma membrane Ca2+-ATPase.	1547.59	-0.742664	0.280088	0.000413175	0.0178764
Os03g0331700	Similar to cDNA clone:002-120-A09, full insert sequence.	1507.83	-0.753293	0.316254	0.000775159	0.0273546
Os10g0533200	NAD(P)-binding domain containing protein.	737.172	-0.754094	0.329267	0.000972005	0.0316842
Os10g0100300	NAD(P)-binding domain containing protein.	3671.63	-0.772231	0.395798	0.00190665	0.0494242
Os05g0473500	Exo70 exocyst complex subunit family protein.	1547.07	-0.772252	0.343408	0.00104093	0.0331188
Os07g0695400	KIP1-like domain containing protein.	586.472	-0.773651	0.207327	1.12e-05	0.0011691
Os01g0729100	Protein of unknown function DUF92, transmembrane family protein.	418.674	-0.777261	0.185089	1.65e-06	0.0002631
Os07g0245100	Similar to Cytosine deaminase (EC 3.5.4.1).	1005.13	-0.783074	0.186645	1.63e-06	0.0002631
Os02g0167600	Hypothetical gene.	471.402	-0.791426	0.334793	0.000883456	0.0297782
Os02g0728300	Similar to ASC1-like protein 2.	1218.53	-0.796491	0.192211	2.04e-06	0.000305082
Os10g0415200	Exocyst complex subunit Sec15-like family protein.	331.632	-0.799426	0.348353	0.000913426	0.0304047
Os01g0891700	Leucine-rich repeat, N-terminal domain containing protein.	356.822	-0.805054	0.243063	4.98e-05	0.00375524
Os08g0136001	Hypothetical gene.	143.183	-0.808363	0.338975	0.000735739	0.0262736
Os06g0143400	Similar to Acyl-ACP thioesterase (Fragment).	1795.57	-0.811373	0.246124	5.17e-05	0.00387818
Os09g0541700	Similar to mRNA, clone: RTFL01-25-P14.	553.357	-0.81514	0.36263	0.000996344	0.0322142
Os10g0128502	Hypothetical conserved gene.	89.3239	-0.827987	0.332311	0.000563553	0.0222181
Os02g0125700	Light-harvesting like protein	8499.63	-0.832753	0.29484	0.00025051	0.0123327
Os02g0306401	Similar to Nicotianamine aminotransferase A.	68308.4	-0.83382	0.296057	0.000226793	0.011472
Os02g0681200	Zinc finger, RING/FYVE/PHD-type domain containing protein.	705.932	-0.847436	0.417785	0.00151891	0.0424055
Os12g0211500	Leucine-rich repeat, N-terminal domain containing protein.	322.03	-0.85314	0.337445	0.000493269	0.0202088
Os10g0101200	Serine carboxypeptidase, Regulation of grain filling and seed germination	6276.57	-0.855898	0.409892	0.00129346	0.038414
Os02g0738400	Similar to Histidine kinase.	2878.76	-0.860395	0.194308	5.5e-07	0.000107779
Os12g0112500	Protein-tyrosine phosphatase, dual specificity domain containing protein.	1597.1	-0.862479	0.34051	0.000477247	0.0198565
Os06g0641066	Hypothetical protein.	396.652	-0.870077	0.346846	0.000509332	0.0205677
Os03g0452300	Ribosomal protein S5, bacterial-type domain containing protein.	12342.1	-0.871343	0.356202	0.000552687	0.0219297
Os02g0182700	Conserved hypothetical protein.	802.803	-0.879096	0.213043	2.04e-06	0.000305082
Os06g0708000	Mitogen-activated protein kinase	6460.83	-0.881615	0.306885	0.000180881	0.0097472
Os05g0363500	Hypothetical conserved gene.	74.0508	-0.892322	0.423031	0.0012639	0.0377057
Os02g0459600	Lectin receptor kinase, Regulation of pollen development	432.614	-0.893017	0.444326	0.00151366	0.0423083
Os01g0672500	Glycosyl transferase, family 48 protein.	3591.52	-0.89785	0.277875	5.95e-05	0.00439409
Os02g0704800	Similar to ornithine carbamoyltransferase.	3267.62	-0.901604	0.268233	3.82e-05	0.0030994
Os01g0662300	Similar to Isoform 2 of 50S ribosomal protein L12, chloroplastic.	2000.91	-0.902844	0.344689	0.000368656	0.0162739
Os03g0284400	Similar to Ribosomal protein L10-like.	3967.49	-0.91126	0.371657	0.000562142	0.0222181
Os10g0205700	Pollen Ole e 1 allergen/extensin domain containing protein.	1520.96	-0.919837	0.326927	0.000213582	0.0109426
Os06g0131300	Arginine decarboxylase, Chilling stress response	4507.92	-0.923752	0.398126	0.000786883	0.0276055
Os09g0251800	C2 calcium-dependent membrane targeting domain containing protein.	3059.69	-0.924359	0.237136	5.07e-06	0.000640684
Os08g0538600	Stress up-regulated Nod 19 family protein.	16871	-0.929499	0.427907	0.00102833	0.0329369
Os02g0212400	Conserved hypothetical protein.	147.87	-0.944896	0.459189	0.00133144	0.03928
Os07g0232850	Non-protein coding transcript.	1449.93	-0.951623	0.316477	0.000116822	0.00698772
Os03g0777500	Protein of unknown function DUF1068 family protein.	127.806	-0.95624	0.48646	0.00157775	0.04334
Os01g0357900	Similar to RALF.	189.967	-0.969091	0.327556	0.000136139	0.00790598
Os11g0208850	Hypothetical protein.	731.528	-0.983369	0.450289	0.00097658	0.0317468
Os03g0845000	Similar to Pirin-like protein.	6882.25	-0.9851	0.303841	5.6e-05	0.00417362
Os06g0178500	Isopenicillin N synthase family protein.	2118.84	-0.987003	0.316871	8.14e-05	0.00539237
Os06g0692700	Conserved hypothetical protein.	306.121	-0.991627	0.204567	6.86e-08	1.91e-05
Os03g0187600	GRAM domain containing protein.	3237.02	-0.992992	0.235522	1.28e-06	0.000220949
Os04g0675600	Hypothetical conserved gene.	113.472	-0.99643	0.344056	0.000161954	0.00892839
Os06g0176700	Isopenicillin N synthase family protein.	1985.98	-1.00396	0.316668	6.75e-05	0.00477889
Os04g0209200	Similar to MRP-like ABC transporter.	2885.9	-1.00472	0.371668	0.000273943	0.0131088
Os09g0453500	Spectrin repeat containing protein.	1745.75	-1.00562	0.269521	9.24e-06	0.00101502
Os02g0471500	Protein phosphatase 2C domain containing protein.	4218.2	-1.01196	0.274981	1.08e-05	0.0011508
Os03g0121700	Similar to Nascent polypeptide-associated complex alpha subunit-like protein 3 (NAC-alpha-like protein 3) (Alpha-NAC-like protein 3).	2545.76	-1.02962	0.458795	0.000835779	0.0287442
Os01g0622600	Calcium-dependent protein kinase, Positive regulation of salt and drought tolerance, Negative regulation of seedling growth and seed development, Regulation of pathogenesis-related genes involved in disease resistance	3806.79	-1.04572	0.240038	6.55e-07	0.000124517
Os07g0685500	Alpha/beta hydrolase family protein.	713.185	-1.04905	0.546287	0.00148863	0.0418292
Os11g0443700	Similar to Short chain alcohol dehydrogenase-like.	46.3435	-1.05331	0.467191	0.000846655	0.0290182
Os03g0737300	HAD-superfamily phosphatase, subfamily IIIC domain containing protein.	134.099	-1.06347	0.48148	0.00090361	0.0301531
Os07g0471300	Similar to Protein argonaute 18.	215.077	-1.06447	0.545261	0.00149165	0.0418396
Os06g0147800	Similar to Mitogen-activated protein kinase kinase 2.	1649.51	-1.0705	0.312554	2.71e-05	0.0024057
Os02g0611800	Similar to Hydroxyanthranilate hydroxycinnamoyltransferase 3.	1740.15	-1.07551	0.580233	0.00174259	0.0466367
Os01g0848300	Pentatricopeptide repeat domain containing protein.	780.805	-1.07887	0.436555	0.000478029	0.0198565
Os01g0173950	Non-protein coding transcript.	87.1899	-1.08656	0.373672	0.000150021	0.00848558
Os12g0617250	Hypothetical gene.	262.415	-1.08684	0.443901	0.000507812	0.0205677
Os04g0227500	DSBA oxidoreductase family protein.	947.826	-1.0891	0.383463	0.000177926	0.00960959
Os12g0174700	Similar to disease resistance response protein 206.	266.253	-1.09195	0.454046	0.000564768	0.0222181
Os09g0115500	Proteinase inhibitor I3, Kunitz legume domain containing protein.	21773.1	-1.10238	0.325037	3.03e-05	0.00259057
Os01g0667600	Similar to GTP-binding protein.	1398.06	-1.11526	0.33876	4.27e-05	0.00336819
Os01g0173900	Similar to MRP-like ABC transporter.	5606.23	-1.11947	0.223137	2.71e-08	8.99e-06
Os06g0650900	Conserved hypothetical protein.	5062.87	-1.12109	0.361457	7.9e-05	0.00526781
Os05g0158500	Serine carboxypeptidase, Positive regulator of grain size	382.019	-1.12429	0.25027	3.53e-07	7.81e-05
Os06g0651000	Similar to Helminthosporium carbonum susceptibility1.	3933.71	-1.12773	0.345779	4.69e-05	0.00359297
Os02g0153000	Protein of unknown function DUF547 domain containing protein.	71.5779	-1.12879	0.56839	0.00137979	0.0401129
Os01g0876650	Hypothetical conserved gene.	264.689	-1.13858	0.390141	0.000139201	0.00805794
Os05g0594200	Similar to Cation/proton exchanger 1a.	111.613	-1.1456	0.44275	0.000352556	0.0157668
Os08g0130400	AMP-dependent synthetase/ligase domain containing protein.	170.719	-1.15237	0.437744	0.000309618	0.0144679
Os07g0661400	Conserved hypothetical protein.	4604.55	-1.15245	0.592369	0.00141682	0.0408911
Os01g0323600	Similar to S-adenosylmethionine synthase 2.	16688.5	-1.15535	0.326386	1.75e-05	0.00167656
Os06g0673800	Conserved hypothetical protein.	398.509	-1.15677	0.545475	0.0010222	0.0327845
Os12g0611100	Similar to serine/threonine-protein kinase receptor.	677.849	-1.15901	0.349461	3.86e-05	0.00311938
Os04g0445400	Similar to OSIGBa0140O07.6 protein.	196.843	-1.16195	0.368216	6.61e-05	0.00472421
Os09g0462550	Hypothetical gene.	75.3062	-1.16522	0.434321	0.000273946	0.0131088
Os01g0369700	Similar to Glutathione S-transferase GST 8 (EC 2.5.1.18).	2645.55	-1.20198	0.516739	0.000635864	0.0240723
Os11g0637501	Similar to membrane protein.	1757.19	-1.20228	0.572592	0.00103828	0.0330784
Os10g0509100	Similar to predicted protein.	9457.63	-1.216	0.338441	1.36e-05	0.00136198
Os03g0364500	Similar to plectin-related.	743.675	-1.22942	0.544485	0.000712129	0.0256989
Os02g0760200	Conserved hypothetical protein.	147.638	-1.24903	0.663525	0.00153982	0.0426904
Os04g0571600	Multi antimicrobial extrusion protein MatE family protein.	256.507	-1.25498	0.657724	0.0014551	0.0414602
Os04g0493100	Basic helix-loop-helix dimerisation region bHLH domain containing protein.	1600.98	-1.28047	0.509683	0.000394815	0.0172693
Os01g0322700	Primary microRNA of OsmiR408; Target gene(s): OsUCL8 (Os03g0709100), OsUCL7 (Os03g0259100), Regulation of panicle branching and grain weight, Regulation of grain yield and photosynthesis	175.35	-1.28209	0.728912	0.00184707	0.0481405
Os05g0261700	Hypothetical conserved gene.	80.8742	-1.28784	0.451005	0.000159965	0.00883906
Os01g0256500	Similar to ZnI.	7043.64	-1.29018	0.646137	0.00120662	0.0367296
Os06g0313440	SAM dependent carboxyl methyltransferase domain containing protein.	72.8682	-1.29626	0.618056	0.00102976	0.0329386
Os03g0391700	Helix-loop-helix DNA-binding domain containing protein.	982.99	-1.32578	0.240003	1.64e-09	9.6e-07
Os02g0257300	Rhodanese-like domain containing protein.	3306.91	-1.32902	0.698955	0.00140081	0.0405761
Os05g0149400	ACC oxidase, Ethylene biosynthesis	4731.38	-1.33226	0.712408	0.00148561	0.0418292
Os01g0604500	EF-Hand type domain containing protein.	106.734	-1.33739	0.316277	1.09e-06	0.000194726
Os12g0617400	9-cis-epoxycarotenoid dioxygenase, Control of ABA biosynthesis, Regulation of salt and water stress tolerance and leaf senescence	693.623	-1.35583	0.234014	3.45e-10	2.85e-07
Os01g0805400	Cytokinin glycosyltransferase	253.035	-1.36025	0.527982	0.000329668	0.0150527
Os04g0226800	Similar to OSIGBa0135L04.4 protein.	373.114	-1.37476	0.572636	0.000501214	0.02036
Os03g0741100	Basic helix-loop-helix transcription factor, Drought tolerance	2507.61	-1.3807	0.720972	0.00135122	0.039647
Os05g0318901	Non-protein coding transcript.	123.316	-1.3891	0.420523	3.8e-05	0.0030994
Os06g0697600	ATPase, AAA-type, core domain containing protein.	124.123	-1.3913	0.390025	1.5e-05	0.00146749
Os04g0612500	Similar to 36.4 kDa proline-rich protein.	573.735	-1.39461	0.441114	6.07e-05	0.00444774
Os09g0462700	Similar to RNA Binding Protein 47.	83.5874	-1.39779	0.464844	9.86e-05	0.00611157
Os02g0257400	Non-protein coding transcript.	509.219	-1.40255	0.651951	0.000856114	0.0291636
Os08g0224500	Similar to 3-glucanase.	131.79	-1.40339	0.636466	0.000782476	0.0275316
Os10g0570200	Similar to RIR1b protein precursor.	5850.06	-1.40924	0.505418	0.000177101	0.00958667
Os05g0563900	Hypothetical gene.	585.674	-1.41272	0.333589	1.01e-06	0.000184623
Os09g0274100	Similar to H0402C08.3 protein.	169.937	-1.42669	0.523635	0.000215145	0.0109991
Os03g0187550	Hypothetical gene.	555.403	-1.42725	0.304335	1.25e-07	3.12e-05
Os08g0452900	Similar to Chaperone protein dnaJ.	715.076	-1.42783	0.418681	2.64e-05	0.00235583
Os05g0493100	Similar to KI domain interacting kinase 1.	37.2993	-1.43074	0.649582	0.000819208	0.0283242
Os07g0123800	Uncharacterised conserved protein UCP031279 domain containing protein.	132.869	-1.43354	0.330761	6.61e-07	0.000124535
Os04g0591000	Nucleotide-binding, alpha-beta plait domain containing protein.	3790.33	-1.44101	0.561697	0.000324057	0.0149173
Os04g0634700	Diacylglycerol kinase, Root growth and development, Disease resistance responses	1411.97	-1.44234	0.350532	1.73e-06	0.000273638
Os01g0175100	Kv1.4 voltage-gated K+ channel family protein.	343.164	-1.44724	0.470074	7.64e-05	0.0051645
Os02g0254600	Conserved hypothetical protein.	2832.4	-1.45047	0.180306	4.51e-17	3.59e-13
Os06g0129100	Short-chain dehydrogenase/reductase SDR family protein.	1800.14	-1.46095	0.293044	2.88e-08	9.45e-06
Os04g0306400	Ribose 5-phosphate isomerase family protein.	2320.61	-1.46673	0.49042	9.81e-05	0.00611069
Os05g0495700	Similar to Glycerol-3-phosphate dehydrogenase.	251.538	-1.46896	0.719089	0.00104909	0.0331921
Os03g0723700	Conserved hypothetical protein.	435.988	-1.48504	0.34294	6.56e-07	0.000124517
Os10g0569800	Similar to RIR1b protein.	4603.63	-1.49056	0.325015	1.97e-07	4.69e-05
Os03g0667100	Similar to NPR1-like protein.	5255.72	-1.49612	0.548457	0.000208431	0.0107709
Os04g0542800	Transporter of the Copper-Nicotianamine Complex, Fe(III)-deoxymugineic acid transporter, Copper distribution, Allocation of iron	5400.67	-1.51154	0.457307	3.61e-05	0.00301112
Os03g0740833	Conserved hypothetical protein.	574.056	-1.5182	0.679369	0.000696597	0.0254067
Os01g0248500	Similar to Pathogen-related protein.	1297.51	-1.53138	0.305721	2.51e-08	8.58e-06
Os07g0615200	Tify domain containing protein.	18932.6	-1.54803	0.496093	6.43e-05	0.00460593
Os03g0411800	Similar to Metal transport protein.	3046.59	-1.56704	0.644151	0.000433659	0.0185431
Os04g0630900	Similar to H0105C05.3 protein.	345.778	-1.57811	0.715792	0.00073054	0.0261601
Os01g0213400	Zinc finger, RING/FYVE/PHD-type domain containing protein.	80.5092	-1.58512	0.618152	0.000325415	0.0149441
Os05g0553400	Similar to Myb-related transcription factor-like protein (MYB transcription factor).	256.992	-1.59442	0.672875	0.000509767	0.0205677
Os06g0646100	Conserved hypothetical protein.	473.425	-1.60044	0.626006	0.000322977	0.0149173
Os12g0170800	Similar to Citrate binding protein precursor.	266.583	-1.61443	0.446271	1.16e-05	0.00120411
Os03g0103200	Similar to Physical impedance induced protein.	1033.49	-1.65381	0.537941	7.31e-05	0.0050093
Os01g0314800	Late embryogenesis abundant protein 3 family protein.	19827.5	-1.65606	0.365503	2.5e-07	5.7e-05
Os01g0225400	Pyruvate/Phosphoenolpyruvate kinase, catalytic core domain containing protein.	129.872	-1.67084	0.451589	8.56e-06	0.000965901
Os09g0447300	Cytochrome P450 family protein.	127.763	-1.69159	0.50208	2.81e-05	0.00245809
Os12g0245800	Conserved hypothetical protein.	19.4782	-1.71351	0.747401	0.000672926	0.0248243
Os07g0578333	Conserved hypothetical protein.	271.166	-1.71402	0.460387	7.45e-06	0.000864737
Os04g0280500	Similar to Non-S-locus F-box-like protein 2011 (Fragment).	1058.23	-1.76802	0.756114	0.000519816	0.0208676
Os02g0570700	Cytochrome P450 family protein.	1476.54	-1.78626	0.634575	0.000152337	0.0085379
Os05g0130300	Conserved hypothetical protein.	4893.87	-1.79513	0.669712	0.000219176	0.0111575
Os06g0474800	Similar to 3Fe-4S ferredoxin.	138.831	-1.81339	0.492788	9.02e-06	0.0010059
Os12g0268100	Hypothetical protein.	172.192	-1.82667	0.759792	0.000444363	0.0189178
Os03g0150700	Hypothetical conserved gene.	194.811	-1.85347	0.465903	2.77e-06	0.000396878
Os08g0509100	Similar to Lipoxygenase, chloroplast precursor (EC 1.13.11.12).	6564.99	-1.86163	0.396673	1.09e-07	2.82e-05
Os01g0795250	Hypothetical protein.	267.097	-1.91434	0.628276	7.6e-05	0.00515258
Os01g0934350	Similar to predicted protein.	69.5488	-1.95863	0.581166	2.75e-05	0.00243185
Os04g0688300	Haem peroxidase, plant/fungal/bacterial family protein.	77.1254	-1.96763	0.744288	0.000242938	0.0121347
Os11g0208800	Similar to Receptor-like protein kinase.	191.178	-1.96812	0.349566	8.25e-10	5.48e-07
Os02g0154000	Leucine-rich repeat receptor-like kinase, Positive regulation of the drought stress response and tiller development	98.2093	-1.96999	0.586508	2.81e-05	0.00245809
Os10g0491400	Conserved hypothetical protein.	342.315	-1.99974	0.463055	6.35e-07	0.000122609
Os03g0429000	Proteinase inhibitor I25, cystatin domain containing protein.	1081.83	-2.02632	0.367064	1.49e-09	8.92e-07
Os11g0183900	Similar to Aspartic proteinase Asp1 precursor (EC 3.4.23.-) (OsAsp1) (Nucellin- like protein).	945.874	-2.04719	0.492308	1.26e-06	0.000218367
Os05g0587300	Molecular chaperone, heat shock protein, Hsp40, DnaJ domain containing protein.	166.803	-2.08542	0.765197	0.000187526	0.00999277
Os01g0369800	Hypothetical protein.	25.3734	-2.0907	0.810845	0.000310189	0.0144679
Os02g0275200	Xyloglucan fucosyltransferase family protein.	245.226	-2.09271	0.479712	5.09e-07	0.000101529
Os08g0527900	Peptidase C19, ubiquitin carboxyl-terminal hydrolase 2 family protein.	23.5543	-2.10836	0.646279	4.38e-05	0.00343104
Os01g0795400	Similar to Subtilase.	75.1007	-2.11251	0.764423	0.000172898	0.00940171
Os12g0555500	Pathogen resistance protein PBZ1, 17 kDa RNase, Disease resistance	13364.7	-2.11523	0.50775	1.16e-06	0.000205048
Os03g0129400	Conserved hypothetical protein.	2799.88	-2.12142	0.430104	3.28e-08	1.05e-05
Os09g0448200	Similar to High-affinity potassium transporter.	3706.11	-2.12904	0.389914	2.07e-09	1.15e-06
Os01g0584900	WRKY transcription factor 28-like (WRKY5) (WRKY transcription factor 77).	922.61	-2.13381	0.420048	1.6e-08	5.91e-06
Os10g0491000	Plant Basic Secretory Protein family protein.	2384.21	-2.17147	0.412617	5.88e-09	2.56e-06
Os09g0517100	NB-ARC domain containing protein.	233.618	-2.19262	0.535779	1.65e-06	0.0002631
Os04g0178300	Similar to Isoform 3 of Syn-copalyl diphosphate synthase.	752.435	-2.31278	0.654916	1.42e-05	0.00140666
Os01g0940700	Similar to Glucan endo-1, 3-beta-glucosidase GII precursor (EC 3.2.1.39) ((1->3)- beta-glucan endohydrolase GII) ((1->3)-beta-glucanase isoenzyme GII) (Beta-1, 3-endoglucanase GII).	860.089	-2.34461	0.773216	7.33e-05	0.00501292
Os01g0795200	Similar to Subtilase.	2476.59	-2.35335	0.448733	6.39e-09	2.73e-06
Os10g0542900	Similar to chitinase.	4725.98	-2.37291	0.730667	3.67e-05	0.00303443
Os10g0490800	Similar to Secretory protein.	1943.44	-2.37374	0.412577	3.79e-10	3.02e-07
Os10g0543500	Six-bladed beta-propeller, TolB-like domain containing protein.	1063.05	-2.40253	0.751251	4.32e-05	0.00340218
Os12g0268000	Cytochrome P450 monooxygenase, Tryptamine 5-hydroxylase, Regulation of cell death and disease resistance	716.223	-2.42605	0.554146	4.62e-07	9.6e-05
Os04g0142400	Conserved hypothetical protein.	54.4376	-2.43273	0.438405	1.41e-09	8.63e-07
Os12g0263100	Similar to Zinc finger, DHHC domain containing 4.	41.0573	-2.44099	0.803151	7.74e-05	0.00521736
Os10g0543400	Chitinase 8.	406.285	-2.49681	0.769329	3.75e-05	0.00307947
Os10g0490900	Similar to Secretory protein.	835.077	-2.50724	0.327345	8.7e-16	5.21e-12
Os04g0688100	Peroxidase (EC 1.11.1.7).	271.635	-2.54867	0.505422	1.9e-08	6.88e-06
Os06g0493100	Conserved hypothetical protein.	4210.09	-2.67578	0.574329	1.22e-07	3.11e-05
Os01g0332100	Similar to Neutral invertase-like protein (Fragment).	14998.3	-2.71228	0.535071	1.61e-08	5.91e-06
Os12g0555300	Similar to Pathogenesis-related protein PR-10a.	631.627	-2.71357	0.688622	2.85e-06	0.000403107
Os04g0458300	Similar to OSIGBa0097P08.2 protein.	229.431	-2.75217	0.479623	4.09e-10	3.16e-07
Os07g0129200	Pathogenesis-related 1a protein, Regulation of abiotic stress responses	103.883	-2.76001	0.798288	1.8e-05	0.00169947
Os12g0629300	Similar to Thaumatin-like protein.	285.414	-2.88579	0.47863	6.97e-11	7.25e-08
Os01g0332150	Hypothetical protein.	358.96	-2.93107	0.460883	8.56e-12	1.46e-08
Os06g0688200	Similar to blight-associated protein p12.	1027.02	-3.12762	0.597441	6.58e-09	2.76e-06
Os10g0415100	Amino acid transporter, transmembrane domain containing protein.	436.249	-3.1319	0.508122	3.02e-11	3.81e-08
Os12g0629700	Similar to Thaumatin-like protein precursor.	389.8	-3.17818	0.619642	1.15e-08	4.67e-06
Os08g0482700	Cupredoxin domain containing protein.	1927.4	-3.21868	0.563188	4.49e-10	3.25e-07
Os02g0703900	Similar to Nodulin-like protein.	52.3521	-3.35742	0.465131	3.32e-14	8.83e-11
Os04g0122200	Similar to OSIGBa0137A06.2 protein.	25.6108	-3.37839	0.860605	3.9e-06	0.000518463
Os12g0629600	Thaumatin-like protein.	1757.51	-3.79184	0.617831	3.44e-11	4.02e-08
Os12g0628600	Similar to Thaumatin-like pathogenesis-related protein 3 precursor.	391.098	-4.11769	0.666661	2.68e-11	3.56e-08
Os11g0514400	Similar to BRASSINOSTEROID INSENSITIVE 1-associated receptor kinase 1.	343.971	-4.91142	0.552526	2.89e-20	3.46e-16
Os01g0382000	Similar to Pathogenesis-related protein PRB1-2 precursor.	469.154	-5.3815	0.709864	1.46e-15	5.81e-12
Os04g0693400	Hypothetical protein.	24.4716	-8.74736	2.87815	3.37e-09	1.58e-06
Os12g0515500	Similar to Zn-finger transcription factor.	729.768	-14.4723	3.417	7.89e-27	1.89e-22

## Sheet: Rondo_uniqueDEG_day21_vs_day14
	Annotation	baseMean	log2FoldChange	lfcsE	pvalue	padj
Os04g0386700	Similar to OSIGBa0148P16.6 protein.	48.7448	9.54834	3.11413	7.03e-08	3.69e-06
Os09g0127700	Conserved hypothetical protein.	41.4694	9.27561	3.08271	1.25e-07	5.73e-06
Os09g0316000	Similar to cupin, RmlC-type.	31.4104	8.75115	3.06896	7.6e-07	2.49e-05
Os04g0594100	MYB transcription factor, Regulation of cellulose biosynthesis during secondary cell wall formation	28.7371	8.74428	2.9313	7e-08	3.69e-06
Os07g0153150	Conserved hypothetical protein.	30.2291	8.63459	3.10269	1.75e-06	5.04e-05
Os02g0731500	Similar to cDNA, clone: J065098J18, full insert sequence.	23.2592	8.23176	3.00684	1.97e-06	5.54e-05
Os06g0244000	Similar to anthranilic acid methyltransferase 3.	22.127	8.18928	2.96096	1.24e-06	3.79e-05
Os06g0651900	Uncharacterised protein family UPF0057 domain containing protein.	18.5485	7.93938	2.87808	9.42e-07	2.98e-05
Os11g0606900	Similar to NB-ARC domain containing protein, expressed.	15.9588	7.82467	2.72979	9.62e-08	4.68e-06
Os05g0280500	Phospholipid/glycerol acyltransferase domain containing protein.	18.7448	7.65698	3.11872	2.68e-05	0.000466922
Os02g0609000	Hypothetical protein.	13.8573	7.54279	2.72537	3.84e-07	1.43e-05
Os11g0427700	Xanthine/uracil/vitamin C permease family protein.	11.7898	6.91386	2.94921	4.29e-05	0.000690797
Os05g0375466	Non-protein coding transcript.	12.3942	6.84464	3.08582	0.000108754	0.00147356
Os09g0457900	AP2/ERF transcription factor, Regulation of the internode elongation	12.7658	6.78411	3.18512	0.000184012	0.00225193
Os03g0799200	Protein of unknown function DUF593 family protein.	10.4957	6.7083	2.91887	5.52e-05	0.000846993
Os01g0702450	Similar to Chaperone protein dnaJ 10.	9.3416	6.67484	2.75824	1.67e-05	0.000317199
Os10g0518000	Non-protein coding transcript.	11.7929	6.64483	3.16406	0.000208675	0.00250083
Os04g0661100	Similar to H0112G12.8 protein.	11.4696	6.5866	3.16433	0.000227247	0.0026766
Os01g0910800	Conserved hypothetical protein.	2188.27	6.52724	1.00542	3.51e-12	7.03e-10
Os03g0294975	Hypothetical protein.	9.68604	6.52118	2.93166	8.83e-05	0.00124728
Os04g0210700	Similar to OSIGBa0114M03.3 protein.	8.22239	6.38972	2.7663	3.93e-05	0.000643278
Os01g0914000	Conserved hypothetical protein.	8.05907	6.35372	2.76098	4.13e-05	0.000672285
Os10g0524500	Putative glucose-methanol-choline oxidoreductase, Regulation of tapetum degeneration and pollen exine formation, Anther cuticle formation	9.20002	6.34153	2.98585	0.000162184	0.00203057
Os03g0762400	Similar to Peroxidase2 precursor (EC 1.11.1.7).	9.20546	6.32558	2.99937	0.000176932	0.00218336
Os05g0219800	DNA/RNA helicase, ATP-dependent, DEAH-box type, conserved site domain containing protein.	8.06286	6.29326	2.80628	6.63e-05	0.000982765
Os04g0460400	Uncharacterised protein family UPF0497, trans-membrane plant subgroup domain containing protein.	9.36516	6.27475	3.06929	0.000253442	0.00292689
Os01g0269800	NB-ARC domain containing protein.	9.03752	6.22461	3.04866	0.000253021	0.00292463
Os12g0624400	Hypothetical conserved gene.	8.0701	6.19617	2.88072	0.000126176	0.00166289
Os01g0727600	Conserved hypothetical protein.	38.4625	6.16409	1.43642	1.99e-06	5.58e-05
Os03g0654700	Protein of unknown function DUF1637 family protein.	567.765	5.91287	1.02484	3.14e-10	3.99e-08
Os02g0676400	Multi antimicrobial extrusion protein MatE family protein.	292.809	5.70671	1.48241	3.35e-06	8.53e-05
Os08g0508000	Cytochrome P450 family protein.	105.733	5.68199	1.8914	6.04e-05	0.000911109
Os11g0658900	Similar to Lipase family protein.	560.596	5.66841	0.536812	2.62e-27	1.71e-23
Os05g0575000	Stress-induced chloroplast degradation, Regulation of nitrogen assimilation during stress-induced senescence	815.154	5.59908	1.20427	1.14e-07	5.35e-06
Os03g0623100	Conserved hypothetical protein.	280.821	5.19179	1.62583	3.34e-05	0.000562205
Os05g0542500	Similar to Isoform 2 of Late embryogenesis abundant protein, group 3.	5730.98	5.14051	1.52583	1.94e-05	0.000355424
Os10g0178800	Hypothetical conserved gene.	42.6779	5.09609	1.18781	9.29e-07	2.95e-05
Os03g0799300	Conserved hypothetical protein.	45.5966	4.92382	1.20668	2.1e-06	5.84e-05
Os02g0771400	Protein-tyrosine phosphatase, SIW14-like domain containing protein.	42.5185	4.90509	1.05696	1.93e-07	8.14e-06
Os11g0658950	Non-protein coding transcript.	48.4144	4.88232	1.10941	5.65e-07	1.94e-05
Os02g0813600	Thiolase-like, subgroup domain containing protein.	220.112	4.86671	1.41584	1.62e-05	0.000310734
Os10g0523900	Similar to AP2 domain containing protein.	11.9366	4.83781	1.92961	0.000392039	0.00414682
Os01g0955550	Hypothetical conserved gene.	26.47	4.83367	1.05303	4.44e-07	1.6e-05
Os11g0659200	Protein of unknown function DUF581 family protein.	1693.38	4.81074	1.18622	1.66e-06	4.81e-05
Os03g0322900	Late embryogenesis abundant (LEA) protein, Abiotic stress tolerance	15.6738	4.7931	1.34165	4.14e-05	0.000673084
Os11g0181200	Hypothetical protein.	19.3979	4.73498	1.79932	0.000392632	0.00415141
Os01g0128000	Myb transcription factor domain containing protein.	172.689	4.7193	0.659453	4.19e-14	1.46e-11
Os06g0710700	Similar to Benzoyl coenzyme A: benzyl alcohol benzoyl transferase (Benzoyl- CoA:benzyl alcohol/phenylethanol benzoyltransferase).	380.505	4.71339	0.759052	2.41e-11	3.94e-09
Os05g0151200	TspO/MBR-related protein family protein.	138.683	4.69343	0.956493	3.82e-08	2.19e-06
Os05g0237800	Similar to Histidine amino acid transporter.	25.0493	4.66343	1.6719	0.000207253	0.00248837
Os09g0411500	Similar to predicted protein.	168.714	4.63161	0.605286	1.08e-15	5.64e-13
Os06g0506200	Protein of unknown function DUF250 domain containing protein.	92.8943	4.61535	1.21149	4.85e-06	0.000113946
Os09g0418250	Hypothetical conserved gene.	23.088	4.56902	1.09304	2.38e-06	6.4e-05
Os05g0409050	Non-protein coding transcript.	38.4892	4.49883	1.36547	3.58e-05	0.000596436
Os03g0222600	Similar to caleosin.	19.3826	4.49565	1.38832	7.27e-05	0.00106217
Os07g0683200	Similar to NAC domain transcription factor.	22399.4	4.46411	0.521634	6.45e-19	7.64e-16
Os07g0142200	Conserved hypothetical protein.	52.9142	4.40707	0.938742	1.3e-07	5.96e-06
Os04g0653300	Aux/IAA_ARF_dimerisation domain containing protein.	190.787	4.40235	1.72372	0.000213377	0.00254431
Os01g0644200	Similar to Little protein 1.	164.204	4.36127	0.644758	6.82e-13	1.67e-10
Os01g0124650	Hypothetical conserved gene.	445.855	4.29353	0.483222	2.63e-20	3.43e-17
Os12g0187800	Conserved hypothetical protein.	68.4823	4.25964	0.919714	1.66e-07	7.28e-06
Os11g0133001	Similar to Ser/Thr protein kinase (Fragment).	35.5749	4.24147	1.21006	1.8e-05	0.000336664
Os01g0832600	Similar to Leucoanthocyanidin dioxygenase-like protein.	346.279	4.19501	0.725898	3.44e-10	4.27e-08
Os03g0826800	Conserved hypothetical protein.	28.2807	4.18293	1.18676	1.98e-05	0.000361229
Os02g0168200	Similar to Transfactor-like protein.	40.2546	4.09601	0.98923	1.65e-06	4.81e-05
Os06g0317200	Similar to glycine-rich cell wall structural protein.	127.044	4.09421	1.92772	0.000557042	0.00551477
Os04g0511200	EFA27 for EF hand, abscisic acid, 27kD.	561.333	4.08717	1.17303	1.55e-05	0.000299451
Os07g0618400	Similar to Leucine-rich repeat transmembrane protein kinase 1 (Fragment).	71.5417	4.07296	1.08335	6.24e-06	0.000140905
Os01g0727700	Hypothetical conserved gene.	131.38	4.0566	0.55288	1.19e-14	4.93e-12
Os01g0123500	Conserved hypothetical protein.	37.5353	4.05101	1.06708	6.22e-06	0.00014056
Os11g0208651	Hypothetical protein.	46.8563	4.02151	0.855184	1.33e-07	6.01e-06
Os03g0235000	Similar to Peroxidase.	145.581	4.01888	0.955681	1.02e-06	3.2e-05
Os01g0862800	NAC (NAM ATAF1/2 CUC2) transcription factor, Early and transient regulator of abiotic stress responses	414.371	3.96063	1.14454	1.81e-05	0.000338476
Os03g0793800	Plant lipid transfer protein and hydrophobic protein, helical domain containing protein.	69.7605	3.9514	1.28858	6.51e-05	0.000970807
Os05g0162500	Protein kinase-like domain containing protein.	14.0594	3.93598	2.09705	0.0018028	0.0136557
Os09g0425200	Conserved hypothetical protein.	337.741	3.92235	1.20022	3.29e-05	0.000556337
Os01g0128200	Similar to Nuclease I.	4418.77	3.91432	0.379694	3.74e-26	1.22e-22
Os10g0416800	Similar to Chitinase 2 (EC 3.2.1.14) (Tulip bulb chitinase-2) (TBC-2).	38.524	3.90315	1.10989	1.72e-05	0.000325858
Os09g0552600	RmlC-like jelly roll fold domain containing protein.	11.3119	3.87155	1.74913	0.00123812	0.01021
Os08g0104400	Conserved hypothetical protein.	28.9247	3.86947	1.88924	0.000864332	0.00777511
Os10g0133133	Non-protein coding transcript.	1960.84	3.84955	0.478881	4.89e-17	4.11e-14
Os06g0681200	Cupredoxin domain containing protein.	794.221	3.8094	1.08168	1.43e-05	0.000280661
Os03g0820400	Similar to ZPT2-13.	216.828	3.79607	0.876319	5.94e-07	2.02e-05
Os01g0128250	Hypothetical gene.	592.384	3.79497	0.367984	3.04e-26	1.22e-22
Os07g0418500	Similar to Cytochrome P450.	221.851	3.77348	0.614383	3.93e-11	6.32e-09
Os04g0107700	Peptidase C1A, papain family protein.	17.4298	3.73657	1.10625	4.17e-05	0.00067703
Os07g0119800	Protein of unknown function DUF538 domain containing protein.	1083.67	3.73235	0.932143	2.37e-06	6.37e-05
Os11g0587600	Similar to PDR-like ABC transporter.	90.3214	3.70743	0.734947	2.13e-08	1.35e-06
Os03g0305550	Hypothetical gene.	678.075	3.6774	0.654831	9.01e-10	9.53e-08
Os02g0578201	Hypothetical protein.	191.875	3.65478	0.482746	1.97e-15	9.5e-13
Os12g0530300	Hypothetical conserved gene.	43.8594	3.6455	0.887217	1.8e-06	5.13e-05
Os12g0583700	Zinc finger, C2H2-type domain containing protein.	207.594	3.61209	0.82995	5.52e-07	1.91e-05
Os10g0133166	Conserved hypothetical protein.	2988.77	3.61061	0.405016	2.77e-20	3.44e-17
Os08g0565750	Hypothetical protein.	10.989	3.56425	1.98065	0.00225237	0.0162078
Os06g0207200	Conserved hypothetical protein.	36.4261	3.55781	1.56531	0.000552766	0.00547806
Os03g0168300	Protein of unknown function DUF1997 domain containing protein.	90.498	3.54055	0.964922	9.17e-06	0.000193479
Os07g0580300	Hypothetical conserved gene.	26.08	3.53811	0.964121	1.14e-05	0.000232296
Os06g0110200	Late embryogenesis abundant (LEA) group 1 family protein.	169.401	3.53558	0.771666	1.99e-07	8.3e-06
Os01g0385400	C4-dicarboxylate transporter/malic acid transport protein family protein.	29.5849	3.51703	1.46208	0.000446964	0.00460072
Os05g0572700	Similar to protein phosphatase 2C ABI1.	54.6544	3.5136	1.02393	2.24e-05	0.000400318
Os04g0109500	Legume lectin, beta domain containing protein.	46.1479	3.46125	0.593625	3.37e-10	4.19e-08
Os04g0523500	Hypothetical conserved gene.	840.448	3.45737	0.99301	1.74e-05	0.000327524
Os05g0575101	Similar to amino acid transport protein.	32.0057	3.42496	0.974333	1.9e-05	0.000349591
Os09g0425300	Conserved hypothetical protein.	95.7568	3.42048	0.869805	3.38e-06	8.57e-05
Os07g0118250	Protein of unknown function DUF538 family protein.	14.2406	3.41944	1.44569	0.000667282	0.00635509
Os01g0128100	Similar to Bifunctional nuclease (Fragment).	387.894	3.41698	0.365481	4.91e-22	8.52e-19
Os02g0783700	Similar to Lysine ketoglutarate reductase/saccharopine dehydrogenase.	614.936	3.41208	0.533852	8.12e-12	1.5e-09
Os01g0718500	Protein of unknown function DUF1070 domain containing protein.	634.101	3.40288	0.665025	1.4e-08	9.41e-07
Os07g0599900	Conserved hypothetical protein.	28.839	3.3853	0.955455	1.74e-05	0.000327417
Os01g0303600	Zinc finger, RING/FYVE/PHD-type domain containing protein.	528.838	3.33809	0.479002	1.61e-13	4.78e-11
Os03g0225900	Allene oxide synthase (CYP74A2), Biosynthesis of jasmonic acid (JA)	169.892	3.32886	0.785741	9.49e-07	3e-05
Os01g0543600	Cytochrome P450 domain containing protein.	100.199	3.32218	0.594438	1.12e-09	1.17e-07
Os02g0247500	Conserved hypothetical protein.	24.0274	3.31182	1.30557	0.000362082	0.00388518
Os05g0557100	Peptidase A1 domain containing protein.	34.5035	3.30331	1.22342	0.000218899	0.00260181
Os10g0113549	Non-protein coding transcript.	15.5474	3.29142	1.01391	6.2e-05	0.000931122
Os06g0675600	NAC transcription factor, Positive regulator of heading and senescence during the reproductive phase	2618.32	3.28034	0.418794	2.71e-16	1.65e-13
Os06g0338700	Similar to Primary amine oxidase.	60.2041	3.27804	0.692707	1.07e-07	5.12e-06
Os04g0544200	P-type cyclin, PHO80 homologous protein, Coordination of phosphate starvation signaling and cell cycle progression under phosphate starvation stress	213.873	3.27715	0.693309	1e-07	4.85e-06
Os08g0374600	Similar to Receptor kinase-like protein.	88.6196	3.26491	0.677614	6.83e-08	3.61e-06
Os04g0185600	General substrate transporter domain containing protein.	4000.85	3.25748	0.998004	3.85e-05	0.000633084
Os03g0168100	Late embryogenesis abundant protein repeat containing protein.	301.881	3.24484	0.769194	1.03e-06	3.22e-05
Os03g0448200	Similar to Exo70 exocyst complex subunit family protein.	207.027	3.23734	0.648752	2.79e-08	1.7e-06
Os01g0592500	Protein of unknown function DUF1070 family protein.	1013.38	3.21843	1.18648	0.000195807	0.00237614
Os08g0478000	Similar to mucin-2.	84.0147	3.2099	0.826548	4.2e-06	0.000101991
Os11g0109633	Hypothetical conserved gene.	149.625	3.20363	0.546204	2.28e-10	3.02e-08
Os05g0122700	Similar to Low-temperature induced protein lt101.2.	44.87	3.19841	0.882027	1.19e-05	0.000240815
Os07g0118200	Protein of unknown function DUF538 domain containing protein.	97.0848	3.17484	0.77167	1.64e-06	4.79e-05
Os04g0654500	Conserved hypothetical protein.	311.433	3.1636	0.783985	2.25e-06	6.17e-05
Os03g0852400	Conserved hypothetical protein.	29.4505	3.15984	1.40626	0.000651413	0.0062391
Os01g0862850	Hypothetical protein.	47.3142	3.14994	1.22168	0.00029053	0.00325419
Os11g0490100	Protein of unknown function DUF579, plant family protein.	32.4004	3.149	0.98815	5.62e-05	0.000859335
Os04g0422200	Similar to H0525E10.13 protein.	14.0679	3.14764	1.73363	0.00179782	0.0136369
Os07g0162600	Alpha/beta hydrolase fold-3 domain containing protein.	787.157	3.13505	0.534942	2.24e-10	2.98e-08
Os07g0643000	Alpha/beta hydrolase fold-3 domain containing protein.	29.3426	3.1204	0.958478	4.59e-05	0.000727649
Os08g0446301	Similar to Isoform INRPK1c of Receptor-like protein kinase.	51.9757	3.10136	0.516699	1.2e-10	1.73e-08
Os05g0104200	Polygalacturonase inhibiting protein, Inhibitor of fungal polygalacturonase, Sheath blight resistance	18.1115	3.06934	1.04246	0.000142851	0.00183801
Os01g0888900	Conserved hypothetical protein.	29.8497	3.0462	1.19922	0.0003441	0.00373377
Os01g0282800	Similar to Tubulin beta-5 chain (Beta-5 tubulin).	389.805	3.03776	0.792067	5.14e-06	0.000119897
Os06g0316800	Similar to Glycine-rich protein (Fragment).	1333.12	3.01674	1.07839	0.000161865	0.00202755
Os05g0245300	Uncharacterised protein family UPF0497, trans-membrane plant subgroup domain containing protein.	22.477	2.99411	1.77337	0.00180893	0.0136863
Os02g0555300	No apical meristem (NAM) protein domain containing protein.	129.818	2.97363	0.392827	2.11e-15	9.99e-13
Os01g0736500	Similar to harpin-induced protein.	601.803	2.97283	0.643511	1.77e-07	7.61e-06
Os07g0599500	Hypothetical protein.	85.9485	2.96274	0.933512	5.75e-05	0.000874844
Os10g0524300	LysM domain-containing protein, Embryo sac development	154.763	2.93977	0.406369	2.66e-14	9.91e-12
Os05g0445650	Hypothetical protein.	318.773	2.93703	0.265023	9.27e-30	1.21e-25
Os08g0374701	Similar to Protein kinase domain containing protein, expressed.	32.2217	2.92819	0.989411	0.000116942	0.00156225
Os08g0411250	Hypothetical protein.	19.9129	2.91342	1.36997	0.000956503	0.008356
Os07g0613000	RelA/SpoT protein domain containing protein.	503.687	2.89185	0.561787	1.29e-08	8.87e-07
Os02g0773732	Hypothetical conserved gene.	21.2205	2.87627	0.778224	1.18e-05	0.00023933
Os10g0542100	Plant EC metallothionein-like protein, family 15 protein.	45.5697	2.86297	1.39459	0.000958022	0.00836647
Os09g0378700	Similar to ubiquitin-protein ligase.	43.7237	2.86177	1.29961	0.000724089	0.00677392
Os07g0446900	Similar to OSIGBa0102I15.5 protein.	188.446	2.85539	0.64226	3.97e-07	1.46e-05
Os05g0382200	Similar to Cation/H+ exchanger (Fragment).	117.125	2.85485	0.551006	1.12e-08	7.94e-07
Os12g0428000	Similar to senescence-associated protein DIN1.	23.4388	2.84176	1.32953	0.000906139	0.00805932
Os10g0133100	Cyclin-like F-box domain containing protein.	420.975	2.83905	0.405359	1.35e-13	4.1e-11
Os05g0468800	Phosphatidylethanolamine-binding protein PEBP domain containing protein.	301.391	2.82923	0.690104	1.83e-06	5.21e-05
Os10g0208600	Pollen Ole e 1 allergen/extensin domain containing protein.	17.0186	2.79286	0.986718	0.000202409	0.00244147
Os11g0684000	Similar to Transcription factor MYB21 (Myb-related protein 21) (AtMYB21) (Myb homolog 3) (AtMyb3).	336.477	2.78141	0.354355	2.36e-16	1.5e-13
Os01g0615100	Chymotrypsin protease inhibitor, Salt and osmotic stress tolerance	2067.88	2.77777	0.553486	2.54e-08	1.57e-06
Os07g0686300	Zinc finger, RING/FYVE/PHD-type domain containing protein.	10.5226	2.77296	1.55925	0.00224403	0.0161612
Os09g0503850	Hypothetical protein.	79.8705	2.77147	0.561103	3.98e-08	2.27e-06
Os09g0504000	Similar to Nucleotide sugar epimerase-like protein (UDP-D-glucuronate 4- epimerase) (EC 5.1.3.6).	79.8705	2.77147	0.561103	3.98e-08	2.27e-06
Os07g0635500	Similar to Cytochrome P450.	52.8265	2.76554	1.16297	0.000504268	0.00507817
Os01g0731600	Similar to pathogen-related protein.	84.4331	2.75905	0.646109	9.23e-07	2.94e-05
Os07g0120500	Similar to predicted protein.	377.089	2.75374	0.598742	2.02e-07	8.42e-06
Os03g0575200	High-affinity potassium transporter, Maintenance of potassium homeostasis, Salt tolerance	15828.7	2.7399	0.32752	5.94e-18	5.73e-15
Os06g0244700	Similar to microtubule-associated protein TORTIFOLIA1.	32.9576	2.73926	2.31769	0.00285361	0.0193526
Os09g0571100	Pectin lyase fold/virulence factor domain containing protein.	41.0113	2.73668	0.640635	1e-06	3.15e-05
Os08g0434100	Similar to S-like ribonuclease (RNase PD2) (Fragment).	2479.3	2.7347	0.455959	1.04e-10	1.54e-08
Os12g0564100	Similar to Myb-like DNA-binding domain containing protein, expressed.	106.542	2.72726	0.812924	3.15e-05	0.000536792
Os04g0417000	Similar to Aluminum-activated malate transporter.	10.4893	2.7093	1.6615	0.00278975	0.0190085
Os11g0160400	Conserved hypothetical protein.	47.9681	2.70886	0.97797	0.000196347	0.00238159
Os05g0111300	Similar to B22EL8 protein.	1149.43	2.70136	0.609679	4.49e-07	1.61e-05
Os01g0226400	ATPase, AAA-type, core domain containing protein.	30.7627	2.6944	1.52939	0.00166661	0.0128712
Os08g0446350	Non-protein coding transcript.	31.2832	2.69368	0.647698	1.74e-06	5e-05
Os05g0577100	Protein of unknown function DUF617, plant family protein.	11.0243	2.67736	1.76021	0.00303173	0.0202858
Os02g0718600	Conserved hypothetical protein.	2096.97	2.67726	0.481366	1.39e-09	1.38e-07
Os09g0570850	Similar to Histone H2B.	128.045	2.66367	0.775142	2.39e-05	0.000422165
Os09g0426000	Protein of unknown function DUF6, transmembrane domain containing protein.	1060.07	2.65271	0.443456	1.23e-10	1.77e-08
Os04g0652700	Similar to Nuclease PA3.	2155.52	2.6517	0.444204	1.38e-10	1.95e-08
Os01g0955100	Similar to Calmodulin-like protein (Fragment).	864.85	2.64207	0.626858	1.17e-06	3.61e-05
Os07g0419000	Similar to Cytochrome P450.	9.2114	2.638	2.08502	0.00438037	0.0267464
Os07g0580200	Conserved hypothetical protein.	58.2592	2.63144	0.673201	4.32e-06	0.000104373
Os02g0717550	Non-protein coding transcript.	84.2245	2.63105	0.661676	3.2e-06	8.21e-05
Os06g0700601	Hypothetical gene.	60.4467	2.62489	0.660437	3.33e-06	8.49e-05
Os06g0113800	Similar to Kinetechore (Skp1p-like) protein-like.	28.3231	2.61764	0.956634	0.000235663	0.0027595
Os01g0757200	GA 2-oxidase3, GA metabolism	330.386	2.6154	0.506513	1.21e-08	8.46e-07
Os01g0869450	Hypothetical protein.	122.732	2.61512	0.950486	0.000203079	0.00244842
Os05g0465000	Conserved hypothetical protein.	81.1951	2.60382	0.773671	3.15e-05	0.00053696
Os02g0802500	Similar to H(+)-translocating (Pyrophosphate-ENERGIZED) inorganic pyrophosphatase beta-1 polypeptide (EC 3.6.1.1) (Fragment).	35.7852	2.59865	1.02024	0.000370404	0.00395182
Os09g0517200	Hypothetical conserved gene.	697.483	2.58236	0.507449	1.8e-08	1.17e-06
Os01g0652375	Hypothetical protein.	125.379	2.57454	0.836247	7.85e-05	0.00113171
Os12g0624300	Hypothetical protein.	98.413	2.56827	0.663548	4.91e-06	0.000115201
Os02g0582600	Heavy metal transport/detoxification protein domain containing protein.	66.1197	2.55154	0.769719	3.81e-05	0.000627858
Os07g0592600	Indole-3-acetic acid (IAA)-amido synthetase, Auxin signaling and defense signaling in a pathogen-nonspecific manner	1055.05	2.55002	0.484362	7.39e-09	5.65e-07
Os05g0516550	Hypothetical gene.	129.953	2.54943	0.651153	4.15e-06	0.000100949
Os01g0209700	Similar to GA 2-oxidase 5.	1117.03	2.54107	0.600749	1.13e-06	3.51e-05
Os03g0285133	Hypothetical conserved gene.	18.6459	2.54008	1.41047	0.00180862	0.0136863
Os09g0472100	Similar to ABC transporter.	465.983	2.51756	0.527777	9.51e-08	4.65e-06
Os08g0347000	Hypothetical conserved gene.	27.3668	2.5107	1.37247	0.00163742	0.012691
Os10g0528400	Glutathione S-transferase, C-terminal-like domain containing protein.	77.5903	2.50001	0.539764	1.89e-07	8.01e-06
Os03g0296200	Conserved hypothetical protein.	253.094	2.48884	0.553844	3.45e-07	1.31e-05
Os06g0662550	Conserved hypothetical protein.	411.939	2.48666	0.495809	2.7e-08	1.65e-06
Os08g0512700	Similar to 3-hydroxy-3-methylglutaryl coenzyme A reductase (EC 1.1.1.34) (Fragment).	92.6493	2.48466	0.703971	1.82e-05	0.000339182
Os01g0214500	Conserved hypothetical protein.	2520.97	2.4775	0.363031	4.83e-13	1.26e-10
Os02g0208300	ABC-2 type transporter domain containing protein.	824.57	2.47653	0.349917	8.44e-14	2.72e-11
Os02g0484200	Transferase family protein.	22.2444	2.47453	0.858374	0.000168053	0.00209399
Os01g0692100	Glutathione S-transferase, C-terminal-like domain containing protein.	534.261	2.47162	0.377439	3.28e-12	6.63e-10
Os05g0324700	Conserved hypothetical protein.	1201.31	2.4683	0.523655	1.25e-07	5.73e-06
Os05g0344200	Conserved hypothetical protein.	83.2036	2.46292	0.967996	0.000363673	0.00389459
Os10g0527400	Similar to Tau class GST protein 3.	83.7091	2.46026	0.632043	4.63e-06	0.000109917
Os01g0159200	Similar to Fasciclin-like protein FLA18.	85.9048	2.45938	1.49229	0.00194829	0.0144818
Os09g0457700	Hypothetical protein.	12.6502	2.45556	1.87871	0.00359767	0.023122
Os02g0713250	Hypothetical conserved gene.	193.357	2.43094	0.663255	1.11e-05	0.000227484
Os12g0470700	ATPase, AAA-type, core domain containing protein.	271.7	2.42749	0.693892	2.04e-05	0.000369435
Os02g0759400	Zinc finger, RING/FYVE/PHD-type domain containing protein.	3351.02	2.42507	1.04878	0.000664041	0.00633906
Os02g0514326	Hypothetical protein.	125.274	2.41477	0.541668	4.19e-07	1.52e-05
Os05g0500200	Similar to UDP glucosyltransferase-1.	50.4686	2.41242	0.731123	4.23e-05	0.000684677
Os04g0447650	Hypothetical gene.	47.2397	2.40927	0.600104	3.03e-06	7.87e-05
Os07g0516400	Hypothetical conserved gene.	33.7888	2.40602	0.996835	0.000534383	0.00533605
Os05g0159500		13.0667	2.40531	2.19493	0.00424693	0.0261215
Os07g0673900	Hypoxia induced protein, Early stage of hypoxia signalling	790.612	2.40183	0.414724	4.15e-10	4.93e-08
Os04g0460300	Amino acid transporter, transmembrane domain containing protein.	3938.8	2.39928	0.874195	0.000223824	0.00264586
Os01g0864500	Harpin-induced 1 domain containing protein.	2547.52	2.39748	0.950959	0.000415255	0.0043343
Os01g0265100	Similar to ADP-ribosylation factor.	102.543	2.3917	0.705947	3.05e-05	0.000521517
Os02g0753700	VQ domain containing protein.	135.129	2.38355	0.784348	9.37e-05	0.00130526
Os02g0736400	Cytosolic dihydroorotate dehydrogenase, Tolerance to salt and drought, Nitrosative stress response	6215.57	2.37192	0.441313	4.88e-09	4.01e-07
Os02g0514500	Glycerophosphodiester phosphodiesterase, Response to Pi deficiency, Low Pi acclimation	1948.01	2.37071	0.467973	2.3e-08	1.44e-06
Os07g0633600	Similar to SUB1; calcium ion binding.	33.3927	2.35593	1.52453	0.00242707	0.0171175
Os06g0127100	Dehydration-responsive element-binding protein 1C.	34.3789	2.35348	1.18872	0.00128943	0.0105496
Os01g0159800	Similar to DNA binding protein.	186.21	2.35181	0.506214	1.76e-07	7.56e-06
Os01g0253900	Similar to triacylglycerol lipase.	3461.27	2.34561	0.483954	7.14e-08	3.74e-06
Os12g0147800	Phytosulphokine precursor, osa-miR164c target gene, Regulation of seed vigor	4147.32	2.34345	0.342751	4.56e-13	1.2e-10
Os03g0158800	Similar to P69C protein.	36.8995	2.34238	0.569105	2.08e-06	5.77e-05
Os06g0553100	Similar to Heat stress transcription factor C-2b.	447.727	2.34157	0.38301	5.56e-11	8.84e-09
Os04g0589800	Late embryogenesis abundant (LEA) group 1 family protein.	108.795	2.33664	0.72279	5.24e-05	0.000809823
Os07g0120650	Protein of unknown function DUF538 family protein.	3530.19	2.33517	0.437873	5.33e-09	4.27e-07
Os05g0586700	Conserved hypothetical protein.	57.0076	2.33483	0.542449	8.86e-07	2.83e-05
Os01g0652300	Similar to Phospholipase A1-II 7.	56.7937	2.33223	0.771148	0.000101461	0.00139286
Os12g0610600	NAC transcription factor, Negative regulation of drought tolerance	4878.42	2.33203	0.430947	3.76e-09	3.24e-07
Os05g0593900	Similar to C13 endopeptidase NP1 precursor.	343.176	2.32425	0.470131	4.19e-08	2.35e-06
Os06g0133500	Conserved hypothetical protein.	254.772	2.32413	0.661126	1.95e-05	0.000356031
Os12g0123800	No apical meristem (NAM) protein domain containing protein.	136.899	2.32066	0.814335	0.000167328	0.00208596
Os04g0435200	Hypothetical protein.	259.732	2.31776	0.777	0.000114452	0.00153527
Os08g0442900	Hypothetical protein.	874.266	2.31704	1.21861	0.00142282	0.0113694
Os06g0319133	Non-protein coding transcript.	29.5534	2.3145	0.768379	0.000114547	0.00153527
Os04g0268700	Eggshell protein family protein.	96.9896	2.3097	0.535347	8.11e-07	2.62e-05
Os02g0718100	Non-protein coding transcript.	925.738	2.30861	0.576975	3.06e-06	7.93e-05
Os01g0923000	Conserved hypothetical protein.	143.432	2.30642	0.443122	1.07e-08	7.72e-07
Os08g0483100	Conserved hypothetical protein.	56.5804	2.3062	1.29235	0.00174754	0.013357
Os01g0195400	Harpin-induced 1 domain containing protein.	50.9957	2.3034	1.13501	0.00118517	0.00985762
Os04g0561200	Similar to cellular retinaldehyde-binding/triple function, C-terminal.	80.3673	2.30058	1.25659	0.00162342	0.0126012
Os01g0731700	Hypothetical protein.	33.1742	2.29994	0.75302	9.86e-05	0.00135963
Os06g0700550	Hypothetical protein.	246.872	2.29772	0.230202	1.22e-24	2.88e-21
Os07g0564100	UDP-glucuronosyl/UDP-glucosyltransferase family protein.	190.095	2.29446	0.421566	2.93e-09	2.63e-07
Os04g0394100	Similar to H0718E12.3 protein.	334.936	2.29085	0.481035	1.04e-07	5e-06
Os03g0299800	Protein of unknown function Cys-rich family protein.	454.112	2.28914	0.459541	3.51e-08	2.05e-06
Os06g0215600	Similar to Oxo-phytodienoic acid reductase.	52.1613	2.28898	1.09907	0.00107165	0.00911727
Os01g0733200	Similar to Heat shock transcription factor 29 (Fragment).	119.904	2.2863	0.566533	2.71e-06	7.13e-05
Os07g0563400	Protein of unknown function DUF761, plant family protein.	1212.95	2.27816	0.628383	1.38e-05	0.000272178
Os02g0523100	Hypothetical conserved gene.	21.6016	2.27764	1.2684	0.00192048	0.0143263
Os01g0692050	Conserved hypothetical protein.	52.1195	2.27378	0.513469	5.28e-07	1.84e-05
Os03g0734200	Conserved hypothetical protein.	149.55	2.27322	0.538007	1.21e-06	3.71e-05
Os02g0325600	Nitrate-inducible and autorepressible transcriptional repressor, Nitrogen response	65.0764	2.2702	0.624418	1.33e-05	0.000263497
Os01g0795700	Non-protein coding transcript.	16.8796	2.26608	0.973127	0.000763696	0.00706256
Os02g0629000	Protein of unknown function DUF584 family protein.	15.5654	2.25845	1.93932	0.00397504	0.024932
Os11g0126900	NAC-domain protein, Drought tolerance	2848.74	2.25779	0.483196	1.68e-07	7.33e-06
Os06g0207950	Hypothetical gene.	109.227	2.2573	0.675001	3.62e-05	0.000602437
Os09g0444900	Similar to plant viral-response family protein.	347.202	2.2494	0.613914	1.15e-05	0.000233898
Os01g0827300	Putative laccase precursor, Abiotic stress response	25.9887	2.24906	1.25838	0.00190977	0.014271
Os02g0582800	Conserved hypothetical protein.	187.958	2.2468	0.55049	2.25e-06	6.17e-05
Os03g0734100	Conserved hypothetical protein.	30.844	2.2428	2.03262	0.00365834	0.0234425
Os07g0442900	Uncharacterised protein family UPF0497, trans-membrane plant subgroup domain containing protein.	382.083	2.24023	0.540968	1.78e-06	5.08e-05
Os07g0688200	Similar to Typical P-type R2R3 Myb protein (Fragment).	39.1189	2.23994	0.697727	6.11e-05	0.000920032
Os07g0684800	Similar to NAM / CUC2-like protein.	10788.1	2.23658	0.341509	4.81e-12	9.28e-10
Os03g0191850	Hypothetical gene.	1965.39	2.23656	0.612148	1.23e-05	0.000246026
Os03g0191900	Pathogenesis-related transcriptional factor and ERF domain containing protein.	1965.39	2.23656	0.612148	1.23e-05	0.000246026
Os05g0159300	Similar to Alpha-L-fucosidase 2.	96.8045	2.23509	1.01433	0.00084556	0.00765649
Os01g0768333	Auxin responsive SAUR protein family protein.	66.0193	2.2296	0.789724	0.000188662	0.00230016
Os03g0848200	Similar to Phytase.	47.4793	2.22947	1.13368	0.0013709	0.0110393
Os02g0733900	Conserved hypothetical protein.	63.3133	2.21952	1.08248	0.00116587	0.00974065
Os05g0115100	Hypothetical conserved gene.	235.096	2.21884	0.588554	7.91e-06	0.000170797
Os01g0764800	Indole-3-acetic acid (IAA)-amido synthetase, Disease resistance, Abiotic stress tolerance	12026.8	2.21857	0.458778	7.23e-08	3.77e-06
Os04g0476600	C2 calcium-dependent membrane targeting domain containing protein.	30.2338	2.21443	0.667432	4.43e-05	0.000708795
Os01g0699400	Serine/threonine protein kinase domain containing protein.	703.63	2.20729	1.19922	0.00167943	0.0129378
Os08g0322500	Hypothetical conserved gene.	74.1141	2.20142	0.520031	1.21e-06	3.72e-05
Os11g0600500	Calcium-binding EF-hand domain containing protein.	47.3707	2.19331	0.860054	0.000399454	0.00420882
Os12g0109633	Hypothetical conserved gene.	25.6836	2.18987	0.783241	0.000225694	0.00266192
Os01g0281600	Cupredoxin domain containing protein.	16.3266	2.18324	2.41213	0.00457318	0.0276258
Os01g0511100	UspA domain containing protein.	2909.98	2.17894	0.377758	4.88e-10	5.72e-08
Os01g0734000	Similar to WRKY DNA binding protein.	72.5189	2.17365	0.816075	0.00029873	0.0033317
Os11g0117450	Non-protein coding transcript.	17.3846	2.16945	0.96965	0.000945281	0.00829694
Os03g0184300	Conserved hypothetical protein.	108.348	2.16767	0.559706	5.32e-06	0.000122989
Os03g0200000	Similar to Haemolysin-III related family protein, expressed.	413.187	2.16405	0.672841	5.84e-05	0.000885465
Os02g0790500	Hypothetical protein.	2553.26	2.15119	0.427128	2.92e-08	1.76e-06
Os08g0286500	Hypothetical conserved gene.	35.1823	2.15078	1.0395	0.00120575	0.00998419
Os08g0511800	Conserved hypothetical protein.	321.874	2.14881	0.254576	2.01e-18	2.18e-15
Os12g0150200	Cytochrome P450 enzyme, Salt tolerance	192.385	2.14218	1.13301	0.00156502	0.0122634
Os05g0543600	Similar to Myb-related protein.	154.038	2.13836	0.957885	0.000830006	0.00753661
Os11g0605500	Acyl-CoA oxidase.	1763.29	2.13793	0.37131	5.16e-10	6.03e-08
Os03g0142500	Zinc finger, RING/FYVE/PHD-type domain containing protein.	239.977	2.13456	0.562287	7.16e-06	0.000157475
Os02g0314600	Peptidase A1 domain containing protein.	1443.97	2.13091	0.556405	6.49e-06	0.000145662
Os09g0532000	Senescence-inducible chloroplast protein, Activation of the chlorophll-degrading pathway during leaf senescence	16486.8	2.12601	0.429574	4.9e-08	2.68e-06
Os08g0334900	Xyloglucan fucosyltransferase family protein.	18.3333	2.12172	1.12715	0.0018432	0.013881
Os03g0701200	Similar to Sugar-starvation induced protein (Fragment).	549.981	2.12121	0.450512	1.44e-07	6.45e-06
Os06g0637400	Conserved hypothetical protein.	475.514	2.11331	0.463156	2.85e-07	1.11e-05
Os01g0955600	Conserved hypothetical protein.	106.169	2.11202	0.522984	2.84e-06	7.41e-05
Os07g0558100	Similar to Myb-related transcription factor LBM1.	368.01	2.1033	0.581159	1.46e-05	0.000285735
Os01g0327100	Haem peroxidase family protein.	117.147	2.10205	0.638686	4.61e-05	0.00072964
Os12g0109700	Protein of unknown function DUF2985 domain containing protein.	55.3712	2.09474	0.60513	2.62e-05	0.000458081
Os12g0478200	Hypothetical protein.	4528.3	2.0888	0.403712	1.67e-08	1.1e-06
Os02g0191600	Basic-leucine zipper (bZIP) transcription factor domain containing protein.	226.403	2.08813	0.410227	2.07e-08	1.31e-06
Os06g0275000	Zinc finger protein, Heading date	334.7	2.08669	0.426437	5.73e-08	3.07e-06
Os08g0388900	Similar to para-hydroxybenzoate--polyprenyltransferase.	151.704	2.08009	0.546089	7.09e-06	0.000156214
Os08g0169100	Hypothetical gene.	32.6566	2.0715	0.964216	0.00107092	0.00911403
Os02g0579000	No apical meristem (NAM) protein domain containing protein.	411.694	2.06111	0.55963	1.18e-05	0.00023934
Os01g0296200	Similar to polygalacturonase.	269.774	2.05909	0.397687	1.31e-08	8.96e-07
Os10g0389200	Red chlorophyll catabolite reductase, Leaf senescence, Wound responses	3996.76	2.0572	0.429951	1.01e-07	4.85e-06
Os03g0294032	Hypothetical gene.	32.2795	2.05249	1.03416	0.00147086	0.0116639
Os06g0133400	Conserved hypothetical protein.	480.559	2.04901	0.545823	9.07e-06	0.000191847
Os04g0543600	Amino acid/polyamine transporter I family protein.	24.8358	2.04794	1.27337	0.00267623	0.0184827
Os01g0165000	Transcription factor, Dehydration and salt stress tolerance	1916.52	2.0467	0.363603	1.14e-09	1.18e-07
Os01g0868400	Hypothetical protein.	13.1	2.04512	1.27415	0.0030771	0.0204946
Os11g0303800	Hypothetical protein.	187.672	2.04155	0.535701	7.21e-06	0.000158321
Os01g0130100	Hypothetical gene.	430.707	2.03667	0.359458	8.84e-10	9.43e-08
Os10g0364900	Conserved hypothetical protein.	124.303	2.03639	0.561447	1.42e-05	0.000279467
Os02g0739400	Similar to Avr9/Cf-9 rapidly elicited protein 231 precursor.	1339.86	2.03414	0.568444	1.75e-05	0.000329442
Os01g0793900	Conserved hypothetical protein.	741.055	2.02713	0.489906	2.01e-06	5.6e-05
Os02g0771600	Similar to 1-aminocyclopropane-1-carboxylate oxidase (Fragment).	5098.55	2.02543	0.246808	1.49e-17	1.34e-14
Os09g0479900	Similar to Subtilisin-like protease.	20.2646	2.01802	0.816899	0.000582694	0.00569614
Os02g0327500	Protein of unknown function DUF266, plant family protein.	809.599	2.0148	0.54905	1.27e-05	0.000253633
Os08g0412800	Protein of unknown function DUF1262 family protein.	215.866	2.01115	0.595572	3.5e-05	0.000586692
Os03g0610400	Zinc finger, C2H2-like domain containing protein.	201.877	2.0096	0.605631	4.29e-05	0.000690797
Os01g0855600	Similar to Hs1pro-1 protein.	340.246	2.00844	0.568478	2.08e-05	0.000376765
Os11g0115400	Lipid transfer protein LPT IV.	10330.9	2.00694	0.600043	4.09e-05	0.000667998
Os04g0458600	Similar to ORW1943Ba0077G13.3 protein.	43.1114	2.00445	0.878933	0.00081735	0.00745238
Os02g0717500	Similar to X7 (Fragment).	2956.9	2.0035	0.43521	2.78e-07	1.09e-05
Os01g0949750	Similar to Glutathione S-transferase GST 28 (Fragment).	1383.58	2.00134	0.36038	1.58e-09	1.54e-07
Os03g0302900	Conserved hypothetical protein.	11.6469	2.00043	1.31239	0.00356272	0.022954
Os12g0168100	Similar to AP2 domain containing protein RAP2.6 (Fragment).	315.601	1.99898	0.519152	6.18e-06	0.000140038
Os11g0592000	Similar to Barwin.	108.147	1.99396	0.830192	0.000611544	0.00591599
Os01g0758200	Similar to Dof2 (Fragment).	39.059	1.99214	0.658842	0.000118695	0.00157949
Os02g0682300	RING-type E3 ligase, Negative regulation of cuticular wax biosynthesis, Drought stress response	151.67	1.98797	0.811066	0.000541223	0.00538988
Os01g0155800	Conserved hypothetical protein.	3702.1	1.98444	0.347281	6.14e-10	6.92e-08
Os01g0944900	Similar to Glucan endo-1, 3-beta-D-glucosidase.	1367.94	1.98087	0.536909	1.19e-05	0.000240429
Os04g0685300	Harpin-induced 1 domain containing protein.	2053.24	1.97929	1.20893	0.0024773	0.0173939
Os01g0896200	Similar to SF16 protein.	38.3779	1.97372	0.792806	0.000516756	0.00518537
Os01g0793800	Conserved hypothetical protein.	70.9075	1.97192	0.880613	0.000893082	0.00798134
Os02g0209400	Conserved hypothetical protein.	91.4752	1.96973	0.532582	1.13e-05	0.000231544
Os02g0526400	Similar to ATP-dependent Clp protease ATP-binding subunit.	67610.7	1.96692	0.322444	4.97e-11	7.94e-09
Os07g0204250	Hypothetical protein.	1552.48	1.96473	0.253391	5.99e-16	3.27e-13
Os07g0657300	Hypothetical protein.	72.7724	1.96405	1.21728	0.00259197	0.0180578
Os02g0578000	Hypothetical protein.	192.883	1.96356	0.741018	0.000331131	0.00361564
Os01g0672100	No apical meristem (NAM) protein domain containing protein.	23.4347	1.96235	2.03045	0.00464735	0.0279765
Os01g0508100	Ferritin/ribonucleotide reductase-like family protein.	65.9426	1.9602	1.04181	0.00176344	0.0134512
Os04g0679400	Similar to H0801D08.15 protein.	30.2603	1.95212	0.595043	5.49e-05	0.000842894
Os07g0175500	Similar to lipid binding protein.	38.5022	1.95026	1.27618	0.00297974	0.0200202
Os05g0171900	Glyoxalase/bleomycin resistance protein/dioxygenase domain containing protein.	158.284	1.94813	0.593739	5.08e-05	0.000789404
Os04g0630800	Similar to Anthocyanidin reductase.	41.5078	1.94617	0.525298	1.17e-05	0.000238223
Os04g0435100	Amino acid/polyamine transporter I family protein.	2388.89	1.94533	0.328829	2.01e-10	2.71e-08
Os12g0109750	Hypothetical gene.	58.4369	1.94276	0.384054	2.73e-08	1.66e-06
Os04g0677300	Harpin-induced 1 domain containing protein.	552.218	1.93927	0.391039	4.2e-08	2.35e-06
Os04g0351933	Conserved hypothetical protein.	14.1219	1.93826	1.87634	0.00500835	0.0295687
Os01g0606900	Heat shock protein DnaJ, N-terminal domain containing protein.	418.048	1.93313	0.65552	0.000145889	0.0018734
Os06g0317100	Similar to glycine-rich cell wall structural protein.	42.1019	1.92734	2.32039	0.00461523	0.0278475
Os06g0338801	Hypothetical protein.	19.1744	1.92674	0.688926	0.000262928	0.0030217
Os05g0369300	Exo70 exocyst complex subunit domain containing protein.	8.10434	1.92538	1.58953	0.00556266	0.0321061
Os02g0540400	Similar to Yarrowia lipolytica chromosome C of strain CLIB99 of Yarrowia lipolytica.	43.1036	1.92272	0.725724	0.000348829	0.00377407
Os08g0203201	Similar to SHR5-receptor-like kinase (Fragment).	114.335	1.92218	0.397071	7.84e-08	3.99e-06
Os07g0204100	Conserved hypothetical protein.	6396.44	1.92068	0.239329	6.93e-17	5.64e-14
Os03g0288000	Similar to Metallothionein.	7495.15	1.91372	0.363887	1.19e-08	8.36e-07
Os01g0130000	Cation efflux protein family protein.	2130.74	1.91284	0.35278	3.85e-09	3.31e-07
Os07g0117900	NB-ARC domain containing protein.	100.589	1.90991	0.387227	4.97e-08	2.71e-06
Os08g0352100	Conserved hypothetical protein.	52.9312	1.9071	0.831979	0.000827011	0.00752517
Os03g0654600	Similar to Myb-like DNA-binding domain, SHAQKYF class family protein, expressed.	3193.23	1.90648	0.491861	6.4e-06	0.000143832
Os01g0389200	Protein of unknown function DUF679 family protein.	108.723	1.89978	0.614733	9.65e-05	0.0013326
Os09g0271100	Conserved hypothetical protein.	11858.1	1.89873	0.256024	6.37e-15	2.77e-12
Os03g0326200	Similar to aminophospholipid ATPase.	324.372	1.89858	0.347683	2.96e-09	2.63e-07
Os10g0505900	Conserved hypothetical protein.	329.845	1.89842	0.62917	0.000119694	0.00159016
Os04g0654400	Eggshell protein family protein.	33.9712	1.89833	1.00646	0.00187309	0.0140412
Os05g0475400	Similar to Alanine:glyoxylate aminotransferase-like protein (Fragment).	185.799	1.89183	0.339815	1.63e-09	1.57e-07
Os04g0674000	Similar to H0403D02.10 protein.	1324.62	1.89025	0.586536	6.35e-05	0.00095077
Os12g0248600	Hypothetical protein.	116.864	1.88878	0.516632	1.37e-05	0.000271414
Os03g0820300	TFIIIA-type zinc finger protein, Transcription activator, Abiotic stress tolerance	563.491	1.88632	0.527206	1.92e-05	0.000352122
Os06g0218500	MCM family protein.	104.159	1.87948	1.09198	0.0023425	0.0166767
Os01g0725400	Uncharacterised protein family UPF0497, trans-membrane plant subgroup domain containing protein.	348.149	1.87378	0.335859	1.55e-09	1.52e-07
Os04g0450600	Similar to H0818E04.21 protein.	125.969	1.86992	0.70474	0.000340154	0.00369403
Os02g0687200	Protein of unknown function DUF581 family protein.	157.342	1.86986	0.473333	4.38e-06	0.000105438
Os09g0442100	Protein kinase, core domain containing protein.	113.998	1.86949	0.555404	3.88e-05	0.000637369
Os09g0471550	EGF-like calcium-binding domain containing protein.	18.9908	1.86918	0.833973	0.0010457	0.00894322
Os01g0863300	Similar to MCB2 protein.	1410.61	1.86647	0.379535	5.58e-08	3e-06
Os03g0719900	Similar to Peptide transporter 1.	5858.17	1.86421	0.490991	8.45e-06	0.000181075
Os12g0168150	Hypothetical gene.	36.5325	1.86395	0.888838	0.00130694	0.0106527
Os03g0785900	Similar to Glutathione-S-transferase.	696.919	1.85911	0.428295	8.39e-07	2.7e-05
Os01g0755700	RING-type E3 ubiquitin ligase, Regulation of phosphate and nitrate signalling	38.3954	1.85542	0.759794	0.000610685	0.00591599
Os04g0506100	Similar to Receptor-like protein kinase.	723.688	1.85481	0.518747	1.9e-05	0.000349591
Os09g0442400	t-snare domain containing protein.	424.753	1.85277	0.373811	4.43e-08	2.44e-06
Os02g0806900	Pyridoxal phosphate-dependent transferase, major region, subdomain 1 domain containing protein.	2581.02	1.85186	0.284178	4.8e-12	9.28e-10
Os09g0539000	Hypothetical conserved gene.	99.0327	1.85165	0.594001	8.91e-05	0.00125633
Os08g0141400	Similar to mRNA, clone: RTFL01-03-I20.	2254.86	1.85151	0.236451	3.35e-16	1.98e-13
Os01g0373800	Non-protein coding transcript.	70.7594	1.84908	0.943526	0.00164399	0.0127285
Os02g0669100	Dehydrin family protein.	20004.1	1.84762	0.434371	1.33e-06	4.02e-05
Os01g0944100	Conserved hypothetical protein.	7313.65	1.84335	0.382858	1.18e-07	5.49e-06
Os01g0627600	Similar to Cytochrome P450 monooxygenase.	179.046	1.84235	0.716662	0.000436826	0.00452508
Os01g0200350	Hypothetical protein.	254.966	1.84227	0.77068	0.000669084	0.00636388
Os04g0580866	Hypothetical conserved gene.	43.169	1.84145	1.18757	0.00308896	0.020542
Os07g0134600	Serine/threonine protein kinase domain containing protein.	307.946	1.83623	0.335146	2.73e-09	2.47e-07
Os08g0434150	Hypothetical gene.	193.884	1.83476	0.498073	1.25e-05	0.000251405
Os10g0555100	Similar to DNA chromosome 4, ESSA I CONTIG fragment NO. 6 (Glucosyltransferase like protein).	1761.62	1.83452	0.468028	5.38e-06	0.000123869
Os01g0741900	Auxin-responsive protein, Drought tolerance, Control of tiller outgrowth	1183.22	1.82951	0.38769	1.49e-07	6.64e-06
Os03g0334300	Similar to predicted protein.	53.5797	1.82853	0.817981	0.000974398	0.00847538
Os01g0838350	Conserved hypothetical protein.	810.145	1.82288	0.430745	1.45e-06	4.31e-05
Os04g0267600	Cyclin-like F-box domain containing protein.	136.416	1.82179	0.759152	0.000666734	0.00635313
Os09g0518000	Similar to indole-3-acetate beta-glucosyltransferase.	261.539	1.8213	0.587327	9.52e-05	0.00132217
Os12g0266401	Conserved hypothetical protein.	270.258	1.82053	0.401885	3.58e-07	1.35e-05
Os05g0456900	Conserved hypothetical protein.	64.2498	1.81316	0.655658	0.000263804	0.00303043
Os01g0844300	FK506-binding protein, Immunophilin family protein, Mediation of RNA processing, Post-transcriptional regulation of abiotic stress response	647.502	1.81087	0.611994	0.000154495	0.00195404
Os03g0820500	Actin depolymerizing factor, Actin-binding protein, Abiotic stress response	26717.7	1.80959	0.416599	1e-06	3.15e-05
Os06g0683400	Small calcium-binding protein with one EF-hand motif, Positive regulation of osmotic and salt tolerance	1416.34	1.80888	0.504985	2.03e-05	0.000367069
Os05g0456800	Hypothetical gene.	64.7378	1.80359	0.6523	0.00026555	0.00304189
Os02g0625300	Similar to PEPC kinase.	5020.62	1.80171	0.494078	1.51e-05	0.00029277
Os01g0794100	Conserved hypothetical protein.	80.714	1.80039	0.614284	0.000163941	0.00204846
Os03g0693900	Similar to Oxalate oxidase 1 (EC 1.2.3.4) (Germin).	364.699	1.79808	0.414902	8.56e-07	2.74e-05
Os07g0209201	Hypothetical protein.	33.0794	1.79557	0.57366	9.41e-05	0.00130938
Os03g0340601	Hypothetical protein.	64.7253	1.79217	0.743925	0.000671772	0.00638012
Os02g0712500	Protein of unknown function DUF23 family protein.	85.3644	1.78827	0.719566	0.000555688	0.00550446
Os12g0510750	Conserved hypothetical protein.	290.313	1.78788	0.809356	0.00104713	0.00894557
Os03g0401300	Sucrose synthase 2 (EC 2.4.1.13) (Sucrose-UDP glucosyltransferase 2).	326.787	1.78699	0.812981	0.0010555	0.0090034
Os03g0626500	Similar to predicted protein.	3585.32	1.78623	0.317789	1.26e-09	1.27e-07
Os05g0368100	Conserved hypothetical protein.	8.43632	1.78585	1.98274	0.00670813	0.0370348
Os10g0536450	Hypothetical protein.	10741.3	1.78447	0.365182	7.96e-08	4.04e-06
Os08g0441600	Similar to Chorismate mutase CM2 (EC 5.4.99.5) (Chorimate mutase).	29.1783	1.78151	0.681519	0.000421129	0.00438506
Os10g0529500	Tau class glutathione S-transferase, Heavy metal and drought stress tolerance	247.413	1.78121	0.417825	1.21e-06	3.71e-05
Os06g0218300	Zinc finger, RING-type domain containing protein.	1053.38	1.78103	0.486742	1.48e-05	0.000287957
Os05g0341900	Similar to SAG20.	41.3026	1.7795	0.971922	0.00216465	0.0157156
Os07g0686600	VQ domain containing protein.	139.223	1.77662	0.40541	7.21e-07	2.38e-05
Os03g0306700	Conserved hypothetical protein.	114.03	1.77414	0.617756	0.000198165	0.00239789
Os03g0694000	Similar to Oxalate oxidase 1 (EC 1.2.3.4) (Germin).	1047.18	1.77149	0.40549	7.81e-07	2.55e-05
Os09g0425400	Hypothetical protein.	123.068	1.77008	0.711294	0.000549827	0.00545887
Os05g0550800	Serine/threonine protein kinase domain containing protein.	755.405	1.76374	0.299277	2.54e-10	3.29e-08
Os01g0389700	Protein of unknown function DUF679 family protein.	1335.91	1.7631	0.459525	7.64e-06	0.000166428
Os07g0271000	Similar to GDP dissociation inhibitor protein OsGDI1.	1249.49	1.76297	0.457575	6.78e-06	0.000151178
Os01g0750300	Cellulose synthase catalytic subunit, Secondary cell wall formation	536.585	1.76041	3.61274	0.00489531	0.0290727
Os03g0300400	Pathogen-related protein (JIOsPR10).	72.125	1.75183	0.425325	2.33e-06	6.34e-05
Os03g0334250	Hypothetical protein.	60.7036	1.7518	0.780438	0.000992897	0.00860129
Os01g0162500	Leucine-rich repeat-containing N-terminal, type 2 domain containing protein.	619.435	1.75131	0.351094	3.96e-08	2.26e-06
Os11g0704800	Similar to Membrane protein.	174.214	1.7494	0.705881	0.000577139	0.00565147
Os10g0527601	Glutathione S-transferase, C-terminal-like domain containing protein.	56.0385	1.74768	0.807013	0.00118161	0.00983744
Os09g0435100	Hypothetical gene.	26.5219	1.74549	0.680195	0.000496833	0.00501493
Os02g0795100	Eukaryotic transcription factor, DNA-binding domain containing protein.	19.9462	1.74522	2.99463	0.00558646	0.0322078
Os01g0922700	Conserved hypothetical protein.	58.6971	1.74163	0.825245	0.00132696	0.0107787
Os01g0284900	Conserved hypothetical protein.	808.069	1.74158	0.424474	2.49e-06	6.63e-05
Os01g0170051	Hypothetical protein.	590.856	1.73856	0.489698	2.16e-05	0.000388177
Os01g0750000	Similar to ras-related protein RIC2.	61.5926	1.73694	0.819568	0.00130283	0.0106292
Os02g0736900	Conserved hypothetical protein.	240.752	1.73672	0.655161	0.000377595	0.00401525
Os04g0416900	Similar to OSIGBa0092M08.9 protein.	2046.03	1.73642	0.314205	2.2e-09	2.04e-07
Os10g0547900	Similar to Short-chain dehydrogenase Tic32.	370.559	1.73264	0.446285	5.92e-06	0.000134561
Os07g0573200	Similar to Adenylyl-sulfate kinase.	82.0231	1.73084	0.678384	0.000486254	0.00492342
Os08g0205800	Hypothetical conserved gene.	2306.54	1.72894	1.13847	0.00335808	0.0219616
Os09g0482200	Peptidase A1 domain containing protein.	374.437	1.72708	0.646072	0.000352445	0.00379899
Os09g0482500	Peptidase A1 domain containing protein.	362.39	1.72525	0.654784	0.00039054	0.00413285
Os05g0524100	Conserved hypothetical protein.	160.682	1.71554	0.485058	2.29e-05	0.000408008
Os02g0104100	Similar to MADS-box transcription factor TaAGL18.	83.9634	1.71126	0.447318	7.84e-06	0.00016982
Os01g0186900	Similar to cDNA clone:001-117-G12, full insert sequence.	633.276	1.71041	0.499132	3.56e-05	0.000594172
Os01g0848900	Conserved hypothetical protein.	3732.99	1.70962	0.491859	3.26e-05	0.000551355
Os10g0389100	Red chlorophyll catabolite reductase, Truncated copy of OsRCCR1	107.57	1.70745	0.558041	0.000117105	0.00156312
Os09g0492700	Similar to 3-hydroxy-3-methylglutaryl coenzyme A reductase (EC 1.1.1.34) (Fragment).	471.757	1.7058	0.23439	2.46e-14	9.41e-12
Os03g0775700	Conserved hypothetical protein.	130.101	1.70462	0.724759	0.000790354	0.00725754
Os07g0581000	Protein of unknown function DUF250 domain containing protein.	6783.99	1.70459	0.370093	3.2e-07	1.23e-05
Os03g0626700	Multi antimicrobial extrusion protein MatE family protein.	3022.13	1.70339	0.362016	1.54e-07	6.79e-06
Os12g0153200	Conserved hypothetical protein.	734.599	1.70323	0.71423	0.000742542	0.0069037
Os09g0442600	Similar to Plastid (P)ppGpp synthase.	28210.8	1.70253	0.313121	3.95e-09	3.37e-07
Os09g0487600	Similar to polygalacturonase.	190.36	1.69984	0.878671	0.00186086	0.0139736
Os10g0525000	Cytochrome P450 family protein.	471.099	1.69918	0.328186	1.51e-08	1e-06
Os04g0202800	Similar to H0512B01.12 protein.	250.887	1.69868	0.482775	2.43e-05	0.000428712
Os07g0687900	Galactinol synthase, WSI76 protein induced by water stress	82.8182	1.69258	0.464169	1.57e-05	0.00030205
Os03g0289800	Similar to Leucoanthocyanidin dioxygenase-like protein.	215.379	1.69081	0.733738	0.000905409	0.00805784
Os10g0389500	Conserved hypothetical protein.	191.47	1.69012	0.386355	7.77e-07	2.54e-05
Os01g0618000	Exonuclease domain containing protein.	32.8787	1.68979	0.890834	0.00208288	0.0152795
Os05g0537700	Protein of unknown function DUF295 family protein.	147.669	1.68751	0.33933	4.44e-08	2.44e-06
Os07g0582450	Hypothetical gene.	891.214	1.68652	0.369862	3.18e-07	1.22e-05
Os06g0671300	Cytochrome P450 family protein.	140.029	1.68572	0.75368	0.00103933	0.00889754
Os08g0290700	Winged helix repressor DNA-binding domain containing protein.	44.4888	1.68434	0.81599	0.00152441	0.0119994
Os03g0189400	Similar to Alcohol dehydrogenase ADH.	1554.21	1.681	0.350589	1.07e-07	5.09e-06
Os02g0297132	Similar to heat-shock protein 101.	123.388	1.67963	0.336866	4.16e-08	2.34e-06
Os03g0221200	Similar to Homocysteine S-methyltransferase 1 (EC 2.1.1.10) (S- methylmethionine:homocysteine methyltransferase 1) (SMM:Hcy S- methyltransferase 1) (ZmHMT-1).	136.122	1.67616	0.516836	6.61e-05	0.000981003
Os06g0700700	Similar to P1B-type heavy metal transporting ATPase.	142.694	1.67494	0.36988	3.91e-07	1.44e-05
Os01g0764850	Hypothetical protein.	27.0451	1.67489	1.0377	0.00324642	0.0213926
Os11g0669100	Calmodulin binding protein-like family protein.	15.5884	1.67367	1.29051	0.00491083	0.0291516
Os04g0514600	Similar to NBS-LRR type disease resistance protein O2 (Fragment).	3077.5	1.67339	0.549111	0.0001326	0.00173091
Os05g0130100	Hypothetical conserved gene.	836.557	1.67212	0.273068	6.49e-11	9.94e-09
Os03g0829200	Similar to Soluble epoxide hydrolase.	183.995	1.67001	0.597624	0.000264865	0.0030386
Os01g0350100	Hypothetical protein.	45.5036	1.66648	1.7054	0.00531853	0.0309509
Os06g0698300	Protein phosphatase 2C family protein.	3884.06	1.66516	0.496019	5.03e-05	0.000782756
Os03g0792800	Beta-1, 3-glucanase-like protein.	416.183	1.66124	0.642463	0.000461118	0.00471888
Os05g0468700	Ammonium transporter.	537.826	1.65703	0.389103	1.31e-06	3.97e-05
Os07g0120300	Similar to predicted protein.	144.483	1.65515	0.473947	2.76e-05	0.00047884
Os10g0344900	Multi antimicrobial extrusion protein MatE family protein.	127.768	1.65507	0.415233	4.23e-06	0.000102458
Os03g0180900	Tify domain containing protein.	2681.99	1.65301	0.378225	8.92e-07	2.85e-05
Os04g0395800	Tify domain containing protein.	51.6401	1.65088	1.0707	0.00350649	0.0226928
Os04g0447700	Similar to Polyketide reductase.	6677	1.6493	0.362995	3.62e-07	1.36e-05
Os01g0548750	Gnk2-homologous domain domain containing protein.	70.8363	1.64724	0.597334	0.000298331	0.00332868
Os01g0757301	Non-protein coding transcript.	39.4566	1.64484	0.603674	0.000333956	0.0036415
Os03g0561400	Conserved hypothetical protein.	32.8058	1.64169	0.797297	0.00159243	0.0124155
Os06g0670300	MYB-like transcription factor, Regulation of plant height, Tolerance to cadmium stress	2103.27	1.64124	0.350367	1.89e-07	8.04e-06
Os05g0402900	Similar to EDGP.	43.5542	1.64105	0.909397	0.00246325	0.0173045
Os02g0578300	Similar to H0815C01.4 protein.	234.651	1.64075	0.519641	8.83e-05	0.00124728
Os11g0490900	Similar to WRKY transcription factor 72.	1040.85	1.63794	0.244697	1.6e-12	3.59e-10
Os06g0711900	Bifunctional inhibitor/plant lipid transfer protein/seed storage domain containing protein.	16.0773	1.63145	0.848125	0.00226543	0.0162659
Os05g0128600	Similar to predicted protein.	30.4574	1.63129	0.798192	0.00167308	0.0129021
Os04g0619400	Protein kinase, core domain containing protein.	1141.77	1.63104	0.432621	1.01e-05	0.000209999
Os08g0137900	Similar to Chemocyanin precursor (Basic blue protein) (Plantacyanin).	143.779	1.62996	0.775282	0.0014319	0.0114245
Os06g0316300	Glycine rich family protein.	2231.28	1.62994	0.596094	0.000325188	0.0035627
Os01g0296166	Hypothetical protein.	379.169	1.62679	0.333159	7.15e-08	3.74e-06
Os07g0680700	Hypothetical protein.	67.8279	1.62671	0.710659	0.000968701	0.00843709
Os09g0418375	Hypothetical protein.	22.9588	1.62654	0.781488	0.0015997	0.0124579
Os01g0949700	Glutathione S-transferase, C-terminal domain containing protein.	539.799	1.62613	0.428648	9.01e-06	0.000190992
Os07g0680600	Protein of unknown function DUF3133 domain containing protein.	1094.54	1.62274	0.458605	2.41e-05	0.000425361
Os07g0187900	Similar to nitrate and chloride transporter.	880.643	1.61847	0.547496	0.000170035	0.00211666
Os10g0392400	Tify domain containing protein.	2183.28	1.61805	0.441214	1.52e-05	0.000294421
Os05g0138300	Similar to ICT protein (Fragment).	24789	1.61507	0.400978	4.69e-06	0.00011087
Os04g0218400	Similar to ankyrin protein kinase-like.	281.552	1.60992	0.395822	3.06e-06	7.94e-05
Os06g0254700	Caleosin related family protein.	136.172	1.60855	0.510489	9.19e-05	0.00128605
Os02g0326100	Hypothetical gene.	134.56	1.60637	0.760054	0.00141826	0.0113469
Os01g0211600	Cytochrome P450 family protein.	112.252	1.60389	0.520114	0.00011439	0.00153527
Os05g0565900	DNA-binding WRKY domain containing protein.	418.294	1.60024	0.325977	6.37e-08	3.38e-06
Os01g0303300	Similar to Stress-inducible membrane pore protein.	125.517	1.59846	0.604832	0.000414114	0.00432426
Os07g0130800	Protein kinase, catalytic domain domain containing protein.	377.155	1.59821	0.53452	0.000152553	0.0019336
Os07g0570575	Hypothetical protein.	44.8134	1.59802	1.85651	0.00574614	0.0329171
Os10g0536400	Similar to Oxidoreductase, 2OG-Fe oxygenase family protein, expressed.	13494.3	1.59695	0.410307	6.69e-06	0.000149453
Os01g0876400	Sad1/UNC-like, C-terminal domain containing protein.	3991.18	1.59229	0.358017	6.13e-07	2.07e-05
Os07g0147550	Similar to Photosystem II 10 kDa polypeptide, chloroplast.	75.799	1.59121	0.757806	0.00149558	0.0118203
Os02g0783625	Similar to Lysine ketoglutarate reductase/saccharopine dehydrogenase.	2456.22	1.59067	0.438133	1.83e-05	0.000340211
Os06g0603600	SPX domain-containing protein, Phosphate (Pi) homeostasis, Negative regulation of leaf inclination	2436.11	1.58988	0.234168	8.53e-13	2.04e-10
Os08g0535700	Similar to glycerophosphodiester phosphodiesterase.	353.102	1.5796	0.33602	1.8e-07	7.68e-06
Os01g0880300	Similar to Pectin methylesterase-like protein.	57.9417	1.57712	0.654193	0.000769683	0.00710532
Os09g0371000	Major facilitator superfamily protein.	1563.9	1.57695	0.323005	7.3e-08	3.79e-06
Os06g0162800	MADS-box transcription factor, Control of spikelet morphogenesis, Regulation of floral meristem determinacy	61.0546	1.57494	0.526714	0.000158169	0.00199084
Os05g0370700	Alpha/beta hydrolase family protein.	40.492	1.56789	1.17301	0.0046785	0.028112
Os01g0866000	Similar to E3 ubiquitin ligase EL5 (EC 6.3.2.-).	21.4784	1.56674	1.57206	0.00599042	0.0338806
Os01g0859100	Similar to WIP1 protein (Fragment).	33.188	1.56579	1.10374	0.00437982	0.0267464
Os02g0638650	Pathogenesis-related transcriptional factor and ERF domain containing protein.	2262.78	1.56362	0.510617	0.000128361	0.00168827
Os04g0629700	Similar to Kinesin-1 (Kinesin-like protein A).	68.8532	1.56316	0.924903	0.0030728	0.0204764
Os04g0679000	Similar to H0801D08.9 protein.	55.3788	1.56202	0.777919	0.0018261	0.0137841
Os08g0331800	Conserved hypothetical protein.	60.0782	1.55686	0.663321	0.000902404	0.00804313
Os11g0135000	Efflux transporter of phytosiderophores, Metal transport	118.095	1.55521	0.406353	8.46e-06	0.000181075
Os07g0539300	Glycoside hydrolase, family 17 protein.	206.986	1.55413	0.730176	0.00142489	0.0113825
Os03g0335200	Similar to WRKY1 (WRKY transcription factor 17).	110.907	1.54959	0.810053	0.00215321	0.0156544
Os09g0498400	Non-protein coding transcript.	48.0612	1.54854	0.705721	0.00127964	0.0104893
Os05g0299500	Protein of unknown function DUF914, eukaryotic family protein.	876.14	1.54694	0.319752	9.38e-08	4.62e-06
Os02g0817500	Potassium channel, voltage-dependent, beta subunit, KCNAB-related domain containing protein.	3038.03	1.54638	0.3218	1.1e-07	5.23e-06
Os01g0945150	Hypothetical protein.	61.4961	1.5454	0.386924	4.47e-06	0.000107156
Os11g0704525	Conserved hypothetical protein.	299.086	1.54483	0.300803	2.05e-08	1.3e-06
Os01g0667900	CC-type glutaredoxin, Homeostatic regulation of nitrogen use, Hormone signaling	894.026	1.54445	0.347422	6.09e-07	2.06e-05
Os10g0519500	Hypothetical protein.	45.6155	1.54371	0.787449	0.00202705	0.0149415
Os06g0553001	Conserved hypothetical protein.	509.633	1.54345	0.393962	5.89e-06	0.000133998
Os02g0231700	Protein kinase, catalytic domain domain containing protein.	163.113	1.53924	0.805508	0.0021723	0.0157536
Os06g0318800	Non-protein coding transcript.	3732.27	1.53902	0.474944	7.63e-05	0.00110585
Os08g0441500	Cinnamoyl-CoA reductase, Lignin formation	452.436	1.53197	0.488747	0.000101701	0.00139541
Os08g0203150	Hypothetical gene.	68.5272	1.53009	0.4004	8.97e-06	0.000190537
Os01g0303800	UspA domain containing protein.	44.5618	1.52997	0.461501	5.84e-05	0.000885129
Os02g0720600	Peptidase A1 domain containing protein.	124.842	1.52756	0.47339	7.55e-05	0.00109641
Os08g0173300	Small peptides, Anti-herbivore defense response, Response to wounding and oral secretion	749.793	1.52511	0.664617	0.00105966	0.00903593
Os11g0117900	Similar to Hydrolase, alpha/beta fold family protein, expressed.	64.581	1.52358	0.644962	0.0008935	0.00798234
Os04g0581000	Similar to Flavanone 3-hydroxylase (Fragment).	487.582	1.52263	0.371014	2.77e-06	7.26e-05
Os07g0582400	Similar to Proton myo-inositol cotransporter.	140490	1.52216	0.318857	1.32e-07	6.01e-06
Os06g0210000	Protein of unknown function DUF6 domain containing protein.	1658.76	1.52025	0.297374	2.35e-08	1.47e-06
Os05g0552800	Conserved hypothetical protein.	192.414	1.52008	0.642431	0.000873194	0.00782779
Os09g0419600	Zinc finger, RING-type domain containing protein.	33.5978	1.5193	0.535069	0.00026674	0.00304888
Os02g0758200	Conserved hypothetical protein.	131.003	1.51847	0.526057	0.000223294	0.00264199
Os08g0173600	Conserved hypothetical protein.	127.05	1.51797	0.405952	1.22e-05	0.00024513
Os01g0874300	Similar to MybHv5 (Fragment).	821.044	1.51644	0.396553	8.67e-06	0.000185014
Os11g0549300	Similar to Protein kinase domain containing protein, expressed.	403.853	1.51275	0.333154	3.99e-07	1.47e-05
Os07g0611500	C1-like domain containing protein.	129.046	1.51058	0.462725	6.74e-05	0.000995695
Os01g0733001	Similar to NRAMP3 (NRAMP metal ion transporter 3); manganese ion transmembrane transporter/ metal ion transmembrane transporter.	37.0234	1.51007	0.688754	0.00133108	0.0107988
Os10g0548100	Similar to DM280 protein.	224.116	1.5097	0.735972	0.00172222	0.0131912
Os11g0118350	Hypothetical gene.	147.858	1.50893	0.341858	7.25e-07	2.39e-05
Os04g0496950	Non-protein coding transcript.	173.597	1.50875	0.66832	0.00112759	0.00950622
Os07g0175600	Plant lipid transfer protein and hydrophobic protein, helical domain containing protein.	660.469	1.50722	0.546733	0.000322285	0.00353983
Os02g0580966	Hypothetical protein.	65.9546	1.50467	0.608868	0.000695529	0.00655852
Os07g0603600	Similar to esterase PIR7B.	316.848	1.50457	0.369093	3.14e-06	8.09e-05
Os05g0163050	Hypothetical protein.	19.3997	1.50428	1.10145	0.00504727	0.0297176
Os01g0185300	Transferase family protein.	1167.4	1.49951	0.323648	2.61e-07	1.03e-05
Os04g0600200	Homodimeric diiron-carboxylate protein, Cyanide-resistant respiration in mitochondria, Reactive oxygen species (ROS) scavenging	3620.2	1.49902	0.306409	7.4e-08	3.83e-06
Os09g0571200	C2 domain-containing protein, Salt tolerance	3743.01	1.49852	0.365934	3.1e-06	7.98e-05
Os02g0629400	Phytosulfokine (PSK) receptor, Regulation of resistance to Xoc	978.534	1.49173	0.374915	4.48e-06	0.000107156
Os04g0600300	Homodimeric diiron-carboxylate protein, Cyanide-resistant respiration in mitochondria, Reactive oxygen species (ROS) scavenging	2261.74	1.49065	0.395781	1.14e-05	0.000231868
Os09g0509500	Diacylglycerol acyltransferase domain containing protein.	2537.44	1.4906	0.381863	6.64e-06	0.000148615
Os06g0683100	NAD(P)-binding domain containing protein.	242.066	1.49012	0.334958	6.26e-07	2.11e-05
Os10g0521550	Hypothetical protein.	25.1204	1.4871	1.65319	0.00654969	0.0363915
Os03g0566700	Similar to NB-ARC domain containing protein, expressed.	39.1085	1.48158	0.506129	0.000210231	0.0025137
Os04g0533900	Heavy metal transport/detoxification protein domain containing protein.	145.778	1.48072	0.53983	0.000349266	0.00377724
Os01g0719150	Conserved hypothetical protein.	47.0443	1.47971	0.840435	0.00299722	0.0201065
Os01g0163000	Leucine-rich repeat, N-terminal domain containing protein.	786.746	1.47915	0.367567	3.99e-06	9.8e-05
Os08g0299400	Similar to MGDG synthase type A.	52.5228	1.47861	0.595258	0.000691557	0.00652756
Os03g0790500	Alpha/beta hydrolase fold-3 domain containing protein.	790.036	1.4759	0.405046	1.73e-05	0.000327417
Os04g0201900	Similar to H0512B01.10 protein.	4337.3	1.47577	0.362968	3.66e-06	9.14e-05
Os03g0805100	Similar to Squalene synthase (EC 2.5.1.21).	1634.47	1.47522	0.444634	5.83e-05	0.000884556
Os08g0516600	Conserved hypothetical protein.	443.002	1.47406	0.293377	3.83e-08	2.2e-06
Os11g0210201	Conserved hypothetical protein.	2360.58	1.47308	0.416865	2.77e-05	0.000479988
Os08g0457000	Conserved hypothetical protein.	38.0717	1.4724	0.835048	0.00302965	0.0202771
Os03g0285166	Non-protein coding transcript.	579.274	1.47002	0.303092	9.12e-08	4.51e-06
Os08g0280100	Similar to Phytase.	103.74	1.46988	0.357251	2.78e-06	7.28e-05
Os02g0527200	Similar to OSIGBa0142C11.2 protein.	6444.94	1.46675	0.483042	0.000151857	0.00192729
Os01g0794400	Thioredoxin domain 2 containing protein.	28933.4	1.46461	0.413226	2.84e-05	0.000490341
Os02g0332450	Hypothetical conserved gene.	42.3001	1.46271	0.597423	0.000772026	0.00711685
Os03g0789000	Similar to Calcium-dependent protein kinase.	149.022	1.45731	0.690574	0.00160517	0.0124893
Os04g0659800	Similar to OSIGBa0132E09-OSIGBa0108L24.20 protein.	52.7413	1.4555	0.614687	0.000928552	0.00821192
Os09g0521400	Similar to HMG-CoA synthase.	749.426	1.45191	0.299479	9.47e-08	4.63e-06
Os08g0446400	Leucine-rich repeat, N-terminal domain containing protein.	22.6898	1.44937	0.842082	0.00341385	0.0222425
Os11g0546401	Hypothetical gene.	110.295	1.4468	0.38103	1.03e-05	0.000214836
Os03g0693000	Similar to predicted protein.	6084.47	1.44679	0.280315	1.9e-08	1.23e-06
Os06g0623600	Similar to Cinnamoyl-CoA reductase (EC 1.2.1.44).	1007.55	1.44318	0.255096	1.23e-09	1.25e-07
Os02g0161900	Similar to polyubiquitin containing 7 ubiquitin monomers.	113868	1.44289	0.306512	1.93e-07	8.14e-06
Os03g0556600	Serine/threonine protein kinase-related domain containing protein.	63.911	1.43898	0.68465	0.00167489	0.0129122
Os04g0531900	Short-chain dehydrogenase/reductase SDR domain containing protein.	1864.73	1.43814	0.219179	4.39e-12	8.6e-10
Os08g0445700	Class II trehalose-phosphate-synthase (TPS) gene family member, Salt stress tolerance, Control of yield-related traits	251.247	1.43806	0.545895	0.000475149	0.00483049
Os07g0691300	Wound-induced protein, Wun1, subgroup domain containing protein.	561.412	1.43653	0.245924	4.19e-10	4.96e-08
Os01g0681800	Conserved hypothetical protein.	1351.11	1.43607	0.371339	7.23e-06	0.00015868
Os03g0258200	Alpha/beta hydrolase fold-3 domain containing protein.	171.55	1.43485	0.655398	0.00139063	0.0111705
Os06g0549600	FAD-linked oxidase, FAD-binding, subdomain 2 domain containing protein.	48.604	1.43298	0.79647	0.00292661	0.0197447
Os03g0153900	Aromatic-ring hydroxylase family protein.	102.444	1.43271	0.655731	0.00140925	0.0112957
Os02g0528900	Similar to PDR-like ABC transporter.	451.752	1.43181	0.393494	1.89e-05	0.000349591
Os07g0679300	Similar to Alpha-galactosidase precursor (EC 3.2.1.22) (Melibiase) (Alpha-D- galactoside galactohydrolase).	2914.3	1.43156	0.396001	2.18e-05	0.000390847
Os03g0807000	Conserved hypothetical protein.	52.7704	1.42926	0.588653	0.000826547	0.00752357
Os12g0167950	Non-protein coding transcript.	23.6115	1.42898	0.883071	0.00401213	0.0250966
Os11g0439300	Hypothetical protein.	68.0356	1.42859	5.10154	0.00607409	0.0342588
Os02g0666700	Permease for cytosine/purines, uracil, thiamine, allantoin family protein.	170.376	1.42651	0.580138	0.000757764	0.00702017
Os08g0174800	Similar to Benzothiadiazole-induced somatic embryogenesis receptor kinase 1.	58.5886	1.42468	0.495717	0.000251354	0.00291701
Os01g0830700	Protein of unknown function DUF231, plant domain containing protein.	1875.59	1.42439	0.393088	1.92e-05	0.000352122
Os02g0755400	Similar to RNA recognition motif-containing protein SEB-4.	158.153	1.42399	0.512131	0.0003292	0.00359757
Os03g0817800	Protein of unknown function DUF231 domain containing protein.	155.152	1.42232	1.04511	0.00507479	0.0298459
Os02g0781000	Pectin lyase fold/virulence factor domain containing protein.	30.631	1.42091	1.47098	0.00674116	0.0371777
Os02g0119600	Conserved hypothetical protein.	271.556	1.41868	0.481621	0.000201981	0.00243857
Os05g0555700	Conserved hypothetical protein.	763.556	1.41641	0.484298	0.000218862	0.00260181
Os03g0236200	Similar to Glutamate decarboxylase isozyme 3 (EC 4.1.1.15).	4169.91	1.41566	0.239563	2.44e-10	3.17e-08
Os05g0527100	UDP-glucuronosyl/UDP-glucosyltransferase family protein.	16.5926	1.41222	0.797419	0.00342495	0.022287
Os01g0516600	Similar to Stable protein 1.	221.814	1.41208	0.431133	6.93e-05	0.00101988
Os08g0531100	MAP65/ASE1 family protein.	146.799	1.40815	0.815059	0.00332963	0.0218194
Os10g0134900	NB-ARC domain containing protein.	25.2075	1.40812	0.766401	0.00294236	0.0198305
Os07g0621600	Non-protein coding transcript.	167.076	1.40792	0.497943	0.00028632	0.0032237
Os01g0866500	Similar to Soluble inorganic pyrophosphatase (EC 3.6.1.1) (Pyrophosphate phospho- hydrolase) (PPase).	2918.6	1.40758	0.539141	0.00052171	0.00522955
Os03g0197300	Similar to Cupin family protein, expressed.	8926.68	1.4064	0.363213	8.24e-06	0.00017743
Os02g0483500	Transferase family protein.	162.732	1.40433	0.385873	1.94e-05	0.000355175
Os02g0481700	Similar to lipase class 3 family protein.	2693.9	1.4026	0.29621	1.78e-07	7.64e-06
Os12g0217300	Hypothetical protein.	32.2837	1.40142	0.898903	0.00433013	0.0265205
Os08g0467500	TB2/DP1 and HVA22 related protein family protein.	358.948	1.40011	0.577928	0.00084722	0.00766353
Os05g0501400	Similar to Receptor-like protein kinase 5.	68.1821	1.39812	0.608837	0.00114548	0.0096035
Os01g0350300	Disease resistance protein domain containing protein.	95.5048	1.39563	1.6264	0.00678832	0.0373745
Os12g0224000	Similar to Diacylglycerol kinase 1 (EC 2.7.1.107) (Diglyceride kinase 1) (DGK 1) (DAG kinase 1).	1281.81	1.39439	0.435634	9.5e-05	0.00131959
Os03g0180800	TIFY domain-containing transcriptional regulator, Salt and dehydration stress tolerance	40.3882	1.39077	1.68895	0.00698244	0.0381769
Os01g0706600	Conserved hypothetical protein.	138.565	1.38941	0.574852	0.000862297	0.00776485
Os01g0956200	Glycosyltransferase AER61, uncharacterized domain containing protein.	1486.96	1.38752	0.263741	1.23e-08	8.51e-07
Os12g0220866	Hypothetical gene.	38.9779	1.38749	0.663959	0.00183009	0.0138103
Os11g0704500	Metallothionein-like protein type 1.	54536.3	1.3868	0.227425	1.09e-10	1.61e-08
Os06g0661900	Protein of unknown function DUF266, plant family protein.	1162.78	1.38516	0.288507	1.26e-07	5.76e-06
Os10g0525101	Hypothetical gene.	38.5296	1.3827	0.636424	0.00155466	0.0121984
Os04g0543900	Similar to glutamic dehydrogenase1.	1185.23	1.38261	0.224683	6.42e-11	9.9e-09
Os03g0693800	Similar to Oxalate oxidase 1 (EC 1.2.3.4) (Germin).	97.0775	1.3826	0.547401	0.000667673	0.00635509
Os03g0340500	Similar to Sucrose synthase (EC 2.4.1.13).	3856.64	1.3821	0.488779	0.000327777	0.00358738
Os03g0720800	Similar to MYB transcription factor R2R3 type.	498.288	1.38056	0.259402	8.55e-09	6.4e-07
Os12g0236400	Adenylate kinase A (EC 2.7.4.3) (ATP-AMP transphosphorylase).	177.542	1.38014	0.463144	0.000185419	0.00226806
Os05g0550300	Similar to Lipid transfer protein (Fragment).	102.657	1.37999	0.650358	0.00168936	0.0129891
Os01g0607200	Amino acid permease subfamily protein.	845.237	1.37981	0.328052	2e-06	5.59e-05
Os03g0356414	Similar to Ubiquitin ligase SINAT5 (EC 6.3.2.-) (Seven in absentia homolog 5). Splice isoform 2.	582.444	1.37958	0.360927	9.72e-06	0.000204183
Os08g0150600	F-box domain, cyclin-like domain containing protein.	195.488	1.37922	0.308071	5.93e-07	2.02e-05
Os01g0860450	Hypothetical protein.	891.462	1.3792	0.43567	0.0001051	0.0014345
Os12g0242500	Conserved hypothetical protein.	626.311	1.3781	0.482489	0.000272939	0.00310523
Os05g0556000	Oxoglutarate/iron-dependent oxygenase domain containing protein.	3745.03	1.37808	0.440102	0.000117276	0.0015646
Os03g0757900	Similar to UDP-glucose 6-dehydrogenase (EC 1.1.1.22) (UDP-Glc dehydrogenase) (UDP-GlcDH) (UDPGDH).	8818.75	1.37785	0.376166	1.95e-05	0.000356922
Os06g0329300	Conserved hypothetical protein.	914.015	1.37537	0.384182	2.38e-05	0.00042154
Os02g0822900	Hypothetical conserved gene.	57.8342	1.37437	0.75257	0.0029482	0.0198502
Os03g0188500	Glutelin family protein.	550.055	1.37316	0.581366	0.000997458	0.00862491
Os03g0257600	Hypothetical conserved gene.	139.462	1.37295	0.32667	2.04e-06	5.67e-05
Os10g0529400	Similar to Glutathione S-transferase GSTU6.	492.743	1.37271	0.281533	8.74e-08	4.35e-06
Os01g0597800	UDP-glucuronosyl/UDP-glucosyltransferase family protein.	576.773	1.3704	0.55376	0.000761629	0.00705096
Os03g0129100	Seven transmembrane protein MLO2.	1744.96	1.37038	0.447463	0.000146231	0.00187409
Os01g0945100	Similar to amino acid transporter.	451.503	1.36865	0.184747	1.14e-14	4.79e-12
Os02g0525600	Similar to H0502B11.1 protein.	3607.36	1.36509	0.302498	4.7e-07	1.67e-05
Os07g0164800	Conserved hypothetical protein.	601.184	1.36502	0.675561	0.00208397	0.0152832
Os05g0487300	Conserved hypothetical protein.	186.876	1.36482	0.422296	8.45e-05	0.00120299
Os09g0415050	Hypothetical gene.	84.0405	1.36235	0.517023	0.000512186	0.00514597
Os09g0532900	Similar to Myb13 protein.	172.263	1.36228	0.48903	0.000332948	0.00363397
Os01g0681200	Similar to Acyl-CoA synthetase (EC 6.2.1.3).	2072.47	1.36159	0.297395	3.74e-07	1.39e-05
Os01g0595600	Alpha/beta hydrolase fold-1 domain containing protein.	10272.8	1.36101	0.319348	1.51e-06	4.45e-05
Os05g0573300	Similar to CTP synthase 1 (EC 6.3.4.2) (UTP--ammonia ligase 1) (CTP synthetase 1).	5213.43	1.35944	0.305719	6.87e-07	2.28e-05
Os10g0464000	Similar to Hypersensitive-induced response protein.	69.0687	1.35823	0.404305	5.63e-05	0.000859335
Os02g0177600	4-coumarate:coenzyme A ligase, Lignin biosynthesis, Defense against wounding	962.362	1.3574	0.303784	6.32e-07	2.12e-05
Os02g0205700	Hypothetical protein.	85.3006	1.35569	0.814074	0.00382428	0.0242434
Os01g0927300	Heavy metal transport/detoxification protein domain containing protein.	32.0013	1.35563	0.587005	0.00119661	0.00993376
Os02g0793850	Non-protein coding transcript.	36.686	1.35503	0.535915	0.00070402	0.00661587
Os11g0182500	Ankyrin repeat-containing protein, Regulator in basal defense	22.1908	1.34942	0.819879	0.00418588	0.0258437
Os02g0705400	Similar to Pathogen induced protein 2-4.	2063.8	1.34933	0.289192	2.51e-07	1e-05
Os06g0166400	Similar to TINY-like protein (AP2 domain containing protein RAP2.10) (Fragment).	545.835	1.34777	0.299738	5.58e-07	1.92e-05
Os04g0546800	Pathogenesis-related transcriptional factor and ERF domain containing protein.	883.883	1.3445	0.492234	0.000397472	0.00419407
Os04g0684900	Component of the CCR4-NOTcomplex, Deadenylase, Deadenylation (poly(A) tail shortening), Development and stress response	507.777	1.33633	0.627292	0.00172292	0.0131927
Os10g0391400	Tify domain containing protein.	38.0724	1.33399	0.72824	0.00310302	0.020625
Os04g0149400	Conserved hypothetical protein.	153.847	1.33262	0.575823	0.00115916	0.00969081
Os10g0546400	Conserved hypothetical protein.	41.9288	1.33082	0.673962	0.00240033	0.0169863
Os01g0137950	Similar to predicted protein.	89.1742	1.33064	0.53116	0.000745441	0.00692819
Os03g0161500	EGF domain containing protein.	1085.17	1.33026	0.494566	0.000452319	0.00464849
Os04g0371100	Similar to OSIGBa0134J07.7 protein.	159.673	1.32852	0.551033	0.000927483	0.00820711
Os01g0802600	Similar to Circadian clock coupling factor ZGT.	15.9495	1.32759	0.892689	0.00544962	0.0315727
Os01g0607250	Hypothetical protein.	32.9167	1.32719	0.722493	0.00311269	0.020684
Os06g0647400	Similar to Lysosomal Pro-X carboxypeptidase.	401.403	1.32512	0.440234	0.000179709	0.00220754
Os01g0845100	Protein of unknown function DUF668 family protein.	120.168	1.32267	0.688089	0.00261909	0.0182078
Os01g0776600	Similar to Purple acid phosphatase (EC 3.1.3.2).	1405.55	1.32234	0.278983	1.79e-07	7.66e-06
Os05g0496000	Conserved hypothetical protein.	1605.7	1.31781	0.273072	1.21e-07	5.6e-06
Os07g0680400	WRKY transcription factor, Drought tolerance	728.938	1.31778	0.278124	1.81e-07	7.72e-06
Os04g0175400	Conserved hypothetical protein.	111.074	1.31749	1.02249	0.0060782	0.034269
Os12g0135100	Similar to Phosphoglycerate mutase family protein.	305.748	1.31587	0.257464	2.77e-08	1.69e-06
Os06g0147300	Similar to cDNA clone:J023088C01, full insert sequence.	105.098	1.31579	0.538523	0.000872495	0.00782421
Os07g0108800	Two-pore K+ channel family protein, K+ homeostasis, Osmotic and drought tolerance	98.5048	1.31546	0.639814	0.00206578	0.015184
Os10g0100500	Serine/threonine protein kinase-related domain containing protein.	1711.42	1.31363	0.240603	4.03e-09	3.43e-07
Os09g0347300	Exo70 exocyst complex subunit family protein.	1299.48	1.31303	0.229167	8.92e-10	9.48e-08
Os04g0488400	Similar to FLOWERING LOCUS T protein.	309.038	1.3092	0.282414	3e-07	1.16e-05
Os07g0686800	Similar to Serine/threonine protein kinase-like.	230.919	1.3091	0.376109	3.75e-05	0.000618729
Os01g0631800	Conserved hypothetical protein.	103.127	1.30908	0.852871	0.00476842	0.0284946
Os08g0127100	Amino acid transporter	26925.8	1.30791	0.463288	0.000379907	0.00403653
Os04g0569100	Similar to OCL1 homeobox protein.	738.377	1.30738	0.431135	0.000170839	0.00212159
Os02g0185300	Cytochrome P450 family protein.	6366.31	1.30602	0.416772	0.000133849	0.00174285
Os08g0130900	Similar to galactosyltransferase family.	214.321	1.30292	0.216004	1.48e-10	2.07e-08
Os03g0326000	Phospholipid-transporting ATPase 1 (EC 3.6.3.1) (Aminophospholipid flippase 1).	1077.45	1.30272	0.241182	5.56e-09	4.44e-07
Os02g0209300	Hypothetical conserved gene.	1002.62	1.30162	0.517323	0.000748979	0.00695015
Os10g0527800	Similar to Tau class GST protein 3.	190.045	1.30014	0.596761	0.00161973	0.0125876
Os01g0959100	Similar to Abscisic stress ripening protein 1.	182.61	1.2978	0.483548	0.00047071	0.00479399
Os03g0324900	Zinc finger, RING/FYVE/PHD-type domain containing protein.	1335.28	1.29722	0.336353	9.12e-06	0.000192677
Os12g0198000	Protein of unknown function DUF538 family protein.	244.973	1.2958	0.359825	2.44e-05	0.000429815
Os01g0885700	Protein kinase-like domain containing protein.	23.141	1.29541	1.13535	0.00726516	0.0393315
Os09g0466300	Similar to FIP1.	54.9902	1.29377	0.76694	0.00401903	0.0251225
Os08g0203100	Hypothetical conserved gene.	106.81	1.29215	0.535852	0.000963736	0.00840895
Os03g0194900	Uncharacterised conserved protein UCP037471 domain containing protein.	1785.1	1.29184	0.367064	3.36e-05	0.000564935
Os01g0949300	EF-Hand type domain containing protein.	3069.78	1.29154	0.544907	0.00106799	0.00909873
Os10g0447900	Similar to Citrate transporter family protein.	7777.54	1.29121	0.266806	1.13e-07	5.31e-06
Os10g0416500	Similar to Chitinase 1 precursor (EC 3.2.1.14) (Tulip bulb chitinase-1) (TBC-1).	2364.02	1.29095	0.250278	2.21e-08	1.39e-06
Os09g0491740	Auxin efflux carrier domain containing protein.	2746.6	1.28958	0.262252	7.65e-08	3.94e-06
Os05g0366000	Beta-glucosidase 21.	119.839	1.28919	0.464177	0.000369324	0.00394473
Os10g0351200	Similar to Cytochrome P450 family protein, expressed.	1207.94	1.28877	0.418268	0.000150716	0.00192023
Os03g0203700	Similar to Calcium-transporting ATPase 2, plasma membrane-type (EC 3.6.3.8) (Ca(2+)-ATPase isoform 2).	61.1506	1.28636	0.492131	0.000587465	0.00573202
Os01g0956800	Hypothetical conserved gene.	70.0455	1.28524	0.644889	0.00241546	0.0170771
Os01g0794800	Similar to Subtilase.	40.6424	1.28338	0.756803	0.00404631	0.0252463
Os04g0206500	UDP-glucuronosyl/UDP-glucosyltransferase family protein.	346.968	1.28282	0.340241	1.3e-05	0.000259732
Os01g0142600	Conserved hypothetical protein.	80.419	1.28073	0.643947	0.00243681	0.0171618
Os03g0125100	Beta-carotene hydroxylase, Drought and oxidative stress resistance	1973.57	1.27839	0.183864	3.39e-13	9.49e-11
Os04g0631600	Basic helix-loop-helix dimerisation region bHLH domain containing protein.	2741.24	1.2782	0.210367	1.13e-10	1.64e-08
Os07g0132500	Similar to Resistance protein candidate (Fragment).	283.165	1.27748	0.313684	3.85e-06	9.53e-05
Os01g0199300	Similar to lachrymatory factor synthase.	10.7303	1.27728	1.5448	0.00907409	0.0465264
Os05g0287800	Similar to Phosphatidic acid phosphatase-like protein.	3997.72	1.27622	0.296816	1.45e-06	4.32e-05
Os03g0673400	Conserved hypothetical protein.	621.825	1.27504	0.478008	0.000507945	0.00511125
Os01g0183300	Endonuclease/exonuclease/phosphatase domain containing protein.	614.793	1.26828	0.249702	3.4e-08	1.99e-06
Os05g0401500	Similar to oxidoreductase, 2OG-Fe oxygenase family protein.	3787.8	1.2679	0.192704	4.38e-12	8.6e-10
Os12g0556500	Calmodulin binding protein-like family protein.	2170.29	1.26735	0.33312	1.07e-05	0.000221472
Os07g0575900	Protein of unknown function DUF946, plant family protein.	127.157	1.26453	0.745065	0.00403899	0.0252178
Os02g0227200	Early nodulin.	3663.6	1.26255	0.226619	2.24e-09	2.07e-07
Os07g0534300	Hypothetical conserved gene.	376.095	1.26206	0.288965	1.08e-06	3.36e-05
Os10g0577600	H3K9 demethylase, Floral organ development	5575.4	1.25812	0.391737	0.000115321	0.00154327
Os11g0131400	Hypothetical conserved gene.	27.776	1.25764	0.723214	0.00397851	0.0249437
Os04g0647800	Similar to Glycerol kinase-like protein.	2061.33	1.25726	0.258969	1.16e-07	5.41e-06
Os05g0574600	Similar to 3-ketoacyl-CoA synthase.	239.927	1.25613	0.62946	0.00248333	0.0174268
Os02g0738100	Conserved hypothetical protein.	249.183	1.25399	0.503743	0.000828681	0.00753162
Os01g0114100	Similar to Protein kinase RLK17.	2967	1.25173	0.171508	2.84e-14	1.04e-11
Os01g0371200	Similar to Glutathione-S-transferase 19E50.	35337.9	1.24967	0.324432	8.22e-06	0.000177133
Os10g0521500	Esterase/lipase/thioesterase domain containing protein.	61.3889	1.24788	0.848766	0.00560126	0.0322788
Os03g0321700	Similar to WRKY transcription factor 55.	588.709	1.24744	0.311815	5.35e-06	0.000123381
Os01g0185350	Non-protein coding transcript.	54.7835	1.24626	0.842223	0.00557395	0.0321494
Os01g0962700	Similar to Peroxidase 12 precursor (EC 1.11.1.7) (Atperox P12) (PRXR6) (ATP4a).	135.688	1.24597	0.338933	1.95e-05	0.000356922
Os01g0731150	Hypothetical protein.	195.568	1.2456	0.38061	8.27e-05	0.00118153
Os04g0623500	Similar to H0215F08.7 protein.	80.2635	1.24518	0.641214	0.00277377	0.0189443
Os02g0256200	Similar to Histidine-rich protein.	64.7322	1.24407	0.500367	0.000854855	0.00771116
Os09g0478100	Cellulose synthase family protein.	5543.57	1.24395	0.30113	3.05e-06	7.92e-05
Os04g0398000	ERF transcription factor, A member of APETALA2/Ethylene-Responsive Element Binding Protein(AP2/EREBP) family, Regulation of drought stress response, Innate immunity	432.547	1.2397	0.423115	0.000248724	0.00289164
Os07g0683600	Similar to Osr40c1 protein.	1060.8	1.23934	0.497297	0.000838091	0.00759756
Os10g0558725	Hypothetical protein.	39.1823	1.23904	0.582013	0.00197875	0.0146602
Os12g0443500	Similar to UDP-glucose 6-dehydrogenase (EC 1.1.1.22) (UDP-Glc dehydrogenase) (UDP-GlcDH) (UDPGDH).	2890.91	1.23865	0.266842	3.11e-07	1.2e-05
Os05g0582600	Peptidase S10, serine carboxypeptidase family protein.	47.0251	1.23792	0.746113	0.00448432	0.0272279
Os04g0460350	Similar to predicted protein.	1239.89	1.23685	0.313465	6.79e-06	0.000151178
Os10g0389300	Similar to Red chlorophyll catabolite reductase (Fragment).	2341.56	1.23578	0.420908	0.000253422	0.00292689
Os06g0270200	Similar to Potassium transporter 24.	445.091	1.23533	0.230309	7.63e-09	5.81e-07
Os08g0410500	Similar to carbohydrate transporter/ sugar porter/ transporter.	76.7455	1.23481	0.437383	0.000346184	0.00375326
Os09g0475500	Protein of unknown function DUF246, plant family protein.	995.366	1.2336	0.302027	3.82e-06	9.46e-05
Os04g0210250	Hypothetical gene.	45.4184	1.23271	0.767278	0.00484948	0.0288665
Os01g0134700	Calmodulin binding protein-like family protein.	455.171	1.23169	0.445521	0.000399121	0.00420806
Os09g0547500	Lysine decarboxylase-like protein, Response to abiotic stresses	2649.42	1.23091	0.408528	0.000203852	0.00245206
Os10g0558700	Similar to Oxidoreductase, 2OG-Fe oxygenase family protein, expressed.	761.589	1.23035	0.291602	2.15e-06	5.94e-05
Os01g0731100	Similar to Pathogen-related protein.	694.358	1.22989	0.262993	2.65e-07	1.05e-05
Os04g0497000	Similar to Allyl alcohol dehydrogenase.	531.583	1.22875	0.616399	0.00255445	0.0178346
Os07g0570600	Cupredoxin domain containing protein.	122.16	1.22812	0.56002	0.00171194	0.0131356
Os02g0188400	Hypothetical protein.	21.8556	1.2276	0.985379	0.00740874	0.0399624
Os05g0484800	Protein of unknown function DUF567 family protein.	480.825	1.22694	0.494631	0.000874542	0.00783717
Os03g0849800	Nucleotide-diphospho-sugar transferase domain containing protein.	1462.22	1.22331	0.252783	1.21e-07	5.58e-06
Os06g0133300	Hypothetical conserved gene.	80.3107	1.22323	0.950344	0.00684538	0.0376489
Os01g0920100	Conserved hypothetical protein.	15212.8	1.22108	0.190067	1.29e-11	2.27e-09
Os11g0109700	Protein of unknown function Cys-rich family protein.	137.461	1.22023	0.590498	0.00225533	0.0162247
Os03g0682100	Similar to nitrate and chloride transporter.	5460.85	1.21953	0.417369	0.000267809	0.0030589
Os03g0780550	Hypothetical protein.	32.4549	1.218	0.618505	0.00281625	0.019144
Os08g0412700	Protein of unknown function DUF1262 family protein.	205.499	1.21794	0.485305	0.000818911	0.00746189
Os03g0327100	Similar to CUC1.	2608.26	1.21757	0.649759	0.00332297	0.0217812
Os04g0650000	Similar to Oryzain alpha chain precursor (EC 3.4.22.-).	29245.9	1.21688	0.492791	0.000987425	0.00857151
Os12g0502800	Similar to Ureide permease 2.	14509.5	1.21575	0.180625	1.73e-12	3.85e-10
Os01g0862600	A member of S40 gene family, Leaf senescence	373.016	1.2146	0.411479	0.000239429	0.00279731
Os05g0529400	Similar to ubiquitin domain containing 1.	962.155	1.21342	0.252412	1.43e-07	6.41e-06
Os01g0921000	Nucleotide-diphospho-sugar transferase domain containing protein.	50.4237	1.21298	0.731839	0.00463527	0.027936
Os01g0178900	Similar to Symbiosis-related disease resistance protein (Fragment).	1019.76	1.21265	0.275252	9.58e-07	3.03e-05
Os01g0649200	Similar to Esterase.	1494.03	1.2106	0.169484	9.21e-14	2.92e-11
Os02g0165100	Protein kinase, core domain containing protein.	1178.45	1.2105	0.401401	0.000203394	0.00244994
Os03g0643300	Ornithine delta-aminotransferase, Abiotic stress tolerance, Nitrogen reutilization, Floret development and seed setting	2903.4	1.20961	0.29147	2.93e-06	7.64e-05
Os02g0740700	Matrix metalloproteinase, Plant development, Symplastic apoplastic transport	450.317	1.20945	0.507111	0.00112732	0.00950622
Os11g0671000	Similar to Dormancy-associated protein.	195.916	1.20834	0.815483	0.00574947	0.0329217
Os02g0720300	Protein-tyrosine phosphatase, dual specificity domain containing protein.	360.651	1.20818	0.245142	7.81e-08	3.98e-06
Os08g0103500	PLC-like phosphodiesterase, TIM beta/alpha-barrel domain domain containing protein.	127.045	1.2072	0.367231	8.25e-05	0.00117978
Os03g0734300	Similar to Proteinase inhibitor type II CEVI57 precursor.	111.404	1.20542	0.54015	0.00161197	0.0125356
Os05g0573400	Hypothetical protein.	53.7907	1.20497	0.610955	0.00278914	0.0190085
Os01g0795000	Subtilase.	335.552	1.20407	0.261621	3.88e-07	1.44e-05
Os10g0339182	Conserved hypothetical protein.	30.5553	1.20132	0.589439	0.00252581	0.0176678
Os01g0134200	Similar to Universal stress protein family protein.	74.6585	1.20123	0.385042	0.000146173	0.00187409
Os01g0307686	Similar to embryonic abundant protein-like.	2081.77	1.19916	0.483763	0.000909436	0.00808588
Os06g0700500	Protein of unknown function DUF266, plant family protein.	611.756	1.19869	0.193829	6.31e-11	9.78e-09
Os07g0682700	Similar to Chitin-binding lectin 1 precursor (PL-I).	234.804	1.1973	0.272643	1.04e-06	3.24e-05
Os07g0124400	Hypothetical conserved gene.	103.127	1.19637	0.525197	0.001498	0.0118358
Os10g0134500	NB-ARC domain containing protein.	594.626	1.19559	0.271895	1.03e-06	3.22e-05
Os11g0621000	Protein of unknown function DUF716 family protein.	851.523	1.19486	0.292918	4.08e-06	9.95e-05
Os04g0179200	Similar to Stem secoisolariciresinol dehydrogenase (Fragment).	152.039	1.19199	1.09151	0.00805773	0.0425551
Os04g0617050	Similar to H0313F03.1 protein.	161.798	1.19099	0.290613	3.8e-06	9.44e-05
Os11g0550500	Similar to LZ-NBS-LRR class RGA.	86.9693	1.18925	0.545665	0.00184991	0.0139129
Os08g0104900	Protein of unknown function DUF6, transmembrane domain containing protein.	3770.45	1.18802	0.207168	9.39e-10	9.91e-08
Os03g0114800	Major facilitator superfamily protein, Cd uptake, Grain Cd accumulation	338.646	1.18794	0.233525	3.55e-08	2.07e-06
Os03g0235200	Pentatricopeptide repeat domain containing protein.	65.1895	1.1867	0.411477	0.000309186	0.00343214
Os12g0124500	ZF-HD homeobox protein Cys/His-rich dimerisation region domain containing protein.	108.131	1.18597	0.41743	0.000345416	0.00374649
Os03g0238600	Similar to Purple acid phosphatase.	17664.8	1.18546	0.248756	1.97e-07	8.27e-06
Os09g0110300	Putative cyclase family protein.	6198.61	1.182	0.176189	2.14e-12	4.58e-10
Os06g0208700	Similar to Dual-specificity phosphatase protein.	641.111	1.1811	0.36148	9.04e-05	0.00126996
Os02g0153700	Leucine-rich repeat receptor-like kinase	400.513	1.17918	0.301596	8.36e-06	0.000179232
Os04g0127500	Serine/threonine protein kinase-related domain containing protein.	2353.33	1.17858	0.264472	7.9e-07	2.57e-05
Os09g0325100	Conserved hypothetical protein.	102.924	1.17807	0.428155	0.000453763	0.0046615
Os02g0730350	Non-protein coding transcript.	299.327	1.17774	0.244557	1.42e-07	6.39e-06
Os01g0654100	Similar to CTP synthase (EC 6.3.4.2) (UTP--ammonia ligase) (CTP synthetase).	582.7	1.17774	0.49699	0.00122062	0.010088
Os06g0275700	Similar to Beta-catenin repeat family protein.	754.201	1.17692	0.381444	0.00015906	0.00200012
Os04g0227200	Protein kinase, catalytic domain domain containing protein.	100.294	1.1768	0.592452	0.00277666	0.018959
Os10g0439924	Cytochrome P450 family protein.	225.515	1.17637	0.38788	0.000195191	0.00237088
Os03g0301200	COBRA-like protein 7 precursor.	85.9917	1.17345	0.679151	0.00438293	0.0267558
Os07g0682800	Similar to Apyrase-like protein.	2044.46	1.17107	0.242641	1.36e-07	6.15e-06
Os01g0867400	Non-protein coding transcript.	614.284	1.16947	0.259795	6.52e-07	2.18e-05
Os03g0285800	MAP Kinase.	1029.27	1.16634	0.374558	0.000144921	0.00186188
Os02g0201300	Conserved hypothetical protein.	636.043	1.16553	0.371126	0.000140215	0.00180945
Os04g0556400	Similar to UDP-glycosyltransferase UGT93B9.	3674.44	1.16505	0.479013	0.00111394	0.00941857
Os06g0617800	Ribose-phosphate pyrophosphokinase 2 (EC 2.7.6.1) (Phosphoribosyl pyrophosphate synthetase 2). Splice isoform 1.	1365.19	1.16463	0.285851	4.32e-06	0.000104255
Os09g0454600	Similar to Mitochondrial phosphate transporter (Fragment).	1036.96	1.16183	0.450137	0.00073508	0.00685145
Os07g0485100	Similar to Beta-ureidopropionase (EC 3.5.1.6) (Beta-alanine synthase) (N- carbamoyl-beta-alanine amidohydrolase).	2452.61	1.16164	0.307355	1.42e-05	0.000279467
Os04g0391500	Similar to ACR4.	623.723	1.16143	0.281971	3.57e-06	8.97e-05
Os05g0147650	Hypothetical protein.	104.114	1.16111	0.442773	0.000658491	0.00629762
Os01g0606000	MtN3 and saliva related transmembrane protein family protein.	166.688	1.15834	0.437133	0.000610979	0.00591599
Os01g0170000	Raffinose synthase family protein.	489.514	1.15826	0.53103	0.00194486	0.0144668
Os06g0223700	Protein of unknown function DUF581 family protein.	6202.49	1.15703	0.137665	4.73e-18	4.73e-15
Os06g0354700	Alpha/beta hydrolase-fold family protein, Chlorophyll degradation during senescence	82345.4	1.15695	0.246386	2.64e-07	1.04e-05
Os02g0313700	Similar to NTMC2T6.1/NTMC2TYPE6.1.	4844.72	1.15497	0.261508	9.92e-07	3.13e-05
Os12g0123700	NAC domain containing transcription factor, Abiotic and biotic stress response	2336.83	1.15372	0.43405	0.000607592	0.00589088
Os08g0360300	Calmodulin binding protein-like domain containing protein.	265.158	1.15289	0.373722	0.000170454	0.00211883
Os04g0600100	Similar to B0403H10-OSIGBa0105A11.3 protein.	290.847	1.15093	0.306035	1.56e-05	0.000300319
Os03g0773300	Protein kinase, core domain containing protein.	2214.59	1.15012	0.331261	4.33e-05	0.000695312
Os04g0529800	Sugar/inositol transporter domain containing protein.	2382.64	1.1499	0.335297	4.96e-05	0.000772746
Os02g0626100	Similar to Phenylalanine ammonia-lyase.	838.421	1.14837	0.426483	0.000557605	0.00551715
Os05g0421450	Hypothetical protein.	912.612	1.14826	0.395745	0.000302568	0.00336874
Os05g0380900	Similar to Polcalcin Jun o 2 (Calcium-binding pollen allergen Jun o 2).	92.8464	1.14823	0.676439	0.00475654	0.0284301
Os07g0538200	Serine/threonine protein kinase-related domain containing protein.	154.859	1.14805	0.384847	0.000236197	0.00276451
Os09g0509100	No apical meristem (NAM) protein domain containing protein.	6307.22	1.14777	0.328725	3.86e-05	0.000634695
Os03g0720033	Non-protein coding transcript.	116.903	1.14744	0.438892	0.000683768	0.00647281
Os02g0566400	Similar to OSIGBa0152K17.7 protein.	7348.67	1.14742	0.280807	4.14e-06	0.00010077
Os10g0450800	Hypothetical protein.	1021.49	1.14709	0.585721	0.00304327	0.0203265
Os04g0594400	Aldo/keto reductase domain containing protein.	811.994	1.1468	0.368352	0.00015691	0.00197786
Os04g0273100	Similar to Transposase.	23.3	1.14625	0.906146	0.00813991	0.0428848
Os05g0408900	Similar to 1-deoxy-D-xylulose-5-phosphate synthase.	2794.79	1.14479	0.248569	4.1e-07	1.5e-05
Os06g0667000	Serine/threonine protein kinase domain containing protein.	524.146	1.14388	0.397017	0.000322966	0.00354582
Os04g0543500	Hypothetical conserved gene.	608.172	1.14208	0.407566	0.000410574	0.00429922
Os08g0497900	Conserved hypothetical protein.	543.508	1.14173	0.245747	3.38e-07	1.28e-05
Os01g0977400	Pentatricopeptide repeat domain containing protein.	100.377	1.14102	0.310695	2.24e-05	0.000400318
Os08g0425700	Similar to Annexin-like protein.	29.7845	1.14101	1.00288	0.00879685	0.0455171
Os09g0484900	Sodium/sulphate symporter family protein.	3390.7	1.14059	0.396459	0.000348814	0.00377407
Os10g0202900	Hypothetical conserved gene.	280.82	1.13979	0.524543	0.00200928	0.0148358
Os07g0570550	Cupredoxin domain containing protein.	329.359	1.13869	0.462065	0.0010232	0.00879995
Os04g0103500	Serine/threonine protein kinase-related domain containing protein.	234.477	1.13777	0.216418	1.53e-08	1.01e-06
Os06g0114650	Similar to predicted protein.	44.8715	1.13763	0.551668	0.00256616	0.0179067
Os04g0669600	Phospholipase/carboxylesterase domain containing protein.	265.156	1.13581	0.343453	8.34e-05	0.00119015
Os04g0180400	Similar to Cytochrome P450 99A2.	546.522	1.13561	0.688194	0.00521562	0.030502
Os03g0809900	Core subunit of exon junction complex (EJC), Embryonic organogenesis and development	105.379	1.13525	0.385075	0.000268556	0.00306608
Os01g0218100	Helix-loop-helix DNA-binding domain containing protein.	2723.37	1.13524	0.3467	9.1e-05	0.00127625
Os01g0783500	Rossmann-like alpha/beta/alpha sandwich fold domain containing protein.	3664.07	1.13494	0.342245	8.21e-05	0.00117626
Os04g0449500	Similar to H0818E04.12 protein.	1216.71	1.13383	0.300368	1.5e-05	0.00029202
Os04g0649900	Protein of unknown function DUF579, plant family protein.	218.03	1.13219	0.533344	0.00225778	0.0162333
Os12g0217400	Similar to Leucine Rich Repeat family protein, expressed.	125.62	1.13192	0.29162	9.98e-06	0.000208429
Os11g0539901	Hypothetical conserved gene.	670.601	1.13047	0.206445	4.59e-09	3.82e-07
Os03g0389700	3-Deoxy-D-arabino-heptulosonate 7-phosphate synthase, Chorismate biosynthesis	398.006	1.12897	0.345169	9.53e-05	0.00132256
Os02g0202200	SPX domain-containing protein, Pi-dependent inhibition of phosphate starvation responses, Negative regulation of leaf inclination	2503.04	1.12853	0.283835	6.8e-06	0.000151401
Os12g0230600	Protein of unknown function DUF1685 family protein.	576.263	1.1273	0.438088	0.000769006	0.00710158
Os01g0196300	Basic helix-loop-helix (bHLH) transcription factor, Diterpenoid phytoalexin factor, Biosynthesis of diterpenoid phytoalexins, Stress response	165.034	1.12515	0.771933	0.00667571	0.0369184
Os10g0559800	Protein of unknown function DUF547 domain containing protein.	151.898	1.12509	0.237492	2.25e-07	9.22e-06
Os03g0358200	Similar to transmembrane protein 115.	38.3867	1.122	3.19823	0.0083647	0.0437593
Os03g0641200	Similar to cationic amino acid transporter 4.	228.575	1.12121	0.383162	0.000290184	0.0032517
Os12g0512800	Cytochrome P450 71E1 (EC 1.14.13.68) (4-hydroxyphenylacetaldehyde oxime monooxygenase).	153.552	1.12119	0.748679	0.00639159	0.0356882
Os12g0117100	Alpha/beta hydrolase fold-1 domain containing protein.	28.6762	1.12028	1.20572	0.00976759	0.0492293
Os09g0272000	Heavy metal transport/detoxification protein domain containing protein.	12142.1	1.11946	0.323219	5.08e-05	0.000789404
Os05g0267800	Cellular retinaldehyde-binding/triple function, C-terminal domain containing protein.	1859.05	1.11931	0.281944	7.08e-06	0.000156133
Os03g0171900	Similar to Alanine:glyoxylate aminotransferase-like protein (Fragment).	3008.81	1.11905	0.350119	0.000125873	0.00165973
Os10g0492900	Similar to alpha-galactosidase.	6740.68	1.11868	0.518268	0.00232073	0.016567
Os01g0962100	Conserved hypothetical protein.	100.459	1.11842	0.677461	0.00529551	0.0308652
Os01g0135900	Similar to Cytosolic class I small heat shock protein 3C (Fragment).	10764.7	1.11812	0.317434	4.04e-05	0.000660755
Os11g0128300	Similar to ZF-HD homeobox protein (Fragment).	194.852	1.11716	0.402938	0.000458552	0.00470035
Os02g0747500	Similar to HVA22-like protein e (AtHVA22e).	41.5495	1.11706	0.543129	0.0026846	0.01851
Os02g0247000	Protein of unknown function DUF605 domain containing protein.	23.5071	1.1162	0.807727	0.00766136	0.040977
Os02g0686700	Protein of unknown function DUF581 family protein.	62.3633	1.11344	0.416931	0.000622166	0.00600981
Os06g0698802	Hypothetical conserved gene.	586.067	1.11302	0.334328	7.98e-05	0.00114825
Os03g0803100	Unknow protein.	39.826	1.11271	1.55663	0.00967988	0.0489008
Os02g0763200	Similar to Galactoside 2-alpha-L-fucosyltransferase (EC 2.4.1.69) (Xyloglucan alpha-(1, 2)-fucosyltransferase) (AtFUT1).	3262.12	1.11216	0.275896	5.57e-06	0.000127541
Os03g0809400	Hypothetical conserved gene.	744.748	1.11163	0.436483	0.000862752	0.00776626
Os01g0747300	Similar to Plant-specific domain TIGR01615 family protein.	892.981	1.10948	0.332661	7.85e-05	0.00113171
Os09g0542900	Conserved hypothetical protein.	83.6893	1.109	0.515385	0.0021996	0.0159045
Os04g0607500	Ion transporter , Na+ transport	2209.98	1.10621	0.530836	0.00253213	0.0177073
Os12g0635400	VQ domain containing protein.	4343.17	1.10554	0.339174	0.000102927	0.00140927
Os02g0532300	Hypothetical conserved gene.	509.295	1.10515	0.40871	0.000557152	0.00551477
Os07g0621100	Pentatricopeptide repeat domain containing protein.	148.941	1.10361	0.243592	6.2e-07	2.09e-05
Os02g0566000	Similar to stem-specific protein TSJT1.	86.9602	1.10175	0.544431	0.0028815	0.0194909
Os03g0693400	Protein of unknown function DUF538 family protein.	3931.39	1.09695	0.272571	5.82e-06	0.000132621
Os09g0397800	Hypothetical gene.	120.458	1.09627	0.27867	8.49e-06	0.000181631
Os02g0730300	Similar to Potassium transporter HAK3p (Fragment).	4376.44	1.09555	0.281998	1.05e-05	0.000217863
Os06g0106800	Similar to glycoside hydrolase, family 28.	325.716	1.09534	0.465447	0.00142594	0.0113839
Os02g0187700	Similar to Myb-related protein B (B-Myb) (Myb-related protein 1) (XMYB1).	130.409	1.09485	0.519965	0.00245528	0.0172672
Os10g0390500	Alanine aminotransferase, Starch synthesis in developing seeds	3475.05	1.09365	0.218429	5.16e-08	2.79e-06
Os01g0588400	Band 7 protein family protein.	122.594	1.09296	0.434247	0.000952284	0.0083335
Os04g0227000	Leucine-rich repeat, N-terminal domain containing protein.	824.44	1.09226	0.255005	1.91e-06	5.4e-05
Os02g0327000	C2 domain containing protein.	1509.25	1.09205	0.217772	5.73e-08	3.07e-06
Os10g0393800	Lipase, GDSL domain containing protein.	36.3515	1.09181	1.05363	0.00982382	0.0494457
Os09g0439200	Jasmonate ZIM-domain protein, Jasmonate-induced resistance to bacterial blight, Repressor of jasmonic acid signaling	338.782	1.09154	0.596351	0.00417499	0.0258258
Os06g0470000	Glycosyltransferase AER61, uncharacterized domain containing protein.	2155.13	1.0914	0.275297	7.46e-06	0.000163237
Os06g0196700	Similar to Auxin response factor 1.	932.746	1.09026	0.345952	0.000147021	0.00188329
Os04g0172400	Transferase family protein.	482.321	1.08992	0.421875	0.000806645	0.00737075
Os06g0651200	Conserved hypothetical protein.	332.693	1.08786	0.518556	0.0025229	0.0176522
Os04g0596300	Protein of unknown function DUF760 family protein.	8869.5	1.08731	0.27666	8.59e-06	0.000183704
Os08g0118100	Similar to F5O11.14 (ACR8).	56.1311	1.08719	0.454911	0.00133327	0.0108122
Os03g0287100	Similar to Phosphatidylinositol transfer protein, expressed.	4323.36	1.08702	0.273675	7.35e-06	0.000160941
Os03g0268400	Similar to Mannose-1-phosphate guanyltransferase (EC 2.7.7.13) (ATP-mannose-1- phosphate guanylyltransferase) (GDP-mannose pyrophosphorylase) (NDP- hexose pyrophosphorylase).	128.996	1.08654	0.434804	0.00100384	0.00865507
Os05g0421600	No apical meristem (NAM) protein domain containing protein.	2095.92	1.08635	0.44061	0.00111044	0.00939508
Os03g0761900	Similar to Prolyl 4-hydroxylase.	205.288	1.0854	0.503334	0.00223959	0.0161337
Os05g0454500	Conserved hypothetical protein.	857.797	1.084	0.362217	0.00024967	0.00290134
Os03g0248600	Similar to Enolase 2 (EC 4.2.1.11) (2-phosphoglycerate dehydratase 2) (2-phospho- D-glycerate hydro-lyase 2).	5417.81	1.08214	0.232265	2.93e-07	1.14e-05
Os06g0587900	Hypothetical conserved gene.	1202.15	1.08189	0.336795	0.000123391	0.00163031
Os01g0214200	Esterase, SGNH hydrolase-type, subgroup domain containing protein.	752.144	1.08121	0.177786	1.37e-10	1.95e-08
Os10g0135100	NB-ARC domain containing protein.	1027.29	1.08004	0.441979	0.00117176	0.00977104
Os01g0699600	Mitogen-activated protein kinase kinase kinase (MAPKKK), Negative regulation of seed dormancy	117.197	1.07999	1.10523	0.0099482	0.0498486
Os03g0191400	Small GTPase, Regulation of iron homeostasis	587.931	1.07612	0.250487	1.84e-06	5.23e-05
Os09g0509050	Hypothetical protein.	840.651	1.07528	0.308794	4.88e-05	0.00076417
Os07g0446600	Similar to OSIGBa0102I15.5 protein.	2794.97	1.07474	0.202425	1.24e-08	8.56e-07
Os08g0179400	Hypothetical conserved gene.	206.138	1.07469	0.284332	1.6e-05	0.000307891
Os03g0787000	Syntaxin, Rice blast resistance	813.619	1.07395	0.531279	0.00301057	0.0201701
Os01g0373700	Conserved hypothetical protein.	50.3769	1.07304	1.02106	0.0099445	0.0498411
Os02g0773700	Hypothetical gene.	17.5023	1.07299	2.59322	0.0095498	0.0483938
Os05g0506800	Hypothetical conserved gene.	203.437	1.07168	0.425228	0.00096994	0.00844506
Os01g0699500	Serine/threonine protein kinase domain containing protein.	523.196	1.07087	0.745538	0.00743868	0.040099
Os04g0368000	Serine/threonine protein kinase-related domain containing protein.	303.377	1.07053	0.48956	0.00219054	0.0158549
Os08g0546100	Similar to protein binding protein.	94.7311	1.07043	0.806282	0.00832413	0.0435908
Os03g0299600	Wound-induced protein, Wun1 domain containing protein.	1737.18	1.07025	0.207043	2.64e-08	1.62e-06
Os11g0542100	Zinc finger, RING-type domain containing protein.	53.5429	1.07015	0.52475	0.00295486	0.019881
Os06g0710001	Hypothetical conserved gene.	735.328	1.06897	0.246077	1.51e-06	4.44e-05
Os01g0795900	Hypothetical protein.	40.3152	1.06735	0.571352	0.00414228	0.0256731
Os01g0908700	Similar to Hnrpa2b1-prov protein.	3138.28	1.06601	0.28075	1.52e-05	0.000293233
Os03g0133300	Similar to F7F22.5.	248.401	1.06568	0.593239	0.00456965	0.0276109
Os11g0199801	Conserved hypothetical protein.	526.68	1.0651	0.236231	7.14e-07	2.36e-05
Os10g0388900	Conserved hypothetical protein.	537.096	1.06454	0.291839	2.71e-05	0.000470287
Os01g0833400	Conserved hypothetical protein.	1544.91	1.06333	0.252109	2.65e-06	6.98e-05
Os06g0666400	VQ domain containing protein.	2220.54	1.05912	0.35521	0.000265113	0.0030401
Os09g0542000	Similar to Ribonuclease P.	1808.99	1.05776	0.192922	4.83e-09	3.98e-07
Os03g0838450	Hypothetical protein.	170.705	1.05454	0.588649	0.00470529	0.0282404
Os03g0334000	Similar to Ribosomal protein S6 kinase.	2527.44	1.05379	0.197928	1.18e-08	8.28e-07
Os09g0482800	EF hand domain containing protein.	1035.76	1.0536	0.565893	0.00430284	0.0264155
Os05g0528701	Non-protein coding transcript.	309.82	1.05269	0.299965	4.59e-05	0.000727433
Os01g0699100	Serine/threonine protein kinase domain containing protein.	1912.7	1.05209	0.3977	0.000725322	0.00678235
Os01g0864200	Conserved hypothetical protein.	1069.28	1.05135	0.366493	0.000377074	0.00401298
Os02g0640300	Similar to Membrane steroid binding protein 1 (AtMP1).	131.912	1.05047	0.548123	0.00385441	0.0243869
Os09g0502500	Alcohol dehydrogenase superfamily, zinc-containing protein.	293.572	1.04944	0.568211	0.00431226	0.0264484
Os05g0494500	Protein of unknown function DUF250 domain containing protein.	9008.86	1.04771	0.334608	0.000175263	0.00216621
Os04g0367900	Similar to H0607F01.2 protein.	85.3484	1.04626	0.426446	0.00120419	0.00998071
Os04g0690600	Similar to Auxin response factor 13.	26.3008	1.04485	0.614909	0.00576723	0.0330016
Os05g0560200	Similar to tumor-related protein-like.	256.548	1.04474	0.520014	0.00325072	0.0214155
Os05g0355400	UspA domain containing protein.	102.396	1.04439	0.844964	0.00937479	0.0477299
Os03g0327600	Ricin B-related lectin domain containing protein.	2282.83	1.04391	0.376895	0.000531094	0.00531339
Os03g0111400	Heavy metal transport/detoxification protein domain containing protein.	249.923	1.04321	0.421767	0.00114455	0.0095995
Os01g0874700	GOLD domain containing protein.	656.664	1.04297	0.368966	0.000438001	0.00453355
Os02g0774200	Conserved hypothetical protein.	87.2077	1.04128	0.639606	0.00619876	0.0348582
Os10g0134250	Hypothetical gene.	1070.21	1.04056	0.31583	0.000100059	0.00137578
Os03g0138700	TGF-beta receptor, type I/II extracellular region family protein.	971.644	1.04034	0.250832	3.69e-06	9.19e-05
Os11g0691100	Similar to Protein kinase.	350.21	1.03937	0.463249	0.00200619	0.0148171
Os02g0530300	Zinc finger, AN1-type domain containing protein.	137.427	1.03905	0.381403	0.000591051	0.00576054
Os07g0103500	2OG-Fe(II) oxygenase domain containing protein.	414.783	1.03879	0.549689	0.00407415	0.0253643
Os09g0467300	Similar to PUP1.	407.662	1.03825	0.424466	0.0012333	0.0101734
Os01g0127900	Mannose-6-phosphate isomerase domain containing protein.	137.633	1.03684	0.538013	0.00383197	0.0242803
Os01g0138350	Non-protein coding transcript.	210.906	1.03595	0.766365	0.00861061	0.044749
Os05g0127300	Serine/threonine protein kinase domain containing protein.	522.587	1.0351	0.463493	0.00209135	0.0153288
Os03g0146200	Conserved hypothetical protein.	2752.43	1.03498	0.291712	4.17e-05	0.000677147
Os07g0130500	Hypothetical protein.	1221.28	1.03479	0.39529	0.000798482	0.00730899
Os04g0204000	Similar to H0825G02.2 protein.	62.0337	1.03423	0.42511	0.00130219	0.0106273
Os02g0736300	Membrane attack complex component/perforin/complement C9 family protein.	378.858	1.03394	0.268256	1.27e-05	0.000253372
Os10g0513900	Cytochrome P450 family protein.	78.4106	1.03217	0.47472	0.00236474	0.0167894
Os01g0867300	bZIP transcription factor, Abiotic stress response, ABA signaling, Suppressor of floral transition upon drought stress	4292.86	1.03205	0.259425	7.7e-06	0.000167302
Os01g0681900	Non-protein coding transcript.	175.901	1.03166	0.404346	0.000953807	0.00833805
Os01g0128300	Similar to predicted protein.	535.603	1.03053	0.240036	2e-06	5.59e-05
Os01g0314000	Protein of unknown function DUF3615 domain containing protein.	68.3222	1.02996	0.401698	0.000935489	0.00825271
Os07g0613600	Hypothetical conserved gene.	47.2973	1.02416	0.770973	0.00910011	0.0466016
Os11g0229400	Similar to NBS-LRR protein (Fragment).	1856.79	1.0239	0.359832	0.00042837	0.00444801
Os02g0536500	Similar to H0622F05.5 protein.	2157.3	1.0233	0.570507	0.00509748	0.0299658
Os03g0285100	Conserved hypothetical protein.	15838.7	1.02273	0.272856	1.96e-05	0.000357384
Os04g0628100	Similar to Polyubiquitin.	24804	1.02242	0.264695	1.37e-05	0.000271184
Os12g0636400	Similar to Epoxide hydrolase 2.	376.213	1.02167	0.383692	0.000718559	0.00673846
Os01g0850100	Similar to Phosphatidic acid phosphatase-like protein.	2139.82	1.02137	0.340867	0.000251943	0.00292001
Os06g0727200	Catalase isozyme B (EC 1.11.1.6) (CAT-B).	2627.86	1.02088	0.193898	1.7e-08	1.11e-06
Os08g0498100	Similar to Caffeoyl-CoA O-methyltransferase 2 (EC 2.1.1.104) (Trans-caffeoyl-CoA 3-O-methyltransferase 2) (CCoAMT-2) (CCoAOMT-2).	10557	1.01927	0.262243	1.15e-05	0.000233114
Os02g0175000	Ion transporter , Na+ transport	3600.69	1.01927	0.205768	8.72e-08	4.34e-06
Os08g0189600	Germin-like protein 8-7, Disease resistance	286.552	1.0187	0.46	0.00217834	0.0157846
Os07g0584100	Similar to MAP kinase-like protein.	1976.62	1.01803	0.340057	0.000262019	0.00301391
Os03g0133400	Peptidoglycan-binding Lysin subgroup domain containing protein.	2021.04	1.01799	0.333752	0.000228914	0.00269259
Os09g0494200	Membrane-associated chitinase-like protein, Cellulose biosynthesis	463.697	1.01748	0.315551	0.000132441	0.0017297
Os04g0527400	BRO1 domain containing protein.	15816.4	1.01532	0.299502	7.47e-05	0.00108792
Os01g0841700	Similar to Isoform ERG1b of Elicitor-responsive protein 1.	2201.01	1.01481	0.556427	0.00496485	0.0293785
Os02g0788600	Hypothetical conserved gene.	105.713	1.01476	0.381525	0.000738845	0.0068767
Os09g0385700	Zinc finger, AN1-type domain containing protein.	35.9563	1.01404	0.60874	0.00628934	0.0352533
Os04g0430600	Similar to OSIGBa0160I14.1 protein.	287.277	1.01217	0.53124	0.00420012	0.0259009
Os09g0563700	Kelch related domain containing protein.	224.006	1.01201	0.420237	0.00141362	0.0113228
Os04g0671100	Similar to H0624F09.8 protein.	9373.56	1.01127	0.282608	3.7e-05	0.000611866
Os05g0183100	WRKY transcription factor, Positive regulation of blast and bacteria blight resistance	2913.61	1.0098	0.247337	5.29e-06	0.000122674
Os01g0151600	Conserved hypothetical protein.	776.81	1.00904	0.405244	0.00113563	0.0095431
Os11g0154500	Blast disease-responsive transcription factor, Disease resistance	125.974	1.00879	0.721435	0.00866507	0.0449961
Os10g0103700	Similar to Homeobox-leucine zipper protein HOX15.	879.993	1.0074	0.386914	0.000852095	0.00769693
Os07g0655900	SNARE associated Golgi protein domain containing protein.	5003.63	1.00415	0.336413	0.000290153	0.0032517
Os09g0323000	Similar to UDP-galactose 4-epimerase-like protein.	2485.32	1.00269	0.239948	3.43e-06	8.68e-05
Os07g0535800	Similar to SRK15 protein (Fragment).	389.777	1.00234	0.3464	0.000382587	0.00406169
Os03g0146400	Pheophorbide a oxygenase, Leaf senescence, Wound responses	21990.5	1.00132	0.220853	4.9e-07	1.73e-05
Os08g0525000	Ras GTPase family protein.	138.852	1.00094	0.254751	9.91e-06	0.000207163
Os08g0387700	NB-ARC domain containing protein.	132.417	0.998518	0.380908	0.000836055	0.00758625
Os04g0508800	Similar to Retroelement pol polyprotein-like.	1705.38	0.998229	0.321203	0.000197789	0.00239574
Os01g0788400	Similar to Pectinesterase (EC 3.1.1.11) (Fragment).	1024.71	0.998213	0.282722	4.61e-05	0.000729325
Os05g0402700	Similar to Fructose-bisphosphate aldolase, cytoplasmic isozyme (EC 4.1.2.13).	3900.99	0.997905	0.168108	3.89e-10	4.68e-08
Os10g0535800	Protein of unknown function Cys-rich domain containing protein.	512.856	0.997566	0.457281	0.00242706	0.0171175
Os04g0439600	Regulator of chromosome condensation/beta-lactamase-inhibitor protein II domain containing protein.	68.4935	0.996709	0.454603	0.00241948	0.017087
Os02g0737401	Hypothetical conserved gene.	30.3068	0.996061	0.606989	0.00675796	0.0372467
Os04g0167875	Protein phosphatase 2C-like domain containing protein.	799.305	0.995288	0.269865	2.57e-05	0.000450033
Os06g0726300	NAC transcription factor, Drought and cold stress tolerance	5402.98	0.993315	0.436063	0.0019997	0.0147776
Os09g0484800	Similar to Pirin-like protein.	5153.16	0.993297	0.349561	0.000421752	0.00438804
Os03g0302000	Peroxisomal protein, Peroxisomal biogenesis factor 11, Salt stress tolerance, Antioxidant defense	1299.01	0.992035	0.317269	0.00018855	0.00229986
Os09g0502200	Similar to Beta-1, 3-glucanase (Fragment).	129.043	0.991708	0.414475	0.00152469	0.0119994
Os03g0302100	Non-protein coding transcript.	46.5269	0.989963	0.626786	0.00735944	0.0397459
Os01g0388200	Conserved hypothetical protein.	611.573	0.989148	0.566699	0.00568998	0.0326528
Os04g0186800	Similar to OSIGBa0113D21.1 protein.	392.33	0.988063	0.257925	1.48e-05	0.000287957
Os05g0498500	Conserved hypothetical protein.	601.997	0.987418	0.291489	7.86e-05	0.00113302
Os05g0466700	Non-protein coding transcript.	1042.41	0.986828	0.240803	4.92e-06	0.000115404
Os07g0581100	Similar to ruvB-like 2.	53.5404	0.986184	0.471427	0.00307175	0.0204747
Os12g0507000	Similar to Molybdopterin biosynthesis CNX2 protein (Molybdenum cofactor biosynthesis enzyme CNX2).	1170.07	0.98585	0.362485	0.000643844	0.00618389
Os10g0442000	Similar to Lectin-like receptor kinase 7;2.	135.539	0.985833	0.328247	0.000282307	0.00319229
Os03g0264300	Similar to Protein kinase domain containing protein, expressed.	1605.63	0.985365	0.332467	0.000318324	0.00351412
Os10g0528300	Tau class GST protein 4.	68.1042	0.984928	0.688592	0.00880229	0.0455362
Os12g0115100	Nonspecific lipid-transfer protein 1 precursor (LTP 1) (PAPI).	14832.6	0.984775	0.457319	0.00336371	0.0219929
Os04g0587300	Similar to Purine permease-like protein.	212.273	0.984005	0.444487	0.00231318	0.0165403
Os06g0354500	Similar to Acyl-coenzyme A oxidase 3, peroxisomal precursor (EC 1.3.3.6) (AOX 3) (Medium-chain acyl-CoA oxidase) (AtCX3).	3467.66	0.983074	0.253532	1.24e-05	0.000249141
Os02g0509600	Conserved hypothetical protein.	507.492	0.982744	0.390121	0.00112495	0.00949624
Os02g0512200	Non-protein coding transcript.	189.694	0.982719	0.295667	9.89e-05	0.00136308
Os01g0976300	Heavy metal transport/detoxification protein domain containing protein.	35.9903	0.981505	0.597398	0.00690005	0.0378536
Os02g0167300	Tubulin beta-3 chain (Beta-3 tubulin).	469.635	0.981139	0.502985	0.00403779	0.0252163
Os02g0469300	Similar to OSIGBa0148D14.7 protein.	353.254	0.980925	0.455652	0.00271116	0.0186734
Os05g0490500	Conserved hypothetical protein.	181.781	0.980569	0.322918	0.000255961	0.00295074
Os05g0413000	Mitochodrial transcription termination factor-related family protein.	78.5781	0.978857	0.438236	0.00227207	0.0162866
Os10g0580900	Conserved hypothetical protein.	2187.08	0.978298	0.325363	0.000286323	0.0032237
Os01g0945650	Hypothetical protein.	736.255	0.977913	0.443237	0.00242743	0.0171175
Os09g0501700	Ribosomal protein L32e family protein.	522.111	0.97772	0.274188	4.18e-05	0.000678238
Os06g0179200	Similar to Nodulin-like protein.	1597.89	0.976527	0.23338	3.5e-06	8.83e-05
Os06g0194900	Sucrose synthase 2 (EC 2.4.1.13).	5214.45	0.976129	0.16068	1.71e-10	2.36e-08
Os04g0634800	Similar to H0315F07.8 protein.	289.816	0.976037	0.343635	0.000468162	0.00477177
Os09g0500900	Protein of unknown function DUF568 domain containing protein.	258.406	0.975285	0.667779	0.00868855	0.0450731
Os01g0127700	Conserved hypothetical protein.	977.688	0.974751	0.400894	0.00141347	0.0113228
Os11g0236932	Hypothetical conserved gene.	115.192	0.974572	0.580926	0.00649577	0.0361382
Os03g0194600	Protein of unknown function DUF568, DOMON-like domain containing protein.	1722.59	0.973502	0.447121	0.00259304	0.0180605
Os05g0526700	Harpin-induced 1 domain containing protein.	250.916	0.973195	0.465818	0.00306973	0.0204664
Os01g0681000	Uncharacterised protein family UPF0089 domain containing protein.	1341.09	0.972078	0.406047	0.00157165	0.0123072
Os02g0650900	Similar to Glutamate dehydrogenase 2 (EC 1.4.1.3) (GDH 2).	61.7648	0.971847	0.39167	0.00128296	0.0105066
Os03g0212400	Similar to SNAP25 homologous protein SNAP29.	1194.85	0.970834	0.180884	1.04e-08	7.55e-07
Os03g0310600	Protein of unknown function DUF247, plant family protein.	335.616	0.970451	0.676945	0.00896999	0.0461836
Os11g0261600	Similar to Subtilisin-like serine proteinase.	127.594	0.970304	0.399572	0.00145246	0.0115461
Os01g0865100	Similar to Uricase (Fragment).	1261.93	0.96972	0.30168	0.000146002	0.00187392
Os11g0116900	Similar to WRKY DNA binding domain containing protein, expressed.	4439.33	0.968985	0.281594	6.71e-05	0.000992425
Os07g0122200	Protein of unknown function DUF1719, Oryza sativa family protein.	2016.92	0.967806	0.322819	0.000294311	0.00329088
Os03g0713600	RRM (RNA recognition motif) protein, Transcription factor, Regulation of blast resistance	176.483	0.967231	0.481713	0.00374148	0.0238276
Os01g0541800	MtN3 and saliva related transmembrane protein family protein.	148.378	0.965923	0.286193	8.51e-05	0.00120853
Os02g0564700	Similar to BHLH transcription factor.	60.7568	0.964411	0.548681	0.00589797	0.0335507
Os09g0431100	GPCR, family 3, metabotropic glutamate receptor-like protein.	508.74	0.964089	0.489224	0.00401577	0.0251089
Os06g0215900	Similar to Oxo-phytodienoic acid reductase.	1122.11	0.9634	0.345376	0.000552812	0.00547806
Os12g0131200	Similar to zinc finger (DHHC type) family protein.	39.582	0.962167	0.605742	0.00767115	0.0410125
Os11g0108800	Similar to Protein kinase domain containing protein, expressed.	164.888	0.961403	0.649709	0.00867033	0.0450145
Os12g0507300	Similar to WRKY DNA binding domain containing protein, expressed.	1861.98	0.960775	0.254194	1.99e-05	0.000361483
Os01g0933500	Similar to FLP1.	273.26	0.960715	0.294512	0.000126657	0.00166754
Os08g0495500	Kelch related domain containing protein.	7053.86	0.960398	0.331571	0.000388723	0.00411844
Os02g0181300	WRKY transcription factor, Defense response	2786.46	0.958156	0.426454	0.00232225	0.0165688
Os02g0568600	Hypothetical conserved gene.	617.122	0.957783	0.427179	0.00228836	0.0163943
Os03g0231150	Similar to Hox19 (Fragment).	430.308	0.957718	0.358132	0.000778709	0.00716324
Os05g0555900	Non-protein coding transcript.	457.585	0.957044	0.278515	6.94e-05	0.00102073
Os02g0649300	HD-ZIP I protein, Transcription activator, Stress response, Panicle development	3241.73	0.956409	0.415335	0.00206241	0.0151721
Os07g0129900	Similar to lectin-like receptor kinase 7.	29.1193	0.956256	0.646292	0.00902064	0.0463527
Os07g0207400	Similar to RF12 protein (Fragment).	433.256	0.9559	0.334837	0.000465397	0.00474731
Os11g0160100	Zinc finger, RING/FYVE/PHD-type domain containing protein.	6558.35	0.954795	0.199472	1.92e-07	8.14e-06
Os01g0775400	Similar to Cytokinin dehydrogenase 5 precursor (EC 1.5.99.12) (Cytokinin oxidase 5) (CKO5) (AtCKX5) (AtCKX6).	132.086	0.952817	0.519826	0.00531237	0.0309307
Os01g0948500	Armadillo-like helical domain containing protein.	905.807	0.951064	0.395914	0.00154844	0.0121643
Os01g0601651	Plant disease resistance response protein domain containing protein.	48.4848	0.95106	0.436013	0.00272181	0.0187121
Os03g0146100	Tonoplast intrinsic protein (Tonoplast water channel).	70862.4	0.95096	0.289333	0.000119262	0.00158621
Os05g0438800	Similar to Actin 1.	6148.64	0.950919	0.25831	2.85e-05	0.000491595
Os11g0658800	Pectin lyase fold/virulence factor domain containing protein.	1196.74	0.950517	0.231737	5.19e-06	0.000121002
Os07g0110000	Conserved hypothetical protein.	1175.96	0.950404	0.54836	0.00643535	0.0358633
Os09g0468300	Hypothetical conserved gene.	511.97	0.949532	0.43691	0.00275575	0.0188558
Os05g0406300	Hypothetical protein.	47.7552	0.949467	0.59769	0.00785238	0.0417671
Os02g0127900	Conserved hypothetical protein.	1273.61	0.949348	0.210283	8.26e-07	2.66e-05
Os03g0243100	Similar to Actin-depolymerizing factor 5 (ADF-5) (AtADF5).	711.725	0.949263	0.300475	0.000182001	0.00223254
Os10g0142600	Protein kinase, catalytic domain domain containing protein.	6021.53	0.949098	0.259443	3.1e-05	0.000529837
Os03g0725800	Helix-loop-helix DNA-binding domain containing protein.	164.481	0.949071	0.364007	0.000949031	0.00832375
Os02g0764400	Similar to Galactoside 2-alpha-L-fucosyltransferase (EC 2.4.1.69) (Xyloglucan alpha-(1, 2)-fucosyltransferase) (PsFT1).	139.837	0.949033	0.328085	0.00042134	0.00438551
Os05g0569300	Similar to G-box binding factor 1.	4423.87	0.94882	0.195886	1.7e-07	7.39e-06
Os08g0498400	Similar to Caffeoyl-CoA 3-O-methyltransferase (Fragment).	1142.35	0.947746	0.307495	0.000233837	0.00274306
Os05g0170200	Similar to Universal stress protein.	108.414	0.947297	0.505005	0.00493816	0.0292754
Os03g0336700	PAP/25A core domain containing protein.	658.847	0.946878	0.388005	0.00147227	0.0116715
Os07g0687200	Similar to Auxin-regulated calmodulin.	8698.21	0.946504	0.23646	8.64e-06	0.000184505
Os02g0321000	Pentatricopeptide repeat domain containing protein.	176.487	0.946225	0.243636	1.3e-05	0.000258414
Os12g0128200	Pentatricopeptide repeat domain containing protein.	72.0443	0.945886	0.471164	0.00390469	0.0245915
Os01g0242600	C2 calcium-dependent membrane targeting domain containing protein.	986.761	0.945784	0.279626	8.56e-05	0.0012142
Os03g0364700	Transcription elongation factor, TFIIS/CRSP70, N-terminal domain containing protein.	449.764	0.94506	0.331617	0.000481011	0.00487412
Os02g0773200	UspA domain containing protein.	252.994	0.944597	0.356349	0.000849663	0.00768029
Os09g0513600	Similar to predicted protein.	1336.48	0.94441	0.27243	6.36e-05	0.000951512
Os01g0845000	Hypothetical conserved gene.	218.887	0.943811	0.616414	0.00844199	0.0440741
Os03g0214200	Mediator of OsbZIP46 deactivation and degradation, Negative regulation of ABA signaling and drought tolerance	2965.84	0.943719	0.164098	1.24e-09	1.26e-07
Os04g0524500	Oligopeptide transporter OPT superfamily protein.	1685.25	0.94126	0.265471	4.8e-05	0.000754436
Os01g0815400	Conserved hypothetical protein.	6785.81	0.940032	0.239866	1.05e-05	0.000217863
Os04g0517100	Similar to OSIGBa0145M07.4 protein.	384.253	0.939468	0.55766	0.00688415	0.0377982
Os01g0760600	Aspartate aminotransferase, cytoplasmic (EC 2.6.1.1) (Transaminase A).	8514.46	0.939116	0.268641	5.98e-05	0.000904765
Os02g0817400	Conserved hypothetical protein.	108.738	0.9378	0.511431	0.00544397	0.0315473
Os01g0841000	ENTH/VHS domain containing protein.	594.211	0.937422	0.241121	1.29e-05	0.000256962
Os09g0425900	Similar to senescence-associated protein DH.	6982.06	0.932261	0.409546	0.00232599	0.0165863
Os01g0283300	Conserved hypothetical protein.	6378.17	0.932173	0.254503	3.17e-05	0.000538431
Os07g0208050	Non-protein coding transcript.	36.1632	0.931881	0.520472	0.00606279	0.0342043
Os02g0625000	Cryptochrome 2, blue light photoreceptor, Promotion of flowering time	11059.9	0.931076	0.229045	6.84e-06	0.000151749
Os06g0202100	Conserved hypothetical protein.	132.655	0.930116	0.394285	0.00185689	0.0139559
Os03g0145900	Similar to CHY zinc finger family protein, expressed.	146.479	0.930086	0.564393	0.00742413	0.0400288
Os03g0802500	ATPase, AAA-type, core domain containing protein.	828.696	0.929086	0.444511	0.00339643	0.0221623
Os10g0442950		1578.45	0.927735	0.331026	0.000570462	0.00561026
Os02g0614800	Hypothetical protein.	54.4718	0.92722	0.556158	0.00734283	0.0396808
Os05g0571600	Conserved hypothetical protein.	93.2387	0.926999	0.471991	0.00439642	0.026811
Os01g0925700	Similar to predicted protein.	8230.48	0.926379	0.246525	2.41e-05	0.000425361
Os01g0305200	Lg106-like family protein.	2856.13	0.924892	0.20955	1.37e-06	4.13e-05
Os10g0411600	Hypothetical protein.	27.3309	0.924406	0.632827	0.00988285	0.0496161
Os03g0197200	Similar to Sorbitol transporter.	13504	0.924339	0.272371	8.29e-05	0.00118378
Os05g0125400	Similar to protein kinase APK1B.	79.2919	0.923694	0.454417	0.00387984	0.0245061
Os03g0319000	Similar to VQ motif family protein, expressed.	3018.68	0.923236	0.31569	0.000401354	0.00421965
Os10g0525800	Similar to Glutathione S-transferase GSTU31 (Fragment).	315.86	0.922549	0.393894	0.00195449	0.0145133
Os04g0655300	Protein kinase, core domain containing protein.	7068.83	0.922372	0.225779	5.31e-06	0.000122989
Os07g0686825	Hypothetical protein.	60.1502	0.919561	0.52687	0.00659409	0.0365758
Os04g0677400	Protein of unknown function DUF639 family protein.	87.38	0.919425	0.534382	0.00687404	0.0377666
Os11g0592100	Similar to Barwin.	116.198	0.919076	0.398425	0.00214611	0.0156246
Os05g0464300	Conserved hypothetical protein.	82.3266	0.91776	0.546007	0.00728907	0.0394433
Os01g0926700	Similar to secondary cell wall-related glycosyltransferase family 47.	169.755	0.916944	0.554347	0.00756834	0.0406633
Os09g0491692	Lambda repressor-like, DNA-binding domain containing protein.	535.12	0.91694	0.20898	1.55e-06	4.55e-05
Os07g0534100	Protein kinase, catalytic domain domain containing protein.	268.887	0.914331	0.217553	3.59e-06	9e-05
Os06g0203500	Similar to UMP-CMP kinase family protein.	217.998	0.9143	0.296364	0.000247188	0.00287507
Os06g0113900	Major facilitator superfamily, general substrate transporter domain containing protein.	2023.57	0.913259	0.196968	4.96e-07	1.75e-05
Os02g0580900	TGF-beta receptor, type I/II extracellular region family protein.	3109.74	0.913035	0.190909	2.43e-07	9.74e-06
Os05g0572000	Pathogenesis-related transcriptional factor and ERF domain containing protein.	2089.77	0.911464	0.333573	0.000719237	0.0067424
Os01g0850550	Similar to Laccase-6.	1096.73	0.910997	0.581209	0.00865648	0.0449605
Os03g0362200	Armadillo-like helical domain containing protein.	1387.75	0.910148	0.350601	0.00105298	0.00898485
Os06g0136000	Hypersensitive induced reaction protein, Resistance against viruses and bacterial pathogens	1458.49	0.909461	0.206068	1.42e-06	4.24e-05
Os05g0331200	Similar to External rotenone-insensitive NADPH dehydrogenase.	228.823	0.90924	0.261478	6.52e-05	0.000971364
Os06g0495100	Similar to cDNA, clone: J100088H20, full insert sequence.	55.6601	0.909132	0.449296	0.00410079	0.0254936
Os03g0136500	Similar to protein-methionine-s-oxide reductase.	394.809	0.908694	0.381067	0.00181491	0.0137196
Os07g0117300	NB-ARC domain containing protein.	3140.99	0.907322	0.255852	5.08e-05	0.000789404
Os08g0118000	Protein of unknown function DUF296 domain containing protein.	289.195	0.907017	0.33257	0.000741433	0.00689586
Os12g0529200	Protein of unknown function DUF1618 domain containing protein.	721.129	0.90681	0.293873	0.000252494	0.00292243
Os12g0507350	Non-protein coding transcript.	397.47	0.90617	0.32568	0.000638608	0.00613903
Os03g0284000	Hypothetical conserved gene.	208.45	0.905624	0.258463	5.99e-05	0.000905085
Os01g0955700	CRT-like transporter, Glutathione homeostasis, Arsenic tolerance	7830.81	0.90538	0.192438	3.65e-07	1.37e-05
Os01g0965900	Conserved hypothetical protein.	12604.3	0.904397	0.265338	8.23e-05	0.0011787
Os02g0193800	Similar to cDNA clone:002-103-F09, full insert sequence.	1345.9	0.904201	0.218933	5e-06	0.00011691
Os11g0138600	Similar to Phosphoglycerate mutase family protein.	294.886	0.903925	0.244839	2.97e-05	0.000509009
Os06g0127000	Peroxisomal biogenesis factor 11 family protein.	4034.46	0.90386	0.19499	5e-07	1.75e-05
Os02g0551100	Serine/threonine protein kinase, Dehydration-inducible SNF1-related protein kinase 2, Hyperosmotic stress response, Abscisic acid (ABA) signaling	2811.41	0.903183	0.251685	4.43e-05	0.000708795
Os07g0681100	Similar to Receptor-like protein kinase.	1550.94	0.902642	0.206155	1.67e-06	4.84e-05
Os09g0363500	Conserved hypothetical protein.	13940.6	0.902231	0.255486	5.45e-05	0.000836917
Os03g0316200	Galactinol synthase	10595.9	0.901659	0.295471	0.000281858	0.00318859
Os02g0753800	Calcium-binding protein, Annexin, Heat and drought stress tolerance	1482.27	0.901657	0.247761	3.34e-05	0.000562179
Os02g0566450	Hypothetical protein.	121.002	0.901347	0.427446	0.00345731	0.0224415
Os01g0646000	Pentatricopeptide repeat domain containing protein.	98.8094	0.901307	0.309717	0.00044065	0.00455554
Os11g0186800	Similar to inorganic phosphate cotransporter.	564.641	0.901275	0.329332	0.000726736	0.00679069
Os11g0704600	Similar to Beta-1, 3 glucanase precursor (EC 3.2.1.39).	1939.99	0.899087	0.351004	0.00112643	0.00950271
Os05g0363200	UDP-glucuronic acid decarboxylase.	8263.69	0.89807	0.2927	0.00026988	0.00307715
Os01g0609300	Similar to Pleiotropic drug resistance protein 3.	2151.55	0.897515	0.255012	5.72e-05	0.000871839
Os03g0309000	Virulence factor, pectin lyase fold family protein.	3943.36	0.897047	0.190543	3.62e-07	1.36e-05
Os04g0516600	Pyridoxal phosphate-dependent transferase, major region, subdomain 1 domain containing protein.	29475.2	0.89677	0.409051	0.00374951	0.0238569
Os04g0548100	Similar to OSIGBa0106P14.3 protein.	254.543	0.89598	0.268845	0.000111531	0.00150414
Os02g0793800	Conserved hypothetical protein.	74.8651	0.895635	0.33186	0.000828206	0.00753078
Os04g0491100	NB-ARC domain containing protein.	294.246	0.891944	0.285904	0.000230334	0.00270807
Os06g0291500	Conserved hypothetical protein.	237.37	0.89161	0.59703	0.00991652	0.0497606
Os10g0580400	High-affinity urea transporter, Effective urea acquisition and utilisation, Effective use of low external urea as a N source	16095	0.890416	0.392052	0.00259552	0.0180729
Os10g0559450	Conserved hypothetical protein.	47.998	0.890173	0.44529	0.00449554	0.0272714
Os03g0322200	Similar to serine-rich protein-related.	132.594	0.890104	0.358478	0.00148094	0.0117295
Os07g0472400	Serine/threonine protein kinase-related domain containing protein.	601.383	0.88923	0.202693	1.66e-06	4.81e-05
Os02g0817700	Similar to 3-ketoacyl-CoA thiolase (Fragment).	8284.14	0.888879	0.359106	0.00153163	0.0120467
Os05g0542150	Hypothetical gene.	3886.73	0.888366	0.247515	4.57e-05	0.000725704
Os10g0364800	Non-protein coding transcript.	111.961	0.888184	0.304369	0.000436835	0.00452508
Os01g0665500	Similar to WRKY transcription factor 16.	176.385	0.883501	0.454673	0.00500127	0.0295403
Os08g0191150	Non-protein coding transcript.	490.638	0.882029	0.310773	0.000565449	0.00557148
Os03g0130400	Adenylate kinase, subfamily protein.	3218.25	0.882	0.177298	9.85e-08	4.78e-06
Os09g0394600	Endonuclease/exonuclease/phosphatase domain containing protein.	487.205	0.88127	0.362396	0.00170884	0.0131196
Os01g0530500	Protein of unknown function DUF295 domain containing protein.	444.164	0.879939	0.294308	0.000356683	0.00384149
Os05g0577700	Similar to ATP binding protein.	378.563	0.879215	0.247135	5.15e-05	0.000798208
Os05g0595100	Uridine-diphospho-(UDP)-glucose 4-epimerase, Cell wall carbohydrate partitioning during nitrogen (N) limitation	8287.33	0.879168	0.275392	0.000186651	0.00227991
Os11g0537375	Hypothetical protein.	3715.76	0.87787	0.227832	1.69e-05	0.000320405
Os11g0516000	Similar to Serine palmitoyltransferase (Fragment).	6386.64	0.877067	0.2116	5.63e-06	0.000128818
Os01g0740500	Similar to glutamate carboxypeptidase 2.	2679.45	0.875845	0.233592	2.32e-05	0.000412487
Os03g0183500	Protein of unknown function DUF581 family protein.	100.218	0.875402	0.53742	0.00863264	0.0448546
Os05g0129000	Similar to Gamma-glutamylcysteine synthetase (Fragment).	2119.19	0.875144	0.187641	4.64e-07	1.65e-05
Os05g0595200	Allergen V5/Tpx-1 related family protein.	921.303	0.873717	0.245072	5.02e-05	0.000782305
Os04g0571200	RING H2-type E3 ligase, Salinity tolerance	969.701	0.873634	0.393256	0.00275984	0.0188785
Os09g0464066	Hypothetical protein.	1639.53	0.87201	0.287824	0.000320612	0.00352891
Os05g0560500	Conserved hypothetical protein.	588.286	0.871688	0.174848	9.47e-08	4.63e-06
Os03g0268600	Similar to Protein phosphatase type 2C.	8631.69	0.871524	0.303984	0.000531945	0.00531827
Os08g0351300	Conserved hypothetical protein.	561.367	0.869703	0.267415	0.000154971	0.00195625
Os03g0153500	Similar to FAD binding domain containing protein, expressed.	411.146	0.86963	0.496925	0.00725034	0.0392931
Os04g0449450	Hypothetical gene.	211.54	0.868723	0.288916	0.000346916	0.00375806
Os01g0897200	Similar to Ribonuclease 2 precursor (EC 3.1.27.1).	2678.91	0.86848	0.211065	5.7e-06	0.000129985
Os02g0154200	Leucine-rich repeat receptor kinase, Regulation of grain yield	553.882	0.86805	0.307358	0.0006072	0.00589088
Os05g0168500	Nonaspanin (TM9SF) family protein.	6615.2	0.867421	0.227785	1.92e-05	0.000353033
Os06g0569500	Ent-kaurene oxidase, Diterpenoid phytoalexin biosynthesis	1540.4	0.867314	0.497994	0.00755704	0.0406193
Os03g0781300	Conserved hypothetical protein.	567.934	0.866607	0.242689	4.77e-05	0.000750117
Os02g0282000	NB-ARC domain containing protein.	614.184	0.866571	0.271146	0.000189051	0.00230382
Os04g0105300	Protein of unknown function DUF1295 family protein.	123.071	0.86589	0.502091	0.00764583	0.0409349
Os05g0373400	Ribonucleoprotein, BRUNO-like domain containing protein.	520.523	0.865743	0.265491	0.000151703	0.00192714
Os06g0129900	Similar to Cytochrome P450 CYPD.	1369.79	0.865707	0.338517	0.00126259	0.0103789
Os10g0189600	Pyridoxal phosphate-dependent transferase, major region, subdomain 1 domain containing protein.	2402.31	0.865266	0.168325	4.28e-08	2.38e-06
Os01g0114150	Non-protein coding transcript.	519.881	0.865259	0.24408	5.54e-05	0.000848815
Os03g0393700	Similar to Serine carboxypeptidase family protein, expressed.	236.068	0.863954	0.269419	0.000182906	0.00224152
Os10g0345100	Multi antimicrobial extrusion protein MatE family protein.	3968.3	0.863175	0.329899	0.00109087	0.0092505
Os05g0515200	Cytochrome P450 family protein.	1385.03	0.862831	0.547293	0.00956006	0.0484348
Os09g0569800	Serine/threonine protein kinase-related domain containing protein.	431.799	0.862512	0.231351	2.78e-05	0.000482175
Os06g0125800	Zinc finger, RING/FYVE/PHD-type domain containing protein.	1269.89	0.862131	0.284084	0.000321764	0.0035356
Os05g0367400	Thiamin pyrophosphokinase, eukaryotic domain containing protein.	481.981	0.861022	0.280561	0.000288579	0.0032407
Os04g0583900	MYB-related transcription factor, Mediation of response to ABA and drought	1147.47	0.860692	0.227927	2.31e-05	0.000411944
Os02g0769800	Similar to Mitogen-activated protein kinase kinase kinase 1 (EC 2.7.1.-) (Arabidospsis NPK1-related protein kinase 1). Splice isoform 1S.	503.589	0.859776	0.300395	0.000551122	0.00546547
Os02g0734300	Similar to Nudix hydrolase 18, mitochondrial precursor (EC 3.6.1.-) (AtNUDT18).	1684.26	0.857584	0.156856	7.3e-09	5.61e-07
Os05g0119200	Similar to EST C27893 corresponds to a region of the predicated gene.	1946.88	0.857418	0.263754	0.000159361	0.00200197
Os03g0132250	Hypothetical protein.	357.231	0.85729	0.458409	0.00613265	0.0345386
Os04g0227100	Hypothetical protein.	526.684	0.857198	0.309713	0.000730656	0.00681754
Os11g0207400	NB-ARC domain containing protein.	634.24	0.856617	0.269428	0.000203672	0.00245203
Os04g0266900	Transketolase C-terminal-like domain containing protein.	1792.8	0.854874	0.407331	0.00399678	0.0250262
Os08g0191100	Similar to Iron-responsive element binding protein (Fragment).	854.95	0.854299	0.280507	0.000315737	0.00349027
Os05g0110000	Zinc finger, RING/FYVE/PHD-type domain containing protein.	1238.86	0.854262	0.394037	0.00323982	0.0213653
Os03g0835400	Similar to Uvs101.	1513.96	0.854105	0.270619	0.000220996	0.00262195
Os11g0609600	Similar to 14-3-3-like protein.	68.1621	0.853648	0.46447	0.00653614	0.0363395
Os06g0140800	Protein kinase, core domain containing protein.	4911.4	0.853259	0.201498	3.49e-06	8.8e-05
Os06g0690200	Serine/threonine protein kinase-related domain containing protein.	1555.18	0.853244	0.244216	6.85e-05	0.00100912
Os01g0719000	Protein of unknown function DUF581 family protein.	272.3	0.851489	0.360914	0.00218072	0.015797
Os06g0501900	Cytochrome P450 family protein.	394.13	0.850641	0.337168	0.00144695	0.0115163
Os11g0108932	Similar to Leucine Rich Repeat family protein, expressed.	1801.46	0.85058	0.129122	7.45e-12	1.39e-09
Os12g0569300	Thaumatin, pathogenesis-related family protein.	168.326	0.849888	0.370076	0.00254827	0.0178046
Os05g0152201	Conserved hypothetical protein.	516.779	0.849437	0.239743	5.8e-05	0.000880606
Os05g0100600	Similar to aminophospholipid ATPase.	2608.89	0.849014	0.298429	0.000593835	0.00578028
Os11g0705200	Similar to Scarecrow-like 9 (Fragment).	1165.79	0.847544	0.249019	9.61e-05	0.00132891
Os03g0712400	Similar to atypical receptor-like kinase MARK.	1096.32	0.846757	0.361343	0.00229353	0.0164224
Os05g0245700	Hypothetical protein.	143.735	0.846172	0.284853	0.000408454	0.00428047
Os02g0755000	Putative methyltransferase, Pectin synthesis and methylesterification, Root development, Cellular adhesion	160.999	0.844665	0.446374	0.00601686	0.0339967
Os01g0623500	ATPase, AAA-type, core domain containing protein.	10083.8	0.844611	0.182307	5.69e-07	1.96e-05
Os06g0571400	Similar to Elongation factor 1 gamma-like protein (Fragment).	3780.58	0.844078	0.25604	0.000140605	0.00181359
Os01g0608400	Hypothetical conserved gene.	210.868	0.842883	0.399321	0.00391682	0.02465
Os09g0555500	Similar to Chloroplast phytoene synthase 3.	7447.28	0.842715	0.210665	9.77e-06	0.000204799
Os10g0578900	Similar to CTP:phosphorylcholine cytidylyltransferase (EC 2.7.7.15).	296.345	0.842549	0.313155	0.000938345	0.00826112
Os10g0205300	Glycosyl transferase, family 43 protein.	1510.45	0.840716	0.424239	0.00521894	0.0305077
Os02g0175600	Similar to 60S ribosomal protein L27a (Fragment).	2246.48	0.840655	0.257813	0.00016028	0.00201157
Os03g0215000	Similar to integral membrane family protein.	2063.39	0.839948	0.333259	0.00149459	0.0118203
Os05g0215700	Conserved hypothetical protein.	93.1969	0.839533	0.48318	0.00795004	0.0421917
Os02g0634600	Conserved hypothetical protein.	101.188	0.838894	0.329763	0.00141432	0.0113228
Os09g0128400	Conserved hypothetical protein.	95.0093	0.837392	0.504511	0.00905092	0.0464808
Os01g0884400	Armadillo domain containing protein.	468.257	0.836961	0.22766	3.59e-05	0.000597775
Os03g0805400	Phosphatidic acid phosphatase type 2/haloperoxidase domain containing protein.	1937.57	0.836917	0.286336	0.000479716	0.00486668
Os09g0567900	Inosine/uridine-preferring nucleoside hydrolase domain containing protein.	149.259	0.835413	0.313792	0.0010311	0.00885118
Os04g0119400	Similar to Pyruvate dehydrogenase E1 component, alpha subunit.	909.351	0.835282	0.271989	0.000305648	0.00339867
Os01g0311100	Similar to RING-H2 finger protein ATL2L.	501.031	0.835093	0.464171	0.00722685	0.0391923
Os11g0525200	Similar to Cytochrome P450 51 (EC 1.14.13.70) (CYPLI) (P450-LIA1) (Obtusifoliol 14-alpha demethylase) (Fragment).	3485.09	0.835084	0.153974	9.76e-09	7.16e-07
Os05g0150500	F-Box auxin receptor protein, Nuclear protein, Flag leaf inclination, Primary root growth, Crown root initiation, Seed development, Tillering	16730.7	0.834343	0.184205	9.69e-07	3.06e-05
Os01g0628900	Cytochrome P450 family protein.	6486.29	0.833448	0.29809	0.000627666	0.00604723
Os03g0319050	Hypothetical gene.	2011.8	0.833035	0.309379	0.000949615	0.00832375
Os03g0709300	Similar to Chemocyanin precursor (Basic blue protein) (Plantacyanin).	136.872	0.832557	0.390385	0.00384332	0.0243404
Os01g0848700	Similar to Ras-related protein Rab11C.	124.407	0.832207	0.394725	0.00405193	0.0252743
Os06g0200350	Conserved hypothetical protein.	117.354	0.832055	0.375096	0.00318162	0.0210487
Os05g0373700	Similar to Nascent polypeptide-associated complex alpha subunit-like protein 3 (NAC-alpha-like protein 3) (Alpha-NAC-like protein 3).	3997.81	0.831797	0.235819	6.3e-05	0.000944082
Os01g0752300	Similar to 60S ribosomal protein L18a-1.	4184.42	0.831636	0.260338	0.000200717	0.00242555
Os04g0673700	Hypothetical protein.	1145.1	0.829551	0.369308	0.00288008	0.0194909
Os01g0772400	Streptomyces cyclase/dehydrase family protein.	1768.94	0.829434	0.337517	0.00180231	0.0136557
Os02g0198200	EF-Hand type domain containing protein.	917.416	0.829013	0.283558	0.000487101	0.00492816
Os01g0371300	Hypothetical protein.	1112.44	0.828734	0.33599	0.00176418	0.0134512
Os04g0636100	Glycosyl transferase, family 8 protein.	2123.76	0.828609	0.321608	0.00132143	0.0107439
Os03g0238700	Similar to Acid phosphatase type 5.	1228.22	0.828293	0.147421	3.41e-09	2.95e-07
Os11g0159500	Conserved hypothetical protein.	81.618	0.82802	0.487853	0.00876842	0.0454121
Os05g0555800	Similar to 60S ribosomal protein L35a-3.	1378.09	0.827822	0.245441	0.000111701	0.00150555
Os09g0549700	Similar to 50S ribosomal protein-related.	122.586	0.827237	0.285465	0.000533293	0.0053272
Os07g0613833	Hypothetical gene.	425.361	0.825608	0.301744	0.00085366	0.00770305
Os08g0275200	Protein kinase, core domain containing protein.	186.959	0.824778	0.428392	0.00593506	0.0336881
Os01g0693300	Similar to Lipid phosphate phosphatase 2 (EC 3.1.3.-) (AtLPP2) (Phosphatidic acid phosphatase 2) (AtPAP2) (Prenyl diphosphate phosphatase).	1784.7	0.823832	0.248657	0.000128754	0.00169173
Os01g0905800	Aldolase C-1.	14653.9	0.823166	0.196799	4.61e-06	0.000109641
Os01g0936100	Similar to Protein kinase.	12626.3	0.823097	0.245548	0.000115289	0.00154327
Os12g0105600	Similar to Phosphate starvation regulator protein (Regulatory protein of P- starvation acclimation response Psr1).	2845.43	0.82236	0.319541	0.00135338	0.0109354
Os06g0226950	Fatty acid hydroxylase domain containing protein.	682.487	0.821905	0.326732	0.00157565	0.0123296
Os12g0623600	Protein of unknown function DUF1637 family protein.	685.243	0.821545	0.223962	3.82e-05	0.000629477
Os12g0595800	Similar to cDNA clone:J023098M23, full insert sequence.	330.871	0.820967	0.303617	0.000945792	0.00829863
Os07g0568100	LRR protein kinase, Common symbiosis signaling (SYM) pathway	429.34	0.820728	0.190977	2.83e-06	7.39e-05
Os11g0351555	Similar to A.thaliana gene induced upon wounding stress.	4068.18	0.820074	0.226526	4.86e-05	0.000762161
Os06g0656500	4-coumarate:coenzyme A ligase, Lignin biosynthesis, Defense against wounding	573.247	0.819785	0.342669	0.00216653	0.0157248
Os04g0127300	Peptidase S8 and S53, subtilisin, kexin, sedolisin domain containing protein.	104.241	0.818976	0.306464	0.00104545	0.00894322
Os01g0584100	Similar to hydroxyproline-rich glycoprotein family protein.	57.0864	0.818388	0.445484	0.00716767	0.0389769
Os01g0142800	Putative peptide transporter, Long-distance translocation of dimethylarsinate to rice grain	3820.79	0.818185	0.282575	0.000562079	0.00554667
Os03g0116000	Similar to 60Kd inner membrane protein, expressed.	274.012	0.818013	0.23448	7.54e-05	0.0010963
Os08g0530000	Similar to Uridine kinase-like protein.	3230.59	0.817959	0.242331	0.000108975	0.00147512
Os03g0436400	Similar to A.thaliana gene induced upon wounding stress.	4094.3	0.817954	0.226587	4.59e-05	0.000727229
Os10g0468500	Serine/threonine protein kinase-related domain containing protein.	1328.29	0.81785	0.318874	0.00140556	0.0112731
Os05g0198200	Thioredoxin fold domain containing protein.	7966.06	0.816987	0.225592	3.56e-05	0.000593912
Os02g0247600	Conserved hypothetical protein.	499.388	0.816598	0.339096	0.00210233	0.0153939
[truncated: 3,560 more rows]
